# Supplementary material for: High-dimensional comparison of monocytes and T cells in post-COVID and idiopathic pulmonary fibrosis
Source: Front Immunol. 2024 Jan 16;14:1308594. doi: 10.3389/fimmu.2023.1308594 (PMC10824838; doi:10.3389/fimmu.2023.1308594)
Supplement: Supplementary file 2 [file Presentation_1.zip]

Archive with 5 entries (5 files):
- Supplementary Table E6.XLSX
- Supplementary Table E7.XLSX
- Supplementary Table E8.XLSX
- Supplementary Table E9.XLSX
- Supplementary Tables E1-5.XLSX
