# Supplementary material for: High-dimensional comparison of monocytes and T cells in post-COVID and idiopathic pulmonary fibrosis
Source: Front Immunol. 2024 Jan 16;14:1308594. doi: 10.3389/fimmu.2023.1308594 (PMC10824838; doi:10.3389/fimmu.2023.1308594)
Supplement: Supplementary file 2 [file Presentation_1.zip › Supplementary Table E6.XLSX]

## Sheet: DEG_ContvsLR_CD14+ Mono
DEG_Cont vs LR COVID PF_CD14+ Monocytes
Column1	p_val	avg_log2FC	pct.1 (Cntrl)	pct.2 (LR)	p_val_adj
RPS29	1.33496e-270	2.07591	0.928	0.53	2.16625e-266
ATP5ME	3.13433e-187	1.61887	0.792	0.297	5.08608e-183
RPS21	5.36367e-280	1.49333	0.985	0.871	8.70363e-276
MT-ND3	9.61767e-242	1.33298	0.983	0.898	1.56066e-237
RPS28	0	1.29521	0.997	0.993	0
RPL37	1.2356e-264	1.2242	0.995	0.959	2.005e-260
RPS27	1.84492e-210	1.22204	0.982	0.925	2.99376e-206
MT-ATP8	8.39339e-64	1.21861	0.458	0.193	1.36199e-59
NDUFB1	3.68308e-95	1.19639	0.63	0.285	5.97653e-91
RPL39	1.98466e-296	1.18731	0.996	0.992	3.22051e-292
PET100	8.77296e-80	1.12836	0.565	0.247	1.42359e-75
NDUFA3	1.77046e-77	1.09061	0.589	0.269	2.87292e-73
ATP5F1E	6.75299e-211	1.07223	0.993	0.956	1.09581e-206
MTRNR2L12	5.07367e-15	1.06164	0.741	0.849	8.23304e-11
RPL38	2.46077e-108	1.06157	0.862	0.658	3.99309e-104
MT2A	5.02735e-47	1.04695	0.558	0.328	8.15789e-43
RPL36A	1.15869e-131	1.01871	0.942	0.8	1.88021e-127
RPL37A	1.27875e-134	1.00615	0.95	0.852	2.07504e-130
RPL36	2.43891e-172	0.999338	0.977	0.911	3.95761e-168
RPL34	9.85361e-245	0.986977	0.995	0.991	1.59895e-240
RPS17	6.93485e-85	0.978056	0.84	0.673	1.12532e-80
RPS26	4.64212e-68	0.958484	0.925	0.906	7.53276e-64
GNLY	6.25418e-18	0.95096	0.151	0.053	1.01487e-13
MALAT1	7.92407e-94	0.939455	1	0.994	1.28584e-89
RPL22	3.38897e-148	0.87358	0.982	0.938	5.49928e-144
METAP2	3.22855e-42	0.84063	0.36	0.146	5.23898e-38
NDUFA1	6.85611e-54	0.839845	0.7	0.491	1.11254e-49
HLA-DPA1	1.89242e-31	0.813035	0.61	0.444	3.07083e-27
RPS10	6.90006e-28	0.798334	0.464	0.298	1.11967e-23
ROMO1	1.38368e-37	0.790745	0.512	0.303	2.2453e-33
AAK1	3.83476e-34	0.782075	0.337	0.154	6.22266e-30
RPL23	6.7377e-49	0.767888	0.803	0.685	1.09333e-44
EIF3J	8.2941e-41	0.761775	0.243	0.068	1.34588e-36
CPVL	1.64413e-38	0.761108	0.567	0.362	2.66794e-34
TMA7	2.86189e-65	0.739697	0.85	0.732	4.64399e-61
AL627171.2	1.20085e-19	0.728885	0.164	0.06	1.94863e-15
MEF2C	4.81225e-25	0.71636	0.396	0.235	7.80884e-21
ZSCAN16-AS1	1.36863e-32	0.705822	0.23	0.075	2.22088e-28
NSA2	3.16561e-26	0.697055	0.516	0.36	5.13683e-22
EIF2S2	3.24719e-26	0.695692	0.435	0.271	5.26921e-22
MT-ND4L	8.96814e-38	0.690301	0.764	0.643	1.45526e-33
NMT1	4.98065e-34	0.667019	0.218	0.064	8.08211e-30
LINC01578	9.093e-21	0.666845	0.333	0.192	1.47552e-16
RPL35A	6.32384e-130	0.665944	0.99	0.983	1.02617e-125
BX284668.5	1.57551e-36	0.648517	0.194	0.046	2.55658e-32
HSP90B1	1.08437e-17	0.642583	0.448	0.323	1.75961e-13
CD52	8.22308e-32	0.639568	0.762	0.637	1.33436e-27
SNHG6	3.82148e-19	0.636846	0.451	0.319	6.20111e-15
SNHG9	4.10023e-42	0.63181	0.167	0.023	6.65344e-38
UPF2	1.71319e-28	0.630792	0.228	0.082	2.78e-24
PTPRC	3.90786e-38	0.611861	0.793	0.675	6.34129e-34
AC020656.1	2.91337e-22	0.611854	0.493	0.332	4.72753e-18
ATP5MD	5.60418e-27	0.602731	0.53	0.366	9.0939e-23
ATP5MPL	3.3627e-28	0.597291	0.693	0.608	5.45666e-24
CTSS	4.61007e-73	0.595149	0.984	0.956	7.48076e-69
HLA-DPB1	9.48185e-15	0.585955	0.561	0.461	1.53862e-10
SEC62	1.94728e-18	0.574983	0.413	0.271	3.15984e-14
LUC7L3	4.73691e-18	0.566809	0.324	0.19	7.68659e-14
TOMM7	1.11898e-37	0.565157	0.813	0.714	1.81577e-33
UQCRB	1.49515e-32	0.561183	0.785	0.696	2.42618e-28
TXNIP	3.2565e-30	0.558969	0.8	0.697	5.28433e-26
COMMD6	1.02289e-32	0.553139	0.776	0.661	1.65985e-28
RPL21	9.195e-76	0.552169	0.982	0.968	1.49207e-71
FGL2	1.69434e-22	0.550973	0.661	0.532	2.7494e-18
NKG7	4.8289e-10	0.550561	0.183	0.103	7.83586e-06
CLEC12A	2.63401e-17	0.540565	0.461	0.329	4.2742e-13
C4orf48	1.64978e-25	0.534654	0.664	0.526	2.6771e-21
RPLP2	1.02064e-87	0.534163	0.995	0.994	1.65619e-83
SNHG5	2.6354e-17	0.531337	0.489	0.367	4.27646e-13
MT1X	5.95594e-15	0.529848	0.248	0.138	9.6647e-11
LYZ	3.79963e-88	0.526941	0.997	0.995	6.16566e-84
RNF145	9.28756e-16	0.521992	0.239	0.127	1.50709e-11
CNOT1	8.38966e-16	0.521761	0.249	0.137	1.36139e-11
EIF5B	9.49128e-19	0.516879	0.237	0.115	1.54015e-14
KTN1	3.08049e-15	0.515637	0.389	0.266	4.99872e-11
ITGA4	6.26517e-10	0.51486	0.337	0.247	1.01665e-05
UQCRQ	3.81757e-20	0.510746	0.597	0.475	6.19478e-16
RSRP1	8.27945e-13	0.50743	0.432	0.327	1.34351e-08
PA2G4	2.85792e-13	0.506811	0.384	0.276	4.63755e-09
MRPL52	3.18761e-14	0.505215	0.363	0.242	5.17253e-10
HCST	2.54092e-19	0.501389	0.717	0.661	4.12315e-15
SCAF11	4.77333e-10	0.500368	0.421	0.334	7.74568e-06
TMEM258	8.85434e-21	0.495142	0.595	0.47	1.43679e-16
HLA-DMB	6.55663e-10	0.49305	0.315	0.228	1.06394e-05
CD302	5.45742e-16	0.492666	0.631	0.56	8.85576e-12
AKAP9	1.20692e-11	0.488423	0.306	0.205	1.95847e-07
UQCR11	9.94465e-31	0.478805	0.814	0.755	1.61372e-26
RPS11	3.13681e-31	0.477514	0.915	0.893	5.0901e-27
RPL35	1.86413e-37	0.472033	0.917	0.869	3.02492e-33
MT-CO2	3.89424e-71	0.471873	1	0.992	6.31918e-67
TRMT1	1.08981e-09	0.46948	0.326	0.24	1.76844e-05
DPM3	1.98273e-15	0.468987	0.272	0.154	3.21737e-11
CSF1R	7.70531e-12	0.468365	0.255	0.157	1.25034e-07
CD74	6.29692e-37	0.462086	0.98	0.982	1.0218e-32
RPS24	1.4153e-102	0.4613	0.998	0.994	2.29661e-98
PSAP	1.39472e-41	0.461022	0.959	0.945	2.26321e-37
PRPF4B	1.75955e-11	0.460553	0.235	0.142	2.85523e-07
PTPRA	5.27155e-13	0.459223	0.202	0.107	8.55414e-09
DENND10	1.90743e-09	0.458674	0.283	0.195	3.09519e-05
MT-ND2	9.51865e-43	0.455681	0.953	0.933	1.54459e-38
ATP5PD	3.3263e-15	0.453258	0.607	0.515	5.39759e-11
SOX4	1.23244e-10	0.450199	0.232	0.141	1.99988e-06
SAMHD1	5.276e-18	0.44614	0.754	0.686	8.56137e-14
RPN2	1.08671e-11	0.445838	0.313	0.213	1.76341e-07
SMIM4	1.21633e-17	0.444766	0.158	0.059	1.97374e-13
SNW1	2.01267e-12	0.444272	0.25	0.148	3.26595e-08
SON	2.32739e-16	0.442399	0.64	0.548	3.77666e-12
S100A6	9.83574e-68	0.442356	0.996	0.999	1.59605e-63
MIF	3.44761e-12	0.441345	0.63	0.568	5.59444e-08
PRMT2	9.28895e-10	0.438109	0.285	0.196	1.50732e-05
SNRPD3	8.98351e-19	0.437561	0.154	0.054	1.45775e-14
TMSB10	8.67945e-92	0.435238	0.998	0.999	1.40841e-87
PRKCB	6.2681e-10	0.431026	0.465	0.386	1.01712e-05
TMCO1	1.2436e-13	0.430434	0.22	0.12	2.01798e-09
RC3H1	2.64936e-07	0.427401	0.284	0.21	0.00429911
RETN	4.21348e-06	0.42611	0.276	0.211	0.0683721
DPYSL2	7.86285e-10	0.425122	0.284	0.195	1.27591e-05
NBPF26	2.03105e-11	0.424324	0.182	0.097	3.29579e-07
COX6C	5.64781e-13	0.424237	0.566	0.484	9.16469e-09
ITM2B	9.46565e-31	0.418672	0.887	0.859	1.53599e-26
SNRPB2	3.6292e-10	0.418052	0.277	0.188	5.8891e-06
CSTA	6.17149e-17	0.416114	0.755	0.706	1.00145e-12
RPL31	9.42317e-29	0.416068	0.88	0.829	1.5291e-24
RPS4Y1	5.19361e-15	0.415925	0.687	0.541	8.42768e-11
PFDN1	4.53233e-09	0.415355	0.199	0.123	7.35461e-05
MT-ND5	4.29401e-22	0.415341	0.829	0.77	6.96789e-18
SLIRP	1.20836e-12	0.414	0.286	0.178	1.96081e-08
NDUFA13	2.15216e-12	0.413265	0.643	0.584	3.49231e-08
CD4	7.66692e-08	0.412595	0.384	0.31	0.00124411
RPL6	1.02022e-52	0.412402	0.993	0.989	1.65551e-48
TMBIM6	3.84451e-10	0.410282	0.594	0.52	6.23848e-06
TNFRSF1B	1.1774e-11	0.410153	0.641	0.582	1.91056e-07
MPEG1	4.15781e-13	0.409973	0.586	0.498	6.74687e-09
ZBTB7A	1.19523e-06	0.409651	0.363	0.297	0.0193949
DYNC1I2	1.79622e-12	0.408874	0.192	0.1	2.91472e-08
FBXW11	1.18192e-09	0.404369	0.139	0.071	1.9179e-05
SARS	7.72487e-09	0.403065	0.199	0.124	0.000125351
TAOK3	4.42861e-07	0.402934	0.337	0.268	0.0071863
DEK	1.06522e-10	0.402871	0.598	0.523	1.72853e-06
TRIM56	1.4065e-07	0.402382	0.161	0.097	0.00228233
RB1	1.55296e-07	0.399894	0.262	0.189	0.00252
SEC61G	5.49533e-08	0.39896	0.464	0.407	0.000891727
ATP5MF	3.23999e-12	0.398735	0.595	0.525	5.25754e-08
PIGX	7.59053e-10	0.397404	0.118	0.054	1.23172e-05
SYF2	8.70946e-10	0.397053	0.492	0.408	1.41328e-05
YWHAE	2.89147e-08	0.396784	0.375	0.287	0.000469199
MX1	9.64786e-07	0.396471	0.195	0.13	0.0156556
RPL41	4.7551e-46	0.396429	0.998	1	7.7161e-42
NDFIP1	1.0609e-07	0.395321	0.312	0.238	0.00172151
PNISR	4.98576e-09	0.393469	0.442	0.362	8.09039e-05
HLA-F	4.87322e-06	0.392265	0.413	0.358	0.0790777
RNF213	1.35647e-08	0.390341	0.55	0.482	0.000220114
LILRB2	2.44973e-06	0.389922	0.513	0.466	0.0397518
UBE2E2	8.75542e-09	0.389808	0.149	0.081	0.000142074
CFDP1	4.00349e-11	0.389217	0.193	0.107	6.49647e-07
ZNF207	9.72432e-08	0.388337	0.324	0.246	0.00157797
HLA-DRB1	1.24486e-13	0.386297	0.807	0.763	2.02003e-09
ADA2	1.07409e-08	0.385803	0.464	0.38	0.000174293
SNRPD2	8.19942e-10	0.385021	0.594	0.542	1.33052e-05
MS4A6A	1.31829e-14	0.384808	0.732	0.684	2.13918e-10
ELOB	2.63375e-20	0.382364	0.84	0.817	4.27379e-16
POLR2L	1.56671e-08	0.381594	0.574	0.528	0.00025423
VSTM1	1.56708e-11	0.381575	0.213	0.12	2.54289e-07
LLPH	1.41342e-08	0.38114	0.199	0.126	0.000229355
ETV6	6.0781e-08	0.381106	0.333	0.251	0.000986293
VCAN	2.0882e-24	0.378213	0.953	0.93	3.38853e-20
RNASE6	1.23884e-06	0.378207	0.31	0.241	0.0201026
NDUFC1	8.46965e-10	0.377825	0.321	0.224	1.37437e-05
NARS	1.85596e-09	0.376313	0.218	0.135	3.01166e-05
HIST1H4C	2.10655e-09	0.373212	0.27	0.182	3.41831e-05
TRA2B	2.13304e-08	0.37227	0.407	0.319	0.000346128
RBIS	1.50396e-07	0.370846	0.383	0.307	0.00244047
TCEA1	3.15351e-08	0.368104	0.465	0.39	0.00051172
MTLN	1.23631e-10	0.366866	0.197	0.112	2.00615e-06
IL17RA	3.66537e-09	0.365984	0.529	0.449	5.94779e-05
TNFSF13	3.622e-05	0.365079	0.412	0.362	0.587742
SPCS2	4.17948e-09	0.363388	0.268	0.181	6.78204e-05
OGT	9.40658e-07	0.362115	0.211	0.144	0.0152641
NAA10	3.10283e-12	0.361271	0.163	0.078	5.03496e-08
UQCR10	4.89108e-11	0.360987	0.605	0.542	7.93676e-07
COPS9	3.64059e-09	0.36092	0.423	0.325	5.90758e-05
TMEM256	3.66907e-07	0.360734	0.38	0.308	0.00595381
MAP4K4	1.23433e-05	0.360612	0.265	0.204	0.200295
RPL13A	8.55998e-23	0.359672	0.943	0.919	1.38903e-18
OIP5-AS1	1.13795e-06	0.357714	0.219	0.155	0.0184656
DDX17	4.6206e-09	0.357713	0.53	0.453	7.49785e-05
IARS2	2.03052e-06	0.357237	0.194	0.132	0.0329493
RPS20	3.85983e-09	0.355545	0.658	0.606	6.26335e-05
RTF1	7.54573e-07	0.355283	0.287	0.22	0.0122445
GNAS	2.71974e-07	0.354443	0.554	0.515	0.00441332
HHEX	1.61047e-06	0.351489	0.159	0.101	0.0261331
RPL24	1.79228e-25	0.351162	0.956	0.941	2.90833e-21
RPL28	6.64673e-72	0.350539	0.995	0.999	1.07857e-67
DDX21	6.39481e-08	0.347352	0.487	0.421	0.00103769
BCAP31	2.60046e-06	0.345929	0.371	0.31	0.0421977
RPS15	1.20485e-47	0.345118	0.991	0.989	1.95511e-43
CEBPZ	4.7657e-06	0.344538	0.162	0.106	0.077333
SEMA4A	2.62386e-06	0.344041	0.199	0.137	0.0425774
TPR	1.69981e-06	0.343226	0.328	0.255	0.0275828
SNRPF	2.41671e-07	0.337323	0.263	0.188	0.0039216
CBX3	4.20302e-06	0.336919	0.315	0.252	0.0682023
MITD1	4.81916e-08	0.335752	0.13	0.07	0.000782005
WDR43	1.32187e-08	0.335506	0.121	0.06	0.000214499
TIMP2	4.77926e-06	0.335146	0.328	0.262	0.0775531
RPL30	1.98498e-42	0.334719	0.998	0.999	3.22102e-38
TTC14	2.2975e-07	0.333261	0.135	0.077	0.00372815
PPT1	7.29783e-07	0.333091	0.463	0.393	0.0118422
WDR45B	1.65068e-05	0.332511	0.153	0.101	0.267856
SRSF10	8.65258e-05	0.331542	0.275	0.221	1
THOC7	4.80649e-06	0.330807	0.249	0.186	0.0779948
FAU	2.57706e-45	0.330792	0.995	0.998	4.18179e-41
TMEM165	7.2073e-06	0.329273	0.261	0.197	0.116953
ACER3	1.23129e-08	0.329225	0.159	0.089	0.000199802
GLIPR1	2.69914e-05	0.327492	0.525	0.487	0.437989
UBL5	1.32825e-09	0.326643	0.652	0.601	2.15536e-05
CD1D	7.67886e-06	0.326137	0.201	0.14	0.124605
PTPN6	9.31251e-07	0.325753	0.571	0.519	0.0151114
CTSC	5.80437e-06	0.324917	0.317	0.25	0.0941875
RPS12	2.02891e-46	0.324278	0.997	0.996	3.29231e-42
RPL32	3.03535e-46	0.324234	0.997	0.997	4.92546e-42
FKBP2	2.77432e-12	0.323146	0.109	0.041	4.50188e-08
SREK1IP1	5.05402e-07	0.322091	0.185	0.119	0.00820116
SULF2	0.000332248	0.320897	0.295	0.249	1
TMEM176B	0.000292695	0.31992	0.496	0.468	1
HEXA	2.08097e-05	0.319815	0.221	0.164	0.33768
C1QBP	0.000154915	0.319146	0.267	0.216	1
PPP1R9B	1.06637e-05	0.317352	0.254	0.191	0.173039
MT-ND1	1.05716e-30	0.316318	0.99	0.982	1.71546e-26
SLC20A1	2.35037e-11	0.31589	0.16	0.078	3.81395e-07
C5orf24	1.83932e-10	0.315517	0.13	0.06	2.98466e-06
DDX18	4.29539e-08	0.315475	0.248	0.167	0.000697013
PILRA	0.000110833	0.314569	0.425	0.388	1
RPS13	7.96856e-41	0.313968	0.996	0.996	1.29306e-36
MIS18BP1	2.4323e-05	0.313623	0.313	0.253	0.394689
IFITM1	2.96572e-05	0.312767	0.163	0.107	0.481248
NAA38	5.68023e-07	0.311598	0.456	0.387	0.00921731
SNHG8	5.43946e-05	0.311484	0.238	0.185	0.882662
SF1	4.03482e-05	0.308846	0.543	0.498	0.654731
DDX39B	0.00222556	0.307101	0.365	0.341	1
LY6E	1.06358e-06	0.306768	0.418	0.335	0.0172587
PAK1	5.99196e-05	0.306159	0.365	0.31	0.972316
LNPEP	1.40783e-05	0.305619	0.182	0.127	0.228449
RPL4	3.92465e-14	0.305263	0.877	0.839	6.36853e-10
MIR4435-2HG	4.48865e-06	0.305176	0.176	0.117	0.0728373
HLA-DRB5	2.03808e-06	0.304674	0.576	0.529	0.0330718
SHTN1	1.30287e-06	0.304513	0.199	0.134	0.0211416
CCPG1	7.74591e-05	0.303524	0.227	0.175	1
ANKRD12	0.00359827	0.302585	0.31	0.275	1
PSME1	3.76466e-08	0.301625	0.709	0.672	0.000610892
FNBP1	0.000499361	0.300604	0.358	0.317	1
ATP5MG	9.31559e-19	0.300562	0.882	0.877	1.51164e-14
HLA-DRA	1.08168e-08	0.298895	0.805	0.777	0.000175524
CELF2	0.00074622	0.298483	0.379	0.341	1
DYNLRB1	1.09986e-07	0.298189	0.14	0.078	0.00178475
YIPF4	9.14314e-06	0.298131	0.136	0.085	0.148366
MNDA	3.3809e-12	0.297825	0.85	0.841	5.48618e-08
COX6B1	1.39947e-10	0.297596	0.795	0.787	2.27092e-06
CCDC88A	0.00100448	0.296917	0.391	0.358	1
COX7C	2.02938e-11	0.29676	0.763	0.751	3.29308e-07
DHX15	3.10716e-06	0.295289	0.16	0.102	0.0504199
C8orf33	1.84286e-09	0.29428	0.105	0.046	2.99041e-05
CD36	0.000121206	0.292822	0.539	0.509	1
IQGAP1	1.23902e-07	0.292551	0.641	0.604	0.00201056
ZRANB2	5.71834e-05	0.291956	0.165	0.115	0.927915
SPNS1	0.000335369	0.29168	0.187	0.142	1
PLEKHO1	0.000594611	0.291421	0.357	0.32	1
SMARCE1	0.000797104	0.291151	0.203	0.161	1
OSCAR	0.00130875	0.290787	0.293	0.252	1
COX7A2	8.10474e-06	0.290484	0.542	0.509	0.131516
VPS13C	6.73134e-05	0.289707	0.316	0.261	1
LRP1	0.000126445	0.289141	0.509	0.467	1
FAR1	3.207e-05	0.288816	0.191	0.137	0.5204
KLF10	0.000236274	0.28859	0.397	0.353	1
RPL27	4.4995e-14	0.288462	0.867	0.856	7.30134e-10
SERPINA1	5.34042e-12	0.288236	0.839	0.834	8.6659e-08
SLTM	0.013685	0.288212	0.303	0.278	1
NUTM2A-AS1	7.27215e-05	0.287306	0.162	0.113	1
GARS-DT	6.68801e-06	0.287149	0.137	0.084	0.108526
PECAM1	0.000190757	0.28708	0.456	0.409	1
RPS15A	1.50637e-30	0.286934	0.993	0.995	2.44439e-26
CRISPLD2	2.60715e-07	0.28692	0.203	0.131	0.00423062
ANKRD49	5.98175e-11	0.286681	0.105	0.041	9.70659e-07
CTSB	3.71401e-07	0.285781	0.632	0.602	0.00602673
HEXB	0.00384274	0.285737	0.273	0.242	1
ERAP2	2.6143e-08	0.285713	0.125	0.064	0.000424222
RPS6KA3	1.59261e-06	0.284182	0.185	0.123	0.0258433
COG3	1.53499e-06	0.284088	0.134	0.079	0.0249083
RPS14	4.55504e-38	0.283059	0.997	0.991	7.39147e-34
TPP1	0.000794079	0.282526	0.361	0.32	1
SELPLG	0.00657531	0.281661	0.351	0.324	1
TLR2	0.000298708	0.281604	0.285	0.235	1
AP2B1	0.000118721	0.281103	0.161	0.114	1
TM9SF2	0.00193268	0.28038	0.273	0.235	1
PNN	0.000217718	0.280335	0.263	0.209	1
HMGN1	0.00626935	0.279422	0.247	0.213	1
COX16	0.000160426	0.2794	0.276	0.223	1
ANXA6	0.00808892	0.278727	0.303	0.273	1
SNRNP27	3.23653e-07	0.277809	0.119	0.064	0.00525192
PDIA3	0.00026982	0.27761	0.358	0.308	1
LILRB1	0.00753197	0.277486	0.251	0.22	1
COX7B	6.41081e-05	0.277193	0.462	0.422	1
CD300LF	0.000126723	0.276814	0.21	0.158	1
PABPN1	0.000340482	0.275448	0.265	0.216	1
TAF11	9.66082e-05	0.27494	0.163	0.114	1
CES1	0.00200989	0.27463	0.192	0.152	1
RPL23A	3.53532e-15	0.274547	0.896	0.888	5.73676e-11
GOLGB1	0.00114302	0.273792	0.191	0.15	1
XAF1	0.0647175	0.273065	0.213	0.193	1
ALDOA	1.25537e-07	0.271931	0.766	0.776	0.00203709
ANKRD13D	0.00624829	0.271184	0.287	0.256	1
DNAJC15	0.000101607	0.270259	0.331	0.279	1
PHC2	2.68271e-05	0.269107	0.182	0.127	0.435324
RPL36AL	7.96032e-10	0.267869	0.816	0.818	1.29172e-05
ZRSR2	7.13198e-07	0.267459	0.137	0.079	0.0115731
TAPBP	0.00108956	0.267342	0.453	0.419	1
PRPF8	0.00068729	0.266278	0.263	0.217	1
PTP4A2	4.74935e-05	0.265962	0.661	0.643	0.770676
C6orf62	0.0037345	0.265714	0.212	0.173	1
TMEM30A	7.00036e-05	0.265694	0.198	0.144	1
MT-ATP6	2.07917e-22	0.265156	0.976	0.969	3.37386e-18
AIMP1	9.72182e-05	0.26474	0.23	0.176	1
NDUFS5	1.88524e-05	0.263437	0.555	0.531	0.305917
FRG1	0.000303747	0.262967	0.217	0.169	1
RWDD1	0.000423398	0.262857	0.346	0.298	1
ME2	0.000103029	0.262572	0.183	0.132	1
TNRC6B	0.000570809	0.262459	0.288	0.241	1
SIRPB1	0.000156027	0.262073	0.274	0.219	1
GNS	0.0017496	0.261819	0.265	0.226	1
RNF144B	6.69878e-05	0.26064	0.178	0.126	1
ITGB2	1.64243e-10	0.260621	0.878	0.85	2.66517e-06
MRPS21	0.00182106	0.260436	0.368	0.338	1
LINC02256	0.000949346	0.259871	0.133	0.094	1
DDX46	0.000725887	0.259827	0.352	0.305	1
DDX1	8.28178e-09	0.259196	0.108	0.05	0.000134388
FGR	3.73229e-05	0.258771	0.676	0.661	0.605639
TYK2	0.000630386	0.258174	0.253	0.206	1
ADAR	0.0257599	0.257812	0.348	0.329	1
PIAS1	0.00595516	0.257743	0.23	0.199	1
ST13	0.0164035	0.257608	0.349	0.328	1
CELF1	0.00965604	0.257581	0.294	0.266	1
FCN1	1.2195e-16	0.257316	0.963	0.957	1.97888e-12
AOAH	0.004696	0.257144	0.353	0.324	1
TTC17	0.000177633	0.257029	0.143	0.099	1
MANBA	0.0146138	0.256954	0.232	0.204	1
DICER1	0.00580352	0.256918	0.256	0.221	1
KCNK6	0.00119326	0.256539	0.147	0.107	1
MRPL33	0.000105117	0.256495	0.321	0.263	1
TMEM205	0.00120923	0.255796	0.35	0.309	1
DHRS7	0.00781018	0.254907	0.31	0.277	1
STAG2	0.000159711	0.254839	0.242	0.188	1
PSMC6	0.00606165	0.254246	0.136	0.105	1
VAMP8	2.54022e-07	0.254023	0.701	0.673	0.00412202
WDR70	3.42648e-09	0.253808	0.103	0.045	5.56016e-05
RPL12	1.91752e-25	0.252691	0.991	0.989	3.11155e-21
LILRB3	0.00631105	0.251543	0.377	0.353	1
SNRPE	0.00831851	0.250419	0.216	0.183	1
TRAPPC1	4.14477e-10	-0.25065	0.435	0.572	6.72572e-06
CD63	8.53933e-08	-0.251088	0.428	0.548	0.00138568
BRK1	2.47606e-07	-0.251347	0.464	0.581	0.00401791
MPST	2.66606e-11	-0.251586	0.136	0.247	4.32622e-07
CCNH	4.5788e-11	-0.251843	0.097	0.194	7.43002e-07
PICALM	9.77525e-09	-0.25196	0.277	0.393	0.000158623
TSC22D2	3.47512e-09	-0.253394	0.043	0.109	5.63908e-05
PCBP1-AS1	2.63218e-08	-0.253826	0.107	0.189	0.000427123
RELB	5.68327e-12	-0.253924	0.239	0.383	9.22224e-08
H2AFV	6.29194e-10	-0.254346	0.327	0.456	1.02099e-05
ATP6V0D1	3.53795e-09	-0.254814	0.468	0.598	5.74103e-05
POLD4	8.79366e-10	-0.255521	0.384	0.515	1.42695e-05
ZEB2	9.68765e-11	-0.255761	0.5	0.642	1.57201e-06
MYL12B	4.2989e-10	-0.256009	0.541	0.687	6.97582e-06
TLE3	3.56756e-08	-0.258047	0.16	0.254	0.000578907
LITAF	2.50127e-08	-0.258134	0.267	0.381	0.00040588
PLSCR1	2.69657e-08	-0.258177	0.222	0.328	0.000437573
VASH1	1.47568e-12	-0.258554	0.038	0.12	2.39459e-08
DCTN3	2.45075e-08	-0.259319	0.232	0.339	0.000397683
NDEL1	1.10697e-11	-0.262098	0.057	0.142	1.79627e-07
CDA	3.57266e-09	-0.26212	0.435	0.574	5.79735e-05
FERMT3	2.08931e-07	-0.263043	0.409	0.517	0.00339033
OSTF1	5.38212e-08	-0.263305	0.271	0.378	0.000873357
STX10	4.49397e-09	-0.263718	0.322	0.449	7.29236e-05
CFL1	1.28319e-19	-0.263968	0.932	0.97	2.08223e-15
RASSF5	7.29259e-08	-0.26423	0.18	0.275	0.00118337
HNRNPL	2.6563e-07	-0.26437	0.268	0.37	0.00431037
RHOA	7.06156e-13	-0.264541	0.795	0.881	1.14588e-08
UVRAG	3.02034e-09	-0.2653	0.098	0.186	4.90111e-05
BTF3	1.16781e-14	-0.267432	0.826	0.892	1.895e-10
PURB	2.39886e-10	-0.267524	0.059	0.138	3.89263e-06
GNG5	3.57361e-10	-0.267657	0.631	0.767	5.7989e-06
CXorf21	2.35211e-10	-0.267781	0.039	0.109	3.81677e-06
TOM1	1.08226e-09	-0.267911	0.274	0.399	1.75619e-05
TXNL4A	1.97188e-09	-0.270633	0.265	0.384	3.19977e-05
TWF2	4.29308e-09	-0.271444	0.34	0.462	6.96639e-05
LAMTOR1	6.79702e-09	-0.273354	0.539	0.668	0.000110295
CHCHD2	5.8716e-12	-0.273656	0.634	0.782	9.52784e-08
GNA15	3.86176e-10	-0.274107	0.116	0.214	6.26648e-06
PRDX5	2.51221e-08	-0.274302	0.448	0.561	0.000407656
ETS2	4.44593e-07	-0.274553	0.156	0.241	0.00721442
GCA	3.19403e-07	-0.275848	0.39	0.494	0.00518295
LRRFIP2	1.31367e-07	-0.276169	0.17	0.259	0.00213169
CDKN1B	1.42259e-08	-0.276603	0.099	0.18	0.000230843
SBDS	1.10536e-11	-0.277132	0.114	0.221	1.79367e-07
ANTXR2	8.76058e-10	-0.277788	0.069	0.15	1.42158e-05
NEU1	4.96663e-09	-0.278734	0.094	0.178	8.05935e-05
UPP1	1.03469e-09	-0.281881	0.3	0.425	1.679e-05
MOB3A	1.5475e-10	-0.282432	0.201	0.318	2.51113e-06
SIAH2	5.62125e-11	-0.28246	0.106	0.207	9.1216e-07
PFN1	4.63787e-24	-0.282534	0.957	0.985	7.52588e-20
MYD88	1.65697e-09	-0.28298	0.208	0.323	2.68877e-05
RUNX1	2.3881e-11	-0.284404	0.115	0.221	3.87517e-07
IPMK	2.72201e-11	-0.284467	0.078	0.171	4.41701e-07
PIM3	9.25981e-07	-0.284682	0.3	0.401	0.0150259
EZR	1.06985e-09	-0.284889	0.206	0.319	1.73604e-05
HECA	2.54751e-09	-0.28577	0.075	0.153	4.13385e-05
ACTG1	4.7147e-16	-0.286509	0.913	0.957	7.65054e-12
ARID5A	4.63207e-12	-0.287045	0.073	0.167	7.51646e-08
CTDSP1	6.59227e-13	-0.288414	0.229	0.372	1.06973e-08
UBE2D3	2.92649e-11	-0.288525	0.482	0.629	4.74881e-07
AMPD2	8.07603e-09	-0.288807	0.194	0.299	0.00013105
VASP	1.44159e-09	-0.291649	0.449	0.578	2.33927e-05
SRI	1.29406e-10	-0.29348	0.172	0.286	2.09986e-06
TAGLN2	8.68645e-08	-0.293972	0.68	0.78	0.00140955
C16orf54	7.29842e-13	-0.294467	0.081	0.185	1.18431e-08
NFKBIE	3.86889e-10	-0.294469	0.076	0.159	6.27805e-06
CHIC2	2.18603e-11	-0.29557	0.09	0.186	3.54726e-07
ODC1	4.55644e-13	-0.296017	0.051	0.141	7.39373e-09
ARHGDIB	6.17815e-14	-0.296264	0.769	0.88	1.00253e-09
MSRB1	2.93746e-09	-0.297044	0.265	0.381	4.76661e-05
RIPK2	5.50275e-13	-0.297239	0.079	0.18	8.92931e-09
HNRNPF	1.4335e-10	-0.297838	0.259	0.382	2.32615e-06
NR1H2	9.30216e-12	-0.300071	0.145	0.261	1.50946e-07
GNAI3	5.44967e-12	-0.300336	0.171	0.295	8.84317e-08
NQO2	1.07207e-11	-0.300375	0.134	0.245	1.73965e-07
DOCK8	8.31407e-11	-0.300514	0.355	0.496	1.34912e-06
SMDT1	7.06536e-14	-0.300731	0.359	0.532	1.1465e-09
HAVCR2	2.99115e-13	-0.301277	0.045	0.133	4.85374e-09
CTNNB1	1.05845e-10	-0.301316	0.186	0.309	1.71755e-06
TSPO	8.66535e-20	-0.301706	0.928	0.979	1.40613e-15
HSPA1A	1.24395e-08	-0.302055	0.099	0.179	0.000201855
CHD1	6.43679e-12	-0.30287	0.21	0.342	1.0445e-07
DPH3	9.58771e-11	-0.307279	0.086	0.178	1.5558e-06
GCH1	5.47779e-10	-0.308503	0.061	0.137	8.8888e-06
SRSF7	1.27724e-09	-0.308643	0.228	0.346	2.07258e-05
BCL10	9.64843e-11	-0.30899	0.081	0.17	1.56565e-06
HLA-C	3.58842e-17	-0.310095	0.95	0.984	5.82293e-13
ANPEP	2.08584e-10	-0.312386	0.227	0.355	3.38469e-06
ARPC1B	6.76437e-23	-0.313123	0.916	0.971	1.09765e-18
TEDC1	8.69224e-15	-0.313727	0.023	0.105	1.41049e-10
FOLR3	5.36398e-10	-0.314449	0.078	0.162	8.70414e-06
SELENOH	1.27105e-13	-0.317251	0.43	0.599	2.06253e-09
MAP3K1	6.12427e-12	-0.317613	0.205	0.336	9.93785e-08
PROK2	4.66896e-07	-0.319132	0.062	0.12	0.00757633
ARRDC4	1.66258e-10	-0.320411	0.059	0.138	2.69788e-06
BACH1	1.29425e-12	-0.322587	0.25	0.394	2.10018e-08
APOBEC3A	2.85634e-08	-0.323356	0.181	0.28	0.000463499
TKT	4.89401e-19	-0.32406	0.844	0.943	7.94152e-15
MTX1	9.14896e-12	-0.325478	0.136	0.248	1.4846e-07
RBM3	4.68724e-14	-0.326768	0.51	0.669	7.60598e-10
WSB1	2.2538e-09	-0.328941	0.299	0.415	3.65725e-05
BNIP3L	1.14259e-10	-0.329167	0.372	0.502	1.85409e-06
ZEB2-AS1	5.96106e-13	-0.332543	0.034	0.113	9.67302e-09
PTGER2	4.71531e-12	-0.332772	0.095	0.195	7.65154e-08
RNF149	1.22715e-10	-0.333098	0.389	0.53	1.99129e-06
RAP2B	1.60978e-12	-0.334368	0.17	0.296	2.61219e-08
CD55	1.16937e-09	-0.337088	0.352	0.479	1.89754e-05
PMAIP1	6.48651e-15	-0.338703	0.027	0.111	1.05257e-10
DYNLT1	2.41886e-10	-0.342412	0.232	0.351	3.92509e-06
CCR1	2.08013e-13	-0.342874	0.118	0.238	3.37543e-09
ETF1	4.27303e-15	-0.3434	0.134	0.268	6.93385e-11
RPS9	8.01584e-36	-0.347355	0.958	0.993	1.30073e-31
EHD1	2.70047e-13	-0.347771	0.099	0.209	4.38205e-09
NFKB2	1.54585e-11	-0.34786	0.155	0.273	2.50845e-07
GK	1.21611e-11	-0.34825	0.066	0.153	1.97338e-07
CRIP1	1.28399e-06	-0.348491	0.662	0.741	0.0208354
ERH	9.61611e-12	-0.348746	0.215	0.336	1.56041e-07
MTHFS	1.86197e-12	-0.351725	0.108	0.216	3.02141e-08
CD69	1.97156e-11	-0.351831	0.037	0.11	3.19926e-07
CD300E	1.35404e-11	-0.352391	0.301	0.445	2.1972e-07
RAC2	2.15473e-13	-0.35245	0.469	0.63	3.49648e-09
DYNLL1	3.68751e-11	-0.357299	0.308	0.44	5.98373e-07
PNPLA8	7.84529e-17	-0.357694	0.098	0.228	1.27306e-12
ATP2B1	2.15623e-11	-0.359515	0.284	0.415	3.49891e-07
EAF1	5.11087e-14	-0.359666	0.118	0.238	8.29341e-10
HNRNPA0	3.67831e-14	-0.359695	0.224	0.368	5.96879e-10
S100A10	4.68531e-20	-0.360182	0.958	0.971	7.60286e-16
RARA	7.31132e-12	-0.360649	0.197	0.325	1.18641e-07
MED29	2.43792e-15	-0.362288	0.074	0.187	3.95602e-11
TGIF1	5.01733e-20	-0.363266	0.028	0.136	8.14162e-16
H2AFZ	2.62697e-13	-0.364877	0.385	0.534	4.26279e-09
NFIL3	4.95636e-14	-0.365037	0.087	0.196	8.04268e-10
ZNF467	5.82925e-15	-0.367831	0.204	0.352	9.45913e-11
ARF4	1.59283e-12	-0.368999	0.118	0.227	2.58468e-08
MYH9	1.09504e-10	-0.369917	0.561	0.673	1.77692e-06
AL133415.1	6.46018e-08	-0.370569	0.186	0.28	0.00104829
CXCL16	4.44447e-12	-0.371966	0.089	0.187	7.21203e-08
ZNF267	1.85603e-14	-0.372743	0.074	0.181	3.01178e-10
YPEL3	4.31172e-12	-0.373734	0.383	0.523	6.99662e-08
PPP1R10	2.39345e-14	-0.374443	0.059	0.157	3.88385e-10
ARHGDIA	6.79211e-17	-0.374487	0.411	0.586	1.10216e-12
PKM	1.36775e-20	-0.377223	0.712	0.856	2.21944e-16
DYSF	1.27088e-13	-0.377338	0.112	0.227	2.06225e-09
S1PR3	1.90517e-21	-0.377439	0.011	0.11	3.09153e-17
MAP1LC3B	1.04719e-14	-0.383863	0.296	0.453	1.69927e-10
PCBP1	2.30855e-19	-0.384452	0.635	0.768	3.74609e-15
OXSR1	2.25784e-16	-0.385673	0.064	0.176	3.6638e-12
GPR183	2.97063e-17	-0.386339	0.021	0.111	4.82045e-13
EIF4E	5.78026e-16	-0.388279	0.054	0.158	9.37962e-12
MARCKSL1	1.19299e-12	-0.388533	0.119	0.229	1.93587e-08
FRAT2	4.11104e-14	-0.390028	0.099	0.213	6.67099e-10
AP5B1	8.31025e-14	-0.392086	0.139	0.263	1.3485e-09
PLEKHG2	7.18705e-19	-0.39241	0.021	0.119	1.16624e-14
JMJD1C	7.58631e-17	-0.394574	0.264	0.433	1.23103e-12
AHR	1.85755e-16	-0.396971	0.185	0.338	3.01425e-12
PRR7	9.39103e-21	-0.397125	0.016	0.116	1.52388e-16
FOSL2	1.42191e-15	-0.397305	0.162	0.302	2.30734e-11
GADD45B	1.47389e-13	-0.398937	0.172	0.304	2.39168e-09
LILRA5	2.41331e-11	-0.400043	0.357	0.487	3.91608e-07
NXT1	3.12736e-19	-0.402005	0.091	0.23	5.07477e-15
SRA1	2.60909e-14	-0.402285	0.225	0.368	4.23377e-10
ABHD5	1.18694e-09	-0.40287	0.167	0.265	1.92604e-05
GZF1	1.20157e-20	-0.404676	0.024	0.131	1.94979e-16
MIDN	1.01464e-17	-0.406797	0.33	0.51	1.64646e-13
SRSF9	7.45537e-14	-0.409	0.349	0.496	1.20978e-09
CDC42EP3	7.68225e-16	-0.40932	0.36	0.534	1.2466e-11
TMEM44-AS1	2.27973e-20	-0.409739	0.027	0.135	3.69933e-16
DDX3X	1.83623e-17	-0.409764	0.302	0.484	2.97965e-13
JMJD6	3.02049e-20	-0.409797	0.086	0.229	4.90135e-16
S100A12	6.20629e-23	-0.409807	0.862	0.956	1.00709e-18
ACSL1	3.46872e-13	-0.410469	0.159	0.281	5.6287e-09
YWHAZ	1.20205e-20	-0.414657	0.557	0.727	1.95056e-16
TPM4	8.80113e-17	-0.41634	0.309	0.473	1.42816e-12
UCP2	7.1464e-15	-0.417019	0.469	0.621	1.15965e-10
AC015912.3	3.13968e-16	-0.418393	0.068	0.18	5.09475e-12
GRASP	2.84078e-22	-0.418722	0.016	0.123	4.60974e-18
ZFP36L2	8.2164e-10	-0.418877	0.577	0.668	1.33328e-05
AF213884.3	8.06457e-24	-0.420858	0.002	0.1	1.30864e-19
ARHGEF40	1.51771e-13	-0.423056	0.133	0.252	2.46279e-09
EIF5A	1.13779e-18	-0.425009	0.29	0.464	1.84629e-14
GPCPD1	1.17871e-17	-0.42595	0.268	0.445	1.9127e-13
SLC7A5	2.37133e-22	-0.426516	0.018	0.127	3.84796e-18
TIPARP	2.55217e-17	-0.428976	0.047	0.153	4.1414e-13
PHLDA2	6.34716e-20	-0.429658	0.023	0.127	1.02995e-15
BRI3	4.57177e-14	-0.430727	0.585	0.707	7.41861e-10
BID	7.3828e-19	-0.434026	0.213	0.384	1.19801e-14
HNRNPU	5.97808e-17	-0.434872	0.534	0.7	9.70063e-13
BEST1	5.89076e-14	-0.435362	0.091	0.199	9.55894e-10
ARF6	1.84372e-18	-0.436801	0.297	0.467	2.9918e-14
FRAT1	5.37668e-19	-0.438853	0.045	0.158	8.72474e-15
YME1L1	2.21178e-16	-0.443092	0.189	0.341	3.58905e-12
SPI1	7.3395e-30	-0.445625	0.805	0.919	1.19098e-25
RARA-AS1	8.09496e-22	-0.447401	0.017	0.123	1.31357e-17
CYP1B1	7.71136e-12	-0.450075	0.174	0.291	1.25132e-07
SNAI1	2.15775e-28	-0.45231	0	0.113	3.50137e-24
DNAJB1	9.79948e-18	-0.452458	0.105	0.24	1.59016e-13
TMX4	1.78694e-12	-0.454435	0.158	0.273	2.89968e-08
IFRD1	8.04042e-19	-0.458134	0.059	0.18	1.30472e-14
OAZ1	1.8055e-60	-0.460352	0.964	0.994	2.92979e-56
NINJ1	3.65578e-20	-0.461974	0.363	0.548	5.93223e-16
PHLDA1	2.41301e-24	-0.465472	0.007	0.113	3.91559e-20
AC025164.1	2.91257e-16	-0.469699	0.047	0.149	4.72623e-12
FTL	1.56001e-89	-0.469896	0.998	0.999	2.53143e-85
COQ7	1.63715e-22	-0.472467	0.02	0.131	2.6566e-18
MCEMP1	2.89305e-17	-0.473877	0.17	0.321	4.69456e-13
AC087239.1	3.27161e-26	-0.474966	0.006	0.118	5.30885e-22
HCAR3	1.65769e-27	-0.4756	0	0.11	2.68994e-23
PPP1R15B	8.71797e-20	-0.476333	0.084	0.222	1.41467e-15
CCNI	1.55951e-28	-0.476686	0.667	0.814	2.53061e-24
UBE2J1	3.89313e-22	-0.480128	0.195	0.379	6.31738e-18
CWC25	8.86145e-21	-0.480895	0.12	0.277	1.43795e-16
SH3BGRL3	2.98081e-61	-0.481744	0.987	0.997	4.83696e-57
LDLR	1.10906e-23	-0.482074	0.043	0.177	1.79967e-19
SRGN	1.02823e-38	-0.484058	0.883	0.953	1.66851e-34
NEAT1	6.78371e-44	-0.486355	0.944	0.98	1.10079e-39
STK17B	2.31922e-26	-0.496251	0.502	0.708	3.7634e-22
RILPL2	1.6613e-21	-0.496776	0.409	0.599	2.69578e-17
SPAG9	3.42596e-20	-0.497299	0.158	0.319	5.55931e-16
TMSB4X	2.66839e-91	-0.497389	0.998	0.999	4.33e-87
INSIG1	3.27073e-22	-0.497764	0.044	0.172	5.30742e-18
EIF1	3.21204e-72	-0.500986	0.96	0.99	5.21217e-68
ICAM1	2.64286e-18	-0.501613	0.112	0.251	4.28858e-14
UBC	1.41209e-35	-0.501822	0.875	0.937	2.29139e-31
PLP2	8.3608e-25	-0.516558	0.448	0.654	1.35671e-20
MID1IP1	4.90313e-22	-0.520641	0.107	0.259	7.95631e-18
NABP1	5.68086e-25	-0.524425	0.048	0.19	9.21833e-21
ZNF331	2.94077e-24	-0.531313	0.012	0.123	4.77198e-20
ARL4C	1.03561e-17	-0.531972	0.091	0.217	1.68048e-13
RAB11FIP1	1.55584e-24	-0.534294	0.383	0.589	2.52467e-20
SLC25A37	6.83802e-12	-0.535223	0.243	0.369	1.10961e-07
SRSF5	2.35867e-28	-0.540394	0.556	0.738	3.82742e-24
YBX3	1.04544e-20	-0.552865	0.254	0.432	1.69644e-16
BCL3	1.14062e-24	-0.55883	0.217	0.415	1.85088e-20
METRNL	9.04086e-28	-0.559041	0.115	0.302	1.46706e-23
MAP3K8	2.26692e-22	-0.559993	0.204	0.386	3.67854e-18
AREG	2.33079e-19	-0.577575	0.019	0.116	3.78217e-15
H3F3A	6.18306e-82	-0.58169	0.941	0.991	1.00332e-77
LSP1	1.10465e-53	-0.603241	0.817	0.94	1.79252e-49
EIF5	4.73262e-33	-0.610358	0.268	0.505	7.67962e-29
WDR74	8.81236e-26	-0.611219	0.066	0.22	1.42998e-21
PFKFB3	1.24549e-24	-0.611766	0.076	0.226	2.02106e-20
SLC11A1	1.3044e-33	-0.614031	0.491	0.712	2.11665e-29
AC007032.1	9.17847e-38	-0.618804	0	0.15	1.48939e-33
TSC22D3	1.3136e-27	-0.619649	0.513	0.711	2.13158e-23
PCBP2	7.1916e-33	-0.619958	0.489	0.698	1.16698e-28
ANKRD28	7.92545e-36	-0.620094	0.018	0.18	1.28606e-31
LINC00877	3.34677e-28	-0.63225	0.079	0.251	5.4308e-24
RASGEF1B	7.12201e-32	-0.633598	0.044	0.211	1.15569e-27
CITED2	1.27847e-27	-0.639461	0.103	0.28	2.07458e-23
PPBP	1.72576e-22	-0.64048	0.006	0.103	2.80039e-18
TUBB4B	2.6311e-32	-0.641304	0.146	0.357	4.26949e-28
S100A11	2.06723e-80	-0.645491	0.932	0.992	3.35449e-76
ALOX5AP	5.17444e-30	-0.652848	0.125	0.324	8.39657e-26
AL118516.1	4.59228e-36	-0.663495	0.033	0.209	7.45189e-32
PTPRE	3.57548e-39	-0.66615	0.486	0.726	5.80193e-35
CXCR4	1.57774e-22	-0.670138	0.074	0.215	2.5602e-18
LINC01220	3.92448e-42	-0.673941	0	0.166	6.36826e-38
ZFAND5	7.9713e-35	-0.676132	0.327	0.561	1.2935e-30
CYTIP	3.35875e-33	-0.676463	0.157	0.371	5.45024e-29
VIM-AS1	2.46929e-36	-0.676594	0.051	0.239	4.00692e-32
ZFP36L1	1.75199e-32	-0.687907	0.49	0.697	2.84296e-28
SERTAD1	6.44697e-44	-0.723638	0.047	0.262	1.04615e-39
Z93241.1	4.23717e-35	-0.726022	0.007	0.154	6.87566e-31
TREM1	8.86427e-34	-0.732031	0.238	0.47	1.4384e-29
LMNA	4.1522e-33	-0.740611	0.01	0.154	6.73778e-29
AL021155.5	1.56407e-38	-0.741688	0.002	0.157	2.53802e-34
PDE4B	1.89523e-34	-0.749086	0.068	0.256	3.07538e-30
STX11	1.30151e-39	-0.753278	0.282	0.534	2.11196e-35
EFCAB2	1.23704e-44	-0.760097	0.018	0.212	2.00734e-40
VIM	1.39784e-118	-0.770091	0.979	0.994	2.26827e-114
IDS	1.77388e-35	-0.778004	0.236	0.47	2.87848e-31
FCAR	3.50263e-44	-0.780337	0.046	0.259	5.68372e-40
BHLHE40	1.67042e-39	-0.787825	0.086	0.3	2.71058e-35
GLUL	7.19849e-39	-0.789313	0.291	0.54	1.1681e-34
PHACTR1	1.34641e-45	-0.799024	0.031	0.241	2.18481e-41
ID1	6.34962e-40	-0.800028	0.067	0.279	1.03035e-35
PLEK	3.05727e-50	-0.815328	0.492	0.752	4.96103e-46
YPEL5	1.40921e-46	-0.819155	0.205	0.482	2.28672e-42
TAGAP	1.00088e-53	-0.82324	0.093	0.367	1.62412e-49
OTUD1	1.3358e-44	-0.828821	0.032	0.238	2.16761e-40
NLRP3	1.11376e-38	-0.833843	0.18	0.417	1.80731e-34
ANXA1	2.50255e-62	-0.835617	0.729	0.888	4.06088e-58
EREG	9.95414e-31	-0.845383	0.03	0.181	1.61526e-26
TNFAIP3	6.79352e-31	-0.848412	0.24	0.455	1.10239e-26
AKIRIN2	5.81868e-51	-0.852859	0.161	0.445	9.44197e-47
MYADM	7.35982e-56	-0.874112	0.39	0.683	1.19428e-51
IVNS1ABP	7.26261e-48	-0.888318	0.143	0.409	1.1785e-43
DUSP6	3.58552e-60	-0.892699	0.351	0.687	5.81822e-56
C12orf57	4.31588e-31	-0.899756	0.124	0.322	7.00338e-27
RRP12	1.01039e-41	-0.916608	0.161	0.404	1.63956e-37
S100A9	1.61852e-96	-0.928151	0.991	0.998	2.62637e-92
PPIF	2.3137e-47	-0.937324	0.128	0.385	3.75443e-43
PNP	1.46565e-53	-0.945426	0.071	0.328	2.37832e-49
HBEGF	3.34936e-51	-0.950986	0.086	0.346	5.43501e-47
MCL1	7.21305e-82	-0.955788	0.663	0.888	1.17046e-77
SOD2	2.26912e-55	-0.961535	0.473	0.737	3.6821e-51
CSRNP1	4.86052e-60	-0.96214	0.105	0.394	7.88717e-56
KDM6B	8.64811e-63	-0.966946	0.175	0.5	1.40333e-58
MXD1	1.82686e-57	-0.972112	0.145	0.441	2.96445e-53
ARL4A	7.97982e-58	-0.974499	0.08	0.355	1.29488e-53
IRF1	5.73706e-48	-1.05466	0.397	0.649	9.30953e-44
PNRC1	4.08221e-116	-1.07256	0.703	0.921	6.6242e-112
C5AR1	3.03744e-69	-1.07851	0.235	0.578	4.92886e-65
CHMP1B	2.5914e-69	-1.08175	0.091	0.41	4.20507e-65
ID2	8.75484e-53	-1.08502	0.288	0.571	1.42065e-48
PLK3	6.15613e-70	-1.09147	0.089	0.408	9.98955e-66
DUSP2	3.32582e-56	-1.11178	0.076	0.348	5.3968e-52
H3F3B	2.98148e-170	-1.11384	0.896	0.989	4.83805e-166
OSM	4.99053e-64	-1.12147	0.006	0.255	8.09813e-60
CCL3L1	3.72905e-45	-1.12619	0.003	0.183	6.05113e-41
FTH1	3.7351e-223	-1.12927	0.999	1	6.06095e-219
CEBPD	3.9024e-89	-1.13609	0.735	0.898	6.33242e-85
TRIB1	1.83868e-75	-1.15415	0.062	0.386	2.98362e-71
CXCL2	8.68766e-46	-1.15497	0	0.179	1.40975e-41
BCL2A1	6.94235e-77	-1.17121	0.215	0.578	1.12654e-72
BTG1	2.69037e-111	-1.17822	0.608	0.89	4.36566e-107
CDKN1A	1.94179e-65	-1.18191	0.099	0.406	3.15095e-61
SOCS3	1.69411e-74	-1.18727	0.113	0.449	2.74903e-70
RHOB	2.82184e-71	-1.22168	0.05	0.358	4.57899e-67
SLC2A3	7.33682e-79	-1.22414	0.347	0.683	1.19055e-74
TMEM107	3.06811e-64	-1.23852	0.034	0.305	4.97862e-60
GABARAPL1	5.2227e-85	-1.25223	0.06	0.412	8.47488e-81
CD83	1.4564e-88	-1.2542	0.041	0.395	2.3633e-84
PTGS2	5.40694e-70	-1.25592	0.021	0.303	8.77385e-66
NR4A1	2.32489e-79	-1.29651	0.011	0.315	3.77259e-75
JUND	1.56871e-124	-1.31959	0.409	0.825	2.54554e-120
SAT1	4.11071e-163	-1.32909	0.86	0.987	6.67045e-159
NFKBIA	1.88317e-131	-1.35784	0.724	0.941	3.05582e-127
AC253572.2	7.24976e-72	-1.35825	0.009	0.287	1.17642e-67
TUBA1A	1.25919e-103	-1.3646	0.393	0.759	2.04328e-99
ATF3	1.02085e-93	-1.39961	0.018	0.369	1.65653e-89
EGR1	1.0568e-66	-1.41828	0.125	0.448	1.71487e-62
NFKBIZ	5.7577e-99	-1.45464	0.224	0.637	9.34303e-95
LUCAT1	4.37152e-86	-1.46139	0.032	0.371	7.09367e-82
AC245014.3	1.84493e-88	-1.50549	0.01	0.339	2.99377e-84
IER3	1.42087e-105	-1.54082	0.171	0.589	2.30565e-101
NAMPT	2.4903e-142	-1.55695	0.314	0.791	4.04101e-138
PLAUR	2.04259e-107	-1.56744	0.301	0.701	3.31451e-103
SGK1	4.34286e-115	-1.57975	0.111	0.554	7.04715e-111
MAFB	7.31071e-96	-1.5817	0.218	0.62	1.18631e-91
NR4A2	1.07216e-131	-1.60464	0.033	0.494	1.7398e-127
KLF6	5.8198e-191	-1.63376	0.573	0.932	9.4438e-187
IER2	1.10557e-165	-1.65257	0.504	0.904	1.79401e-161
RGCC	2.07915e-85	-1.72553	0.018	0.343	3.37384e-81
JUNB	1.42286e-242	-1.75196	0.658	0.959	2.30888e-238
RGS2	8.50877e-164	-1.7653	0.284	0.797	1.38072e-159
KLF4	5.53787e-157	-1.80964	0.169	0.693	8.98629e-153
PPP1R15A	8.95992e-184	-1.85155	0.274	0.804	1.45393e-179
KLF2	1.0085e-163	-1.93871	0.261	0.766	1.63649e-159
BTG2	1.81273e-168	-1.96277	0.168	0.704	2.94151e-164
CCL3	1.58916e-90	-2.1013	0.012	0.348	2.57873e-86
ZFP36	7.98237e-263	-2.1411	0.487	0.938	1.2953e-258
AC007952.4	1.39182e-169	-2.26735	0.045	0.596	2.25851e-165
G0S2	2.07537e-86	-2.302	0.041	0.379	3.3677e-82
AC020916.1	7.68461e-248	-2.45621	0.115	0.798	1.24698e-243
ATP2B1-AS1	0	-2.9131	0.129	0.899	0
CXCL8	4.96982e-192	-2.93117	0	0.588	8.06452e-188
DUSP1	0	-2.94616	0.407	0.982	0
JUN	7.20176e-269	-3.3169	0.061	0.794	1.16863e-264
IL1B	2.35108e-253	-3.54687	0.02	0.729	3.8151e-249
MTRNR2L8	3.77507e-49	-3.57835	0.093	0.325	6.1258e-45
FOSB	0	-3.7177	0.071	0.922	0
FOS	0	-3.98232	0.474	0.999	0
HBB	4.60311e-91	-6.48357	0.017	0.36	7.46947e-87

## Sheet: DEG_ERvsLR_CD14+ Mono
DEG_ER vs LR COVID PF_CD14+ Monocytes
Column1	p_val	avg_log2FC	pct.1	pct.2	p_val_adj
FOLR3	1.82792e-29	0.836487	0.302	0.162	2.96616e-25
JUN	3.16754e-22	0.610929	0.87	0.794	5.13997e-18
HLA-DPA1	3.65666e-25	0.456145	0.599	0.444	5.93366e-21
RPS4Y1	1.98558e-34	0.420088	0.741	0.541	3.222e-30
RPS28	2.48915e-62	0.41115	0.997	0.993	4.03914e-58
RPS21	2.09906e-39	0.402716	0.933	0.871	3.40614e-35
RPL34	7.73423e-74	0.39668	0.997	0.991	1.25503e-69
ATF3	3.07818e-12	0.388742	0.469	0.369	4.99496e-08
THBS1	3.00112e-22	0.385454	0.167	0.066	4.86991e-18
RPL36A	1.11467e-34	0.38366	0.893	0.8	1.80877e-30
CRIP1	1.66034e-09	0.364797	0.807	0.741	2.69424e-05
RPL37	2.88885e-42	0.353841	0.983	0.959	4.68773e-38
RPL39	1.61315e-48	0.352321	0.998	0.992	2.61766e-44
HLA-DQA2	8.87793e-23	0.336199	0.103	0.024	1.44062e-18
RPS27	3.99835e-31	0.335634	0.958	0.925	6.48812e-27
KLF4	4.82647e-16	0.330555	0.786	0.693	7.83191e-12
WDR74	8.47161e-15	0.324147	0.331	0.22	1.37469e-10
RPS14	6.45887e-73	0.316601	1	0.991	1.04808e-68
HLA-DRA	4.48544e-19	0.314857	0.868	0.777	7.27852e-15
HLA-DPB1	1.18519e-13	0.309509	0.573	0.461	1.92322e-09
G0S2	3.5601e-10	0.307978	0.481	0.379	5.77697e-06
RPL41	3.38123e-63	0.301316	1	1	5.48673e-59
Z93241.1	9.52826e-10	0.297917	0.232	0.154	1.54615e-05
HLA-DRB1	1.03956e-17	0.293832	0.847	0.763	1.68689e-13
RPL36	1.46347e-26	0.283858	0.961	0.911	2.37477e-22
HSPA8	1.86499e-17	0.283712	0.61	0.466	3.02633e-13
SMIM25	6.99615e-18	0.281107	0.435	0.294	1.13526e-13
CDKN1A	4.95668e-09	0.279408	0.498	0.406	8.0432e-05
RPL35A	5.80529e-42	0.278854	0.995	0.983	9.42024e-38
CSTA	1.04677e-19	0.274081	0.825	0.706	1.6986e-15
AC239799.2	8.3098e-10	0.272421	0.103	0.05	1.34843e-05
EIF4E	8.39671e-11	0.26864	0.244	0.158	1.36253e-06
TNFAIP3	7.73334e-08	0.26853	0.534	0.455	0.00125489
RHOB	3.09339e-12	0.268482	0.474	0.358	5.01964e-08
NFKBIA	4.2549e-09	0.267355	0.949	0.941	6.90443e-05
RPS29	1.84569e-12	0.265833	0.635	0.53	2.995e-08
CALHM6	2.11515e-15	0.261923	0.393	0.27	3.43225e-11
RPL30	9.36786e-49	0.26014	1	0.999	1.52012e-44
MT-ND3	9.6758e-23	0.260106	0.947	0.898	1.57009e-18
RPS12	4.06947e-44	0.260069	0.999	0.996	6.60353e-40
RPS18	3.47387e-32	0.25878	0.987	0.969	5.63704e-28
RPS15A	1.33417e-38	0.256949	0.998	0.995	2.16496e-34
PCBP1	1.9859e-18	0.256039	0.868	0.768	3.22252e-14
ALOX5AP	8.72789e-07	-0.25013	0.262	0.324	0.0141627
LY6E	0.0492459	-0.252451	0.326	0.335	1
F13A1	9.63925e-06	-0.260556	0.145	0.19	0.156416
PLCB2	6.43815e-05	-0.264431	0.281	0.317	1
CYBB	1.61691e-08	-0.26489	0.727	0.733	0.000262375
AC020656.1	8.23068e-06	-0.273719	0.281	0.332	0.133559
CCR1	1.32579e-07	-0.274626	0.178	0.238	0.00215136
S100A8	7.38506e-24	-0.279142	1	0.998	1.19837e-19
FERMT3	1.92369e-07	-0.282057	0.478	0.517	0.00312158
CD14	1.48759e-14	-0.283724	0.828	0.85	2.41391e-10
FCGR1A	3.56281e-08	-0.28994	0.195	0.258	0.000578137
ZEB2	1.0105e-08	-0.290077	0.606	0.642	0.000163973
NRG1	2.20585e-12	-0.293583	0.156	0.235	3.57943e-08
OSBPL8	7.90145e-09	-0.295093	0.434	0.489	0.000128217
SLC25A37	0.0752209	-0.297108	0.366	0.369	1
STAT1	2.66725e-05	-0.298776	0.262	0.304	0.432815
TLN1	3.36043e-11	-0.306495	0.654	0.699	5.45297e-07
LTB	0.607872	-0.31468	0.133	0.136	1
NBPF19	3.38684e-07	-0.320348	0.244	0.298	0.00549582
PLAC8	1.03678e-09	-0.324917	0.266	0.337	1.68239e-05
HLA-A	1.42782e-36	-0.336338	0.958	0.964	2.31692e-32
MYH9	2.21328e-10	-0.338793	0.633	0.673	3.59149e-06
ZYX	3.79536e-19	-0.339066	0.727	0.775	6.15872e-15
CYP1B1	3.66715e-06	-0.356567	0.244	0.291	0.0595068
BTG2	1.52519e-14	-0.371445	0.645	0.704	2.47492e-10
IFI6	2.92202e-06	-0.378362	0.17	0.221	0.0474157
VCAN	1.50178e-24	-0.383843	0.91	0.93	2.43693e-20
NKG7	8.76741e-07	-0.45166	0.062	0.103	0.0142269
S100A12	1.93649e-33	-0.47428	0.933	0.956	3.14234e-29
IFITM3	3.84362e-11	-0.479779	0.46	0.523	6.23705e-07
EGR1	9.70988e-11	-0.502308	0.384	0.448	1.57562e-06
S100A9	2.67006e-62	-0.536887	0.998	0.998	4.3327e-58
TMEM176A	1.21821e-72	-0.836444	0.158	0.396	1.97678e-68
TMEM176B	8.26499e-83	-0.972589	0.201	0.468	1.34116e-78
MTRNR2L8	8.57829e-88	-3.67596	0.106	0.325	1.392e-83
HBB	1.20832e-07	-4.08821	0.306	0.36	0.00196074

## Sheet: DEGwtimefromtest_ERvsLR_CD14+ M
DEG w time from test cofounding_ER vs LR COVID PF_CD14+ Monocytes
Column1	p_val	avg_log2FC	pct.1	pct.2	p_val_adj
FOLR3	1.07616e-70	0.836487	0.302	0.162	1.74629e-66
JUN	1.97131e-44	0.610929	0.87	0.794	3.19885e-40
HLA-DPA1	5.18974e-08	0.456145	0.599	0.444	0.000842139
RPS4Y1	2.19107e-19	0.420088	0.741	0.541	3.55546e-15
RPS28	7.70903e-26	0.41115	0.997	0.993	1.25094e-21
RPS21	7.64936e-22	0.402716	0.933	0.871	1.24126e-17
RPL34	5.8823e-16	0.39668	0.997	0.991	9.54522e-12
ATF3	2.61822e-09	0.388742	0.469	0.369	4.24858e-05
THBS1	6.75245e-05	0.385454	0.167	0.066	1
RPL36A	2.41922e-07	0.38366	0.893	0.8	0.00392567
CRIP1	7.92512e-07	0.364797	0.807	0.741	0.0128601
RPL37	5.57553e-19	0.353841	0.983	0.959	9.04741e-15
RPL39	1.76911e-29	0.352321	0.998	0.992	2.87074e-25
HLA-DQA2	8.90049e-33	0.336199	0.103	0.024	1.44428e-28
RPS27	1.39536e-11	0.335634	0.958	0.925	2.26425e-07
KLF4	3.76321e-19	0.330555	0.786	0.693	6.10656e-15
WDR74	2.5584e-07	0.324147	0.331	0.22	0.00415152
RPS14	0.130003	0.316601	1	0.991	1
HLA-DRA	7.02708e-09	0.314857	0.868	0.777	0.000114028
HLA-DPB1	7.93876e-08	0.309509	0.573	0.461	0.00128822
G0S2	0.830625	0.307978	0.481	0.379	1
RPL41	4.30769e-07	0.301316	1	1	0.00699008
Z93241.1	7.29712e-11	0.297917	0.232	0.154	1.1841e-06
HLA-DRB1	5.98537e-05	0.293832	0.847	0.763	0.971246
RPL36	2.41688e-06	0.283858	0.961	0.911	0.0392188
HSPA8	1.81759e-07	0.283712	0.61	0.466	0.0029494
SMIM25	0.000109313	0.281107	0.435	0.294	1
CDKN1A	0.0785096	0.279408	0.498	0.406	1
RPL35A	3.11856e-09	0.278854	0.995	0.983	5.06049e-05
CSTA	0.0197981	0.274081	0.825	0.706	1
AC239799.2	0.00104821	0.272421	0.103	0.05	1
EIF4E	7.18014e-09	0.26864	0.244	0.158	0.000116512
TNFAIP3	0.000519042	0.26853	0.534	0.455	1
RHOB	8.09253e-22	0.268482	0.474	0.358	1.31318e-17
NFKBIA	3.9318e-26	0.267355	0.949	0.941	6.38013e-22
RPS29	3.9178e-21	0.265833	0.635	0.53	6.35742e-17
CALHM6	3.95546e-06	0.261923	0.393	0.27	0.0641852
RPL30	0.0636464	0.26014	1	0.999	1
MT-ND3	1.24776e-13	0.260106	0.947	0.898	2.02474e-09
RPS12	0.795589	0.260069	0.999	0.996	1
RPS18	2.76733e-08	0.25878	0.987	0.969	0.000449054
RPS15A	0.107116	0.256949	0.998	0.995	1
PCBP1	1.17814e-17	0.256039	0.868	0.768	1.91176e-13
ALOX5AP	0.00191147	-0.25013	0.262	0.324	1
LY6E	1.34451e-06	-0.252451	0.326	0.335	0.0218174
F13A1	0.0297069	-0.260556	0.145	0.19	1
PLCB2	0.439572	-0.264431	0.281	0.317	1
CYBB	0.00190298	-0.26489	0.727	0.733	1
AC020656.1	0.987595	-0.273719	0.281	0.332	1
CCR1	5.10274e-06	-0.274626	0.178	0.238	0.0828022
S100A8	8.92764e-56	-0.279142	1	0.998	1.44869e-51
FERMT3	0.0127249	-0.282057	0.478	0.517	1
CD14	3.59604e-07	-0.283724	0.828	0.85	0.0058353
FCGR1A	0.249803	-0.28994	0.195	0.258	1
ZEB2	0.0562813	-0.290077	0.606	0.642	1
NRG1	4.82954e-05	-0.293583	0.156	0.235	0.78369
OSBPL8	0.0142495	-0.295093	0.434	0.489	1
SLC25A37	0.0966017	-0.297108	0.366	0.369	1
STAT1	2.47007e-05	-0.298776	0.262	0.304	0.400818
TLN1	0.00945651	-0.306495	0.654	0.699	1
LTB	0.700365	-0.31468	0.133	0.136	1
NBPF19	0.00414635	-0.320348	0.244	0.298	1
PLAC8	1.24647e-05	-0.324917	0.266	0.337	0.202265
HLA-A	0.0374347	-0.336338	0.958	0.964	1
MYH9	2.12182e-06	-0.338793	0.633	0.673	0.0344308
ZYX	0.000316535	-0.339066	0.727	0.775	1
CYP1B1	8.90418e-05	-0.356567	0.244	0.291	1
BTG2	0.510443	-0.371445	0.645	0.704	1
IFI6	2.96114e-06	-0.378362	0.17	0.221	0.0480505
VCAN	5.82032e-12	-0.383843	0.91	0.93	9.44464e-08
NKG7	0.137044	-0.45166	0.062	0.103	1
S100A12	3.36815e-28	-0.47428	0.933	0.956	5.46549e-24
IFITM3	0.529387	-0.479779	0.46	0.523	1
EGR1	0.0253665	-0.502308	0.384	0.448	1
S100A9	8.43301e-08	-0.536887	0.998	0.998	0.00136842
TMEM176A	7.73715e-25	-0.836444	0.158	0.396	1.25551e-20
TMEM176B	1.75947e-32	-0.972589	0.201	0.468	2.8551e-28
MTRNR2L8	1.71957e-126	-3.67596	0.106	0.325	2.79034e-122
HBB	0.0141016	-4.08821	0.306	0.36	1

## Sheet: DEG_IPFvsLR_CD14+ Mono
DEG_IPF vs LR COVID PF_CD14+ Monocytes
Column1	p_val	avg_log2FC	pct.1	pct.2	p_val_adj
RPS29	3.0324e-204	2.13073	0.943	0.53	4.92067e-200
THBS1	8.55533e-105	1.70011	0.431	0.066	1.38827e-100
LY6E	1.24915e-98	1.38727	0.746	0.335	2.02699e-94
RPS21	4.72208e-199	1.35834	0.991	0.871	7.66252e-195
RPS27	4.53565e-186	1.34994	0.993	0.925	7.36001e-182
MT2A	2.90888e-43	1.29365	0.587	0.328	4.72024e-39
RPL37	2.58e-200	1.2334	1	0.959	4.18657e-196
RPL38	7.8507e-118	1.21498	0.913	0.658	1.27393e-113
ATP5ME	1.13972e-85	1.20318	0.689	0.297	1.84943e-81
RPL37A	2.28723e-143	1.17936	0.975	0.852	3.7115e-139
MT-ND3	8.88882e-153	1.15906	0.996	0.898	1.44239e-148
TXNIP	1.64526e-79	1.15016	0.888	0.697	2.66977e-75
IFITM3	3.44362e-41	1.14608	0.723	0.523	5.58796e-37
RPS28	4.01306e-208	1.10708	1	0.993	6.51199e-204
C8orf59	1.08233e-122	1.09544	0.298	0	1.7563e-118
RPL36	7.32652e-154	1.04178	0.985	0.911	1.18888e-149
AES	2.1517e-106	1.00582	0.26	0	3.49157e-102
RPL39	5.99739e-181	0.999708	1	0.992	9.73196e-177
MINOS1	5.59339e-109	0.96773	0.266	0	9.07639e-105
FOLR3	1.07418e-36	0.959612	0.391	0.162	1.74307e-32
AREG	1.44332e-11	0.955276	0.219	0.116	2.34207e-07
IFI6	1.31264e-48	0.951391	0.512	0.221	2.13002e-44
RPL34	2.21551e-181	0.946391	1	0.991	3.59511e-177
FAM45A	1.35168e-93	0.917108	0.231	0	2.19337e-89
ATP5F1E	9.94124e-126	0.898153	0.996	0.956	1.61316e-121
MT-ATP8	2.78052e-48	0.883762	0.475	0.193	4.51195e-44
SEPT9	1.31248e-100	0.879273	0.247	0	2.12976e-96
NDUFB1	5.34823e-50	0.871003	0.59	0.285	8.67857e-46
RPS26	7.42972e-77	0.857478	0.975	0.906	1.20562e-72
PET100	1.73284e-51	0.844033	0.551	0.247	2.81188e-47
ISG15	1.67625e-30	0.811662	0.418	0.199	2.72005e-26
FAM96A	1.98398e-90	0.80173	0.223	0	3.2194e-86
FAM96B	2.50671e-92	0.78651	0.228	0	4.06763e-88
HLA-DQB1	6.48119e-28	0.772461	0.563	0.348	1.0517e-23
CD163	1.8883e-27	0.764682	0.379	0.184	3.06414e-23
RARRES3	2.86014e-77	0.758499	0.192	0	4.64116e-73
HLA-DRB5	7.76459e-29	0.753668	0.719	0.529	1.25996e-24
ROMO1	2.6947e-37	0.743162	0.567	0.303	4.37269e-33
SEPT7	2.2072e-80	0.732294	0.199	0	3.58162e-76
RPL35A	2.65851e-119	0.712307	0.997	0.983	4.31396e-115
C19orf70	3.89392e-79	0.710907	0.196	0	6.31866e-75
MX1	4.72624e-29	0.70769	0.323	0.13	7.66927e-25
IFITM2	9.04962e-27	0.703174	0.802	0.679	1.46848e-22
TMSB10	4.42238e-140	0.702796	1	0.999	7.17619e-136
RPL41	5.80281e-145	0.697558	1	1	9.41622e-141
G0S2	0.000601989	0.693052	0.437	0.379	1
KLF10	4.37292e-27	0.689823	0.563	0.353	7.09594e-23
UPP1	1.66606e-33	0.687313	0.668	0.425	2.70351e-29
MT-ND2	9.14706e-67	0.684547	0.981	0.933	1.48429e-62
IFI44L	2.25599e-36	0.682377	0.265	0.074	3.6608e-32
APOBEC3A	1.91528e-19	0.68092	0.454	0.28	3.10792e-15
NDUFA1	8.9242e-36	0.675809	0.738	0.491	1.44813e-31
RPL23	1.65706e-41	0.669458	0.838	0.685	2.68892e-37
PER1	5.7552e-27	0.667518	0.527	0.318	9.33897e-23
LYZ	6.39619e-50	0.659449	1	0.995	1.03791e-45
RPL35	1.03136e-54	0.648522	0.945	0.869	1.67358e-50
S100A6	1.50068e-99	0.645295	1	0.999	2.43515e-95
HLA-DPA1	7.66588e-19	0.639778	0.611	0.444	1.24394e-14
NDUFA3	1.28711e-32	0.632018	0.522	0.269	2.0886e-28
C19orf24	1.27143e-68	0.631479	0.171	0	2.06315e-64
TMA7	2.08768e-43	0.619969	0.879	0.732	3.38768e-39
RPL27	3.49444e-50	0.611777	0.931	0.856	5.67043e-46
RNF144B	1.72595e-24	0.607132	0.299	0.126	2.8007e-20
CXCR4	2.71301e-21	0.604235	0.397	0.215	4.40241e-17
ATP5MD	1.98019e-30	0.59996	0.603	0.366	3.21326e-26
AL138963.3	8.08014e-53	0.590094	0.132	0	1.31116e-48
RPL31	1.51472e-46	0.581179	0.939	0.829	2.45793e-42
HCST	2.89386e-22	0.575707	0.786	0.661	4.69587e-18
SEPT2	2.46334e-64	0.574278	0.16	0	3.99727e-60
MGAT1	1.50874e-23	0.568107	0.551	0.352	2.44824e-19
CLEC7A	3.70774e-22	0.564929	0.732	0.572	6.01654e-18
RPL21	1.13526e-65	0.564547	0.988	0.968	1.84219e-61
PPDPF	4.10327e-34	0.564328	0.873	0.717	6.65838e-30
GRINA	1.96089e-25	0.564159	0.735	0.551	3.18194e-21
TRA2B	2.98642e-22	0.558168	0.516	0.319	4.84606e-18
COG3	4.21872e-28	0.557765	0.244	0.079	6.84571e-24
SIGLEC1	8.40712e-38	0.551661	0.178	0.028	1.36422e-33
HMGN2	8.14101e-24	0.548726	0.731	0.557	1.32104e-19
RPLP2	3.48889e-75	0.548436	0.996	0.994	5.66142e-71
HLA-DPB1	1.53892e-14	0.547688	0.609	0.461	2.49721e-10
ERGIC1	2.53724e-23	0.543918	0.293	0.123	4.11718e-19
CD74	1.13472e-31	0.543607	0.994	0.982	1.8413e-27
RPL13A	9.57627e-46	0.543203	0.976	0.919	1.55394e-41
POLR2L	1.34244e-23	0.541574	0.714	0.528	2.17837e-19
GADD45B	2.92155e-12	0.537628	0.443	0.304	4.74081e-08
ETS2	5.88022e-17	0.535472	0.406	0.241	9.54183e-13
HIF1A	8.96946e-15	0.534639	0.623	0.461	1.45547e-10
RPL36A	7.31777e-22	0.533716	0.886	0.8	1.18745e-17
AC245128.3	7.83143e-56	0.533273	0.139	0	1.27081e-51
RPS20	6.03957e-22	0.531489	0.76	0.606	9.80041e-18
TYMP	2.10124e-21	0.529515	0.928	0.907	3.40969e-17
CBX6	4.90192e-16	0.528972	0.323	0.178	7.95434e-12
LGALS9	1.86589e-21	0.528449	0.567	0.387	3.02777e-17
REL	3.37043e-20	0.526426	0.501	0.304	5.4692e-16
MT-ND1	1.93764e-56	0.515475	0.996	0.982	3.14421e-52
PTP4A1	1.20208e-57	0.509097	0.144	0	1.95061e-53
COX7C	1.17447e-31	0.508365	0.858	0.751	1.90582e-27
RPL22	4.8049e-50	0.506706	0.978	0.938	7.79692e-46
RPS11	5.9166e-39	0.506281	0.946	0.893	9.60087e-35
DDIT4	2.3842e-15	0.504687	0.299	0.159	3.86885e-11
PHC2	1.03052e-21	0.503894	0.295	0.127	1.67223e-17
SOX4	2.2817e-17	0.50185	0.289	0.141	3.70252e-13
KLF9	8.16832e-28	0.498393	0.19	0.049	1.32547e-23
RPL23A	2.06395e-36	0.498349	0.934	0.888	3.34917e-32
UQCRB	9.65553e-24	0.494573	0.814	0.696	1.5668e-19
SNRPD3	4.42953e-31	0.491643	0.213	0.054	7.1878e-27
UQCR11	1.93513e-32	0.488223	0.891	0.755	3.14014e-28
HLA-DRA	2.0564e-16	0.484603	0.871	0.777	3.33691e-12
COX6C	3.70577e-18	0.481276	0.644	0.484	6.01335e-14
HERC5	3.96864e-15	0.479786	0.145	0.05	6.43991e-11
EPSTI1	3.02014e-22	0.479506	0.251	0.096	4.90079e-18
RPL28	1.00574e-92	0.47763	1	0.999	1.63202e-88
IRF2BP2	6.44355e-12	0.476955	0.496	0.357	1.0456e-07
VSIR	1.88182e-20	0.474334	0.844	0.746	3.05363e-16
PCBP2	7.09126e-22	0.467726	0.822	0.698	1.1507e-17
IFI44	1.92434e-20	0.46657	0.232	0.09	3.12262e-16
SMIM37	4.55886e-42	0.464994	0.105	0	7.39767e-38
RPL27A	4.80455e-20	0.461086	0.805	0.7	7.79635e-16
AC245014.3	2.13326e-10	0.460558	0.469	0.339	3.46163e-06
ATP5MPL	9.8193e-20	0.458255	0.751	0.608	1.59338e-15
RNF145	9.13969e-17	0.45534	0.266	0.127	1.4831e-12
CES1	6.9924e-13	0.450604	0.278	0.152	1.13466e-08
MTSS1	4.04138e-19	0.450078	0.204	0.077	6.55795e-15
NCBP2-AS2	2.04038e-50	0.448735	0.126	0	3.31093e-46
COX7B	1.84312e-15	0.447979	0.585	0.422	2.99083e-11
RPS19	3.96069e-41	0.438061	0.982	0.987	6.42701e-37
HLA-DQA2	7.41283e-17	0.436666	0.103	0.024	1.20288e-12
SEC62	5.98995e-15	0.43586	0.436	0.271	9.71988e-11
JDP2	3.25908e-21	0.435565	0.208	0.072	5.28851e-17
NDUFA4	3.15162e-13	0.435292	0.63	0.491	5.11413e-09
RPS15	4.4169e-56	0.434514	0.997	0.989	7.1673e-52
RPS25	3.28104e-36	0.434329	0.964	0.931	5.32415e-32
AC103591.3	9.40175e-24	0.433913	0.126	0.023	1.52562e-19
FKBP2	1.68654e-26	0.429876	0.171	0.041	2.73674e-22
COMMD6	4.68467e-20	0.429754	0.804	0.661	7.60182e-16
HOTAIRM1	7.83076e-11	0.428198	0.376	0.253	1.2707e-06
COX6B1	7.96597e-24	0.425188	0.895	0.787	1.29264e-19
IFNGR2	3.24802e-08	0.424238	0.591	0.486	0.000527055
C4orf48	7.35529e-17	0.424178	0.696	0.526	1.19354e-12
RNF213	4.74591e-11	0.423386	0.617	0.482	7.70118e-07
C19orf66	2.04038e-50	0.422567	0.126	0	3.31092e-46
CD52	5.4693e-13	0.421342	0.78	0.637	8.87503e-09
WASHC1	9.21474e-13	0.419606	0.422	0.278	1.49528e-08
RPL32	1.49001e-55	0.418812	0.997	0.997	2.41783e-51
FAM173A	1.91696e-44	0.418398	0.111	0	3.11065e-40
COL4A3BP	3.13054e-46	0.417554	0.115	0	5.07993e-42
CNOT1	7.48137e-13	0.414011	0.256	0.137	1.214e-08
RPL30	2.10081e-55	0.411352	0.997	0.999	3.40899e-51
H1FX	0.000352868	0.410819	0.484	0.412	1
RPL9	8.31488e-38	0.407795	0.982	0.967	1.34926e-33
LAP3	8.64242e-12	0.403462	0.389	0.256	1.40241e-07
CSTA	4.09844e-21	0.402435	0.853	0.706	6.65053e-17
HMGN1	2.89331e-10	0.397605	0.332	0.213	4.69497e-06
XAF1	1.01153e-09	0.394648	0.304	0.193	1.64142e-05
FKBP5	6.97496e-15	0.39369	0.265	0.131	1.13183e-10
UQCRQ	4.40363e-15	0.39353	0.647	0.475	7.14578e-11
PSAP	2.774e-29	0.392541	0.982	0.945	4.50137e-25
SSSCA1	4.86865e-45	0.390008	0.112	0	7.90036e-41
RPS15A	4.80813e-40	0.38436	0.996	0.995	7.80216e-36
HLA-DRB1	2.09945e-10	0.384149	0.835	0.763	3.40679e-06
MARCKS	2.21093e-06	0.383624	0.442	0.339	0.0358768
MUC20-OT1	1.78559e-41	0.381249	0.103	0	2.89748e-37
DYNLRB1	7.00918e-19	0.38094	0.208	0.078	1.13738e-14
ASNA1	1.23522e-45	0.380597	0.114	0	2.00439e-41
ZFAS1	1.45189e-12	0.378736	0.707	0.585	2.35599e-08
HLA-DMA	8.55699e-08	0.378005	0.478	0.376	0.00138854
MT-ND4L	2.1507e-09	0.377386	0.734	0.643	3.48995e-05
ATP5MF	2.48463e-09	0.376569	0.647	0.525	4.03181e-05
ODF3B	1.98538e-10	0.376519	0.487	0.349	3.22167e-06
FAU	2.02685e-51	0.375459	0.999	0.998	3.28897e-47
TLR2	2.43696e-10	0.37429	0.362	0.235	3.95445e-06
SEC61G	1.45558e-12	0.371713	0.557	0.407	2.36197e-08
C6orf48	1.78559e-41	0.371441	0.103	0	2.89748e-37
HIST1H1E	6.26012e-08	0.370373	0.238	0.147	0.00101583
NRROS	1.00544e-11	0.369903	0.26	0.143	1.63153e-07
UPF2	9.31491e-16	0.368057	0.199	0.082	1.51153e-11
RPS12	7.31557e-39	0.367065	0.997	0.996	1.1871e-34
RPL24	1.15923e-23	0.365544	0.966	0.941	1.88108e-19
COPS9	2.918e-12	0.365053	0.481	0.325	4.73503e-08
SAP30	1.03707e-16	0.358996	0.139	0.043	1.68285e-12
SEPT6	2.73076e-40	0.358544	0.1	0	4.43121e-36
AAK1	1.09623e-11	0.358204	0.274	0.154	1.77886e-07
TMEM258	1.65242e-13	0.357381	0.618	0.47	2.68139e-09
IFIT3	1.15634e-13	0.357377	0.109	0.033	1.87639e-09
KCNE1	8.19913e-15	0.355252	0.12	0.036	1.33047e-10
MT1X	2.95336e-12	0.355182	0.257	0.138	4.79241e-08
RETN	4.95787e-06	0.352532	0.293	0.211	0.0804514
SRGN	6.47012e-11	0.352106	0.961	0.953	1.04991e-06
MT-CO3	2.4735e-19	0.351356	0.994	0.987	4.01375e-15
AC015912.3	1.21958e-05	0.351147	0.257	0.18	0.197901
COX7A2	7.74856e-11	0.351	0.63	0.509	1.25736e-06
CELF2	1.33745e-07	0.350177	0.437	0.341	0.00217028
CDKN2D	2.18546e-08	0.348867	0.516	0.399	0.000354634
RGS10	1.7528e-09	0.348827	0.51	0.377	2.84427e-05
ZBTB16	2.47938e-17	0.348013	0.121	0.032	4.02328e-13
CAPNS1	2.08486e-10	0.346903	0.54	0.409	3.38311e-06
METAP2	1.8973e-14	0.346535	0.286	0.146	3.07874e-10
ADAR	1.09681e-08	0.344526	0.452	0.329	0.000177979
ELOB	1.15603e-14	0.344384	0.883	0.817	1.87589e-10
HLA-DQA1	2.08756e-08	0.342879	0.138	0.068	0.000338748
NSA2	1.38976e-08	0.340551	0.476	0.36	0.000225516
ACSS2	4.28565e-12	0.339693	0.184	0.085	6.95432e-08
CCDC85B	4.85341e-08	0.337821	0.482	0.37	0.000787562
UBL5	6.49944e-11	0.337737	0.723	0.601	1.05466e-06
EIF3J	1.80092e-13	0.333419	0.166	0.068	2.92235e-09
CCND3	1.65255e-08	0.331882	0.446	0.325	0.000268159
WDR74	6.29257e-07	0.329236	0.322	0.22	0.010211
WDR43	2.51361e-15	0.329066	0.163	0.06	4.07883e-11
DEDD2	5.07535e-09	0.32812	0.232	0.137	8.23577e-05
CCDC69	1.58958e-09	0.327004	0.53	0.393	2.57942e-05
HLX	1.02519e-09	0.323854	0.249	0.144	1.66358e-05
DNAJC15	1.23333e-07	0.321962	0.383	0.279	0.00200132
IFITM1	4.29367e-12	0.320215	0.223	0.107	6.96734e-08
RBM39	1.49403e-08	0.3198	0.626	0.539	0.000242436
CLEC2B	6.42792e-09	0.319608	0.283	0.175	0.000104306
NDUFS5	6.50278e-12	0.319569	0.66	0.531	1.05521e-07
SYF2	4.9548e-09	0.318846	0.534	0.408	8.04015e-05
MGAT4A	6.3655e-10	0.318063	0.222	0.12	1.03293e-05
GRK2	2.93482e-09	0.317238	0.605	0.466	4.76233e-05
EIF2AK2	5.45662e-10	0.316879	0.237	0.132	8.85445e-06
TOMM5	1.34425e-08	0.31561	0.292	0.189	0.000218132
UBE2L6	2.67918e-07	0.314958	0.376	0.27	0.00434751
UBA52	7.22505e-33	0.313899	0.981	0.974	1.17241e-28
SNHG9	2.21683e-21	0.308886	0.118	0.023	3.59725e-17
MTRNR2L12	0.00836152	0.307895	0.888	0.849	1
SREK1IP1	4.06837e-10	0.307694	0.223	0.119	6.60174e-06
RPS14	1.08196e-27	0.306083	0.997	0.991	1.75569e-23
RICTOR	3.36037e-10	0.305697	0.151	0.069	5.45287e-06
SNRPF	1.64879e-08	0.30517	0.295	0.188	0.000267549
RNASE6	3.22301e-06	0.304483	0.335	0.241	0.0522997
SLIRP	9.48772e-11	0.304219	0.302	0.178	1.53957e-06
ASPH	0.000251241	0.303103	0.114	0.068	1
SRSF10	5.98457e-08	0.30242	0.331	0.221	0.000971117
IRS2	0.000360946	0.301587	0.34	0.275	1
TNFAIP3	0.0169452	0.298434	0.491	0.455	1
IRF7	1.35204e-05	0.298083	0.304	0.224	0.219396
C16orf72	1.39702e-09	0.295827	0.186	0.095	2.26694e-05
RPS16	1.65988e-18	0.295544	0.966	0.95	2.69348e-14
ARHGEF2	7.70264e-08	0.295432	0.251	0.156	0.00124991
CSGALNACT2	2.20068e-07	0.295027	0.287	0.19	0.00357104
HMGA1	2.44083e-07	0.294346	0.298	0.2	0.00396074
SNRPB2	8.22599e-08	0.290654	0.287	0.188	0.00133483
PTMA	2.57595e-23	0.289956	0.994	0.986	4.18e-19
CFD	0.000288181	0.289938	0.714	0.644	1
ZSCAN16-AS1	1.12398e-09	0.289389	0.159	0.075	1.82388e-05
DEK	3.90073e-07	0.288686	0.624	0.523	0.00632972
PSME1	5.03951e-09	0.287824	0.775	0.672	8.17761e-05
ELF1	2.14664e-06	0.287467	0.461	0.367	0.0348336
NKTR	4.61479e-09	0.286977	0.268	0.158	7.48842e-05
IQGAP1	5.91888e-06	0.286955	0.66	0.604	0.0960457
PTPN6	1.77102e-05	0.286508	0.591	0.519	0.287384
RPL36AL	6.21322e-11	0.284812	0.877	0.818	1.00822e-06
POLR2J	3.55895e-10	0.281889	0.337	0.211	5.77511e-06
MS4A6A	4.45569e-08	0.281227	0.74	0.684	0.000723026
PCIF1	7.86332e-07	0.280561	0.301	0.205	0.0127598
CBX3	5.51977e-06	0.280428	0.34	0.252	0.0895694
EGR3	3.13165e-12	0.279653	0.115	0.039	5.08173e-08
IL10RA	5.7689e-07	0.27803	0.51	0.399	0.00936119
RPS13	1.18729e-26	0.277637	1	0.996	1.92662e-22
GPR183	5.75509e-06	0.275897	0.18	0.111	0.0933878
SCPEP1	1.5567e-07	0.274459	0.397	0.287	0.00252606
MIF	6.80356e-07	0.273767	0.659	0.568	0.0110401
NDUFA2	3.18711e-07	0.273746	0.515	0.4	0.00517172
BX284668.5	3.46428e-12	0.273425	0.126	0.046	5.6215e-08
RELT	0.000390965	0.272778	0.316	0.252	1
ARRDC3	1.13838e-08	0.271158	0.147	0.071	0.000184725
EGR2	2.18112e-07	0.270164	0.124	0.061	0.0035393
RPL10A	8.15886e-12	0.269863	0.9	0.862	1.32394e-07
TOMM7	9.82693e-09	0.267619	0.802	0.714	0.000159462
CARD19	2.1816e-06	0.266984	0.355	0.26	0.0354009
RPS24	9.85421e-28	0.264552	1	0.994	1.59904e-23
HELZ2	1.13785e-08	0.264293	0.139	0.066	0.000184638
YPEL2	1.96444e-06	0.263163	0.232	0.15	0.0318769
DPM3	1.79089e-05	0.259869	0.228	0.154	0.290609
RNASET2	6.9093e-07	0.259789	0.647	0.552	0.0112117
MT-ATP6	8.09364e-14	0.258517	0.988	0.969	1.31336e-09
CXXC5	0.00114407	0.258388	0.187	0.138	1
SMIM4	3.24317e-14	0.258283	0.159	0.059	5.26269e-10
HNRNPH3	5.13823e-06	0.2579	0.313	0.221	0.0833781
TENT5A	5.48136e-10	0.257611	0.196	0.101	8.8946e-06
LY96	6.11362e-06	0.257054	0.334	0.241	0.0992057
RSL24D1	1.19827e-06	0.256196	0.419	0.318	0.0194443
LAPTM5	9.6212e-11	0.256102	0.958	0.915	1.56123e-06
KDELR2	2.08111e-06	0.255963	0.28	0.19	0.0337701
ATP6V0B	9.55384e-07	0.255794	0.808	0.735	0.015503
CFP	2.20472e-06	0.25307	0.701	0.63	0.035776
OASL	1.78779e-07	0.253016	0.136	0.07	0.00290104
LGALS1	4.64195e-10	0.252744	0.973	0.954	7.53248e-06
IST1	1.49805e-07	0.252716	0.22	0.132	0.00243088
FURIN	1.27278e-07	0.252399	0.193	0.11	0.00206534
PRNP	8.38318e-05	0.251467	0.244	0.176	1
RPS4Y1	1.11494e-07	0.251251	0.683	0.541	0.00180921
TRMT1	7.66479e-06	0.250803	0.331	0.24	0.124377
SLC24A4	0.00195406	-0.250291	0.111	0.156	1
EIF2S3	0.00140681	-0.250511	0.356	0.402	1
TGIF1	1.97495e-05	-0.250766	0.075	0.136	0.320474
KIAA0040	4.61897e-05	-0.250974	0.067	0.123	0.74952
TBL1X	0.000331554	-0.251518	0.111	0.166	1
PSTPIP1	0.000627639	-0.251629	0.31	0.37	1
MRPS24	9.03004e-05	-0.252418	0.249	0.324	1
COPZ1	0.000678838	-0.253195	0.16	0.216	1
WDFY3	3.62741e-06	-0.253672	0.057	0.12	0.058862
HNRNPH2	5.42404e-05	-0.254033	0.142	0.211	0.880158
DNAJA2	0.0012824	-0.254058	0.144	0.196	1
SRM	1.22979e-06	-0.254064	0.078	0.153	0.0199558
NME3	0.000189407	-0.254089	0.208	0.273	1
OTUD1	0.00182574	-0.254687	0.181	0.238	1
TKT	2.02227e-08	-0.255997	0.925	0.943	0.000328153
SRSF5	4.24974e-07	-0.256111	0.684	0.738	0.00689605
GSPT1	2.05155e-06	-0.256129	0.076	0.148	0.0332905
DNAJA1	3.38808e-05	-0.256645	0.244	0.324	0.549784
PURB	0.000103278	-0.257458	0.082	0.138	1
GABARAP	1.54542e-15	-0.257592	0.984	0.989	2.50775e-11
SIN3B	4.11261e-05	-0.257893	0.091	0.153	0.667354
SRCAP	5.80434e-06	-0.258348	0.052	0.112	0.094187
PRELID1	1.51392e-08	-0.258369	0.76	0.798	0.000245664
RBL2	0.000120795	-0.258432	0.126	0.187	1
TMX4	0.00396306	-0.258751	0.225	0.273	1
YWHAZ	5.86633e-08	-0.258937	0.657	0.727	0.000951929
FAM107B	0.0302643	-0.259224	0.177	0.208	1
AHNAK	1.34788e-07	-0.259375	0.774	0.842	0.0021872
MBP	0.000105362	-0.259489	0.213	0.293	1
RAB27A	0.00321926	-0.259559	0.237	0.287	1
NUMA1	0.000125294	-0.259602	0.117	0.179	1
MTDH	1.07276e-05	-0.25981	0.629	0.685	0.174076
RAB10	3.49385e-05	-0.259908	0.223	0.302	0.566947
ATP6V0D1	7.38304e-05	-0.260108	0.546	0.598	1
ECHDC1	0.000385078	-0.260448	0.103	0.157	1
TAX1BP1	0.00150684	-0.260459	0.337	0.388	1
UBE2D1	0.000302576	-0.260508	0.323	0.392	1
HBEGF	1.46512e-05	-0.26093	0.251	0.346	0.237745
MRPL51	5.00344e-05	-0.261075	0.199	0.273	0.811908
ANKRD17	1.13555e-05	-0.261081	0.064	0.125	0.184265
ATXN7L3B	3.01493e-05	-0.261203	0.097	0.162	0.489232
BASP1	0.000531574	-0.26226	0.157	0.217	1
NQO2	0.00132549	-0.263172	0.192	0.245	1
SRRM2	1.44386e-06	-0.263393	0.576	0.65	0.0234295
SMCO4	0.000172298	-0.263411	0.196	0.263	1
MRPL20	0.000539214	-0.263702	0.295	0.354	1
SMARCC2	0.00114386	-0.26467	0.135	0.185	1
GOLGA4	0.000998645	-0.26487	0.126	0.176	1
TUBGCP2	0.000331333	-0.265179	0.219	0.284	1
AC004687.1	0.00102414	-0.266194	0.271	0.332	1
WASF2	1.69272e-05	-0.266405	0.5	0.566	0.274678
SARNP	2.21049e-06	-0.266434	0.111	0.192	0.0358696
LSM10	1.14673e-05	-0.266852	0.222	0.304	0.18608
GCH1	3.87315e-05	-0.267182	0.078	0.137	0.628497
LILRA1	0.000100833	-0.267219	0.129	0.193	1
C17orf49	6.06587e-06	-0.267299	0.247	0.339	0.0984308
MTPN	0.000136268	-0.267754	0.537	0.596	1
PSMB8-AS1	4.11001e-05	-0.268042	0.115	0.179	0.666931
DECR1	0.000190006	-0.268738	0.175	0.24	1
CHURC1	0.000216145	-0.269009	0.254	0.322	1
VCP	0.000136938	-0.269332	0.308	0.383	1
HIPK1	0.000114195	-0.269413	0.13	0.193	1
MZT2B	2.31184e-05	-0.26985	0.331	0.414	0.375143
LRRK2	0.00449814	-0.270302	0.298	0.347	1
GSK3B	3.15554e-05	-0.270339	0.151	0.224	0.51205
VEGFA	3.8563e-06	-0.270388	0.049	0.109	0.0625762
TEDC1	4.96979e-06	-0.270442	0.046	0.105	0.0806448
ERCC5	1.41026e-05	-0.270523	0.052	0.109	0.228842
PPM1G	0.00326618	-0.270607	0.196	0.245	1
MYCBP2	0.000368137	-0.271099	0.266	0.331	1
TLR4	9.65277e-05	-0.271149	0.175	0.245	1
C16orf54	1.49165e-06	-0.271258	0.105	0.185	0.0242049
TAOK1	9.37552e-06	-0.271959	0.108	0.179	0.152137
ETFA	2.67508e-06	-0.272721	0.109	0.188	0.0434086
ILK	0.000232285	-0.272825	0.198	0.261	1
PTOV1	2.62014e-06	-0.273304	0.085	0.159	0.042517
GOLPH3	6.21962e-07	-0.274161	0.093	0.173	0.0100926
TTC7A	0.000612071	-0.274535	0.204	0.262	1
IRF9	5.26456e-06	-0.274564	0.124	0.203	0.085428
ZEB2	1.28057e-05	-0.2751	0.578	0.642	0.207798
EIF4E	0.000123793	-0.275127	0.1	0.158	1
PRDX1	6.11353e-06	-0.275603	0.383	0.463	0.0992043
SQOR	5.01629e-05	-0.275998	0.241	0.314	0.813993
DPH3	3.03782e-05	-0.276676	0.111	0.178	0.492947
CTDSP1	6.64368e-06	-0.276858	0.283	0.372	0.107807
AC025164.1	0.00198597	-0.277305	0.103	0.149	1
PSMB8	7.66057e-06	-0.277717	0.43	0.512	0.124308
JUNB	3.10906e-12	-0.277788	0.936	0.959	5.04507e-08
SNX6	0.000900919	-0.278389	0.298	0.357	1
SRI	0.000134498	-0.278482	0.217	0.286	1
TRAF3IP3	0.00177039	-0.278992	0.222	0.275	1
GRK6	2.21668e-05	-0.279295	0.213	0.297	0.359701
TMEM154	0.00206451	-0.280749	0.16	0.207	1
RILP	2.89167e-06	-0.281124	0.072	0.14	0.0469232
LYSMD2	6.05671e-07	-0.281304	0.081	0.158	0.00982823
GLRX5	6.42385e-08	-0.281464	0.049	0.124	0.0010424
AL034397.3	0.00054701	-0.281641	0.175	0.232	1
PRDX2	1.10829e-05	-0.283418	0.109	0.178	0.179842
SNHG16	2.25015e-09	-0.283909	0.057	0.148	3.65132e-05
MRPL38	3.39178e-07	-0.28395	0.055	0.126	0.00550384
SHFL	3.49572e-09	-0.284676	0.03	0.105	5.6725e-05
OXSR1	1.42836e-06	-0.284703	0.099	0.176	0.023178
BACH1	5.25129e-05	-0.28478	0.32	0.394	0.852127
HDLBP	0.00057436	-0.284797	0.226	0.283	1
DOK3	0.000374104	-0.284832	0.213	0.275	1
ATP1A1	0.000739667	-0.285135	0.254	0.31	1
EIF4B	5.13139e-06	-0.285268	0.362	0.454	0.083267
RAP1A	4.77002e-06	-0.285356	0.29	0.38	0.0774032
TCHP	6.16944e-06	-0.285743	0.058	0.12	0.100112
AC007032.1	3.13997e-06	-0.285761	0.079	0.15	0.0509523
ALDH1A1	7.74559e-06	-0.286508	0.109	0.182	0.125688
MLEC	3.00384e-06	-0.286925	0.085	0.156	0.0487434
SIPA1	1.46306e-05	-0.287499	0.174	0.252	0.23741
COA8	3.70688e-11	-0.287838	0.027	0.112	6.01516e-07
TNFAIP8L2	6.76339e-08	-0.288287	0.058	0.134	0.0010975
PYCARD	3.03578e-11	-0.288673	0.796	0.855	4.92615e-07
IFRD1	0.000431507	-0.289422	0.126	0.18	1
BAZ1A	3.16969e-05	-0.28957	0.193	0.266	0.514345
ECH1	1.76741e-06	-0.290278	0.247	0.341	0.0286798
COP1	4.22415e-06	-0.291003	0.081	0.151	0.0685452
NDUFA7	7.16668e-07	-0.293646	0.202	0.301	0.0116294
LINC02432	1.5248e-06	-0.293932	0.04	0.1	0.0247429
RNF169	5.71502e-07	-0.29439	0.072	0.147	0.00927377
JMJD1C	1.03429e-06	-0.294435	0.337	0.433	0.0167833
ARRDC4	1.86791e-05	-0.297124	0.076	0.138	0.303105
ACTG1	7.32988e-15	-0.297973	0.951	0.957	1.18942e-10
TMOD3	1.43869e-05	-0.298028	0.214	0.294	0.233456
ZNRD2	1.05823e-07	-0.298513	0.07	0.153	0.00171719
SSU72	3.22217e-06	-0.298956	0.292	0.384	0.0522861
CCT5	4.40284e-05	-0.299038	0.196	0.269	0.714449
SECTM1	2.97179e-06	-0.299258	0.108	0.184	0.0482233
STUB1	1.42508e-05	-0.299359	0.256	0.331	0.231248
CAST	4.21549e-08	-0.299919	0.695	0.755	0.000684048
ORAI3	4.58414e-07	-0.300403	0.082	0.161	0.00743868
NOTCH2	0.000100702	-0.300653	0.223	0.298	1
FAM50A	2.67521e-05	-0.301291	0.195	0.271	0.434107
ITGA4	0.0001721	-0.301367	0.183	0.247	1
CLTB	8.8449e-07	-0.301398	0.244	0.34	0.0143526
LYN	1.19282e-05	-0.302036	0.512	0.567	0.19356
RALBP1	4.19511e-06	-0.302318	0.189	0.275	0.0680741
PARL	8.35147e-08	-0.302651	0.114	0.207	0.00135519
NFKB1	3.87653e-06	-0.302848	0.109	0.183	0.0629045
GZF1	4.08008e-07	-0.303289	0.06	0.131	0.00662075
EIF3A	3.39611e-06	-0.303297	0.388	0.466	0.0551087
GSTO1	3.88317e-07	-0.303748	0.463	0.543	0.00630122
SEC11A	9.8651e-07	-0.303909	0.497	0.557	0.0160081
FBXL5	9.5469e-08	-0.304661	0.379	0.477	0.00154918
PLCB2	0.000130984	-0.30473	0.253	0.317	1
GIMAP7	3.63302e-05	-0.30578	0.082	0.143	0.58953
CCNI	2.88035e-10	-0.306655	0.759	0.814	4.67395e-06
DIPK2A	1.48806e-08	-0.306725	0.033	0.104	0.000241468
PSMA1	1.30966e-06	-0.31116	0.225	0.314	0.0212519
LPXN	3.24198e-08	-0.311244	0.082	0.169	0.000526076
PHF20L1	2.55994e-05	-0.311337	0.157	0.229	0.415402
RAB31	1.55391e-06	-0.311425	0.497	0.574	0.0252152
ACTR2	3.68273e-06	-0.312212	0.497	0.565	0.0597596
NANS	2.59896e-06	-0.312254	0.123	0.201	0.0421733
FBXO9	9.67648e-06	-0.31278	0.184	0.262	0.15702
ATRX	0.000149752	-0.313723	0.186	0.249	1
TNFSF10	0.000194358	-0.314054	0.24	0.307	1
ZNF467	4.99352e-07	-0.315896	0.251	0.352	0.00810298
ABHD5	0.000249337	-0.316136	0.204	0.265	1
MAPK1	1.87655e-05	-0.316728	0.208	0.284	0.304508
ABTB1	3.26086e-08	-0.317071	0.247	0.359	0.00052914
PLXDC2	4.94767e-05	-0.3196	0.38	0.453	0.802859
APAF1	9.36162e-07	-0.319784	0.103	0.182	0.0151911
ATP2B1-AS1	2.05085e-09	-0.320161	0.829	0.899	3.32792e-05
LILRA6	6.48077e-07	-0.320181	0.109	0.19	0.0105163
MAP3K1	7.68102e-05	-0.320451	0.268	0.336	1
AMPD2	0.000169378	-0.320895	0.235	0.299	1
SNX10	1.56723e-05	-0.321411	0.365	0.442	0.254314
JAML	6.0847e-07	-0.322327	0.49	0.581	0.00987364
VPS35	9.35549e-07	-0.32235	0.148	0.235	0.0151812
ARPC5	7.12634e-11	-0.322746	0.66	0.766	1.15639e-06
HAGH	8.73466e-09	-0.322862	0.064	0.151	0.000141737
CSRNP1	1.01174e-06	-0.323224	0.296	0.394	0.0164175
YY1	8.85057e-06	-0.323515	0.304	0.383	0.143618
MAP2K2	5.3552e-09	-0.323717	0.169	0.284	8.68988e-05
SCO2	7.60504e-11	-0.324016	0.229	0.375	1.23407e-06
ACAP2	4.96843e-07	-0.32436	0.484	0.57	0.00806228
ARPC1A	1.42671e-08	-0.324641	0.084	0.177	0.000231513
NCL	4.58352e-06	-0.324654	0.398	0.475	0.0743768
UGP2	9.44559e-08	-0.324749	0.069	0.147	0.00153274
FLOT1	3.89096e-06	-0.325077	0.257	0.344	0.0631387
LPGAT1	1.16621e-06	-0.325375	0.172	0.259	0.0189241
ID2	0.000719783	-0.326575	0.521	0.571	1
UCP2	2.46738e-08	-0.326663	0.524	0.621	0.000400381
OAZ1	2.94665e-25	-0.32716	0.991	0.994	4.78153e-21
FYB1	1.17834e-10	-0.329315	0.701	0.794	1.91209e-06
NENF	2.96223e-08	-0.329409	0.094	0.186	0.000480681
RESF1	2.04147e-10	-0.329498	0.084	0.193	3.31269e-06
CCL3	0.0609333	-0.32957	0.323	0.348	1
ANKRD13A	2.59562e-05	-0.331076	0.133	0.203	0.421192
BLVRB	2.28663e-10	-0.331164	0.584	0.688	3.71051e-06
CNPY2	1.91863e-07	-0.331176	0.12	0.208	0.00311335
FERMT3	2.29634e-07	-0.332412	0.421	0.517	0.00372628
JAK2	8.78399e-07	-0.332663	0.126	0.208	0.0142538
SPAG9	8.64785e-06	-0.332801	0.238	0.319	0.140329
NCF4	3.50121e-07	-0.33323	0.31	0.404	0.00568141
CX3CR1	1.1415e-09	-0.333359	0.036	0.117	1.85232e-05
TRIB1	4.09768e-06	-0.334469	0.299	0.386	0.0664931
RSBN1L	9.99026e-08	-0.335039	0.099	0.185	0.00162112
GLG1	5.96529e-07	-0.3351	0.151	0.239	0.00967987
AL133415.1	0.00086921	-0.335957	0.219	0.28	1
LACTB	2.15869e-07	-0.336006	0.211	0.312	0.00350291
YPEL5	1.98169e-06	-0.336788	0.395	0.482	0.0321568
GPCPD1	6.13974e-08	-0.337021	0.335	0.445	0.000996295
YWHAG	1.88881e-07	-0.337365	0.081	0.162	0.00306497
TMPO	5.244e-06	-0.337494	0.187	0.268	0.0850944
S1PR3	4.36639e-10	-0.337542	0.03	0.11	7.08535e-06
STK38	1.43911e-07	-0.338032	0.136	0.231	0.00233524
NDUFA13	1.40146e-10	-0.340054	0.445	0.584	2.27415e-06
SDHAF2	5.88638e-09	-0.34243	0.09	0.184	9.55182e-05
IPMK	5.44485e-09	-0.34256	0.078	0.171	8.83536e-05
AF213884.3	4.82155e-10	-0.342998	0.024	0.1	7.82393e-06
NRG1	1.67387e-08	-0.344085	0.135	0.235	0.000271619
CDC42EP3	9.14122e-08	-0.344246	0.434	0.534	0.00148335
CD69	7.98829e-08	-0.34435	0.04	0.11	0.00129626
PDCD6	9.19811e-08	-0.34455	0.211	0.309	0.00149258
CZIB	6.4233e-13	-0.344556	0.028	0.127	1.04231e-08
PPP1R15B	9.58844e-07	-0.344756	0.138	0.222	0.0155592
CD93	6.887e-05	-0.345333	0.286	0.355	1
GNG10	5.80175e-08	-0.345359	0.189	0.296	0.00094145
XRCC5	2.10827e-07	-0.34585	0.283	0.384	0.00342109
BEST1	1.08991e-06	-0.34592	0.118	0.199	0.0176859
POU2F2	5.21717e-07	-0.345992	0.418	0.515	0.0084659
PTGES3	1.28972e-06	-0.34613	0.313	0.4	0.0209284
ARL5A	4.96753e-08	-0.346562	0.112	0.204	0.000806081
GNAI3	2.64959e-08	-0.347255	0.186	0.295	0.000429949
DICER1	1.20488e-05	-0.348041	0.15	0.221	0.195515
COMMD3	3.13364e-10	-0.349209	0.057	0.152	5.08496e-06
GIMAP1	1.05019e-07	-0.349372	0.139	0.232	0.00170414
SEPTIN1	4.13845e-11	-0.349462	0.031	0.119	6.71547e-07
EMILIN2	4.081e-07	-0.349515	0.286	0.386	0.00662224
PSMB9	3.35074e-07	-0.350171	0.422	0.519	0.00543724
UBE2F	2.22106e-09	-0.350332	0.133	0.243	3.60411e-05
SLC16A3	1.95605e-07	-0.351238	0.175	0.272	0.00317408
RARA-AS1	1.40509e-09	-0.351271	0.04	0.123	2.28004e-05
LINC00937	2.98303e-05	-0.351533	0.163	0.233	0.484056
OSTF1	1.93622e-06	-0.351553	0.295	0.378	0.031419
MS4A7	5.23143e-06	-0.352201	0.268	0.353	0.0848904
TALDO1	3.71687e-14	-0.352773	0.825	0.878	6.03137e-10
ARRB1	1.50711e-07	-0.353126	0.141	0.232	0.00244559
FKBP8	1.26004e-08	-0.353957	0.473	0.564	0.000204467
TUG1	1.93599e-11	-0.354224	0.034	0.127	3.14153e-07
CKLF	2.71743e-08	-0.354701	0.406	0.502	0.000440957
RAB5IF	1.18422e-08	-0.355578	0.449	0.549	0.000192164
RAC2	4.36526e-09	-0.356056	0.551	0.63	7.0835e-05
DDX17	1.36118e-06	-0.356372	0.367	0.453	0.0220879
TREM1	1.44851e-07	-0.356549	0.368	0.47	0.0023505
RBIS	1.78056e-11	-0.357808	0.163	0.307	2.88931e-07
ACTR3	3.30944e-06	-0.358831	0.379	0.459	0.0537022
MCL1	3.11985e-12	-0.358984	0.837	0.888	5.06258e-08
CHMP4A	2.84578e-09	-0.360043	0.13	0.236	4.61784e-05
CHMP4B	5.11213e-07	-0.360547	0.376	0.461	0.00829545
NFKBIZ	4.32262e-07	-0.360591	0.543	0.637	0.00701431
GABARAPL2	4.60234e-09	-0.361274	0.307	0.425	7.46822e-05
MRTFA	4.70262e-13	-0.361695	0.039	0.145	7.63094e-09
SEPTIN6	2.21524e-10	-0.361896	0.066	0.165	3.59467e-06
NUP214	4.91297e-08	-0.362289	0.493	0.581	0.000797228
RAB4B	6.77402e-12	-0.366378	0.043	0.143	1.09922e-07
AKIRIN2	2.67021e-09	-0.366402	0.316	0.445	4.33295e-05
SPI1	9.99401e-21	-0.366877	0.847	0.919	1.62173e-16
SNX3	5.92022e-09	-0.369084	0.4	0.506	9.60673e-05
MTHFS	1.09968e-07	-0.369544	0.126	0.216	0.00178445
JAK1	2.89175e-10	-0.371011	0.391	0.526	4.69245e-06
INSIG1	3.66722e-06	-0.371135	0.1	0.172	0.059508
TMSB4X	2.13088e-42	-0.37171	0.999	0.999	3.45779e-38
MED29	5.52307e-09	-0.371924	0.091	0.187	8.96228e-05
RASGEF1B	1.01686e-08	-0.372129	0.112	0.211	0.000165006
PROK2	3.84241e-10	-0.372532	0.036	0.12	6.23508e-06
HNRNPAB	2.28046e-07	-0.373802	0.126	0.213	0.00370051
PIK3AP1	1.6683e-06	-0.375784	0.156	0.235	0.0270715
TMEM44-AS1	1.92733e-09	-0.376251	0.051	0.135	3.12748e-05
OIP5-AS1	7.03402e-14	-0.378255	0.042	0.155	1.14141e-09
VASH1	1.50074e-13	-0.378464	0.022	0.12	2.43526e-09
PAGR1	4.89697e-11	-0.378511	0.069	0.173	7.94632e-07
ZNF331	7.84386e-06	-0.378613	0.063	0.123	0.127282
DDX39B	2.05199e-10	-0.379946	0.21	0.341	3.32977e-06
HSPA8	2.49395e-06	-0.380332	0.389	0.466	0.0404694
S100A11	1.92453e-27	-0.381333	0.972	0.992	3.12294e-23
ARL4A	2.20613e-07	-0.381538	0.254	0.355	0.00357989
HEBP2	2.23668e-07	-0.381824	0.311	0.414	0.00362945
MICOS13	3.45215e-12	-0.382899	0.123	0.261	5.60181e-08
RPS2	1.61641e-34	-0.38293	0.934	0.98	2.62295e-30
NAPRT	5.40628e-09	-0.385593	0.156	0.267	8.77277e-05
CAPZA2	3.74685e-09	-0.386407	0.304	0.426	6.08001e-05
PTAFR	1.09184e-09	-0.38655	0.25	0.371	1.77172e-05
WNK1	7.76464e-09	-0.386969	0.163	0.273	0.000125997
YWHAH	4.36121e-09	-0.387145	0.121	0.224	7.07693e-05
DMXL2	1.88872e-08	-0.388003	0.325	0.441	0.000306483
FAM200B	5.46445e-07	-0.388472	0.272	0.366	0.00886716
TPM4	1.27834e-08	-0.389605	0.373	0.473	0.000207436
H2AFZ	3.1388e-10	-0.391298	0.412	0.534	5.09333e-06
CD55	1.02299e-07	-0.393663	0.376	0.479	0.00166
FTH1	1.16971e-34	-0.394895	1	1	1.89809e-30
HNRNPU	7.07633e-11	-0.396618	0.59	0.7	1.14828e-06
DUSP1	6.18991e-27	-0.397561	0.937	0.982	1.00444e-22
SENP6	3.59802e-09	-0.398558	0.154	0.263	5.8385e-05
NLRP12	7.55859e-09	-0.399257	0.109	0.203	0.000122653
GABPB1-IT1	1.51229e-14	-0.400809	0.052	0.176	2.454e-10
NIBAN1	2.53141e-15	-0.401155	0.028	0.142	4.10773e-11
AC090559.1	7.60583e-10	-0.401873	0.12	0.228	1.2342e-05
NFE2	1.9713e-09	-0.402438	0.138	0.248	3.19883e-05
HSPA1A	3.25224e-08	-0.4045	0.091	0.179	0.000527742
APBB1IP	1.00304e-09	-0.404509	0.29	0.402	1.62763e-05
EGLN2	2.62752e-13	-0.406075	0.045	0.155	4.26368e-09
TMEM107	0.000967948	-0.409265	0.25	0.305	1
RAB24	1.83693e-09	-0.411235	0.28	0.397	2.98078e-05
MCEMP1	1.28768e-11	-0.411382	0.184	0.321	2.08951e-07
VKORC1	1.28397e-12	-0.41272	0.093	0.216	2.0835e-08
PLAC8	1.76107e-09	-0.412825	0.217	0.337	2.85768e-05
DYNLT1	1.55941e-07	-0.413951	0.257	0.351	0.00253045
STX11	4.74901e-11	-0.415057	0.412	0.534	7.70621e-07
IMPA2	4.12277e-11	-0.416336	0.12	0.241	6.69002e-07
SNAI1	4.35412e-16	-0.416702	0.01	0.113	7.06544e-12
NKG7	0.95669	-0.417074	0.106	0.103	1
FRAT1	8.01099e-12	-0.417782	0.055	0.158	1.29994e-07
TRIM44	1.22887e-08	-0.419212	0.177	0.283	0.000199408
MYH9	1.9747e-10	-0.421896	0.575	0.673	3.20434e-06
ITPRID2	8.09001e-14	-0.422468	0.055	0.176	1.31277e-09
SLC66A3	3.85318e-16	-0.423005	0.024	0.138	6.25255e-12
KHDRBS1	1.58181e-09	-0.424587	0.29	0.405	2.5668e-05
LDLR	1.06474e-11	-0.426098	0.069	0.177	1.72775e-07
PNPLA8	3.43755e-11	-0.427024	0.111	0.228	5.57812e-07
ANKHD1	1.95722e-11	-0.428765	0.118	0.24	3.17599e-07
S1PR4	8.0687e-12	-0.43177	0.127	0.253	1.30931e-07
TIPARP	2.14249e-11	-0.432	0.054	0.153	3.47661e-07
DENND10	5.42256e-13	-0.432166	0.073	0.195	8.79918e-09
AC096667.1	4.52279e-12	-0.432273	0.097	0.217	7.33913e-08
PLK3	1.78965e-09	-0.433711	0.289	0.408	2.90407e-05
FCAR	2.16231e-10	-0.434787	0.145	0.259	3.50877e-06
RO60	1.2846e-14	-0.435425	0.03	0.139	2.08452e-10
LYST	4.49754e-10	-0.435814	0.367	0.48	7.29816e-06
PPIF	1.34406e-08	-0.436679	0.272	0.385	0.000218101
ASGR1	2.95683e-10	-0.437501	0.37	0.489	4.79805e-06
BCL3	5.66237e-11	-0.439919	0.275	0.415	9.18833e-07
IVNS1ABP	3.7657e-10	-0.441645	0.284	0.409	6.1106e-06
TAF10	1.33336e-09	-0.443233	0.169	0.28	2.16364e-05
GET3	4.16779e-17	-0.444273	0.045	0.18	6.76307e-13
EFHD2	8.08084e-14	-0.447547	0.581	0.699	1.31128e-09
EFCAB2	1.14769e-09	-0.447901	0.109	0.212	1.86236e-05
BHLHE40	3.615e-08	-0.44901	0.201	0.3	0.000586606
ARL4C	3.04404e-09	-0.451496	0.114	0.217	4.93956e-05
COTL1	4.64613e-36	-0.452781	0.952	0.979	7.53927e-32
C5AR1	3.05e-13	-0.452816	0.425	0.578	4.94923e-09
SEPTIN2	1.21673e-14	-0.453266	0.106	0.254	1.97438e-10
NBEAL2	1.17374e-08	-0.453366	0.195	0.296	0.000190463
GPS2	1.39253e-13	-0.453369	0.1	0.233	2.25965e-09
TNFSF12	1.42909e-11	-0.453439	0.112	0.234	2.31899e-07
LMNB1	4.35842e-11	-0.454465	0.067	0.169	7.07241e-07
PLAAT4	6.34481e-16	-0.456611	0.108	0.268	1.02957e-11
TASOR	2.9159e-16	-0.459492	0.027	0.144	4.73162e-12
POLD4	1.09721e-11	-0.460196	0.38	0.515	1.78044e-07
JUND	1.0596e-15	-0.460618	0.722	0.825	1.71942e-11
ABRACL	3.53688e-13	-0.461333	0.275	0.422	5.73929e-09
LYL1	5.04958e-14	-0.462725	0.081	0.211	8.19395e-10
IGSF6	1.96019e-11	-0.462846	0.38	0.513	3.18079e-07
WSB1	7.6207e-10	-0.463211	0.295	0.415	1.23661e-05
RCSD1	1.36406e-10	-0.464008	0.329	0.45	2.21346e-06
SERTAD1	2.21861e-12	-0.464889	0.133	0.262	3.60014e-08
GCA	7.15299e-11	-0.465184	0.376	0.494	1.16072e-06
MSRB2	2.94422e-12	-0.466005	0.063	0.173	4.77758e-08
PDE4B	4.58868e-10	-0.46676	0.141	0.256	7.44605e-06
OSBPL11	1.66014e-12	-0.469755	0.111	0.238	2.69391e-08
RAB32	5.85362e-12	-0.471001	0.277	0.415	9.49866e-08
CITED2	1.68037e-10	-0.473588	0.163	0.28	2.72674e-06
CERT1	1.20887e-14	-0.473826	0.07	0.2	1.96163e-10
LINC00877	3.38325e-13	-0.474655	0.114	0.251	5.48999e-09
YBX3	4.19039e-09	-0.477015	0.326	0.432	6.79975e-05
NAIP	3.12181e-12	-0.477656	0.259	0.392	5.06576e-08
PLAUR	1.93063e-13	-0.478781	0.591	0.701	3.13284e-09
PTPRE	8.09023e-19	-0.479403	0.576	0.726	1.3128e-14
VIM-AS1	2.60978e-11	-0.480372	0.123	0.239	4.23489e-07
NCF2	1.89255e-16	-0.482674	0.621	0.724	3.07103e-12
FRAT2	1.78794e-13	-0.483969	0.087	0.213	2.90129e-09
AC011472.2	2.26455e-17	-0.484577	0.018	0.135	3.67468e-13
TLE5	4.34165e-18	-0.485335	0.127	0.307	7.0452e-14
VCAN	1.96845e-18	-0.485578	0.876	0.93	3.19421e-14
LINC01220	1.442e-14	-0.487267	0.048	0.166	2.33993e-10
ZFP36	5.05974e-24	-0.48789	0.883	0.938	8.21045e-20
AL118516.1	4.61137e-11	-0.488878	0.099	0.209	7.48287e-07
PLAAT3	1.939e-20	-0.490915	0.021	0.159	3.14641e-16
SNF8	1.32547e-15	-0.493508	0.166	0.324	2.15083e-11
BAX	6.55607e-15	-0.495887	0.329	0.486	1.06385e-10
RNF149	1.87791e-11	-0.495984	0.403	0.53	3.04729e-07
MEGF9	1.846e-10	-0.500599	0.283	0.396	2.99551e-06
AC020656.1	9.74029e-13	-0.503492	0.19	0.332	1.58056e-08
CREB5	5.53959e-15	-0.504356	0.1	0.242	8.98909e-11
CD300E	3.55737e-11	-0.506786	0.307	0.445	5.77255e-07
FOS	4.12157e-35	-0.507288	0.981	0.999	6.68807e-31
HNRNPF	4.26874e-13	-0.510487	0.247	0.382	6.92689e-09
ANTKMT	1.20411e-18	-0.512661	0.066	0.221	1.95391e-14
MYADM	5.65547e-16	-0.516753	0.54	0.683	9.17713e-12
PDXK	1.85538e-14	-0.518918	0.196	0.345	3.01072e-10
TRIR	8.47311e-21	-0.524285	0.521	0.666	1.37493e-16
S100A9	4.64977e-28	-0.526361	0.997	0.998	7.54519e-24
SIAH2	1.71872e-15	-0.52761	0.073	0.207	2.78897e-11
NDUFC2	1.26882e-17	-0.528698	0.237	0.428	2.05892e-13
TUBA1A	1.87375e-13	-0.529727	0.708	0.759	3.04054e-09
PCBP1-AS1	8.82484e-20	-0.531079	0.04	0.189	1.43201e-15
DOCK8	9.50152e-15	-0.531679	0.349	0.496	1.54181e-10
HCK	3.18344e-16	-0.534889	0.455	0.598	5.16577e-12
CXCL2	8.75706e-09	-0.536212	0.085	0.179	0.000142101
UBE2V1	1.50443e-17	-0.538589	0.183	0.357	2.44125e-13
MXD1	1.03063e-12	-0.539615	0.302	0.441	1.6724e-08
H2AFV	3.15766e-15	-0.540272	0.298	0.456	5.12394e-11
PSMA2	3.57092e-20	-0.543816	0.153	0.342	5.79452e-16
MMP24OS	2.02371e-16	-0.550675	0.25	0.415	3.28387e-12
NDUFB8	2.16886e-21	-0.553645	0.25	0.457	3.51941e-17
NR4A2	2.55221e-17	-0.55438	0.313	0.494	4.14148e-13
SLC2A3	5.47314e-15	-0.561535	0.573	0.683	8.88127e-11
LINC00963	4.29108e-23	-0.565388	0.043	0.211	6.96314e-19
KDM6B	3.96382e-19	-0.566214	0.305	0.5	6.43209e-15
LTB	0.000921851	-0.571063	0.088	0.136	1
CYBB	1.08835e-21	-0.576492	0.609	0.733	1.76607e-17
BLOC1S1	4.28151e-26	-0.581405	0.516	0.714	6.9476e-22
RGCC	2.2699e-10	-0.585789	0.216	0.343	3.68337e-06
CYBA	2.84127e-47	-0.590184	0.921	0.958	4.61053e-43
AL021155.5	3.69362e-17	-0.5952	0.031	0.157	5.99363e-13
NAGK	5.42078e-19	-0.598575	0.229	0.41	8.7963e-15
SRSF9	2.0731e-20	-0.600045	0.302	0.496	3.36402e-16
TAGAP	1.10238e-19	-0.606883	0.187	0.367	1.78883e-15
PPP1R15A	1.59953e-27	-0.608773	0.65	0.804	2.59555e-23
GIMAP4	3.40097e-18	-0.611124	0.166	0.341	5.51876e-14
SEPTIN9	7.62831e-29	-0.625223	0.169	0.422	1.23785e-24
TXNL4A	2.21431e-21	-0.625706	0.193	0.384	3.59316e-17
S100A12	2.75192e-27	-0.640406	0.904	0.956	4.46553e-23
GABARAPL1	3.45172e-17	-0.641882	0.244	0.412	5.60111e-13
GASK1B	3.91181e-27	-0.645237	0.034	0.22	6.34769e-23
EIF4A1	4.41482e-38	-0.646676	0.648	0.838	7.16393e-34
GAS5	1.24173e-24	-0.651376	0.187	0.419	2.01496e-20
FAM174C	5.1483e-26	-0.673278	0.085	0.29	8.35415e-22
RPL17	7.70721e-62	-0.686901	0.746	0.954	1.25065e-57
ATP5PO	1.40386e-31	-0.688439	0.289	0.554	2.27804e-27
CSNK2B	2.41038e-28	-0.693186	0.392	0.606	3.91132e-24
DYNLL1	5.65468e-22	-0.695127	0.246	0.44	9.17584e-18
IDS	9.07562e-20	-0.70082	0.293	0.47	1.4727e-15
BTG2	3.88559e-24	-0.701326	0.531	0.704	6.30515e-20
OSBPL8	4.80314e-26	-0.706875	0.272	0.489	7.79406e-22
RRP12	4.62605e-18	-0.707031	0.231	0.404	7.5067e-14
CIAO2B	9.70475e-32	-0.710736	0.105	0.349	1.57479e-27
AL138963.4	1.23733e-22	-0.713831	0.141	0.35	2.00782e-18
TLN1	1.59583e-30	-0.714253	0.527	0.699	2.58955e-26
PNP	8.57603e-25	-0.723267	0.124	0.328	1.39163e-20
KLF6	2.08856e-48	-0.728389	0.828	0.932	3.3891e-44
TMBIM4	1.38198e-28	-0.740391	0.208	0.437	2.24254e-24
SEPTIN7	3.86712e-32	-0.742984	0.096	0.339	6.27517e-28
CHMP1B	8.32874e-21	-0.74308	0.226	0.41	1.3515e-16
OSM	3.12527e-20	-0.763094	0.087	0.255	5.07138e-16
TRAPPC5	5.56974e-48	-0.764452	0.458	0.759	9.03802e-44
RAB11FIP1	5.82706e-30	-0.769604	0.362	0.589	9.45556e-26
JUN	8.05875e-28	-0.771894	0.63	0.794	1.30769e-23
ID1	4.72697e-22	-0.77441	0.099	0.279	7.67045e-18
AC007952.4	1.0684e-15	-0.777127	0.46	0.596	1.73369e-11
LTA4H	2.94538e-29	-0.787338	0.472	0.644	4.77947e-25
SOD2	2.48877e-34	-0.80188	0.527	0.737	4.03853e-30
CYP1B1	2.31841e-21	-0.805971	0.115	0.291	3.76209e-17
PLP2	7.53014e-39	-0.807921	0.386	0.654	1.22192e-34
ARPC1B	1.30953e-90	-0.812245	0.895	0.971	2.12497e-86
NDUFA11	1.90534e-47	-0.824938	0.349	0.682	3.0918e-43
BRI3	6.42535e-37	-0.825309	0.509	0.707	1.04264e-32
EEF1G	3.24141e-65	-0.830901	0.476	0.865	5.25983e-61
CIAO2A	7.40728e-37	-0.834131	0.067	0.316	1.20198e-32
MICOS10	4.96875e-45	-0.84699	0.195	0.542	8.0628e-41
SNHG29	4.81832e-49	-0.847568	0.254	0.64	7.81869e-45
TOMM6	3.89986e-46	-0.849351	0.193	0.536	6.3283e-42
SOCS3	6.30044e-28	-0.85279	0.229	0.449	1.02237e-23
RAC1	2.15111e-59	-0.8587	0.681	0.867	3.4906e-55
KLF4	4.0989e-39	-0.859597	0.467	0.693	6.65129e-35
MNDA	3.86266e-48	-0.863927	0.653	0.841	6.26794e-44
YPEL3	2.32557e-33	-0.882161	0.278	0.523	3.77371e-29
PCBP1	8.86492e-51	-0.891429	0.57	0.768	1.43851e-46
DUSP6	7.06356e-48	-0.9098	0.349	0.687	1.1462e-43
ATF3	6.73392e-29	-0.929513	0.145	0.369	1.09271e-24
PTGS2	8.87619e-31	-0.937399	0.079	0.303	1.44034e-26
BTG1	2.20641e-62	-0.942554	0.701	0.89	3.58034e-58
IER3	6.33838e-34	-0.951938	0.34	0.589	1.02853e-29
LGALS2	2.09733e-61	-0.990166	0.284	0.664	3.40334e-57
CEBPD	8.53909e-60	-0.990915	0.766	0.898	1.38564e-55
TMEM176A	2.69244e-46	-1.06893	0.09	0.396	4.36903e-42
LUCAT1	1.33676e-38	-1.12562	0.102	0.371	2.16917e-34
AC253572.2	8.71368e-36	-1.1258	0.049	0.287	1.41397e-31
IRF1	5.25422e-45	-1.18443	0.386	0.649	8.52603e-41
RNASEK	8.51051e-118	-1.20608	0.561	0.956	1.381e-113
FOSB	4.59224e-97	-1.29855	0.668	0.922	7.45182e-93
PNRC1	9.23794e-122	-1.34431	0.686	0.921	1.49904e-117
IFI30	1.22957e-136	-1.36436	0.626	0.992	1.99523e-132
TMEM176B	2.63626e-62	-1.40105	0.099	0.468	4.27785e-58
KLF2	7.52318e-96	-1.61916	0.376	0.766	1.22079e-91
AC020916.1	2.46349e-119	-1.65145	0.301	0.798	3.99751e-115
IL1B	4.34678e-138	-2.71036	0.16	0.729	7.05352e-134
MTRNR2L8	3.55203e-21	-3.18614	0.166	0.325	5.76387e-17
HBB	5.86467e-70	-6.59028	0.001	0.36	9.5166e-66

## Sheet: MAST_CD14 Mono Cont vs ER
MAST_Control vs ER COVID PF_CD14+ Monocytes
Column1	p_val	avg_log2FC	pct.1	pct.2	p_val_adj
AC020916.1	0	-2.54275	0.115	0.834	0
ATP2B1-AS1	0	-2.98028	0.129	0.92	0
DUSP1	0	-3.14292	0.407	0.985	0
FOS	0	-4.04659	0.474	0.998	0
FOSB	0	-3.89165	0.071	0.947	0
FTH1	0	-1.27409	0.999	1	0
IL1B	0	-3.65943	0.02	0.747	0
JUN	0	-3.92783	0.061	0.87	0
JUNB	0	-1.82982	0.658	0.972	0
RPS29	0	1.81008	0.928	0.635	0
ZFP36	0	-2.24035	0.487	0.95	0
AC007952.4	0	-2.47033	0.045	0.696	0
CXCL8	0	-2.87216	0	0.603	0
KLF4	7.9387e-283	-2.14019	0.169	0.786	1.28821e-278
PPP1R15A	6.35521e-270	-1.90564	0.274	0.842	1.03126e-265
KLF6	2.55731e-264	-1.86583	0.573	0.949	4.14975e-260
RPS21	3.5779e-264	1.09062	0.985	0.933	5.80586e-260
H3F3B	1.20191e-262	-1.23041	0.896	0.991	1.95034e-258
RPS28	8.0756e-254	0.884062	0.997	0.997	1.31043e-249
MT-ND3	5.76262e-251	1.07287	0.983	0.947	9.35101e-247
KLF2	2.73845e-249	-2.11429	0.261	0.817	4.44368e-245
RPL39	1.71537e-238	0.834986	0.996	0.998	2.78353e-234
SAT1	1.82851e-223	-1.3986	0.86	0.981	2.96713e-219
RPL37	1.05136e-214	0.870363	0.995	0.983	1.70605e-210
NR4A2	4.11778e-211	-1.66381	0.033	0.54	6.68192e-207
ATP5ME	2.91945e-208	1.41682	0.792	0.402	4.7374e-204
JUND	1.40178e-206	-1.44569	0.409	0.878	2.27466e-202
RGS2	3.47585e-202	-1.70361	0.284	0.796	5.64026e-198
PNRC1	3.05071e-197	-1.1877	0.703	0.957	4.95039e-193
BTG1	6.77524e-197	-1.38573	0.608	0.926	1.09942e-192
ATP5F1E	2.02943e-194	0.868154	0.993	0.976	3.29316e-190
IER2	2.51492e-193	-1.59911	0.504	0.906	4.08096e-189
VIM	5.91616e-193	-0.871015	0.979	0.999	9.60015e-189
ATF3	1.27288e-188	-1.78835	0.018	0.469	2.0655e-184
CEBPD	1.92511e-188	-1.31087	0.735	0.95	3.12388e-184
EIF1	6.02827e-187	-0.69549	0.96	0.997	9.78207e-183
NFKBIA	2.21806e-185	-1.6252	0.724	0.949	3.59925e-181
NAMPT	2.79764e-184	-1.50506	0.314	0.802	4.53972e-180
SGK1	2.3527e-178	-1.6626	0.111	0.607	3.81772e-174
PLAUR	1.47833e-173	-1.72145	0.301	0.772	2.39888e-169
G0S2	1.33382e-171	-2.60997	0.041	0.481	2.1644e-167
RPS27	6.80871e-171	0.886405	0.982	0.958	1.10485e-166
BTG2	7.77512e-165	-1.59133	0.168	0.645	1.26167e-160
IER3	1.5121e-163	-1.63614	0.171	0.645	2.45368e-159
NFKBIZ	2.03157e-163	-1.63723	0.224	0.704	3.29663e-159
TUBA1A	7.29454e-163	-1.43607	0.393	0.825	1.18369e-158
CD83	1.22743e-156	-1.44421	0.041	0.465	1.99175e-152
AC245014.3	4.85116e-156	-1.65253	0.01	0.391	7.87198e-152
RHOB	6.35486e-152	-1.49017	0.05	0.474	1.0312e-147
AC253572.2	2.03855e-148	-1.5901	0.009	0.375	3.30796e-144
RPL34	2.65046e-148	0.590297	0.995	0.997	4.3009e-144
RPS26	3.52012e-146	1.10979	0.925	0.939	5.71211e-142
LUCAT1	1.95234e-144	-1.48762	0.032	0.425	3.16806e-140
RGCC	4.1207e-144	-1.97267	0.018	0.389	6.68666e-140
NR4A1	1.54195e-141	-1.47589	0.011	0.368	2.50213e-137
RPL37A	3.87129e-141	0.860543	0.95	0.878	6.28194e-137
GABARAPL1	3.87446e-141	-1.36781	0.06	0.472	6.28708e-137
TRIB1	1.51019e-139	-1.3156	0.062	0.473	2.45058e-135
TMEM107	2.51412e-139	-1.47771	0.034	0.417	4.07966e-135
MAFB	3.20598e-139	-1.61298	0.218	0.661	5.20234e-135
RPL38	2.09511e-135	0.900623	0.862	0.758	3.39974e-131
RPL36	3.14961e-135	0.71548	0.977	0.961	5.11087e-131
CCL3	5.41991e-132	-2.22361	0.012	0.349	8.79489e-128
CDKN1A	2.25518e-124	-1.46132	0.099	0.498	3.65947e-120
NDUFB1	1.1698e-120	1.09267	0.63	0.359	1.89823e-116
MALAT1	2.08305e-120	1.01849	1	0.994	3.38017e-116
H3F3A	1.1163e-118	-0.580974	0.941	0.994	1.81143e-114
OSM	4.055e-118	-1.25046	0.006	0.304	6.58006e-114
RPL22	6.24719e-118	0.656917	0.982	0.966	1.01373e-113
ANXA1	3.05946e-115	-1.03149	0.729	0.938	4.96458e-111
BCL2A1	1.06153e-110	-1.19226	0.215	0.62	1.72255e-106
S100A11	2.66843e-109	-0.619254	0.932	0.996	4.33006e-105
SLC2A3	2.82637e-108	-1.27644	0.347	0.719	4.58634e-104
AKIRIN2	2.99012e-106	-1.06792	0.161	0.55	4.85206e-102
MCL1	1.28741e-105	-0.975033	0.663	0.91	2.08908e-101
PET100	8.58325e-105	1.06984	0.565	0.302	1.3928e-100
SOCS3	7.29339e-104	-1.18137	0.113	0.478	1.1835e-99
HBB	5.97059e-103	-2.39536	0.017	0.306	9.68847e-99
PLK3	1.29703e-100	-1.06806	0.089	0.439	2.1047e-96
RPS17	3.06594e-100	0.815009	0.84	0.734	4.9751e-96
VCAN	3.08593e-94	0.762056	0.953	0.91	5.00753e-90
NDUFA3	9.34162e-94	1.02252	0.589	0.333	1.51587e-89
MT-ATP8	2.38849e-93	1.04083	0.458	0.276	3.8758e-89
FTL	3.3381e-93	-0.366872	0.998	1	5.41673e-89
CTSS	3.58019e-93	0.621878	0.984	0.975	5.80957e-89
CSRNP1	1.35563e-91	-1.06317	0.105	0.437	2.19978e-87
CHMP1B	4.49017e-91	-1.12226	0.091	0.42	7.28619e-87
PTPRC	6.93071e-91	0.783775	0.793	0.675	1.12465e-86
TMEM176B	1.20192e-90	1.29251	0.496	0.201	1.95036e-86
MTRNR2L12	1.27735e-89	0.885318	0.741	0.874	2.07275e-85
C5AR1	4.29496e-87	-0.999785	0.235	0.596	6.96942e-83
PNP	1.51805e-86	-1.06969	0.071	0.375	2.46334e-82
SERTAD1	4.55026e-86	-0.912842	0.047	0.335	7.3837e-82
PPIF	5.44771e-86	-1.14401	0.128	0.459	8.83999e-82
YPEL5	4.21664e-85	-1.03052	0.205	0.555	6.84234e-81
TAGAP	5.79018e-85	-0.894181	0.093	0.411	9.39572e-81
PTGS2	5.96991e-85	-1.02388	0.021	0.276	9.68738e-81
ARL4A	1.46799e-84	-1.01099	0.08	0.387	2.38211e-80
MYADM	2.38373e-84	-0.941204	0.39	0.728	3.86807e-80
Z93241.1	4.81496e-83	-1.02394	0.007	0.232	7.81324e-79
RPL36A	7.08895e-83	0.635051	0.942	0.893	1.15032e-78
TREM1	1.97125e-82	-0.955697	0.238	0.589	3.19874e-78
RPS9	1.49124e-81	-0.499306	0.958	0.993	2.41984e-77
CXCL2	5.93277e-81	-1.18281	0	0.197	9.62711e-77
DUSP2	1.24067e-79	-1.18501	0.076	0.37	2.01324e-75
DUSP6	3.55915e-78	-0.844988	0.351	0.696	5.77543e-74
KDM6B	9.60814e-78	-0.967982	0.175	0.506	1.55911e-73
AL021155.5	1.13571e-77	-0.869688	0.002	0.202	1.84292e-73
LINC01220	5.312e-77	-0.684772	0	0.188	8.61979e-73
PHACTR1	2.55105e-76	-0.852222	0.031	0.279	4.13958e-72
EFCAB2	3.94804e-76	-0.810879	0.018	0.249	6.40648e-72
TMSB10	7.02458e-75	0.340984	0.998	1	1.13988e-70
UBC	1.56012e-72	-0.624366	0.875	0.966	2.53161e-68
SOD2	5.23185e-71	-0.99067	0.473	0.763	8.48972e-67
AC007032.1	1.50397e-70	-0.626189	0	0.173	2.44049e-66
WDR74	2.09407e-70	-0.935366	0.066	0.331	3.39805e-66
CCL3L1	1.95771e-69	-1.09327	0.003	0.188	3.17678e-65
IVNS1ABP	4.40895e-69	-0.859509	0.143	0.444	7.15441e-65
NLRP3	6.72073e-69	-0.976698	0.18	0.486	1.09057e-64
PSAP	1.24156e-68	0.5301	0.959	0.968	2.01468e-64
TUBB4B	1.5875e-68	-0.836454	0.146	0.446	2.57603e-64
MXD1	3.21202e-68	-0.840134	0.145	0.444	5.21214e-64
FCAR	1.36386e-67	-0.764923	0.046	0.289	2.21314e-63
STX11	4.07308e-67	-0.858693	0.282	0.597	6.60939e-63
RPS10	1.1212e-66	0.847139	0.464	0.329	1.81937e-62
PCBP1	1.15223e-66	-0.640491	0.635	0.868	1.86973e-62
OAZ1	1.43013e-66	-0.4084	0.964	0.995	2.32067e-62
HBEGF	1.56783e-66	-0.919154	0.086	0.355	2.54411e-62
ID2	1.28905e-64	-1.08426	0.288	0.574	2.09175e-60
LMNA	4.02018e-64	-0.860234	0.01	0.198	6.52354e-60
LYZ	6.27824e-64	0.434831	0.997	0.995	1.01877e-59
RPL35A	1.00487e-63	0.38709	0.99	0.995	1.63061e-59
RRP12	1.42991e-63	-0.927222	0.161	0.45	2.32031e-59
TNFAIP3	1.50951e-63	-1.11694	0.24	0.534	2.44949e-59
TMA7	6.9286e-63	0.52357	0.85	0.825	1.1243e-58
AAK1	2.31894e-62	0.849996	0.337	0.15	3.76294e-58
RPL23	3.9117e-62	0.614869	0.803	0.755	6.34751e-58
TMSB4X	6.96142e-62	-0.383119	0.998	1	1.12963e-57
PDE4B	9.33955e-62	-0.891578	0.068	0.312	1.51553e-57
EREG	9.67906e-62	-1.05638	0.03	0.24	1.57062e-57
RPL10	1.15018e-61	-0.331919	0.998	1	1.86639e-57
AL118516.1	3.04245e-61	-0.724654	0.033	0.247	4.93699e-57
EIF5	3.39313e-61	-0.733857	0.268	0.573	5.50603e-57
NDUFA1	3.71152e-61	0.673502	0.7	0.588	6.02268e-57
TSC22D3	2.59038e-60	-0.781939	0.513	0.786	4.20342e-56
HCAR3	4.66468e-60	-0.573189	0	0.149	7.56938e-56
RPLP2	1.64865e-59	0.391012	0.995	0.995	2.67526e-55
AC020656.1	2.64853e-59	0.885573	0.493	0.281	4.29777e-55
OTUD1	3.42822e-59	-0.738434	0.032	0.24	5.56298e-55
ATP5MPL	1.67795e-58	0.525328	0.693	0.668	2.72282e-54
PTPRE	5.00074e-58	-0.655375	0.486	0.764	8.1147e-54
C12orf57	1.36007e-57	-1.05532	0.124	0.386	2.20699e-53
BHLHE40	1.97194e-57	-0.811859	0.086	0.329	3.19987e-53
YBX3	1.89849e-56	-0.754567	0.254	0.545	3.08068e-52
PLEK	4.38807e-56	-0.767587	0.492	0.756	7.12052e-52
EGR1	4.56634e-56	-0.915967	0.125	0.384	7.40981e-52
TMEM176A	8.67876e-56	0.94801	0.371	0.158	1.4083e-51
HLA-B	9.13069e-56	0.400213	0.993	0.994	1.48164e-51
METAP2	7.81771e-55	0.829801	0.36	0.172	1.26858e-50
FOLR3	1.99457e-54	-1.15094	0.078	0.302	3.23659e-50
CYTIP	2.82925e-54	-0.728818	0.157	0.422	4.59102e-50
MAP3K8	6.3084e-54	-0.789886	0.204	0.481	1.02366e-49
MT-CO2	6.46759e-54	0.367095	1	0.997	1.0495e-49
GLUL	2.68014e-53	-0.715572	0.291	0.577	4.34906e-49
IDS	6.86797e-53	-0.737325	0.236	0.515	1.11447e-48
MID1IP1	1.2853e-52	-0.733714	0.107	0.349	2.08566e-48
SNAI1	3.14702e-52	-0.485016	0	0.13	5.10668e-48
AF213884.3	9.89418e-52	-0.522815	0.002	0.141	1.60553e-47
VIM-AS1	1.07987e-51	-0.651992	0.051	0.257	1.75231e-47
ID1	1.72339e-51	-0.764901	0.067	0.284	2.79654e-47
CCNI	1.69819e-50	-0.550321	0.667	0.857	2.75566e-46
METRNL	4.952e-50	-0.609652	0.115	0.35	8.03561e-46
ZFAND5	2.38152e-49	-0.730876	0.327	0.598	3.86449e-45
ROMO1	2.77159e-49	0.703528	0.512	0.366	4.49746e-45
MT-ND4L	3.029e-49	0.552968	0.764	0.723	4.91516e-45
TOMM7	1.47691e-48	0.466648	0.813	0.791	2.39657e-44
HSP90B1	2.16424e-48	0.669873	0.448	0.36	3.51192e-44
PCBP2	3.38684e-48	-0.56941	0.489	0.747	5.49583e-44
LINC00877	3.76522e-48	-0.723661	0.079	0.294	6.10983e-44
CPVL	3.92652e-48	0.685034	0.567	0.421	6.37157e-44
MPEG1	4.24293e-48	0.608359	0.586	0.49	6.885e-44
MT2A	1.16486e-47	0.898197	0.558	0.393	1.89021e-43
HCAR2	2.09799e-47	-0.474478	0	0.118	3.4044e-43
MEF2C	2.6804e-47	0.734837	0.396	0.264	4.34948e-43
CITED2	5.03607e-47	-0.78223	0.103	0.327	8.17203e-43
SRSF5	3.68939e-46	-0.6061	0.556	0.786	5.98677e-42
UQCRB	3.99012e-46	0.465335	0.785	0.75	6.47476e-42
EIF2S2	4.97157e-46	0.67807	0.435	0.299	8.06736e-42
RASGEF1B	5.4967e-46	-0.642426	0.044	0.228	8.91949e-42
NSA2	7.80429e-46	0.623834	0.516	0.416	1.2664e-41
SNHG9	7.89286e-46	0.630006	0.167	0.029	1.28077e-41
ZNF331	1.16848e-45	-0.637509	0.012	0.158	1.89609e-41
LDLR	1.8544e-45	-0.626436	0.043	0.225	3.00913e-41
LSP1	3.17145e-45	-0.468486	0.817	0.944	5.14632e-41
EIF4E	4.25293e-45	-0.656919	0.054	0.244	6.90123e-41
ITGA4	2.20083e-44	0.741505	0.337	0.209	3.57129e-40
SAMHD1	2.9154e-44	0.523974	0.754	0.704	4.73081e-40
ANKRD28	6.51845e-44	-0.520559	0.018	0.168	1.05775e-39
RNF213	7.32359e-44	0.631812	0.55	0.473	1.1884e-39
PHLDA1	1.13462e-43	-0.58463	0.007	0.139	1.84115e-39
TMBIM6	1.29779e-43	0.522945	0.594	0.541	2.10593e-39
MNDA	1.50608e-43	0.466743	0.85	0.849	2.44392e-39
CD302	4.26632e-43	0.491886	0.631	0.598	6.92296e-39
NR4A3	5.10927e-43	-0.417035	0.001	0.115	8.29081e-39
STK17B	5.72661e-43	-0.517225	0.502	0.747	9.29257e-39
RILPL2	1.69415e-42	-0.558919	0.409	0.664	2.74909e-38
ITM2B	7.02318e-42	0.398651	0.887	0.891	1.13965e-37
AL109615.2	2.28208e-41	-0.368794	0	0.103	3.70313e-37
SCAF11	3.71306e-41	0.675695	0.421	0.304	6.02519e-37
AC239799.2	4.71859e-41	-0.522807	0	0.103	7.65686e-37
CXCR4	5.12322e-41	-0.6918	0.074	0.264	8.31345e-37
C4orf48	1.38439e-40	0.530379	0.664	0.579	2.24644e-36
EIF3J	1.85105e-40	0.676172	0.243	0.103	3.0037e-36
S100A6	2.79998e-40	0.315935	0.996	0.999	4.54352e-36
FGL2	4.01199e-40	0.551023	0.661	0.589	6.51026e-36
AC087239.1	4.52656e-40	-0.453202	0.006	0.127	7.34524e-36
PRR7	5.55138e-40	-0.490175	0.016	0.154	9.00822e-36
GRASP	1.21835e-39	-0.484383	0.016	0.152	1.97701e-35
RPL21	1.24225e-39	0.358791	0.982	0.981	2.0158e-35
SLC11A1	1.36728e-39	-0.500473	0.491	0.728	2.21868e-35
SH3BGRL3	1.82766e-39	-0.298921	0.987	0.998	2.96574e-35
PMAIP1	3.15579e-39	-0.525386	0.027	0.176	5.12089e-35
DDX17	6.60715e-39	0.539367	0.53	0.448	1.07214e-34
RARA-AS1	7.96765e-39	-0.445242	0.017	0.152	1.29291e-34
DEK	9.55185e-39	0.542962	0.598	0.52	1.54998e-34
AC015912.3	9.92849e-39	-0.595421	0.068	0.249	1.6111e-34
BID	1.5481e-38	-0.518804	0.213	0.443	2.5121e-34
CXCL3	2.22118e-38	-0.729419	0	0.096	3.6043e-34
COQ7	2.25489e-38	-0.549162	0.02	0.159	3.65901e-34
ZSCAN16-AS1	2.39883e-38	0.656346	0.23	0.098	3.89257e-34
TSPO	3.5908e-38	-0.319485	0.928	0.991	5.8268e-34
HCST	3.91576e-38	0.386513	0.717	0.732	6.3541e-34
NMT1	4.51298e-38	0.646067	0.218	0.078	7.32322e-34
RPS24	1.33393e-37	0.243504	0.998	0.998	2.16457e-33
INSIG1	2.64007e-37	-0.538562	0.044	0.202	4.28404e-33
JMJD6	3.57758e-37	-0.453169	0.086	0.263	5.80534e-33
SLC7A5	4.70426e-37	-0.462786	0.018	0.15	7.63361e-33
PHLDA2	4.76102e-37	-0.555104	0.023	0.161	7.72571e-33
TXNIP	4.87668e-37	0.511672	0.8	0.738	7.91338e-33
RPS11	6.43547e-37	0.416326	0.915	0.916	1.04428e-32
GAPDH	7.51339e-37	-0.301015	0.985	0.998	1.2192e-32
BTF3	1.09542e-36	-0.360504	0.826	0.942	1.77754e-32
LUC7L3	1.12606e-36	0.648556	0.324	0.189	1.82725e-32
SRGN	2.89813e-36	-0.432793	0.883	0.959	4.70279e-32
ZNF467	3.19955e-36	-0.482481	0.204	0.422	5.19191e-32
SPI1	5.71738e-36	-0.368792	0.805	0.935	9.2776e-32
UQCR11	7.28049e-36	0.333078	0.814	0.829	1.18141e-31
DNAJB1	1.05117e-35	-0.576629	0.105	0.294	1.70574e-31
SNHG6	1.35643e-35	0.488252	0.451	0.406	2.20108e-31
SON	1.43346e-35	0.453572	0.64	0.59	2.32608e-31
MAP1LC3B	1.75125e-35	-0.476024	0.296	0.526	2.84176e-31
IRF1	1.92035e-35	-0.814335	0.397	0.617	3.11616e-31
CWC25	4.65257e-35	-0.468104	0.12	0.308	7.54973e-31
PFN1	4.68111e-35	-0.282185	0.957	0.991	7.59604e-31
GNLY	6.43098e-35	1.27549	0.151	0.029	1.04356e-30
LINC01578	6.83943e-35	0.580586	0.333	0.244	1.10983e-30
MIR3945HG	8.66868e-35	-0.378996	0	0.087	1.40667e-30
IFRD1	9.54403e-35	-0.43477	0.059	0.216	1.54871e-30
RBKS	1.22439e-34	-0.329641	0.002	0.096	1.98682e-30
HLA-C	1.41383e-34	-0.425014	0.95	0.982	2.29423e-30
S1PR3	2.56903e-34	-0.385136	0.011	0.124	4.16877e-30
OLR1	3.62817e-34	-0.303075	0	0.085	5.88743e-30
S100A10	4.33965e-34	-0.421743	0.958	0.987	7.04196e-30
CD36	4.80117e-34	0.516082	0.539	0.472	7.79085e-30
EIF5A	4.81135e-34	-0.502244	0.29	0.517	7.80738e-30
TP53INP2	5.34658e-34	-0.40411	0.009	0.12	8.6759e-30
TGIF1	1.16627e-33	-0.360091	0.028	0.157	1.89251e-29
S100A8	1.81375e-33	0.41315	0.993	1	2.94317e-29
SERPINA1	1.88331e-33	0.361043	0.839	0.846	3.05605e-29
RIPK2	2.2275e-33	-0.484607	0.079	0.248	3.61457e-29
RSRP1	3.36129e-33	0.588642	0.432	0.333	5.45436e-29
UBE2J1	5.56742e-33	-0.426807	0.195	0.397	9.03425e-29
RAB11FIP1	8.85643e-33	-0.472478	0.383	0.608	1.43713e-28
IL17RA	1.30952e-32	0.517597	0.529	0.451	2.12496e-28
AC004854.2	2.33265e-32	-0.326663	0.002	0.093	3.7852e-28
GPCPD1	2.52204e-32	-0.518389	0.268	0.486	4.09251e-28
RPS10-NUDT3	2.82804e-32	0.259965	0.067	0.002	4.58906e-28
HLA-A	3.18309e-32	0.318399	0.939	0.958	5.16521e-28
ADA2	3.39729e-32	0.454755	0.464	0.419	5.51278e-28
NDUFS5	4.24298e-32	0.364322	0.555	0.545	6.88508e-28
CCDC88A	4.31063e-32	0.485466	0.391	0.335	6.99486e-28
SRSF9	4.63618e-32	-0.442056	0.349	0.571	7.52313e-28
NINJ1	4.84251e-32	-0.436124	0.363	0.584	7.85795e-28
FRAT1	4.97775e-32	-0.460507	0.045	0.189	8.0774e-28
FCN1	6.04242e-32	0.348764	0.963	0.973	9.80503e-28
GNAS	6.45009e-32	0.394018	0.554	0.539	1.04666e-27
TAOK3	7.51717e-32	0.516242	0.337	0.264	1.21981e-27
AC123595.1	1.09228e-31	-0.29543	0	0.079	1.77244e-27
AHR	1.45694e-31	-0.44036	0.185	0.382	2.36417e-27
GZF1	1.46345e-31	-0.395075	0.024	0.147	2.37474e-27
BRI3	1.60939e-31	-0.499564	0.585	0.773	2.61155e-27
RPL13A	1.99416e-31	0.380964	0.943	0.933	3.23592e-27
PLP2	2.62042e-31	-0.404971	0.448	0.664	4.25215e-27
UQCRQ	3.21294e-31	0.391934	0.597	0.572	5.21364e-27
GNAI2	3.81927e-31	0.386557	0.807	0.796	6.19753e-27
HLA-F	5.09018e-31	0.545124	0.413	0.327	8.25983e-27
BCL3	6.59762e-31	-0.48303	0.217	0.421	1.0706e-26
CYBB	6.65426e-31	0.373893	0.723	0.727	1.07979e-26
NABP1	1.09015e-30	-0.411497	0.048	0.185	1.76898e-26
KTN1	1.27758e-30	0.511633	0.389	0.305	2.07314e-26
LILRB2	1.57081e-30	0.462203	0.513	0.474	2.54895e-26
MIR222HG	1.696e-30	-0.309003	0.004	0.093	2.7521e-26
BX284668.5	1.8579e-30	0.569004	0.194	0.078	3.01482e-26
YME1L1	2.04469e-30	-0.485463	0.189	0.386	3.31792e-26
PRKCB	2.24778e-30	0.440836	0.465	0.417	3.64747e-26
YWHAZ	2.36834e-30	-0.433222	0.557	0.754	3.84311e-26
RARA	2.92557e-30	-0.40857	0.197	0.389	4.74732e-26
GADD45B	2.97226e-30	-0.58389	0.172	0.366	4.82308e-26
GNG5	3.23747e-30	-0.310973	0.631	0.82	5.25344e-26
AREG	3.73223e-30	-0.731353	0.019	0.133	6.0563e-26
UQCR10	3.89106e-30	0.331212	0.605	0.611	6.31403e-26
ETF1	4.69043e-30	-0.372064	0.134	0.304	7.61116e-26
EEF1A1	4.90313e-30	-0.294156	0.997	0.999	7.95631e-26
MT-ND5	5.10521e-30	0.375532	0.829	0.814	8.28423e-26
CD4	7.25154e-30	0.486123	0.384	0.318	1.17671e-25
COMMD6	7.31522e-30	0.366521	0.776	0.766	1.18704e-25
FYB1	9.66952e-30	0.371962	0.759	0.766	1.56907e-25
TNFRSF1B	1.19062e-29	0.407716	0.641	0.621	1.93202e-25
LINC01588	1.24361e-29	-0.362958	0.006	0.099	2.018e-25
TMEM258	1.62397e-29	0.397519	0.595	0.549	2.63522e-25
TMEM44-AS1	2.06075e-29	-0.418272	0.027	0.147	3.34398e-25
UPF2	2.12814e-29	0.575673	0.228	0.104	3.45333e-25
RPS3A	2.53571e-29	-0.249839	0.987	0.998	4.1147e-25
PPP1R15B	3.43906e-29	-0.452692	0.084	0.24	5.58056e-25
NEAT1	4.87499e-29	-0.293155	0.944	0.984	7.91065e-25
TCEA1	5.00533e-29	0.45808	0.465	0.406	8.12214e-25
AC020911.2	5.13581e-29	-0.313746	0.005	0.093	8.33388e-25
OSER1	6.07469e-29	-0.265165	0.082	0.216	9.8574e-25
NDUFA13	6.89304e-29	0.306927	0.643	0.665	1.11853e-24
PA2G4	6.98728e-29	0.485426	0.384	0.309	1.13383e-24
RAC2	7.79715e-29	-0.305589	0.469	0.67	1.26524e-24
TYROBP	8.00993e-29	-0.215615	0.985	0.998	1.29977e-24
LRP1	1.0544e-28	0.4435	0.509	0.477	1.71097e-24
PPBP	1.14218e-28	-0.541636	0.006	0.097	1.85342e-24
ZFP36L2	1.5181e-28	-0.64893	0.577	0.74	2.46342e-24
MIDN	1.53082e-28	-0.42292	0.33	0.537	2.48406e-24
RAP1B	1.63003e-28	-0.281212	0.346	0.539	2.64505e-24
NQO2	1.89328e-28	-0.373982	0.134	0.302	3.07222e-24
AC025164.1	1.91589e-28	-0.529159	0.047	0.182	3.10891e-24
SRA1	1.98445e-28	-0.455544	0.225	0.422	3.22017e-24
SHKBP1	2.6721e-28	-0.223244	0.318	0.498	4.33602e-24
TPT1	3.35539e-28	-0.275015	0.986	0.998	5.44479e-24
JMJD1C	3.38746e-28	-0.445281	0.264	0.465	5.49683e-24
CDA	3.49601e-28	-0.369228	0.435	0.64	5.67298e-24
POU2F2	3.71865e-28	0.42135	0.515	0.492	6.03425e-24
ARRB2	4.30032e-28	-0.258778	0.601	0.788	6.97813e-24
ATP5PD	4.49001e-28	0.403166	0.607	0.565	7.28594e-24
ATP5MD	5.36198e-28	0.419941	0.53	0.47	8.70088e-24
NBPF26	5.61211e-28	0.541063	0.182	0.079	9.10677e-24
MARCKSL1	6.92498e-28	-0.501942	0.119	0.288	1.12372e-23
CTSB	7.41391e-28	0.315909	0.632	0.641	1.20306e-23
ATP6V1G1	9.87831e-28	-0.328317	0.5	0.701	1.60295e-23
GLIPR1	1.06746e-27	0.374835	0.525	0.517	1.73217e-23
HNRNPA0	1.1436e-27	-0.395481	0.224	0.415	1.85572e-23
TBC1D7	1.96801e-27	-0.408366	0.031	0.15	3.19349e-23
RPS20	2.10462e-27	0.36188	0.658	0.653	3.41517e-23
CSF1R	2.4981e-27	0.53718	0.255	0.154	4.05367e-23
SEC62	3.53934e-27	0.538625	0.413	0.308	5.74329e-23
JAML	3.66511e-27	0.29913	0.584	0.612	5.94737e-23
EIF5B	3.8437e-27	0.544718	0.237	0.116	6.23717e-23
S100A9	3.90049e-27	-0.391264	0.991	0.998	6.32933e-23
RPL35	4.09008e-27	0.333996	0.917	0.911	6.63697e-23
IQGAP1	4.60242e-27	0.35899	0.641	0.623	7.46835e-23
SMDT1	5.05884e-27	-0.311815	0.359	0.554	8.20899e-23
NDFIP1	5.53865e-27	0.459919	0.312	0.24	8.98756e-23
PFKFB3	6.03064e-27	-0.518063	0.076	0.222	9.78593e-23
FGR	6.23599e-27	0.354845	0.676	0.669	1.01191e-22
GPSM3	7.1792e-27	-0.268639	0.664	0.836	1.16497e-22
AKAP9	8.72147e-27	0.547138	0.306	0.218	1.41523e-22
NKG7	9.17083e-27	1.00222	0.183	0.062	1.48815e-22
UBE2D3	9.66729e-27	-0.30284	0.482	0.678	1.56871e-22
SYF2	1.24622e-26	0.393689	0.492	0.458	2.02224e-22
ARPC1B	1.86921e-26	-0.280864	0.916	0.977	3.03317e-22
DDX39B	1.87786e-26	0.34478	0.365	0.354	3.04721e-22
RGS1	2.1542e-26	-0.300688	0.001	0.073	3.49562e-22
CD55	2.55117e-26	-0.36957	0.352	0.548	4.13978e-22
RELB	2.65369e-26	-0.290613	0.239	0.415	4.30614e-22
GNS	2.95901e-26	0.417946	0.265	0.211	4.80158e-22
CDC42EP3	3.24206e-26	-0.423926	0.36	0.56	5.26089e-22
SPAG5-AS1	6.61024e-26	-0.281102	0.001	0.072	1.07264e-21
ARF6	6.83071e-26	-0.373072	0.297	0.491	1.10842e-21
VSIR	6.86176e-26	0.290187	0.728	0.748	1.11346e-21
SARAF	6.93925e-26	-0.29463	0.477	0.67	1.12603e-21
FOSL2	7.80455e-26	-0.355585	0.162	0.325	1.26644e-21
DPYSL2	9.99155e-26	0.49069	0.284	0.197	1.62133e-21
RPL28	1.07154e-25	0.174114	0.995	1	1.73879e-21
ATP5MC3	1.17832e-25	-0.251589	0.443	0.627	1.91206e-21
CNOT1	1.38799e-25	0.479616	0.249	0.166	2.2523e-21
SPAG9	1.40769e-25	-0.455635	0.158	0.329	2.28426e-21
RPL31	1.53415e-25	0.306469	0.88	0.875	2.48946e-21
ZCWPW2	1.55494e-25	-0.3465	0.017	0.113	2.5232e-21
RPL6	1.68143e-25	0.263453	0.993	0.995	2.72846e-21
YPEL3	1.73769e-25	-0.29477	0.383	0.572	2.81976e-21
RNF7	1.97976e-25	-0.26514	0.324	0.505	3.21256e-21
ZFP36L1	2.21071e-25	-0.447031	0.49	0.682	3.58732e-21
ATP2B1	2.25354e-25	-0.460762	0.284	0.477	3.65682e-21
SMIM4	2.35499e-25	0.488683	0.158	0.064	3.82144e-21
RPN2	2.35524e-25	0.44803	0.313	0.24	3.82185e-21
DNAJB6	2.82945e-25	-0.0471662	0.202	0.315	4.59135e-21
DBI	2.85534e-25	-0.124644	0.463	0.625	4.63336e-21
TUBA4A	2.93427e-25	-0.415875	0.132	0.292	4.76145e-21
TMX4	3.0277e-25	-0.501553	0.158	0.329	4.91304e-21
AC010173.1	3.04551e-25	-0.249819	0	0.063	4.94196e-21
GPR183	3.06069e-25	-0.353478	0.021	0.123	4.96657e-21
SUB1	3.18445e-25	-0.276003	0.522	0.708	5.1674e-21
ARHGEF40	3.25963e-25	-0.442758	0.133	0.295	5.28941e-21
GUK1	3.77683e-25	-0.169171	0.51	0.683	6.12866e-21
SAP18	3.79624e-25	-0.134621	0.368	0.524	6.16017e-21
MIF	3.79866e-25	0.32006	0.63	0.644	6.16408e-21
CHCHD2	3.89302e-25	-0.297077	0.634	0.807	6.3172e-21
TXNL4A	3.98185e-25	-0.328708	0.265	0.447	6.46135e-21
PECAM1	4.51118e-25	0.461422	0.456	0.39	7.32029e-21
TXN	4.72403e-25	-0.233496	0.436	0.615	7.66568e-21
BACH1	6.15538e-25	-0.253144	0.25	0.416	9.98833e-21
COX6C	6.35973e-25	0.312855	0.566	0.561	1.03199e-20
PNPLA2	6.48346e-25	-0.131231	0.343	0.497	1.05207e-20
IFITM3	7.81671e-25	0.406084	0.431	0.46	1.26842e-20
SF3B5	8.05851e-25	-0.114433	0.428	0.585	1.30765e-20
TIPARP	8.20816e-25	-0.430989	0.047	0.17	1.33194e-20
TRIR	9.21819e-25	-0.206325	0.535	0.713	1.49584e-20
DDX3X	9.62725e-25	-0.33214	0.302	0.484	1.56221e-20
AL499604.1	9.77831e-25	-0.2319	0.009	0.087	1.58673e-20
CRIP1	9.87416e-25	-0.713288	0.662	0.807	1.60228e-20
ARID5A	9.98538e-25	-0.316186	0.073	0.202	1.62033e-20
HMGB1	1.08734e-24	0.244249	0.74	0.776	1.76443e-20
CTDSP1	1.18031e-24	-0.227607	0.229	0.389	1.91528e-20
BCAP31	1.54133e-24	0.394942	0.371	0.325	2.50112e-20
MYL12B	2.29704e-24	-0.21594	0.541	0.716	3.72741e-20
SELENOK	2.46904e-24	-0.330256	0.181	0.344	4.00651e-20
C15orf48	2.49732e-24	-0.318026	0	0.06	4.0524e-20
RPL29	2.58115e-24	-0.204667	0.985	0.998	4.18843e-20
BRK1	3.03172e-24	-0.291583	0.464	0.648	4.91956e-20
NACA	3.91896e-24	-0.223466	0.975	0.99	6.35929e-20
RPS2	3.96981e-24	-0.271735	0.977	0.992	6.44182e-20
ERGIC3	4.26882e-24	-0.0670495	0.306	0.436	6.92702e-20
HLA-DMB	4.39879e-24	0.435205	0.315	0.271	7.13792e-20
APLP2	4.59345e-24	0.336917	0.732	0.713	7.45379e-20
ZNF207	5.03515e-24	0.377699	0.324	0.292	8.17053e-20
TNFAIP6	7.14092e-24	-0.260247	0	0.059	1.15876e-19
PLEKHG2	7.18977e-24	-0.30915	0.021	0.115	1.16668e-19
AL627171.2	8.43217e-24	0.677268	0.164	0.083	1.36829e-19
CXCL16	9.12106e-24	-0.399138	0.089	0.229	1.48007e-19
CD52	9.39011e-24	0.445224	0.762	0.711	1.52373e-19
PRPF4B	9.71468e-24	0.479094	0.235	0.15	1.5764e-19
TMEM256	1.25323e-23	0.335305	0.38	0.363	2.03361e-19
WDR83OS	1.35137e-23	-0.207527	0.526	0.702	2.19287e-19
NXT1	1.58121e-23	-0.373966	0.091	0.229	2.56583e-19
TBCA	1.65698e-23	0.146386	0.455	0.516	2.68877e-19
MS4A6A	1.85897e-23	0.253225	0.732	0.773	3.01655e-19
RBPJ	1.90622e-23	0.334156	0.262	0.25	3.09323e-19
NDEL1	2.24992e-23	-0.32578	0.057	0.177	3.65095e-19
SNHG5	2.48851e-23	0.49519	0.489	0.386	4.03811e-19
SULT1A2	2.49518e-23	-0.0834694	0.03	0.09	4.04893e-19
CD69	2.85262e-23	-0.473268	0.037	0.147	4.62894e-19
SNRPD3	3.05197e-23	0.436494	0.154	0.064	4.95244e-19
TNFSF13	3.07562e-23	0.396766	0.412	0.377	4.99082e-19
AMPD2	3.08598e-23	-0.343272	0.194	0.357	5.00762e-19
CELF1	3.10879e-23	0.319858	0.294	0.287	5.04464e-19
ARHGDIA	3.20426e-23	-0.290182	0.411	0.594	5.19955e-19
RTF1	3.4873e-23	0.386281	0.287	0.233	5.65884e-19
ZNF267	3.49719e-23	-0.344201	0.074	0.2	5.67489e-19
PNISR	3.55832e-23	0.397407	0.442	0.396	5.77408e-19
TALDO1	3.59831e-23	-0.248073	0.786	0.913	5.83899e-19
RBP7	3.63368e-23	-0.282003	0.447	0.626	5.89637e-19
TAGLN2	3.89213e-23	-0.428109	0.68	0.83	6.31576e-19
VAMP8	3.97738e-23	0.224603	0.701	0.736	6.45409e-19
FRAT2	4.14245e-23	-0.435842	0.099	0.241	6.72196e-19
GNAQ	5.20519e-23	0.382596	0.27	0.224	8.44646e-19
ECH1	5.81777e-23	-0.1543	0.257	0.393	9.4405e-19
ACTG1	5.89498e-23	-0.283334	0.913	0.973	9.56578e-19
LILRB3	6.56789e-23	0.239937	0.377	0.401	1.06577e-18
ATP5MF	7.30799e-23	0.245706	0.595	0.616	1.18587e-18
AOAH	8.10282e-23	0.328245	0.353	0.342	1.31484e-18
CANX	8.80375e-23	0.289298	0.43	0.432	1.42858e-18
HP1BP3	9.81596e-23	0.260286	0.392	0.409	1.59284e-18
NFKB2	1.07085e-22	-0.374101	0.155	0.308	1.73767e-18
ITGAX	1.0871e-22	-0.200789	0.194	0.334	1.76404e-18
RB1	1.1539e-22	0.448472	0.262	0.193	1.87243e-18
SIAH2	1.53001e-22	-0.33963	0.106	0.242	2.48275e-18
DDN-AS1	1.66007e-22	-0.222252	0	0.056	2.6938e-18
AC007384.1	1.66197e-22	-0.306265	0.011	0.093	2.69688e-18
CHD1	1.77196e-22	-0.254756	0.21	0.363	2.87537e-18
OXSR1	1.82075e-22	-0.342327	0.064	0.184	2.95454e-18
YWHAE	1.84191e-22	0.402752	0.375	0.333	2.98886e-18
ELOB	1.92738e-22	0.251961	0.84	0.869	3.12756e-18
UQCRC1	1.97724e-22	0.0856721	0.382	0.461	3.20847e-18
EHD1	2.31888e-22	-0.41325	0.099	0.238	3.76285e-18
GRK2	2.38506e-22	0.24215	0.478	0.513	3.87024e-18
NAF1	2.59181e-22	-0.336259	0.021	0.114	4.20574e-18
UBE2D2	2.74555e-22	-0.207974	0.345	0.509	4.45521e-18
NARS	2.76735e-22	0.448719	0.218	0.135	4.49058e-18
ANKRD12	3.01117e-22	0.436593	0.31	0.261	4.88622e-18
SPG21	3.15635e-22	-0.0976613	0.306	0.439	5.12181e-18
RPS4X	3.21282e-22	-0.246959	0.973	0.992	5.21345e-18
SNRPD2	3.30898e-22	0.240169	0.594	0.622	5.36949e-18
MBNL1	3.47806e-22	0.242306	0.503	0.54	5.64385e-18
LCP1	3.65145e-22	0.196486	0.76	0.807	5.9252e-18
PSME1	3.67274e-22	0.19911	0.709	0.762	5.95975e-18
LY6E	3.71129e-22	0.55922	0.418	0.326	6.02231e-18
H2AFZ	3.95323e-22	-0.325937	0.385	0.565	6.4149e-18
PRMT2	3.95515e-22	0.45522	0.285	0.208	6.41802e-18
BZW1	4.50599e-22	-0.187456	0.245	0.388	7.31186e-18
CD33	4.5899e-22	0.209156	0.288	0.322	7.44803e-18
DNAJC15	4.68573e-22	0.426668	0.331	0.253	7.60353e-18
SPATA2L	5.04855e-22	-0.164836	0.017	0.085	8.19228e-18
BLVRB	5.33217e-22	-0.141546	0.553	0.712	8.65252e-18
EDF1	5.46492e-22	-0.0199528	0.597	0.725	8.86792e-18
PLEKHO1	5.50181e-22	0.385631	0.357	0.319	8.92779e-18
TRMT1	5.50658e-22	0.358246	0.326	0.302	8.93553e-18
TGOLN2	5.98638e-22	0.323592	0.436	0.423	9.7141e-18
RNASE6	7.54667e-22	0.384988	0.31	0.269	1.2246e-17
SLC25A6	7.60148e-22	-0.302528	0.823	0.919	1.23349e-17
FNBP1	7.87595e-22	0.328711	0.358	0.337	1.27803e-17
PNPLA8	7.99556e-22	-0.256472	0.098	0.221	1.29744e-17
C4orf3	8.05636e-22	-0.178949	0.396	0.559	1.30731e-17
FNIP1	8.86305e-22	-0.0160602	0.125	0.2	1.43821e-17
TMCO1	9.67278e-22	0.449159	0.22	0.129	1.5696e-17
RTN4	1.02013e-21	0.222087	0.432	0.459	1.65536e-17
H2AFV	1.13386e-21	-0.240821	0.327	0.497	1.83992e-17
COX5A	1.18208e-21	-0.0325465	0.502	0.628	1.91816e-17
PTPN6	1.19871e-21	0.347034	0.571	0.549	1.94514e-17
TIMP2	1.27288e-21	0.380694	0.328	0.284	2.0655e-17
PARK7	1.2848e-21	-0.127811	0.433	0.58	2.08485e-17
MAFF	1.30296e-21	-0.267182	0.014	0.095	2.11432e-17
MED29	1.35701e-21	-0.301642	0.074	0.191	2.20202e-17
CELF2	1.41393e-21	0.371181	0.379	0.35	2.29439e-17
TPP1	1.46728e-21	0.370525	0.361	0.326	2.38095e-17
RPL15	1.62359e-21	-0.25348	0.934	0.979	2.63461e-17
COX7C	1.99921e-21	0.20234	0.763	0.8	3.24412e-17
MARCH1	2.07143e-21	0.388759	0.299	0.247	3.3613e-17
SKIL	2.22793e-21	-0.248417	0.059	0.163	3.61526e-17
AP1S2	2.23932e-21	-0.195416	0.678	0.83	3.63375e-17
SH3BGRL	2.27843e-21	0.0924523	0.515	0.598	3.69721e-17
GRINA	2.33487e-21	0.229994	0.53	0.571	3.7888e-17
PPT1	2.60165e-21	0.415817	0.463	0.402	4.2217e-17
ASAH1	2.60724e-21	0.178085	0.583	0.646	4.23077e-17
VDAC2	2.93622e-21	-0.226621	0.252	0.404	4.7646e-17
NAA38	2.97159e-21	0.314154	0.456	0.445	4.822e-17
CCT6A	3.37548e-21	0.0696981	0.234	0.299	5.47739e-17
TGFB1	3.49126e-21	0.19365	0.524	0.559	5.66527e-17
TKT	3.5455e-21	-0.233968	0.844	0.943	5.75329e-17
HAVCR2	3.64588e-21	-0.308072	0.045	0.149	5.91617e-17
PPP2R5C	3.66385e-21	0.274378	0.189	0.178	5.94532e-17
SNRPB2	3.80924e-21	0.377725	0.277	0.224	6.18125e-17
BCL7B	3.90457e-21	-0.306706	0.12	0.255	6.33594e-17
F13A1	4.28992e-21	0.440686	0.202	0.145	6.96126e-17
SUMO2	4.48977e-21	-0.193746	0.565	0.729	7.28555e-17
MAP4K4	4.81463e-21	0.365198	0.265	0.236	7.81269e-17
HNRNPD	4.88357e-21	0.316841	0.305	0.288	7.92457e-17
COX19	5.18052e-21	-0.030596	0.131	0.209	8.40644e-17
LYN	5.50106e-21	-0.254552	0.449	0.622	8.92657e-17
JOSD1	6.19596e-21	-0.245804	0.064	0.169	1.00542e-16
COX5B	6.21884e-21	0.197561	0.737	0.776	1.00913e-16
YBX1	6.91681e-21	-0.26576	0.735	0.87	1.12239e-16
VPS13C	7.31745e-21	0.39786	0.316	0.257	1.1874e-16
SELENOW	7.68468e-21	-0.0376695	0.315	0.428	1.24699e-16
SELENOH	8.2098e-21	-0.240737	0.43	0.597	1.3322e-16
RETN	9.57255e-21	0.486456	0.276	0.237	1.55334e-16
RBM3	9.78729e-21	-0.29584	0.51	0.684	1.58818e-16
ARF5	9.86656e-21	-0.179629	0.524	0.684	1.60105e-16
ARF4	1.07718e-20	-0.378158	0.118	0.258	1.74795e-16
SRP14	1.12178e-20	0.193747	0.708	0.749	1.82032e-16
MRPL54	1.22049e-20	-0.235303	0.258	0.409	1.98048e-16
HNRNPL	1.27479e-20	-0.31413	0.268	0.434	2.0686e-16
DCTN3	1.29939e-20	-0.255163	0.232	0.383	2.10853e-16
SSR2	1.7508e-20	-0.0586739	0.42	0.544	2.84102e-16
CSTA	1.90188e-20	0.142033	0.755	0.825	3.08618e-16
B3GNT5	1.90515e-20	-0.281928	0.017	0.1	3.09149e-16
RPS6KA4	1.93014e-20	0.319427	0.207	0.187	3.13204e-16
SEC61B	1.93154e-20	-0.222605	0.551	0.713	3.13431e-16
DYNLT1	1.95448e-20	-0.268139	0.232	0.385	3.17154e-16
SEC61G	1.97772e-20	0.198641	0.464	0.503	3.20925e-16
CTNNB1	2.13838e-20	-0.276331	0.186	0.325	3.46995e-16
ATP6V1F	2.1848e-20	-0.0482037	0.563	0.698	3.54527e-16
ZBTB7A	2.18906e-20	0.343517	0.363	0.349	3.55218e-16
AP5B1	2.19869e-20	-0.302043	0.139	0.274	3.56782e-16
ARL4C	2.23389e-20	-0.396567	0.091	0.219	3.62493e-16
MZT2B	2.51649e-20	-0.0321344	0.364	0.478	4.08351e-16
GABARAP	2.71754e-20	-0.184918	0.973	0.994	4.40975e-16
TRAPPC1	3.01319e-20	-0.202574	0.435	0.599	4.8895e-16
OGT	3.18513e-20	0.455295	0.211	0.136	5.16851e-16
NBPF14	3.66416e-20	0.297952	0.326	0.331	5.94583e-16
PPP1R10	3.67837e-20	-0.370052	0.059	0.173	5.96889e-16
UBE2G2	3.7702e-20	0.141369	0.151	0.18	6.1179e-16
CLEC12A	3.8983e-20	0.482897	0.461	0.356	6.32577e-16
DOCK2	4.17665e-20	0.258929	0.319	0.328	6.77744e-16
ALOX5AP	4.27334e-20	-0.402719	0.125	0.262	6.93435e-16
IFI16	4.34294e-20	0.401162	0.293	0.238	7.04729e-16
ACTR2	4.53606e-20	0.169265	0.534	0.59	7.36067e-16
PPP4C	4.54326e-20	-0.205437	0.34	0.492	7.37235e-16
PRRC2C	4.75473e-20	0.313831	0.435	0.432	7.7155e-16
DHRS7	5.00087e-20	0.30918	0.31	0.301	8.11491e-16
IL10RA	5.38828e-20	0.232579	0.392	0.421	8.74356e-16
C17orf49	5.41868e-20	0.0483491	0.299	0.386	8.79289e-16
SCPEP1	5.67033e-20	0.234668	0.296	0.304	9.20125e-16
CARHSP1	5.73589e-20	-0.387133	0.117	0.254	9.30763e-16
TLR2	5.90295e-20	0.425592	0.285	0.223	9.57871e-16
NUCB1	5.94401e-20	0.242609	0.313	0.329	9.64535e-16
TCIRG1	5.96592e-20	0.355719	0.547	0.525	9.6809e-16
EPS8	6.00471e-20	-0.241545	0.007	0.075	9.74384e-16
RHOA	6.28516e-20	-0.240204	0.795	0.912	1.01989e-15
COX6B1	6.5345e-20	0.162399	0.795	0.854	1.06035e-15
NEDD8	6.91771e-20	-0.200696	0.407	0.562	1.12254e-15
ITGB2	6.95763e-20	0.306044	0.878	0.869	1.12901e-15
ODC1	7.17613e-20	-0.334565	0.051	0.158	1.16447e-15
SF1	7.28547e-20	0.350673	0.543	0.531	1.18221e-15
MRFAP1	7.31364e-20	-0.163301	0.166	0.28	1.18678e-15
SEC11A	7.44534e-20	-0.0804413	0.482	0.616	1.20815e-15
COTL1	7.6769e-20	-0.212432	0.955	0.983	1.24573e-15
SNX3	8.12093e-20	-0.254533	0.423	0.589	1.31778e-15
MYO1F	8.51399e-20	0.213899	0.67	0.714	1.38157e-15
LAMP2	8.55639e-20	0.333652	0.202	0.172	1.38844e-15
PPP1CA	9.09282e-20	-0.124276	0.514	0.661	1.47549e-15
DRAP1	9.36825e-20	-0.102553	0.385	0.519	1.52019e-15
TGFBI	1.13838e-19	0.167619	0.412	0.456	1.84725e-15
ZDHHC7	1.28766e-19	0.212212	0.224	0.242	2.08948e-15
CHP1	1.29883e-19	0.0442796	0.224	0.304	2.10762e-15
OIP5-AS1	1.303e-19	0.376941	0.219	0.164	2.11438e-15
UBE2S	1.38028e-19	-0.303428	0.061	0.17	2.23979e-15
TM2D3	1.38769e-19	-0.263934	0.06	0.165	2.25181e-15
ATP6AP2	1.45795e-19	0.238155	0.368	0.373	2.36582e-15
PKM	1.46259e-19	-0.199005	0.712	0.851	2.37335e-15
BNIP3L	1.50428e-19	-0.293117	0.372	0.54	2.44099e-15
NDUFB2	1.54896e-19	0.113491	0.565	0.631	2.5135e-15
COX6A1	1.55102e-19	-0.0734522	0.626	0.761	2.51684e-15
DNAJA1	1.55187e-19	-0.36022	0.228	0.386	2.51822e-15
COX7A2L	1.58379e-19	-0.19844	0.329	0.481	2.57001e-15
POLR1D	1.58765e-19	0.0314971	0.358	0.45	2.57628e-15
NR1H2	1.61981e-19	-0.278859	0.145	0.276	2.62846e-15
SLIRP	1.71198e-19	0.381976	0.286	0.217	2.77803e-15
HERPUD1	1.75151e-19	-0.21006	0.256	0.4	2.84218e-15
MT-ND2	1.75636e-19	0.228586	0.953	0.968	2.85004e-15
FOXO3	1.82429e-19	-0.235953	0.139	0.262	2.96028e-15
HNRNPUL1	1.89439e-19	-0.0550616	0.279	0.393	3.07403e-15
CTSC	1.92732e-19	0.329815	0.317	0.289	3.12746e-15
SYK	2.00469e-19	0.2944	0.458	0.46	3.25301e-15
BIN2	2.06762e-19	-0.0203105	0.356	0.464	3.35513e-15
USP3	2.08823e-19	0.154822	0.372	0.42	3.38857e-15
CD37	2.11815e-19	-0.201087	0.785	0.905	3.43712e-15
MLF2	2.24184e-19	-0.14489	0.235	0.36	3.63783e-15
EIF3F	2.2598e-19	-0.266881	0.535	0.701	3.66698e-15
HSPA8	2.42072e-19	-0.253608	0.446	0.61	3.9281e-15
PRDX5	2.75984e-19	-0.267719	0.448	0.614	4.47839e-15
LRRK2	2.97238e-19	0.392423	0.398	0.35	4.82329e-15
UCP2	2.98178e-19	-0.322463	0.469	0.637	4.83854e-15
RAB7A	2.98696e-19	-0.139808	0.291	0.419	4.84695e-15
EIF3A	3.12255e-19	0.201415	0.419	0.462	5.06696e-15
NDUFB4	3.23717e-19	0.0461103	0.361	0.447	5.25295e-15
BLOC1S1	3.26735e-19	-0.0205418	0.628	0.749	5.30194e-15
ZNF385A	3.45077e-19	-0.197873	0.365	0.519	5.59956e-15
AC005050.3	3.50868e-19	-0.19001	0	0.047	5.69353e-15
GCH1	4.34628e-19	-0.327606	0.061	0.171	7.05271e-15
DPM3	4.64168e-19	0.429196	0.272	0.187	7.53206e-15
ST13	4.73378e-19	0.232228	0.349	0.369	7.6815e-15
ALDH2	4.8255e-19	-0.223064	0.4	0.56	7.83034e-15
CBX3	4.82804e-19	0.269163	0.315	0.307	7.83446e-15
PSMB3	4.91731e-19	0.0643017	0.545	0.635	7.97931e-15
HEXB	5.08153e-19	0.291359	0.273	0.257	8.2458e-15
ELF1	5.32059e-19	-0.207068	0.279	0.423	8.63371e-15
HEBP2	5.60014e-19	-0.311072	0.364	0.53	9.08734e-15
MT1X	5.81527e-19	0.446768	0.248	0.183	9.43644e-15
PSMB1	5.83821e-19	-0.0426457	0.423	0.537	9.47367e-15
BST2	5.91213e-19	0.19983	0.466	0.496	9.59361e-15
ELL	6.0154e-19	-0.296694	0.063	0.168	9.7612e-15
ZEB2-AS1	6.02578e-19	-0.325048	0.034	0.127	9.77803e-15
EIF6	6.06331e-19	-0.0971226	0.211	0.323	9.83893e-15
UBB	6.2337e-19	-0.259546	0.525	0.689	1.01154e-14
DICER1	6.45226e-19	0.424998	0.256	0.191	1.04701e-14
SEMA4A	6.62271e-19	0.378016	0.199	0.147	1.07467e-14
PLK2	6.63491e-19	-0.192687	0.002	0.056	1.07665e-14
WASHC1	6.65699e-19	-0.0582662	0.224	0.323	1.08023e-14
AGTRAP	6.78776e-19	-0.177518	0.578	0.729	1.10145e-14
NDUFV2	6.83007e-19	0.100655	0.254	0.315	1.10832e-14
ITGB1	7.06011e-19	0.351049	0.293	0.258	1.14564e-14
MCEMP1	7.41521e-19	-0.316363	0.17	0.31	1.20327e-14
MRPS21	7.84719e-19	0.217343	0.368	0.382	1.27336e-14
COX7A2	8.81577e-19	0.0857765	0.542	0.622	1.43053e-14
RAP2B	9.352e-19	-0.228883	0.17	0.299	1.51755e-14
FKBP8	9.48271e-19	-0.183464	0.445	0.599	1.53876e-14
SULF2	9.77963e-19	0.394227	0.295	0.24	1.58694e-14
SERP1	1.00666e-18	-0.24981	0.808	0.911	1.63351e-14
PABPC4	1.0188e-18	0.223373	0.25	0.255	1.65321e-14
TAPBP	1.05776e-18	0.319775	0.453	0.434	1.71643e-14
ICAM3	1.1247e-18	-0.172787	0.424	0.571	1.82505e-14
C16orf54	1.12508e-18	-0.179229	0.081	0.174	1.82567e-14
WIPI2	1.12815e-18	0.0230977	0.16	0.227	1.83065e-14
RCSD1	1.15709e-18	0.267083	0.445	0.46	1.8776e-14
BAZ1A	1.1871e-18	0.300801	0.26	0.246	1.92631e-14
ANAPC11	1.26056e-18	-0.0705695	0.434	0.558	2.04551e-14
DDX3Y	1.27774e-18	-0.248204	0.117	0.236	2.07339e-14
SMARCE1	1.29509e-18	0.298523	0.203	0.183	2.10155e-14
SF3B2	1.33765e-18	0.182356	0.473	0.52	2.1706e-14
RNF145	1.34069e-18	0.459422	0.239	0.155	2.17554e-14
HOOK3	1.36137e-18	0.272871	0.284	0.275	2.2091e-14
FFAR2	1.4015e-18	-0.244855	0.006	0.069	2.27422e-14
ERP29	1.40642e-18	0.0123927	0.602	0.715	2.2822e-14
RC3H1	1.50192e-18	0.408647	0.284	0.235	2.43717e-14
MRPS24	1.51043e-18	0.158637	0.333	0.38	2.45098e-14
CIAO2A	1.51267e-18	-0.180869	0.229	0.356	2.45462e-14
LGALS3	1.51692e-18	-0.220948	0.694	0.834	2.4615e-14
SAT2	1.57223e-18	-0.110705	0.397	0.531	2.55125e-14
EIF4A2	1.59841e-18	0.0324869	0.227	0.303	2.59374e-14
LYST	1.62519e-18	0.0566011	0.404	0.488	2.6372e-14
SRSF10	1.63929e-18	0.362465	0.275	0.238	2.66007e-14
HINT1	1.68389e-18	-0.134838	0.603	0.745	2.73244e-14
LITAF	1.73748e-18	-0.290197	0.267	0.419	2.81941e-14
MARCKS	1.76082e-18	-0.134185	0.287	0.422	2.85729e-14
ADAR	1.76157e-18	0.321786	0.348	0.334	2.8585e-14
TOMM6	1.84478e-18	-0.0779659	0.48	0.61	2.99353e-14
KHDRBS1	1.89768e-18	-0.0481066	0.329	0.439	3.07936e-14
FKBP1A	1.91812e-18	-0.0908096	0.606	0.744	3.11253e-14
DPYD	1.98104e-18	0.285017	0.335	0.322	3.21463e-14
AL353719.1	1.98609e-18	-0.182181	0	0.045	3.22282e-14
UBXN4	1.99117e-18	0.180346	0.286	0.32	3.23106e-14
PGK1	2.00848e-18	-0.214032	0.497	0.653	3.25916e-14
ARF1	2.08169e-18	-0.249652	0.481	0.643	3.37795e-14
RPL27A	2.11862e-18	0.328968	0.73	0.717	3.43789e-14
PLXNB2	2.12502e-18	0.337253	0.308	0.281	3.44826e-14
PER1	2.19943e-18	-0.101323	0.257	0.375	3.56901e-14
ICAM1	2.30556e-18	-0.403912	0.112	0.241	3.74123e-14
MGAT1	2.32228e-18	0.242086	0.37	0.388	3.76837e-14
TNFSF13B	2.34217e-18	0.242566	0.555	0.576	3.80064e-14
MAP3K2	2.36285e-18	-0.0100631	0.211	0.295	3.83419e-14
POMP	2.38414e-18	-0.181849	0.36	0.506	3.86875e-14
ARRDC4	2.46749e-18	-0.33672	0.059	0.163	4.004e-14
ARPC4	2.51922e-18	0.144607	0.489	0.555	4.08794e-14
ZFAS1	2.5229e-18	-0.128148	0.55	0.692	4.09391e-14
IARS2	2.54057e-18	0.403338	0.194	0.135	4.12258e-14
LAMTOR5	2.65146e-18	-0.190502	0.292	0.434	4.30253e-14
RALGDS	2.68175e-18	-0.284816	0.044	0.14	4.35167e-14
SUPT4H1	2.68557e-18	-0.202751	0.309	0.453	4.35788e-14
SLTM	2.70467e-18	0.363012	0.303	0.28	4.38887e-14
PSTPIP1	2.71507e-18	-0.123549	0.294	0.42	4.40575e-14
VSTM1	2.74292e-18	0.445353	0.213	0.119	4.45094e-14
FOSL1	2.77635e-18	-0.240997	0.011	0.08	4.50519e-14
CD93	2.81154e-18	0.28891	0.362	0.351	4.56228e-14
NEDD9	2.83361e-18	-0.341655	0.071	0.182	4.59811e-14
B4GALT1	2.86077e-18	-0.233062	0.129	0.247	4.64217e-14
AP3S1	2.88194e-18	-0.13784	0.135	0.236	4.67653e-14
MMP24OS	2.96338e-18	-0.112102	0.325	0.448	4.80868e-14
STX10	2.99216e-18	-0.219616	0.322	0.469	4.85538e-14
CTSL	3.01548e-18	-0.263196	0.022	0.1	4.89322e-14
PPP1CB	3.05682e-18	-0.103731	0.229	0.335	4.9603e-14
TRMT112	3.1005e-18	-0.141968	0.347	0.487	5.03118e-14
PTPRA	3.12005e-18	0.428643	0.202	0.133	5.06291e-14
ZC3H12A	3.12636e-18	-0.296156	0.032	0.121	5.07315e-14
UVRAG	3.22107e-18	-0.193973	0.098	0.195	5.22683e-14
AC091271.1	3.22362e-18	-0.264972	0.012	0.082	5.23097e-14
DNAJC7	3.33211e-18	0.21044	0.261	0.284	5.40702e-14
CD48	3.44198e-18	0.145699	0.588	0.644	5.5853e-14
GGA1	3.44828e-18	-0.0510421	0.128	0.205	5.59553e-14
PDIA3	3.58487e-18	0.355226	0.358	0.316	5.81717e-14
PARVG	3.70817e-18	0.230741	0.412	0.435	6.01725e-14
EIF3L	3.7113e-18	0.0232368	0.449	0.549	6.02232e-14
EIF4B	3.82503e-18	-0.0321054	0.399	0.51	6.20688e-14
EMP1	3.98761e-18	-0.227656	0.004	0.061	6.4707e-14
RNH1	4.02721e-18	-0.169989	0.431	0.579	6.53495e-14
BOLA2B	4.0963e-18	0.382461	0.095	0.035	6.64707e-14
CFP	4.21673e-18	0.0668299	0.604	0.699	6.84248e-14
AL137857.1	4.3632e-18	0.234821	0.052	0.005	7.08017e-14
ACAP2	4.36525e-18	0.286668	0.578	0.58	7.08349e-14
PTS	4.5065e-18	-0.234004	0.03	0.112	7.3127e-14
MYO1G	4.95273e-18	0.0363424	0.437	0.531	8.03679e-14
TOM1	4.96057e-18	-0.234465	0.274	0.42	8.04951e-14
CLTB	4.96474e-18	-0.115344	0.277	0.396	8.05629e-14
SELPLG	5.06946e-18	0.369569	0.351	0.32	8.22622e-14
TEDC1	5.15427e-18	-0.259444	0.023	0.1	8.36384e-14
NDUFB10	5.22814e-18	-0.102707	0.4	0.531	8.48371e-14
ALDOA	5.30004e-18	0.0961585	0.766	0.845	8.60038e-14
BTBD19	5.61348e-18	-0.160631	0	0.044	9.109e-14
VAMP2	5.7604e-18	-0.000762578	0.373	0.471	9.34741e-14
GTF2I	5.76566e-18	0.320608	0.293	0.269	9.35593e-14
HNRNPK	5.78855e-18	0.191953	0.551	0.6	9.39307e-14
MIS18BP1	5.88637e-18	0.383116	0.313	0.26	9.55181e-14
PLBD1	5.96955e-18	0.240492	0.511	0.545	9.68679e-14
AL627171.1	6.31143e-18	-0.172712	0.001	0.048	1.02416e-13
AP2S1	6.38554e-18	-0.00790273	0.685	0.796	1.03618e-13
KCTD12	6.60797e-18	0.403033	0.414	0.361	1.07228e-13
AC092803.1	6.64961e-18	-0.231632	0.008	0.072	1.07903e-13
GK	6.6683e-18	-0.371815	0.066	0.175	1.08206e-13
COPS9	6.98763e-18	0.330281	0.423	0.389	1.13388e-13
ARGLU1	7.02534e-18	0.196033	0.434	0.472	1.14e-13
TMEM59	7.23589e-18	0.205983	0.36	0.381	1.17417e-13
ANXA11	7.26504e-18	-0.143666	0.354	0.492	1.1789e-13
ALKBH7	7.46377e-18	-0.101996	0.392	0.52	1.21115e-13
ANAPC15	7.6128e-18	-0.10267	0.174	0.275	1.23533e-13
SLC25A5	7.8465e-18	-0.221593	0.55	0.705	1.27325e-13
RBM39	7.8847e-18	-0.00463645	0.492	0.605	1.27945e-13
C19orf53	8.04636e-18	-0.144198	0.378	0.518	1.30568e-13
FCGR2A	8.17186e-18	0.195228	0.288	0.323	1.32605e-13
TBXAS1	8.28241e-18	0.258806	0.341	0.35	1.34399e-13
TNRC6B	8.59628e-18	0.379515	0.288	0.235	1.39492e-13
DYNLL1	8.67815e-18	-0.277024	0.308	0.462	1.4082e-13
MIEN1	8.78962e-18	-0.169026	0.238	0.365	1.42629e-13
PRAM1	8.8143e-18	0.220313	0.46	0.481	1.4303e-13
MEF2D	9.04241e-18	-0.231849	0.092	0.196	1.46731e-13
HNRNPC	9.23082e-18	-0.0134962	0.437	0.541	1.49789e-13
COX16	9.24841e-18	0.312231	0.276	0.246	1.50074e-13
ARHGDIB	9.36704e-18	-0.199772	0.769	0.889	1.51999e-13
CHIC2	9.40158e-18	-0.319039	0.09	0.206	1.52559e-13
TPR	9.43769e-18	0.41197	0.328	0.252	1.53145e-13
RPN1	1.02764e-17	0.218077	0.319	0.33	1.66755e-13
DDX21	1.03093e-17	0.355466	0.487	0.448	1.67289e-13
CASP1	1.06411e-17	0.083398	0.418	0.49	1.72674e-13
RIN3	1.12214e-17	0.128114	0.306	0.357	1.82089e-13
SRSF7	1.13474e-17	-0.266847	0.228	0.368	1.84134e-13
CARD19	1.19719e-17	-0.197427	0.186	0.308	1.94268e-13
ANKRD13D	1.21702e-17	0.348997	0.287	0.253	1.97485e-13
C9orf16	1.2479e-17	-0.192081	0.432	0.581	2.02497e-13
SBDS	1.27694e-17	-0.252543	0.114	0.229	2.07209e-13
COPA	1.28528e-17	0.228219	0.246	0.251	2.08562e-13
POLR2L	1.35714e-17	0.174037	0.574	0.621	2.20224e-13
GSTO1	1.36368e-17	-0.0519076	0.454	0.572	2.21285e-13
DHRS4	1.40238e-17	-0.150414	0.224	0.341	2.27564e-13
RGS19	1.55525e-17	-0.240049	0.347	0.499	2.52371e-13
AURKAIP1	1.55991e-17	-0.0897057	0.418	0.548	2.53127e-13
EGR2	1.58532e-17	-0.177768	0	0.043	2.57249e-13
SIK1B	1.63905e-17	-0.182592	0.008	0.067	2.65968e-13
LILRA5	1.78816e-17	-0.219435	0.357	0.506	2.90165e-13
PAPOLA	1.82591e-17	-0.0678106	0.267	0.374	2.96291e-13
YY1	1.87367e-17	-0.0186	0.309	0.404	3.0404e-13
POLD4	1.8794e-17	-0.162387	0.384	0.53	3.0497e-13
PIN1	1.9098e-17	-0.1661	0.151	0.258	3.09903e-13
AKNA	1.91632e-17	0.337223	0.317	0.297	3.10961e-13
BEST1	1.93776e-17	-0.398655	0.091	0.209	3.14441e-13
DYNC1I2	1.97139e-17	0.439171	0.192	0.096	3.19898e-13
WDR1	1.97475e-17	-0.0160021	0.309	0.403	3.20442e-13
NDUFC2	2.02083e-17	0.181756	0.447	0.474	3.27921e-13
PILRA	2.04113e-17	0.196452	0.425	0.451	3.31214e-13
PPP1R9B	2.10018e-17	0.383799	0.254	0.196	3.40797e-13
RPS15	2.10632e-17	0.178609	0.991	0.997	3.41793e-13
SP100	2.15526e-17	0.22311	0.305	0.315	3.49734e-13
PPIB	2.18018e-17	0.136426	0.623	0.674	3.53778e-13
MAP3K1	2.25974e-17	-0.190932	0.205	0.329	3.66689e-13
VAPA	2.28432e-17	-0.072498	0.359	0.472	3.70677e-13
UBAC2	2.30565e-17	-0.20431	0.095	0.195	3.74137e-13
STRAP	2.32604e-17	-0.135516	0.142	0.242	3.77446e-13
RAB31	2.4313e-17	-0.11832	0.49	0.627	3.94528e-13
SMIM25	2.43776e-17	-0.206757	0.3	0.435	3.95575e-13
MTPN	2.45833e-17	-0.171467	0.485	0.632	3.98913e-13
RAB5IF	2.51074e-17	-0.143651	0.445	0.586	4.07418e-13
FCGR1A	2.544e-17	0.400137	0.243	0.195	4.12815e-13
ODF3B	2.56024e-17	0.0628392	0.311	0.389	4.1545e-13
SNW1	2.60754e-17	0.391388	0.25	0.191	4.23126e-13
EIF4E2	2.63588e-17	-0.0678609	0.282	0.391	4.27724e-13
N4BP2L2	2.69961e-17	0.273546	0.275	0.265	4.38066e-13
SASH3	2.73912e-17	0.0768618	0.238	0.306	4.44478e-13
C1orf162	2.80616e-17	-0.101747	0.536	0.675	4.55356e-13
ANKHD1	2.81636e-17	0.0684468	0.218	0.274	4.57011e-13
CCNL1	2.83808e-17	-0.179894	0.448	0.594	4.60535e-13
PPP1R18	2.89149e-17	-0.124561	0.307	0.433	4.69201e-13
SF3B6	3.02623e-17	-0.00545925	0.263	0.346	4.91066e-13
RUNX1	3.08674e-17	-0.226948	0.115	0.224	5.00886e-13
VPS28	3.15336e-17	-0.0943498	0.413	0.537	5.11695e-13
BASP1-AS1	3.16602e-17	-0.149599	0	0.042	5.1375e-13
ATRX	3.19568e-17	0.352423	0.285	0.248	5.18563e-13
SIVA1	3.24126e-17	-0.146678	0.267	0.394	5.2596e-13
GLIPR2	3.25576e-17	-0.10573	0.432	0.558	5.28313e-13
FCGR3A	3.27736e-17	0.46904	0.09	0.033	5.31817e-13
OGFRL1	3.33412e-17	0.303711	0.328	0.31	5.41028e-13
MYL12A	3.43284e-17	-0.149453	0.665	0.801	5.57047e-13
JTB	3.51595e-17	-0.0420138	0.431	0.545	5.70533e-13
APRT	3.5343e-17	-0.0857751	0.525	0.655	5.73511e-13
HCLS1	3.58416e-17	-0.156084	0.595	0.736	5.81602e-13
PSMD7	3.62454e-17	0.285413	0.327	0.303	5.88153e-13
LAMTOR4	3.69943e-17	-0.0762564	0.761	0.874	6.00306e-13
PYCARD	3.69977e-17	-0.0657583	0.764	0.877	6.00362e-13
PSMF1	3.74978e-17	-0.223806	0.174	0.299	6.08477e-13
C19orf38	3.7786e-17	-0.0902	0.441	0.572	6.13153e-13
EIF3G	3.91716e-17	0.0181961	0.604	0.703	6.35638e-13
RGS10	4.06721e-17	0.00696872	0.396	0.489	6.59986e-13
ACTB	4.12759e-17	-0.145205	0.998	1	6.69784e-13
TSC22D2	4.13679e-17	-0.248834	0.043	0.13	6.71277e-13
GAS5	4.15754e-17	0.165456	0.379	0.423	6.74644e-13
IMPDH1	4.27884e-17	-0.119318	0.239	0.351	6.94328e-13
BAX	4.30987e-17	-0.0891133	0.373	0.492	6.99363e-13
NCOA4	4.52206e-17	-0.0101703	0.358	0.453	7.33795e-13
RBBP4	4.52597e-17	0.230993	0.224	0.232	7.34429e-13
ENO1	4.85699e-17	0.0491705	0.652	0.748	7.88143e-13
PAK1	4.90098e-17	0.329151	0.365	0.333	7.95282e-13
APH1A	4.94615e-17	-0.0838423	0.216	0.322	8.02611e-13
UBL5	5.00027e-17	0.172598	0.652	0.695	8.11394e-13
RBM8A	5.00819e-17	-0.234331	0.324	0.471	8.1268e-13
WSB1	5.02594e-17	-0.2867	0.299	0.45	8.15559e-13
MPST	5.05348e-17	-0.170877	0.136	0.244	8.20029e-13
PSMC5	5.26842e-17	0.184049	0.259	0.282	8.54907e-13
CAPZA2	5.43301e-17	-0.14597	0.311	0.438	8.81615e-13
CNBP	5.81313e-17	-0.0551345	0.541	0.664	9.43297e-13
SHOC2	5.96231e-17	0.32232	0.268	0.243	9.67503e-13
ADIPOR1	5.98959e-17	-0.200309	0.195	0.322	9.71931e-13
BOD1L1	6.77528e-17	0.279271	0.234	0.223	1.09942e-12
NFIL3	6.95628e-17	-0.28724	0.087	0.196	1.1288e-12
PSMB4	7.06666e-17	0.0723445	0.261	0.32	1.14671e-12
UBE2E2	7.18839e-17	0.325752	0.149	0.12	1.16646e-12
NDUFB8	7.57834e-17	-0.1362	0.385	0.517	1.22974e-12
CCNH	7.64434e-17	-0.215409	0.097	0.203	1.24045e-12
DUSP5	7.9784e-17	-0.252744	0.016	0.086	1.29466e-12
KLF13	8.18788e-17	0.270127	0.254	0.242	1.32865e-12
ARRDC3	8.20996e-17	-0.274092	0.028	0.109	1.33223e-12
OSTF1	8.28319e-17	-0.208113	0.271	0.408	1.34411e-12
CD163	8.41281e-17	0.350927	0.229	0.181	1.36515e-12
RNF130	8.51068e-17	0.0794325	0.668	0.747	1.38103e-12
PNRC2	8.60156e-17	0.113253	0.209	0.25	1.39578e-12
MAPK1	8.7179e-17	0.0724178	0.235	0.292	1.41465e-12
LNPEP	8.78496e-17	0.352537	0.182	0.128	1.42554e-12
PDE7B	8.92952e-17	-0.139192	0	0.041	1.44899e-12
AL355881.1	8.92952e-17	-0.172086	0	0.041	1.44899e-12
CD68	9.02696e-17	-0.136853	0.663	0.797	1.4648e-12
TRIM56	9.15498e-17	0.383615	0.161	0.116	1.48558e-12
WDR45B	9.20006e-17	0.317015	0.153	0.122	1.49289e-12
NDUFB9	9.27296e-17	0.0054424	0.536	0.636	1.50472e-12
CTSZ	9.30531e-17	0.208	0.522	0.544	1.50997e-12
USP15	1.00206e-16	0.158554	0.458	0.524	1.62604e-12
DDX5	1.02094e-16	-0.208094	0.722	0.85	1.65667e-12
ATF4	1.03584e-16	-0.14602	0.327	0.458	1.68085e-12
LAMTOR1	1.05942e-16	-0.209042	0.539	0.688	1.71912e-12
PTGES3	1.0694e-16	-0.0575046	0.323	0.428	1.73532e-12
CXorf21	1.08988e-16	-0.252105	0.039	0.124	1.76854e-12
MED13L	1.13559e-16	0.209633	0.238	0.251	1.84273e-12
B2M	1.14008e-16	0.204992	0.999	0.999	1.85e-12
PRDX1	1.14421e-16	-0.181085	0.366	0.507	1.85671e-12
TUBA1B	1.17858e-16	-0.237593	0.369	0.52	1.91248e-12
SRSF3	1.1839e-16	-0.0126869	0.417	0.524	1.92112e-12
TNFSF12	1.21851e-16	-0.251893	0.157	0.278	1.97727e-12
SRRM2	1.22204e-16	-0.138136	0.567	0.703	1.983e-12
PRKAR1A	1.23476e-16	0.313169	0.325	0.288	2.00365e-12
CSTB	1.23774e-16	-0.059387	0.584	0.708	2.00848e-12
ANXA6	1.25029e-16	0.278138	0.303	0.3	2.02884e-12
SEM1	1.25329e-16	0.200023	0.413	0.435	2.03371e-12
HES1	1.26142e-16	-0.196188	0	0.041	2.0469e-12
ATP6V0D1	1.29009e-16	-0.181512	0.468	0.615	2.09342e-12
HLA-DPA1	1.31048e-16	0.35689	0.61	0.599	2.12651e-12
PTBP3	1.33046e-16	0.191799	0.258	0.273	2.15893e-12
TPM4	1.38716e-16	-0.23764	0.309	0.455	2.25095e-12
MAN1A2	1.43846e-16	0.181331	0.175	0.182	2.33418e-12
ACTN4	1.44702e-16	0.252958	0.302	0.297	2.34808e-12
MRPL52	1.46061e-16	0.371955	0.363	0.312	2.37012e-12
LLPH	1.5507e-16	0.340664	0.199	0.153	2.51632e-12
PSMB10	1.58555e-16	-0.0353677	0.509	0.618	2.57288e-12
GZMB	1.64454e-16	0.439872	0.07	0.013	2.6686e-12
MAPK1IP1L	1.64642e-16	-0.259738	0.162	0.286	2.67164e-12
EAF1	1.65635e-16	-0.265656	0.118	0.232	2.68775e-12
LCP2	1.66864e-16	-0.183881	0.226	0.352	2.7077e-12
GTF3A	1.68366e-16	0.139893	0.289	0.337	2.73207e-12
PPP2CA	1.68449e-16	-0.0960566	0.183	0.282	2.73343e-12
PIAS1	1.70454e-16	0.308674	0.23	0.2	2.76596e-12
SNU13	1.70505e-16	-0.128962	0.281	0.4	2.76678e-12
VEGFA	1.73696e-16	-0.251706	0.042	0.125	2.81857e-12
ARPC2	1.8138e-16	-0.216812	0.825	0.92	2.94326e-12
CCDC85B	1.81735e-16	0.234089	0.362	0.384	2.94901e-12
TM9SF2	1.82088e-16	0.298531	0.273	0.252	2.95474e-12
ADD3	1.82162e-16	0.345694	0.271	0.222	2.95595e-12
TMEM219	1.83547e-16	-0.0741418	0.516	0.646	2.97842e-12
ADPGK	1.83598e-16	0.119401	0.222	0.262	2.97924e-12
KRTCAP2	1.86917e-16	0.214452	0.486	0.509	3.0331e-12
SKAP2	1.87123e-16	0.281264	0.316	0.303	3.03645e-12
OS9	1.88196e-16	0.166773	0.325	0.353	3.05386e-12
RNF149	1.90371e-16	-0.142574	0.389	0.523	3.08915e-12
SH3KBP1	1.90865e-16	0.218579	0.428	0.438	3.09716e-12
MT1E	1.96996e-16	0.31104	0.073	0.027	3.19665e-12
RNF19B	2.03129e-16	-0.225864	0.084	0.18	3.29617e-12
NCF2	2.05342e-16	-0.157406	0.6	0.74	3.33208e-12
DIAPH1	2.10702e-16	0.240061	0.345	0.357	3.41907e-12
NUTM2A-AS1	2.14321e-16	0.319106	0.162	0.124	3.47779e-12
SORL1	2.3368e-16	0.296154	0.355	0.344	3.79192e-12
MRPL41	2.34445e-16	-0.150398	0.26	0.378	3.80434e-12
SMARCD3	2.36485e-16	-0.139554	0.238	0.352	3.83745e-12
PAK2	2.49113e-16	0.176514	0.498	0.527	4.04236e-12
VCP	2.49805e-16	0.194205	0.34	0.366	4.05358e-12
SUMO3	2.52774e-16	-0.0309023	0.234	0.321	4.10177e-12
HHEX	2.6393e-16	0.366487	0.159	0.104	4.2828e-12
EVI2A	2.74766e-16	0.281306	0.26	0.243	4.45863e-12
METTL9	2.78583e-16	-0.120437	0.446	0.579	4.52057e-12
ERBIN	2.83089e-16	0.251016	0.159	0.153	4.59368e-12
RPL22L1	2.98691e-16	-0.147508	0.328	0.458	4.84686e-12
VPS29	3.03773e-16	0.0199096	0.281	0.36	4.92932e-12
DGCR6L	3.16499e-16	-0.00435916	0.151	0.215	5.13582e-12
PRRC2A	3.18062e-16	0.163575	0.169	0.193	5.16119e-12
XRCC5	3.32459e-16	0.0697777	0.347	0.422	5.39481e-12
FCGRT	3.33087e-16	-0.0805981	0.616	0.739	5.405e-12
UPP1	3.4712e-16	-0.25404	0.3	0.445	5.63271e-12
IFNGR1	3.49319e-16	-0.166503	0.21	0.326	5.66839e-12
QARS	3.54045e-16	0.18652	0.207	0.218	5.74508e-12
AC005264.1	3.55414e-16	-0.152753	0	0.039	5.7673e-12
C8orf33	3.55586e-16	0.32338	0.105	0.041	5.7701e-12
EMD	3.6175e-16	-0.249747	0.181	0.31	5.87012e-12
LAPTM4A	3.64178e-16	0.28486	0.297	0.272	5.90951e-12
ARL6IP5	3.7034e-16	0.208235	0.414	0.439	6.0095e-12
POLR2E	3.71226e-16	-0.0336554	0.284	0.381	6.02388e-12
CIRBP	3.73411e-16	-0.127257	0.455	0.589	6.05934e-12
PTPN2	3.74416e-16	0.246817	0.263	0.258	6.07566e-12
TSC22D4	3.82199e-16	-0.0697822	0.199	0.289	6.20194e-12
TRA2B	3.89781e-16	0.326256	0.407	0.371	6.32498e-12
MS4A7	3.98179e-16	-0.107552	0.318	0.433	6.46126e-12
GPX4	4.45211e-16	-0.0854138	0.695	0.817	7.22444e-12
UQCRH	4.63246e-16	0.0235126	0.643	0.733	7.51709e-12
C5orf24	4.69558e-16	0.350645	0.13	0.057	7.61951e-12
CLIC1	4.75372e-16	-0.0322963	0.818	0.913	7.71386e-12
ANTXR2	4.85392e-16	-0.192246	0.069	0.155	7.87645e-12
PXN	4.86612e-16	0.00784336	0.244	0.317	7.89625e-12
CALHM6	4.89094e-16	-0.251899	0.253	0.393	7.93652e-12
NPM1	4.9542e-16	-0.0236656	0.49	0.595	8.03918e-12
RTRAF	5.09685e-16	-0.12064	0.298	0.414	8.27066e-12
CATIP-AS1	5.2063e-16	-0.203919	0.005	0.059	8.44827e-12
EPN1	5.22688e-16	-0.0674192	0.23	0.331	8.48165e-12
KIAA0930	5.32319e-16	0.258246	0.257	0.244	8.63794e-12
NOP10	5.33552e-16	-0.101005	0.437	0.559	8.65794e-12
NCL	5.37868e-16	-0.134997	0.383	0.513	8.72798e-12
MYCBP2	5.51865e-16	0.298015	0.349	0.329	8.95511e-12
ATP5F1D	5.52686e-16	0.0238	0.715	0.811	8.96843e-12
ITGA5	5.53028e-16	-0.209587	0.117	0.221	8.97398e-12
RPL23A	5.60965e-16	0.181495	0.896	0.922	9.10279e-12
CHMP2A	5.75474e-16	-0.096532	0.309	0.425	9.33822e-12
THOC7	5.93032e-16	0.333493	0.249	0.207	9.62313e-12
PRKCD	5.99346e-16	0.322752	0.308	0.271	9.72559e-12
ABHD5	6.23206e-16	-0.440919	0.167	0.3	1.01128e-11
PEPD	6.25488e-16	-0.0240238	0.163	0.232	1.01498e-11
MTMR11	6.39539e-16	-0.0840179	0.115	0.191	1.03778e-11
TOMM20	6.56924e-16	-0.0713895	0.339	0.448	1.06599e-11
FXR1	6.60452e-16	0.193007	0.198	0.211	1.07172e-11
MCUB	6.62001e-16	0.0699289	0.26	0.314	1.07423e-11
CNOT7	6.72285e-16	-0.0631652	0.129	0.202	1.09092e-11
C9orf72	6.75239e-16	0.00840564	0.19	0.258	1.09571e-11
SLC16A3	6.77364e-16	0.23494	0.244	0.25	1.09916e-11
FAM177A1	6.82775e-16	-0.224256	0.131	0.241	1.10794e-11
ZEB2	6.90974e-16	0.034316	0.5	0.606	1.12124e-11
NDUFS6	6.94816e-16	0.0403556	0.32	0.392	1.12748e-11
NDUFB11	7.00027e-16	0.133997	0.643	0.701	1.13593e-11
C9orf78	7.02334e-16	0.331944	0.31	0.269	1.13968e-11
PTGER2	7.04648e-16	-0.344346	0.095	0.207	1.14343e-11
ILF3-DT	7.09326e-16	-0.177187	0.082	0.169	1.15102e-11
NDUFB7	7.35553e-16	0.012575	0.399	0.489	1.19358e-11
YPEL2	7.38088e-16	0.218226	0.141	0.139	1.1977e-11
RAB5C	7.67178e-16	-0.137693	0.376	0.504	1.2449e-11
STAB1	7.70435e-16	0.324783	0.262	0.239	1.25018e-11
KDELR1	7.88002e-16	-0.0831697	0.359	0.472	1.27869e-11
CIR1	7.93601e-16	0.186167	0.211	0.236	1.28778e-11
FAM50A	8.23356e-16	-0.00379626	0.22	0.296	1.33606e-11
RPH3A	8.30584e-16	-0.222071	0.016	0.081	1.34779e-11
DOCK8	8.63145e-16	-0.0632267	0.355	0.465	1.40062e-11
LGALS12	9.03278e-16	-0.146541	0.003	0.048	1.46575e-11
SERBP1	9.37221e-16	0.247007	0.457	0.454	1.52083e-11
GLRX	9.48494e-16	0.00599002	0.512	0.611	1.53912e-11
PSMA2	9.49751e-16	-0.148341	0.289	0.414	1.54116e-11
MEGF9	9.51642e-16	0.231363	0.395	0.405	1.54423e-11
PTP4A2	9.56862e-16	0.202997	0.661	0.699	1.5527e-11
RTF2	9.67247e-16	-0.19521	0.198	0.319	1.56955e-11
CD63	9.98148e-16	-0.0714188	0.428	0.543	1.61969e-11
SEMA6B	1.00067e-15	-0.138564	0	0.038	1.62379e-11
GSTK1	1.00804e-15	0.0971078	0.545	0.61	1.63575e-11
ATG101	1.01072e-15	-0.140913	0.088	0.171	1.64009e-11
STK4	1.04158e-15	0.201989	0.366	0.374	1.69017e-11
RPS6KB2	1.04244e-15	-0.152995	0.106	0.194	1.69157e-11
RAP1A	1.0572e-15	0.061219	0.327	0.395	1.71551e-11
EIF3I	1.06906e-15	-0.114314	0.262	0.372	1.73477e-11
CLTA	1.09114e-15	-0.0658985	0.433	0.552	1.7706e-11
FAM174C	1.09358e-15	-0.0365623	0.227	0.314	1.77455e-11
RNF181	1.11413e-15	0.0855932	0.372	0.43	1.80789e-11
PSMB6	1.11495e-15	-0.0312589	0.38	0.48	1.80922e-11
MACF1	1.11498e-15	0.358489	0.211	0.165	1.80928e-11
RBIS	1.1238e-15	0.22486	0.383	0.391	1.82358e-11
AC104695.4	1.1256e-15	-0.180765	0.009	0.065	1.82652e-11
PTGIR	1.14049e-15	0.299209	0.075	0.025	1.85067e-11
PLD3	1.18662e-15	0.13838	0.291	0.33	1.92553e-11
RAB8A	1.18768e-15	-0.0326651	0.174	0.248	1.92725e-11
PICALM	1.23065e-15	-0.142129	0.277	0.402	1.99697e-11
APOBEC3A	1.23294e-15	-0.295566	0.181	0.306	2.00069e-11
AL139246.5	1.24317e-15	-0.205793	0.036	0.111	2.0173e-11
ZYX	1.29258e-15	0.174359	0.701	0.727	2.09747e-11
HSP90AA1	1.32586e-15	0.163615	0.626	0.677	2.15147e-11
QKI	1.34202e-15	0.0819135	0.239	0.291	2.17769e-11
RASL11A	1.34637e-15	-0.217752	0.003	0.051	2.18475e-11
MIR22HG	1.36029e-15	-0.163321	0.131	0.229	2.20734e-11
NR3C1	1.38387e-15	0.0538845	0.209	0.278	2.2456e-11
CFL1	1.38989e-15	-0.155641	0.932	0.982	2.25537e-11
C1orf43	1.39038e-15	-0.213655	0.228	0.355	2.25617e-11
NUP214	1.40587e-15	-0.041981	0.479	0.591	2.2813e-11
ADPGK-AS1	1.41278e-15	-0.150336	0	0.038	2.29251e-11
BCL10	1.46049e-15	-0.244716	0.081	0.179	2.36994e-11
IKZF1	1.47115e-15	0.278824	0.277	0.268	2.38723e-11
CCDC88B	1.49325e-15	0.0965643	0.236	0.289	2.4231e-11
RSL24D1	1.5401e-15	0.131772	0.351	0.393	2.49912e-11
AIMP1	1.58722e-15	0.231102	0.23	0.228	2.57558e-11
HCK	1.63199e-15	0.0773755	0.511	0.593	2.64823e-11
ATP1A1	1.63372e-15	-0.222068	0.206	0.329	2.65105e-11
SQLE	1.67127e-15	-0.233767	0.023	0.094	2.71196e-11
ERH	1.70267e-15	-0.302147	0.215	0.353	2.76291e-11
PRDX6	1.71423e-15	-0.151988	0.301	0.423	2.78169e-11
VAMP3	1.73217e-15	0.0716082	0.199	0.246	2.81079e-11
PFDN1	1.73466e-15	0.348396	0.199	0.152	2.81483e-11
JPT1	1.73916e-15	-0.117592	0.251	0.362	2.82213e-11
HMGN2	1.75278e-15	0.0417804	0.559	0.644	2.84423e-11
SMAP2	1.78371e-15	-0.0813255	0.439	0.562	2.89443e-11
XRN2	1.78781e-15	0.064115	0.367	0.439	2.90108e-11
MTX1	1.85295e-15	-0.272562	0.136	0.253	3.00679e-11
NUMB	1.86676e-15	0.301507	0.258	0.236	3.02919e-11
CSDE1	1.93623e-15	0.0445046	0.477	0.563	3.14192e-11
VMP1	1.93623e-15	-0.102396	0.342	0.462	3.14193e-11
DDX46	1.95603e-15	0.208818	0.352	0.368	3.17405e-11
THEMIS2	1.96926e-15	-0.112152	0.403	0.527	3.19552e-11
ATP5PO	1.97899e-15	-0.177235	0.48	0.619	3.2113e-11
CRTAP	1.99776e-15	-0.121413	0.468	0.599	3.24177e-11
TLE5	2.06928e-15	0.224677	0.317	0.323	3.35781e-11
WAS	2.17496e-15	0.0759276	0.522	0.6	3.52931e-11
CAPNS1	2.26893e-15	0.158688	0.418	0.45	3.6818e-11
PRDX2	2.32447e-15	-0.0852809	0.117	0.2	3.77192e-11
SNX10	2.35002e-15	-0.0607169	0.366	0.475	3.81337e-11
BNIP2	2.35639e-15	-0.149534	0.299	0.421	3.82372e-11
GRK6	2.39048e-15	-0.271744	0.21	0.342	3.87903e-11
RPS18	2.3974e-15	-0.247669	0.97	0.987	3.89026e-11
IQGAP2	2.40254e-15	0.107491	0.312	0.369	3.89861e-11
PQBP1	2.45586e-15	0.0631374	0.234	0.288	3.98513e-11
DUSP10	2.47105e-15	-0.158616	0.008	0.061	4.00977e-11
LSM7	2.47818e-15	0.201536	0.433	0.456	4.02135e-11
NIPBL	2.60967e-15	0.293338	0.246	0.225	4.23472e-11
CHCHD5	2.66479e-15	0.207441	0.303	0.319	4.32416e-11
EID1	2.73889e-15	-0.022613	0.469	0.575	4.4444e-11
ARHGAP30	2.75601e-15	0.141015	0.382	0.421	4.47218e-11
MANBA	2.76788e-15	0.184023	0.232	0.251	4.49144e-11
CREG1	2.81484e-15	0.0626766	0.25	0.303	4.56764e-11
C17orf107	2.81538e-15	-0.14067	0	0.037	4.56852e-11
CAST	2.84667e-15	0.206813	0.715	0.749	4.6193e-11
UBXN11	2.90198e-15	0.230628	0.385	0.405	4.70905e-11
ARHGAP4	2.90921e-15	0.118862	0.363	0.414	4.72077e-11
ERAP2	2.9558e-15	0.352279	0.125	0.051	4.79637e-11
CCDC69	2.95833e-15	0.123714	0.375	0.419	4.80048e-11
LAMTOR2	2.97121e-15	0.0279832	0.333	0.413	4.82139e-11
SEPTIN7	3.00973e-15	0.281081	0.373	0.349	4.88388e-11
COPE	3.08907e-15	-0.0704494	0.492	0.606	5.01263e-11
SLC7A7	3.09073e-15	-0.182809	0.381	0.518	5.01533e-11
NDUFS7	3.09815e-15	-0.0524641	0.343	0.453	5.02736e-11
TYMP	3.16485e-15	0.228696	0.877	0.898	5.1356e-11
DPH3	3.1726e-15	-0.249293	0.086	0.184	5.14818e-11
CAPZA1	3.19442e-15	0.183823	0.306	0.333	5.18358e-11
FAM120A	3.30512e-15	0.142131	0.251	0.271	5.36321e-11
FOXP1	3.35542e-15	0.199642	0.285	0.304	5.44483e-11
PTRHD1	3.37564e-15	-0.0302289	0.307	0.399	5.47765e-11
CNPY3	3.47679e-15	0.0760259	0.598	0.676	5.64179e-11
DENND10	3.47812e-15	0.332281	0.283	0.258	5.64395e-11
JOSD2	3.48173e-15	-0.0631159	0.235	0.328	5.64981e-11
COX14	3.54613e-15	0.0938083	0.294	0.348	5.7543e-11
HADHA	3.55015e-15	-0.0322412	0.41	0.512	5.76084e-11
FBL	3.56255e-15	0.0730153	0.251	0.303	5.78095e-11
PCSK7	3.63208e-15	0.236454	0.149	0.139	5.89378e-11
PPIG	3.64401e-15	0.267845	0.286	0.273	5.91313e-11
SRRM1	3.72865e-15	0.190825	0.486	0.514	6.05047e-11
ANXA5	3.76642e-15	0.0246333	0.659	0.755	6.11177e-11
SSR3	3.76679e-15	0.02115	0.299	0.377	6.11236e-11
TUFM	3.81962e-15	0.101261	0.336	0.384	6.19809e-11
ATP5F1C	3.90446e-15	0.0010077	0.39	0.479	6.33577e-11
MRPL23	3.92154e-15	0.280433	0.177	0.151	6.36348e-11
UBE2L3	3.96329e-15	-0.104467	0.253	0.36	6.43123e-11
MGST3	3.96579e-15	-0.107262	0.27	0.381	6.43529e-11
RALY	3.98332e-15	-0.0483156	0.277	0.372	6.46373e-11
CHRNE	4.04019e-15	-0.162397	0.001	0.044	6.55602e-11
LTA4H	4.05348e-15	-0.00862749	0.561	0.667	6.57759e-11
HSBP1	4.05848e-15	0.0652213	0.384	0.452	6.58569e-11
SPATA13	4.17451e-15	-0.152893	0.083	0.164	6.77398e-11
CFLAR	4.20546e-15	0.0497708	0.313	0.385	6.8242e-11
RAB32	4.26613e-15	-0.0759246	0.353	0.462	6.92266e-11
EMILIN2	4.33785e-15	0.148444	0.367	0.407	7.03903e-11
NOP53	4.45764e-15	-0.0967355	0.432	0.554	7.23342e-11
THBD	4.58288e-15	-0.253636	0.012	0.073	7.43664e-11
GAB2	4.66196e-15	-0.159594	0.096	0.182	7.56497e-11
TBCB	4.71634e-15	-0.107637	0.253	0.361	7.6532e-11
ISCU	4.75272e-15	-0.146505	0.238	0.351	7.71225e-11
STAG2	4.79757e-15	0.295888	0.242	0.214	7.78501e-11
MAPKAPK3	5.01961e-15	-0.0898787	0.219	0.319	8.14532e-11
LENG8	5.02487e-15	-0.043852	0.237	0.321	8.15386e-11
NDUFB5	5.1235e-15	0.198173	0.288	0.302	8.31391e-11
EIF3E	5.1336e-15	0.0327168	0.5	0.597	8.33029e-11
SSR4	5.24652e-15	0.0986142	0.573	0.638	8.51353e-11
CSNK2B	5.31067e-15	-0.00451068	0.561	0.671	8.61763e-11
GRB2	5.40921e-15	0.100417	0.619	0.692	8.77753e-11
FLOT1	5.46372e-15	-0.128376	0.259	0.371	8.86597e-11
EIF3D	5.4895e-15	-0.0158563	0.285	0.366	8.90782e-11
APOL6	5.51653e-15	0.327116	0.172	0.131	8.95167e-11
FOXN3	5.60799e-15	0.21909	0.244	0.25	9.10009e-11
AC025171.3	5.74783e-15	-0.176971	0.009	0.062	9.327e-11
IAH1	5.77048e-15	-0.203905	0.102	0.198	9.36376e-11
UBE2B	5.90404e-15	-0.12828	0.283	0.399	9.58048e-11
SARS	5.93798e-15	0.306903	0.199	0.164	9.63557e-11
RBX1	5.9412e-15	-0.0744343	0.339	0.443	9.64078e-11
COX7B	5.97557e-15	0.171305	0.462	0.489	9.69656e-11
CD99	6.12504e-15	0.0898495	0.6	0.659	9.9391e-11
HM13	6.14806e-15	0.204092	0.39	0.404	9.97646e-11
CARD8	6.22127e-15	0.279068	0.191	0.168	1.00952e-10
AL391807.1	6.22314e-15	-0.112147	0.008	0.05	1.00983e-10
MYD88	6.5042e-15	-0.190817	0.208	0.324	1.05544e-10
PIGX	6.54727e-15	0.418858	0.118	0.057	1.06242e-10
IRF2BP2	6.66054e-15	0.0334196	0.296	0.366	1.08081e-10
ACSL1	6.6879e-15	-0.254699	0.159	0.276	1.08525e-10
TMEM167A	7.19139e-15	0.0181942	0.317	0.388	1.16695e-10
JAK1	7.29501e-15	0.196822	0.503	0.524	1.18376e-10
CFDP1	7.3098e-15	0.353319	0.193	0.137	1.18616e-10
TRAPPC5	7.46833e-15	-0.0551913	0.666	0.781	1.21189e-10
FBXL5	7.50522e-15	0.108154	0.414	0.463	1.21787e-10
PPP2R1A	7.50937e-15	0.118811	0.272	0.315	1.21854e-10
TCF25	7.74929e-15	-0.0167737	0.563	0.665	1.25748e-10
WASHC4	8.4868e-15	0.326067	0.237	0.19	1.37715e-10
OTUB1	8.5737e-15	0.0147702	0.296	0.368	1.39126e-10
MOB3A	8.60058e-15	-0.215292	0.201	0.323	1.39562e-10
TESC	8.6019e-15	-0.20104	0.234	0.357	1.39583e-10
LILRA2	8.6518e-15	-0.0794234	0.317	0.422	1.40393e-10
TNFSF10	8.95524e-15	0.322045	0.312	0.286	1.45317e-10
AP2M1	9.26442e-15	0.0405307	0.395	0.473	1.50334e-10
NAA10	9.34753e-15	0.363568	0.163	0.086	1.51682e-10
TMEM154	9.53635e-15	0.358305	0.219	0.181	1.54746e-10
SDHB	9.55863e-15	-0.00710835	0.193	0.266	1.55108e-10
PCBP1-AS1	9.65919e-15	-0.224221	0.107	0.207	1.5674e-10
PSMB8	1.00397e-14	-0.14122	0.398	0.522	1.62914e-10
MDH2	1.0262e-14	-0.0850307	0.333	0.444	1.66522e-10
ITGAL	1.03898e-14	0.251876	0.216	0.204	1.68595e-10
FUS	1.06377e-14	-0.0586384	0.383	0.492	1.72617e-10
LIMD2	1.08134e-14	0.0509244	0.656	0.74	1.75468e-10
SPCS2	1.10232e-14	0.35057	0.268	0.204	1.78873e-10
ATG16L2	1.13621e-14	0.13101	0.331	0.379	1.84372e-10
FMNL1	1.16302e-14	0.108202	0.572	0.634	1.88723e-10
NAP1L1	1.16803e-14	0.174536	0.494	0.528	1.89536e-10
SNRPE	1.19517e-14	0.230286	0.216	0.216	1.93941e-10
MAN2B1	1.19853e-14	0.0749012	0.386	0.444	1.94486e-10
NUCKS1	1.19915e-14	0.224835	0.248	0.252	1.94586e-10
CD53	1.20765e-14	0.189952	0.341	0.36	1.95965e-10
CIAO2B	1.23093e-14	-0.172826	0.29	0.412	1.99744e-10
AKIRIN1	1.23335e-14	-0.185943	0.087	0.173	2.00135e-10
ELF2	1.24268e-14	0.00413708	0.144	0.204	2.0165e-10
PSMB2	1.25087e-14	0.106126	0.257	0.297	2.02979e-10
LINC01003	1.25314e-14	-0.240394	0.037	0.116	2.03347e-10
PROK2	1.26638e-14	-0.442469	0.062	0.153	2.05496e-10
CTDSP2	1.28157e-14	-0.0881798	0.154	0.236	2.0796e-10
AL133330.1	1.3125e-14	-0.18933	0.007	0.059	2.12979e-10
TMED9	1.32069e-14	0.297043	0.204	0.163	2.14308e-10
CREM	1.33031e-14	-0.229377	0.026	0.097	2.1587e-10
ATG3	1.33933e-14	0.00418136	0.331	0.414	2.17333e-10
HMG20B	1.36195e-14	0.0392263	0.112	0.163	2.21003e-10
OLA1	1.36994e-14	-0.0747882	0.148	0.226	2.223e-10
BASP1	1.37748e-14	-0.30033	0.163	0.283	2.23524e-10
GCA	1.37958e-14	-0.154961	0.39	0.518	2.23865e-10
FBRS	1.38475e-14	-0.0698432	0.11	0.178	2.24703e-10
TNNT1	1.38562e-14	-0.0895037	0.054	0.111	2.24844e-10
TUBB	1.38623e-14	0.060913	0.287	0.355	2.24943e-10
NOTCH2	1.39515e-14	0.300894	0.321	0.303	2.26391e-10
MTCH1	1.39722e-14	0.0100834	0.228	0.299	2.26727e-10
LEPROTL1	1.408e-14	-0.0533469	0.157	0.239	2.28477e-10
PSMD13	1.44544e-14	-0.0640182	0.194	0.278	2.34552e-10
ARPC5	1.44811e-14	-0.0358033	0.666	0.772	2.34985e-10
RBM25	1.46185e-14	0.308859	0.348	0.318	2.37215e-10
ERCC1	1.47575e-14	-0.036735	0.17	0.244	2.39469e-10
PABPN1	1.50443e-14	0.308845	0.265	0.227	2.44123e-10
EMP3	1.52458e-14	-0.00206297	0.834	0.914	2.47393e-10
PLEKHB2	1.54906e-14	-0.08199	0.212	0.305	2.51365e-10
CCDC9	1.5497e-14	-0.19052	0.044	0.117	2.51469e-10
LINC01136	1.57624e-14	-0.149784	0	0.035	2.55776e-10
KMT2E	1.60129e-14	0.159171	0.33	0.359	2.59841e-10
C12orf10	1.62839e-14	0.0092427	0.14	0.197	2.64238e-10
PIK3AP1	1.66873e-14	-0.00979612	0.167	0.235	2.70785e-10
CCNY	1.68443e-14	0.195382	0.274	0.294	2.73333e-10
RAN	1.68722e-14	-0.00919813	0.368	0.456	2.73785e-10
CLEC7A	1.69733e-14	-0.26209	0.5	0.645	2.75426e-10
SLC20A1	1.72803e-14	0.348913	0.16	0.083	2.80407e-10
LDHA	1.77477e-14	0.130286	0.376	0.416	2.87993e-10
TPD52L2	1.79172e-14	-0.0465541	0.18	0.258	2.90742e-10
EMC10	1.81015e-14	0.232046	0.223	0.224	2.93733e-10
ENSA	1.81302e-14	-0.175896	0.217	0.331	2.94199e-10
EVI2B	1.81917e-14	0.0947779	0.559	0.626	2.95197e-10
EIF4H	1.83392e-14	-0.091505	0.253	0.353	2.9759e-10
SDCBP	1.85074e-14	-0.151211	0.484	0.615	3.00319e-10
SYNGR2	1.87915e-14	0.19492	0.403	0.421	3.04929e-10
SF3B1	1.95995e-14	0.185207	0.382	0.41	3.18041e-10
STMP1	2.00008e-14	0.0442631	0.432	0.51	3.24553e-10
TMEM160	2.00407e-14	-0.0109647	0.283	0.368	3.252e-10
MAP2K3	2.11866e-14	0.123083	0.31	0.356	3.43795e-10
DBNL	2.1244e-14	-0.0792938	0.321	0.424	3.44726e-10
NUDT3	2.13488e-14	0.0975545	0.212	0.259	3.46427e-10
PLXND1	2.19666e-14	0.347625	0.167	0.111	3.56452e-10
GGNBP2	2.2042e-14	0.179712	0.261	0.283	3.57676e-10
SURF1	2.20686e-14	-0.147717	0.202	0.306	3.58108e-10
C11orf58	2.22985e-14	0.179381	0.356	0.373	3.61838e-10
LPP	2.24917e-14	0.1507	0.145	0.16	3.64973e-10
GLG1	2.26621e-14	0.304789	0.271	0.233	3.67739e-10
GABARAPL2	2.27426e-14	-0.14778	0.315	0.433	3.69044e-10
GID8	2.31707e-14	-0.0804591	0.141	0.219	3.75991e-10
ACADVL	2.43864e-14	0.181621	0.302	0.319	3.95718e-10
WASF2	2.48339e-14	-0.0606965	0.483	0.598	4.0298e-10
TPGS1	2.50678e-14	0.0610219	0.212	0.264	4.06776e-10
YTHDC1	2.5659e-14	0.0257501	0.203	0.266	4.16369e-10
FAM204A	2.5707e-14	0.1968	0.272	0.285	4.17147e-10
KLF3	2.58207e-14	-0.204569	0.259	0.383	4.18993e-10
CD44	2.5909e-14	-0.134371	0.683	0.805	4.20425e-10
CSK	2.65885e-14	-0.061345	0.339	0.444	4.31451e-10
RPL26	2.71601e-14	-0.141469	0.989	0.998	4.40726e-10
ASH1L	2.74138e-14	0.213898	0.162	0.148	4.44844e-10
ATG2A	2.76912e-14	-0.177656	0.065	0.143	4.49345e-10
APOBR	2.84185e-14	0.2637	0.282	0.269	4.61147e-10
KCNAB2	2.84216e-14	-0.000981997	0.221	0.298	4.61197e-10
C1QBP	2.91536e-14	0.278735	0.267	0.245	4.73076e-10
ARF3	2.96948e-14	-0.0158161	0.185	0.252	4.81858e-10
CNN2	3.03103e-14	-0.0639727	0.243	0.339	4.91846e-10
CTSW	3.0457e-14	0.494586	0.083	0.024	4.94226e-10
SREBF2-AS1	3.08654e-14	-0.154732	0.001	0.041	5.00853e-10
ARID1B	3.11824e-14	0.271358	0.167	0.148	5.05997e-10
RBM4	3.11959e-14	0.0378279	0.208	0.269	5.06215e-10
HNRNPU	3.22726e-14	-0.316631	0.534	0.677	5.23688e-10
IDH3B	3.24826e-14	0.170038	0.189	0.202	5.27095e-10
EFHD2	3.31703e-14	-0.047571	0.588	0.702	5.38254e-10
DYNLRB1	3.34941e-14	0.328347	0.14	0.08	5.43509e-10
PSMB7	3.43706e-14	0.00804039	0.189	0.251	5.57732e-10
KRT10	3.49833e-14	-0.240269	0.267	0.401	5.67674e-10
CMIP	3.57407e-14	0.118437	0.206	0.244	5.79964e-10
FKBP2	3.64775e-14	0.317077	0.109	0.044	5.91921e-10
UBE2R2	3.70466e-14	0.102028	0.277	0.328	6.01154e-10
LINC-PINT	3.71475e-14	-0.153464	0.032	0.094	6.02793e-10
ACER3	3.73169e-14	0.335101	0.159	0.107	6.05541e-10
RPL27	3.8005e-14	0.150987	0.867	0.904	6.16708e-10
LGALS9	3.88112e-14	-0.0189949	0.392	0.484	6.29789e-10
IPMK	3.93346e-14	-0.222928	0.078	0.166	6.38282e-10
STUB1	3.95237e-14	-0.00107217	0.286	0.366	6.41351e-10
RPS27L	3.95303e-14	0.0863012	0.295	0.35	6.41459e-10
CEP350	3.97602e-14	0.280514	0.218	0.198	6.45189e-10
NDUFA4	4.06356e-14	0.11904	0.494	0.544	6.59395e-10
CAT	4.09146e-14	-0.0748168	0.244	0.337	6.63921e-10
MSN	4.0915e-14	-0.129676	0.527	0.653	6.63928e-10
PGLS	4.19584e-14	-0.0601226	0.639	0.752	6.8086e-10
MAZ	4.24806e-14	0.175383	0.181	0.198	6.89333e-10
GTF2A2	4.26337e-14	-0.0947496	0.198	0.289	6.91816e-10
PPP1R2	4.33739e-14	-0.0920557	0.224	0.319	7.03828e-10
AKAP17A	4.39826e-14	-0.0827847	0.124	0.196	7.13706e-10
LINC02728	4.42686e-14	-0.128849	0	0.034	7.18347e-10
UXT	4.47178e-14	0.0703093	0.441	0.505	7.25636e-10
CCL4L2	4.55182e-14	-0.393424	0.007	0.056	7.38623e-10
HERPUD2	4.67546e-14	-0.231855	0.081	0.172	7.58687e-10
PSMC6	4.69424e-14	0.291306	0.136	0.105	7.61734e-10
USF2	4.72244e-14	0.210809	0.22	0.225	7.6631e-10
ZNF655	4.78933e-14	0.165379	0.147	0.167	7.77165e-10
RPS19BP1	4.88377e-14	0.00877933	0.232	0.302	7.9249e-10
SVBP	4.98929e-14	-0.0833069	0.177	0.265	8.09613e-10
SEPTIN9	5.01904e-14	0.121654	0.409	0.453	8.1444e-10
PPP1R11	5.06216e-14	-0.0788742	0.153	0.235	8.21437e-10
EIF4A1	5.08506e-14	0.0637534	0.821	0.889	8.25153e-10
TRIM8	5.1345e-14	0.0567308	0.25	0.304	8.33175e-10
MPP1	5.1371e-14	-0.107046	0.214	0.309	8.33597e-10
HECTD1	5.19253e-14	0.291906	0.186	0.156	8.42592e-10
GNB1	5.2171e-14	0.115929	0.298	0.342	8.46579e-10
MPG	5.28534e-14	-0.130089	0.175	0.272	8.57653e-10
ELOC	5.41876e-14	-0.0582091	0.243	0.336	8.79303e-10
C20orf27	5.45256e-14	-0.151723	0.289	0.404	8.84788e-10
FAR1	5.52448e-14	0.305154	0.191	0.153	8.96458e-10
YWHAQ	5.70466e-14	-0.106029	0.175	0.269	9.25695e-10
SUMO1	5.73176e-14	-0.102945	0.217	0.315	9.30093e-10
RPS6KA1	5.81937e-14	0.331098	0.229	0.195	9.4431e-10
LILRB1	5.83767e-14	0.171639	0.251	0.275	9.47279e-10
TUBB6	5.88996e-14	-0.220492	0.03	0.099	9.55764e-10
RNASEH2C	5.92118e-14	-0.0649951	0.266	0.36	9.60829e-10
TWF2	5.93431e-14	-0.196472	0.34	0.471	9.6296e-10
AC096667.1	5.94352e-14	-0.0685075	0.145	0.219	9.64456e-10
IFNGR2	6.05497e-14	-0.0286698	0.401	0.499	9.82541e-10
FIS1	6.10788e-14	0.0670367	0.407	0.474	9.91125e-10
TAF11	6.11136e-14	0.311066	0.163	0.121	9.91691e-10
AL078459.1	6.24492e-14	-0.124533	0	0.034	1.01336e-09
RIPOR2	6.2505e-14	0.211421	0.371	0.387	1.01427e-09
VASP	6.25639e-14	-0.0984159	0.449	0.566	1.01523e-09
M6PR	6.26359e-14	0.205288	0.268	0.28	1.01639e-09
NDUFA12	6.29057e-14	-0.0601421	0.281	0.375	1.02077e-09
EEF1B2	6.32497e-14	-0.252716	0.768	0.87	1.02635e-09
NME3	6.43179e-14	0.108053	0.278	0.315	1.04369e-09
PRPF8	6.56451e-14	0.317939	0.263	0.223	1.06522e-09
ZC3H15	6.59797e-14	0.133484	0.311	0.354	1.07065e-09
PLCB2	6.65226e-14	0.188469	0.274	0.281	1.07946e-09
RAB24	6.65493e-14	-0.048555	0.318	0.415	1.0799e-09
ARL6IP4	7.01435e-14	0.0601782	0.597	0.686	1.13822e-09
TMEM123	7.03846e-14	0.1706	0.298	0.317	1.14213e-09
PRR13	7.079e-14	0.0273035	0.63	0.72	1.14871e-09
HIKESHI	7.14556e-14	-0.0358733	0.117	0.181	1.15951e-09
ETFB	7.20474e-14	0.126704	0.288	0.323	1.16911e-09
ANAPC16	7.26192e-14	0.172434	0.392	0.418	1.17839e-09
MSL1	7.31321e-14	-0.119628	0.1	0.176	1.18672e-09
FBXW11	7.33925e-14	0.372975	0.139	0.082	1.19094e-09
NFIC	7.9252e-14	0.119897	0.192	0.222	1.28602e-09
IDH3G	7.92782e-14	0.0646519	0.253	0.305	1.28645e-09
NOCT	7.93565e-14	-0.178623	0.017	0.076	1.28772e-09
CYTH1	8.00354e-14	-0.036029	0.234	0.315	1.29873e-09
CTNNA1	8.03638e-14	0.0487064	0.185	0.242	1.30406e-09
EIF4G1	8.04461e-14	0.0834525	0.206	0.246	1.3054e-09
SLC25A37	8.25489e-14	-0.238115	0.243	0.366	1.33952e-09
ARPC3	8.30755e-14	-0.0691998	0.885	0.959	1.34807e-09
ADAM10	8.3823e-14	0.349302	0.253	0.203	1.3602e-09
MAPRE1	8.40519e-14	-0.18079	0.126	0.223	1.36391e-09
HNRNPF	8.43162e-14	-0.070979	0.259	0.358	1.3682e-09
CALM2	8.43244e-14	0.0482306	0.699	0.779	1.36833e-09
SNRPB	8.43738e-14	-0.145816	0.261	0.374	1.36913e-09
GZMH	8.44516e-14	0.454046	0.063	0.013	1.3704e-09
DDT	8.47899e-14	0.0183303	0.409	0.491	1.37589e-09
ETV6	8.50395e-14	0.27371	0.333	0.317	1.37994e-09
ARHGEF6	8.65587e-14	0.197347	0.122	0.126	1.40459e-09
PKN1	8.71285e-14	0.100289	0.262	0.302	1.41383e-09
TOMM22	8.86615e-14	-0.0649381	0.241	0.329	1.43871e-09
MYLIP	8.90921e-14	-0.220091	0.048	0.125	1.4457e-09
DDX18	8.9983e-14	0.292407	0.248	0.212	1.46015e-09
DAZAP2	9.24023e-14	-0.0589391	0.651	0.763	1.49941e-09
SNHG15	9.32854e-14	-0.350484	0.128	0.241	1.51374e-09
MGST1	9.4569e-14	0.00412118	0.3	0.371	1.53457e-09
SFPQ	9.51831e-14	-0.117484	0.385	0.504	1.54454e-09
ARL8B	9.52526e-14	-0.160275	0.155	0.251	1.54566e-09
GLT1D1	9.75607e-14	-0.172425	0.137	0.23	1.58312e-09
HSPA1A	9.85969e-14	-0.249085	0.099	0.198	1.59993e-09
RBBP6	1.00012e-13	-0.100314	0.219	0.317	1.6229e-09
EEF2	1.00457e-13	-0.265007	0.813	0.891	1.63011e-09
GLTP	1.00994e-13	-0.139377	0.214	0.318	1.63883e-09
AL133415.1	1.01281e-13	-0.419704	0.186	0.312	1.64348e-09
AL022069.3	1.01904e-13	-0.159605	0.003	0.045	1.6536e-09
WDR33	1.01952e-13	-0.111734	0.098	0.174	1.65437e-09
SNHG8	1.02149e-13	0.147142	0.238	0.26	1.65757e-09
GOLPH3	1.02612e-13	0.0552894	0.123	0.16	1.66509e-09
VDAC1	1.03607e-13	0.120776	0.249	0.282	1.68123e-09
RPL7A	1.0388e-13	-0.163491	0.981	0.994	1.68565e-09
LY96	1.04871e-13	0.237493	0.252	0.249	1.70174e-09
SSRP1	1.05842e-13	0.150057	0.107	0.113	1.71749e-09
CHMP3	1.07386e-13	0.131113	0.197	0.223	1.74255e-09
FUNDC2	1.08581e-13	-0.216823	0.172	0.284	1.76194e-09
NPEPPS	1.1091e-13	0.176029	0.22	0.23	1.79973e-09
LAPTM5	1.1179e-13	-0.121744	0.853	0.937	1.81402e-09
FLOT2	1.13155e-13	-0.152178	0.21	0.32	1.83617e-09
SQOR	1.13549e-13	0.0543666	0.241	0.3	1.84257e-09
ATP5F1B	1.13575e-13	-0.0887977	0.463	0.581	1.84298e-09
CYCS	1.14331e-13	-0.179034	0.135	0.231	1.85525e-09
GNAI3	1.15486e-13	-0.169083	0.171	0.277	1.87399e-09
CYB5D1	1.15881e-13	-0.147069	0.001	0.04	1.8804e-09
FPR1	1.15951e-13	-0.0267027	0.569	0.672	1.88154e-09
SNF8	1.16218e-13	-0.147436	0.256	0.37	1.88586e-09
TRMT6	1.16632e-13	-0.249055	0.058	0.144	1.89258e-09
TRAPPC2L	1.1714e-13	0.184703	0.215	0.228	1.90084e-09
DNTTIP1	1.17998e-13	-0.134816	0.101	0.18	1.91475e-09
CTSA	1.18347e-13	0.247491	0.361	0.349	1.92042e-09
EIF4EBP2	1.22255e-13	-0.159431	0.222	0.333	1.98383e-09
HNRNPH3	1.23325e-13	0.108699	0.206	0.242	2.00119e-09
CT70	1.24252e-13	-0.135251	0	0.033	2.01623e-09
FES	1.32877e-13	0.239929	0.29	0.275	2.1562e-09
BPTF	1.33967e-13	0.273559	0.252	0.231	2.17389e-09
MRPL21	1.36214e-13	-0.105163	0.167	0.257	2.21035e-09
SLC8A1	1.39855e-13	0.185605	0.17	0.183	2.26942e-09
IMPA2	1.4253e-13	-0.0940073	0.183	0.274	2.31283e-09
AKR1A1	1.428e-13	-0.148584	0.261	0.373	2.31721e-09
CHPT1	1.49631e-13	-0.148141	0.11	0.196	2.42806e-09
EMB	1.52885e-13	0.277044	0.316	0.292	2.48087e-09
NAPRT	1.54132e-13	0.105674	0.267	0.313	2.5011e-09
ZNHIT1	1.58405e-13	0.12328	0.354	0.402	2.57044e-09
AP2A1	1.62488e-13	0.10556	0.176	0.204	2.63669e-09
PURB	1.64682e-13	-0.203023	0.059	0.138	2.6723e-09
TTC3	1.64953e-13	0.233766	0.219	0.214	2.67669e-09
MOB1A	1.70603e-13	0.0409314	0.353	0.431	2.76837e-09
OSCAR	1.73276e-13	0.337986	0.293	0.253	2.81175e-09
LRRFIP2	1.73985e-13	-0.262304	0.17	0.287	2.82325e-09
AC007950.2	1.75246e-13	-0.127163	0	0.032	2.84372e-09
TACC1	1.77588e-13	0.0466796	0.261	0.32	2.88172e-09
SLC25A3	1.78348e-13	-0.0866058	0.562	0.68	2.89405e-09
PLXDC2	1.79578e-13	0.0922133	0.382	0.448	2.91401e-09
LY86	1.81044e-13	0.106428	0.387	0.446	2.93779e-09
EHD4	1.8118e-13	-0.0336516	0.09	0.149	2.94002e-09
MRPS34	1.83128e-13	0.0973612	0.292	0.339	2.97162e-09
DSE	1.84718e-13	-0.100555	0.094	0.165	2.99741e-09
AP2B1	1.86661e-13	0.321728	0.161	0.107	3.02895e-09
ANKRD44	1.91423e-13	0.325064	0.257	0.221	3.10622e-09
TST	1.9654e-13	-0.0700843	0.073	0.133	3.18925e-09
H1FX	2.01089e-13	-0.000149566	0.342	0.423	3.26307e-09
TMEM30A	2.01462e-13	0.321505	0.198	0.154	3.26912e-09
SFT2D2	2.05903e-13	0.246152	0.169	0.158	3.34119e-09
AKAP13	2.06184e-13	0.0620054	0.453	0.528	3.34575e-09
PSME2	2.06213e-13	0.116696	0.551	0.607	3.34621e-09
HACD4	2.07108e-13	-0.145069	0.32	0.437	3.36074e-09
ATP5MG	2.0791e-13	0.144709	0.882	0.916	3.37375e-09
DYSF	2.10009e-13	-0.224182	0.112	0.208	3.40782e-09
RPS3	2.1366e-13	-0.175081	0.978	0.994	3.46706e-09
RTN3	2.15695e-13	0.112666	0.385	0.431	3.50008e-09
CMTM7	2.17807e-13	0.0503343	0.247	0.301	3.53435e-09
SMAD2	2.17985e-13	-0.00492996	0.114	0.17	3.53724e-09
CUTA	2.20691e-13	-0.0256205	0.36	0.447	3.58115e-09
IRAK3	2.21328e-13	0.274293	0.345	0.333	3.59148e-09
EIF2S3	2.23099e-13	-0.0407409	0.355	0.455	3.62022e-09
PGD	2.24482e-13	-0.0338239	0.615	0.72	3.64266e-09
ETS2	2.28516e-13	-0.2659	0.156	0.265	3.70812e-09
PHYKPL	2.31063e-13	0.11492	0.168	0.195	3.74946e-09
PHF3	2.32226e-13	0.0369439	0.182	0.234	3.76833e-09
CCT8	2.3244e-13	-0.135249	0.209	0.312	3.7718e-09
IRF5	2.34261e-13	0.237959	0.175	0.159	3.80136e-09
FCER1G	2.37162e-13	0.00120701	0.867	0.94	3.84842e-09
PTBP1	2.38944e-13	0.124838	0.192	0.221	3.87734e-09
MPHOSPH8	2.39759e-13	0.282814	0.244	0.216	3.89056e-09
TES	2.41054e-13	0.227146	0.199	0.197	3.91158e-09
NDUFS2	2.42337e-13	0.0767332	0.197	0.239	3.93241e-09
SPNS1	2.44075e-13	0.310067	0.187	0.149	3.9606e-09
EPC1	2.46236e-13	-0.208455	0.253	0.377	3.99567e-09
TNFAIP2	2.46795e-13	0.175162	0.644	0.691	4.00475e-09
SERPINB2	2.47153e-13	-0.147825	0	0.032	4.01055e-09
AC098818.2	2.47153e-13	-0.128657	0	0.032	4.01055e-09
HRH2	2.48993e-13	0.234322	0.301	0.297	4.04042e-09
WARS	2.50442e-13	-0.0884288	0.257	0.359	4.06393e-09
RBMX	2.53638e-13	0.23834	0.265	0.251	4.11579e-09
TUBA1C	2.55762e-13	-0.196931	0.122	0.216	4.15025e-09
PLSCR1	2.59231e-13	-0.180148	0.222	0.332	4.20654e-09
LSM6	2.70853e-13	-0.14457	0.23	0.336	4.39513e-09
TRIP12	2.71633e-13	0.246725	0.204	0.186	4.40779e-09
ARID1A	2.77002e-13	0.226039	0.254	0.257	4.49491e-09
CMTM6	2.77932e-13	0.0917901	0.404	0.462	4.51001e-09
CXorf40A	2.7909e-13	-0.213703	0.014	0.071	4.5288e-09
H2AFJ	2.85661e-13	0.043645	0.313	0.38	4.63542e-09
LINC00528	2.86394e-13	-0.204185	0.016	0.074	4.64731e-09
ADGRE5	2.86565e-13	0.0166553	0.506	0.601	4.65009e-09
CDK13	2.87402e-13	0.244409	0.123	0.101	4.66368e-09
MAP2K2	2.88736e-13	-0.206783	0.225	0.341	4.68532e-09
NEU1	2.98154e-13	-0.303023	0.094	0.191	4.83814e-09
SCAND1	3.01787e-13	-0.05403	0.545	0.653	4.89711e-09
RAB1A	3.03067e-13	-0.0946677	0.165	0.25	4.91787e-09
PHIP	3.04499e-13	0.272166	0.264	0.242	4.9411e-09
TIMM13	3.06879e-13	0.10876	0.234	0.273	4.97973e-09
CD74	3.096e-13	0.221406	0.98	0.99	5.02388e-09
ANKRD11	3.12294e-13	0.167084	0.3	0.323	5.0676e-09
OXA1L	3.14604e-13	-0.0142049	0.287	0.368	5.10509e-09
XAF1	3.15451e-13	0.379927	0.213	0.178	5.11882e-09
AC024909.1	3.19162e-13	-0.174343	0.007	0.055	5.17905e-09
HOTAIRM1	3.3421e-13	-0.0208049	0.233	0.313	5.42323e-09
SNX2	3.36133e-13	0.128874	0.334	0.37	5.45443e-09
CDK5RAP3	3.39463e-13	0.147319	0.243	0.267	5.50847e-09
SPTLC2	3.40349e-13	0.324158	0.236	0.198	5.52285e-09
HSPA5	3.4219e-13	0.257275	0.281	0.283	5.55272e-09
SSB	3.44257e-13	0.264195	0.248	0.214	5.58626e-09
CXCL1	3.48543e-13	-0.168037	0	0.032	5.65581e-09
VASH1	3.49953e-13	-0.161648	0.038	0.101	5.67868e-09
REST	3.54391e-13	0.215816	0.157	0.15	5.7507e-09
SMG1	3.56888e-13	0.108796	0.209	0.242	5.79123e-09
AUP1	3.62254e-13	0.132541	0.279	0.308	5.8783e-09
NSD1	3.68021e-13	0.113207	0.188	0.218	5.97187e-09
FGFBP2	3.69451e-13	0.381356	0.06	0.012	5.99507e-09
EIF4A3	3.72755e-13	-0.328364	0.074	0.166	6.04869e-09
PLIN3	3.73008e-13	-0.0914993	0.212	0.299	6.05281e-09
MRPL55	3.78272e-13	-0.0362405	0.126	0.19	6.13822e-09
ZNF487	3.80265e-13	-0.199895	0.041	0.115	6.17056e-09
TLE3	3.8291e-13	-0.0984144	0.16	0.244	6.21347e-09
CDC42SE1	3.87659e-13	-0.170226	0.241	0.354	6.29054e-09
CIB1	3.9322e-13	-0.139981	0.343	0.461	6.38078e-09
TXNL1	3.94176e-13	-0.0512494	0.138	0.205	6.3963e-09
P4HB	3.95516e-13	-0.0978327	0.411	0.527	6.41804e-09
TTC14	3.96759e-13	0.335764	0.135	0.079	6.4382e-09
CAMTA1	4.12624e-13	-0.0321931	0.181	0.257	6.69564e-09
DOK3	4.22393e-13	0.0775345	0.22	0.269	6.85416e-09
SOD1	4.23087e-13	0.0472246	0.263	0.323	6.86544e-09
RAB3D	4.26722e-13	0.0791948	0.202	0.244	6.92442e-09
SIRPB2	4.29347e-13	0.206632	0.165	0.163	6.96702e-09
AL356512.1	4.31237e-13	-0.151697	0.004	0.046	6.99768e-09
EIF3H	4.34463e-13	-0.0996583	0.569	0.688	7.05003e-09
REL	4.36421e-13	-0.0423402	0.269	0.356	7.0818e-09
CARD16	4.43157e-13	0.128128	0.601	0.65	7.19111e-09
RBM5	4.47411e-13	0.233085	0.186	0.177	7.26013e-09
CAPG	4.54398e-13	-0.0219329	0.569	0.668	7.37351e-09
SREK1IP1	4.63587e-13	0.308772	0.185	0.145	7.52262e-09
CHMP4B	4.66455e-13	-0.109132	0.38	0.494	7.56916e-09
YWHAB	4.68273e-13	0.081498	0.8	0.865	7.59867e-09
NISCH	4.69201e-13	0.211153	0.12	0.112	7.61373e-09
CORO7	4.6926e-13	0.0899014	0.158	0.191	7.61468e-09
IGBP1	4.86728e-13	-0.187939	0.25	0.365	7.89813e-09
NDUFA11	4.89258e-13	0.000766251	0.636	0.726	7.93918e-09
ZNF511	4.90408e-13	-0.0999192	0.148	0.229	7.95785e-09
C6orf99	4.91498e-13	-0.117765	0	0.031	7.97553e-09
RWDD1	4.95665e-13	0.19565	0.346	0.356	8.04315e-09
TMEM147	5.07721e-13	0.0144916	0.233	0.296	8.23879e-09
STX7	5.12097e-13	0.29494	0.19	0.158	8.30979e-09
STX16	5.12356e-13	0.0612534	0.186	0.228	8.31399e-09
LYPLA1	5.1538e-13	0.113221	0.213	0.241	8.36307e-09
FBXO9	5.25551e-13	0.0657486	0.211	0.258	8.52812e-09
PHB	5.29343e-13	0.142503	0.154	0.166	8.58964e-09
DDIT3	5.31615e-13	-0.244854	0.063	0.147	8.62651e-09
CLTC	5.3535e-13	0.106333	0.249	0.285	8.68712e-09
SP3	5.42511e-13	0.0844574	0.189	0.228	8.80333e-09
CTSH	5.53578e-13	0.136638	0.565	0.605	8.98292e-09
SULT1A1	5.57058e-13	0.187426	0.342	0.368	9.03939e-09
MITD1	5.75125e-13	0.341036	0.13	0.078	9.33255e-09
MARK3	5.89741e-13	0.0941649	0.165	0.206	9.56973e-09
NAPA	5.93429e-13	-0.0143898	0.304	0.389	9.62958e-09
HLA-DQA2	6.0324e-13	0.182737	0.089	0.103	9.78878e-09
SCP2	6.06594e-13	0.128713	0.218	0.251	9.8432e-09
NBPF19	6.13547e-13	0.146192	0.222	0.244	9.95603e-09
TRIM38	6.20711e-13	0.265691	0.224	0.205	1.00723e-08
KIF13A	6.38901e-13	-0.00530328	0.132	0.186	1.03674e-08
EIF4G2	6.53566e-13	-0.0899661	0.509	0.625	1.06054e-08
ELOF1	6.62927e-13	0.0368423	0.115	0.16	1.07573e-08
NONO	6.68398e-13	0.0557475	0.27	0.329	1.08461e-08
RBM33	6.70447e-13	0.143359	0.188	0.209	1.08793e-08
SELENOF	6.7515e-13	0.0570363	0.185	0.23	1.09557e-08
PPM1F	6.82701e-13	0.167291	0.174	0.186	1.10782e-08
IER3-AS1	6.93043e-13	-0.112048	0	0.031	1.1246e-08
ATF6B	6.96818e-13	0.170681	0.181	0.188	1.13073e-08
PSMA3-AS1	7.03451e-13	0.248525	0.19	0.168	1.14149e-08
TMEM259	7.05343e-13	0.0332443	0.2	0.26	1.14456e-08
C18orf32	7.06072e-13	-0.0210363	0.193	0.264	1.14574e-08
OGDH	7.09771e-13	-0.0615318	0.132	0.198	1.15175e-08
HDLBP	7.10736e-13	-0.0107664	0.236	0.308	1.15331e-08
ZFC3H1	7.11701e-13	0.0282557	0.165	0.215	1.15488e-08
CDK11A	7.19503e-13	0.138598	0.135	0.149	1.16754e-08
FRG1	7.26054e-13	0.223657	0.217	0.207	1.17817e-08
YIPF4	7.31275e-13	0.280982	0.136	0.105	1.18664e-08
CNTRL	7.3578e-13	0.303956	0.14	0.102	1.19395e-08
AC245297.3	7.41601e-13	0.217366	0.117	0.104	1.2034e-08
BUD31	7.47355e-13	-0.126068	0.207	0.304	1.21273e-08
RPS5	7.51636e-13	-0.221139	0.85	0.926	1.21968e-08
ANPEP	7.63192e-13	-0.0763677	0.227	0.312	1.23843e-08
DNAJB2	7.681e-13	-0.169189	0.027	0.087	1.2464e-08
ARHGAP9	7.69761e-13	0.040464	0.276	0.341	1.24909e-08
DHX9	7.7075e-13	0.216349	0.173	0.158	1.2507e-08
S1PR4	7.85167e-13	-0.0969434	0.168	0.254	1.27409e-08
ATP6AP1	8.03393e-13	0.255295	0.255	0.228	1.30367e-08
SKP1	8.06545e-13	-0.00789899	0.501	0.599	1.30878e-08
CLK1	8.12552e-13	-0.114851	0.143	0.226	1.31853e-08
ADRM1	8.13491e-13	0.00437436	0.228	0.299	1.32005e-08
HLA-DPB1	8.13746e-13	0.276446	0.561	0.573	1.32047e-08
SLC12A9	8.20693e-13	0.0308315	0.146	0.191	1.33174e-08
HNRNPA2B1	8.44242e-13	-0.120622	0.661	0.776	1.36995e-08
SERPINB1	8.46419e-13	-0.164958	0.693	0.811	1.37348e-08
TOP1	8.48639e-13	-0.0497795	0.183	0.257	1.37709e-08
KLF5	8.50106e-13	-0.189693	0.003	0.042	1.37947e-08
UBXN1	8.50811e-13	-0.0510723	0.5	0.602	1.38061e-08
SLC38A10	8.51273e-13	0.270127	0.215	0.19	1.38136e-08
LAMP1	8.56345e-13	0.214099	0.273	0.272	1.38959e-08
PYGL	8.59536e-13	-0.0963399	0.224	0.315	1.39477e-08
C6orf62	8.64728e-13	0.283547	0.212	0.191	1.40319e-08
NCF1	8.666e-13	-0.239245	0.767	0.87	1.40623e-08
SELENOS	8.68695e-13	-0.0398189	0.228	0.306	1.40963e-08
ISG20L2	8.70813e-13	-0.178191	0.049	0.12	1.41307e-08
ZRANB2	8.88225e-13	0.281388	0.165	0.135	1.44132e-08
AC004556.3	9.03663e-13	-0.0178599	0.018	0.048	1.46637e-08
RELT	9.11039e-13	-0.175405	0.186	0.29	1.47834e-08
RASSF4	9.2541e-13	-0.0644537	0.274	0.372	1.50166e-08
ATP6V0E1	9.37814e-13	-0.0925297	0.528	0.637	1.52179e-08
FDFT1	9.37944e-13	0.0635265	0.154	0.188	1.522e-08
CEBPB	9.46303e-13	-0.112795	0.538	0.656	1.53557e-08
SERPINB6	9.73177e-13	0.0182408	0.305	0.371	1.57918e-08
AC005332.1	9.7718e-13	-0.100488	0	0.03	1.58567e-08
CD46	9.97374e-13	0.310661	0.247	0.213	1.61844e-08
TNIP1	1.02377e-12	-0.0726129	0.221	0.305	1.66127e-08
H2AFY	1.05525e-12	-0.0839584	0.51	0.621	1.71235e-08
DDA1	1.08611e-12	-0.0628882	0.101	0.161	1.76243e-08
ARL5B	1.08769e-12	-0.208809	0.021	0.082	1.76499e-08
RPL7	1.09092e-12	0.239898	0.941	0.944	1.77023e-08
OVCA2	1.09252e-12	-0.168381	0.09	0.17	1.77283e-08
RNF10	1.0928e-12	0.0916671	0.16	0.195	1.77329e-08
TMEM165	1.09906e-12	0.33254	0.261	0.209	1.78344e-08
LBR	1.10798e-12	0.303559	0.216	0.185	1.79793e-08
DDOST	1.13894e-12	0.232722	0.232	0.216	1.84815e-08
RACK1	1.14909e-12	-0.172836	0.949	0.977	1.86463e-08
UTRN	1.15958e-12	0.235468	0.212	0.2	1.88165e-08
ID3	1.17527e-12	-0.233845	0.005	0.049	1.90712e-08
CUX1	1.18512e-12	0.205726	0.332	0.339	1.92309e-08
SSR1	1.18628e-12	0.268945	0.281	0.265	1.92498e-08
GMFG	1.19367e-12	0.0438612	0.784	0.861	1.93697e-08
RPL4	1.19656e-12	0.223024	0.877	0.875	1.94166e-08
APPL1	1.2223e-12	0.202369	0.19	0.19	1.98343e-08
LGMN	1.22607e-12	-0.1448	0.002	0.04	1.98954e-08
AP3D1	1.28374e-12	0.216023	0.182	0.171	2.08313e-08
SRSF11	1.30296e-12	0.23883	0.321	0.316	2.11431e-08
MAP7D1	1.31756e-12	-0.033912	0.219	0.295	2.138e-08
PCMTD1	1.31945e-12	0.157588	0.117	0.13	2.14108e-08
ARHGAP27	1.32359e-12	0.243736	0.188	0.179	2.14779e-08
ARL5A	1.32626e-12	-0.0144819	0.171	0.236	2.15212e-08
SIN3B	1.354e-12	0.0228452	0.105	0.146	2.19713e-08
IRF8	1.41631e-12	-0.103871	0.132	0.209	2.29825e-08
MED28	1.44324e-12	-0.0730869	0.13	0.203	2.34194e-08
PPIP5K2	1.44816e-12	0.211441	0.139	0.128	2.34993e-08
TMEM14B	1.44849e-12	-0.0883193	0.228	0.318	2.35046e-08
MDH1	1.46663e-12	0.125284	0.155	0.175	2.37989e-08
CRK	1.49394e-12	-0.0549291	0.06	0.112	2.42422e-08
NDUFV1	1.52127e-12	0.15671	0.238	0.257	2.46857e-08
PSMA1	1.53023e-12	0.0593172	0.32	0.381	2.4831e-08
CD300E	1.54545e-12	-0.111562	0.301	0.407	2.50781e-08
SEC31A	1.55105e-12	0.0267517	0.177	0.226	2.51689e-08
NFKBIE	1.55179e-12	-0.267118	0.076	0.165	2.51809e-08
PUM1	1.55406e-12	0.226628	0.176	0.157	2.52178e-08
RIOK3	1.58337e-12	-0.00428981	0.301	0.377	2.56934e-08
RPL24	1.60014e-12	0.167923	0.956	0.977	2.59655e-08
DDX1	1.60436e-12	0.286978	0.108	0.051	2.60339e-08
NELFE	1.67193e-12	0.155165	0.18	0.192	2.71304e-08
VTI1B	1.69296e-12	0.0632172	0.232	0.28	2.74716e-08
NDUFS8	1.73348e-12	0.122218	0.307	0.344	2.81292e-08
TUBGCP2	1.79688e-12	0.030258	0.231	0.288	2.91579e-08
CCND3	1.80794e-12	0.110321	0.325	0.363	2.93375e-08
CALM1	1.80921e-12	-0.0489432	0.695	0.796	2.9358e-08
RELA	1.83486e-12	-0.0923753	0.098	0.165	2.97743e-08
RBM17	1.84632e-12	0.0514331	0.277	0.338	2.99602e-08
MAP3K11	1.85575e-12	0.140797	0.234	0.256	3.01133e-08
LSM14A	1.8578e-12	0.13283	0.214	0.243	3.01465e-08
PPDPF	1.85955e-12	-0.038723	0.712	0.809	3.01749e-08
ATP6V0C	1.86632e-12	-0.0162265	0.816	0.897	3.02848e-08
ZNF706	1.8968e-12	-0.0340343	0.248	0.33	3.07793e-08
UBALD2	1.91625e-12	-0.103718	0.201	0.29	3.10951e-08
NEMF	1.91911e-12	0.212349	0.171	0.166	3.11414e-08
TOB1	1.93661e-12	-0.21895	0.074	0.159	3.14253e-08
GPR84	1.94236e-12	-0.111996	0	0.03	3.15187e-08
SEC13	1.94968e-12	-0.0472145	0.189	0.268	3.16374e-08
TMEM183A	1.98143e-12	0.0216782	0.182	0.236	3.21526e-08
NDUFA2	1.98741e-12	0.0476626	0.394	0.462	3.22497e-08
OST4	2.03681e-12	0.05281	0.639	0.716	3.30513e-08
POLR2J3	2.08537e-12	0.192704	0.159	0.157	3.38393e-08
MRPL57	2.16642e-12	0.0861767	0.277	0.315	3.51546e-08
ACTR3	2.194e-12	0.13869	0.413	0.455	3.56021e-08
PDLIM7	2.20538e-12	-0.121629	0.121	0.199	3.57867e-08
ELF4	2.20674e-12	-0.0920434	0.075	0.138	3.58087e-08
MYO9B	2.22743e-12	0.022197	0.338	0.41	3.61445e-08
RENBP	2.24043e-12	0.0855316	0.165	0.199	3.63555e-08
CKLF	2.26059e-12	0.133784	0.486	0.526	3.66827e-08
SPCS1	2.29003e-12	0.00434924	0.352	0.428	3.71603e-08
CCT4	2.30744e-12	0.0643453	0.22	0.267	3.74429e-08
HIGD2A	2.4094e-12	-0.0140734	0.721	0.811	3.90974e-08
LAP3	2.49689e-12	0.162389	0.236	0.265	4.0517e-08
IFITM2	2.50149e-12	0.0838211	0.662	0.73	4.05917e-08
MKRN1	2.51258e-12	0.0539829	0.228	0.274	4.07717e-08
MAGOH	2.52507e-12	-0.22563	0.154	0.259	4.09743e-08
IRF9	2.53981e-12	0.067409	0.164	0.205	4.12136e-08
FGD2	2.55364e-12	0.203102	0.121	0.117	4.14378e-08
EGLN2	2.57731e-12	-0.140594	0.117	0.195	4.18221e-08
TGFBR2	2.5816e-12	0.0311086	0.194	0.246	4.18917e-08
ANO6	2.58221e-12	0.281706	0.217	0.186	4.19015e-08
ZNF106	2.58309e-12	0.214319	0.447	0.46	4.19158e-08
ENY2	2.59398e-12	-0.0949078	0.374	0.48	4.20924e-08
ITGAE	2.63373e-12	-0.0977727	0.171	0.252	4.27375e-08
TYK2	2.6461e-12	0.294891	0.253	0.218	4.29382e-08
WNK1	2.70141e-12	0.141931	0.244	0.263	4.38357e-08
NDUFC1	2.72289e-12	0.304594	0.321	0.278	4.41844e-08
HPS1	2.73973e-12	0.109993	0.247	0.283	4.44576e-08
WBP2	2.75152e-12	-0.111984	0.166	0.253	4.4649e-08
ACTN1	2.75889e-12	-0.00742289	0.212	0.274	4.47685e-08
SLBP	2.76313e-12	0.200322	0.124	0.128	4.48373e-08
DHX15	2.83449e-12	0.302407	0.16	0.114	4.59953e-08
PHC2	2.91971e-12	0.287674	0.182	0.147	4.73781e-08
Z99127.4	2.97232e-12	-0.15558	0.002	0.039	4.82318e-08
ACP1	2.99844e-12	0.057059	0.153	0.19	4.86556e-08
NFKB1	3.02408e-12	-0.0949953	0.149	0.229	4.90718e-08
CYB561A3	3.02441e-12	-0.0480272	0.087	0.139	4.90771e-08
CALM3	3.12866e-12	-0.119477	0.418	0.532	5.07687e-08
CPPED1	3.15646e-12	0.0571254	0.369	0.429	5.12198e-08
AC073195.1	3.15882e-12	-0.132629	0.001	0.035	5.12581e-08
TIAL1	3.16869e-12	0.0353873	0.149	0.191	5.14184e-08
CNDP2	3.17068e-12	0.160097	0.137	0.139	5.14506e-08
MFSD4B	3.2185e-12	0.284141	0.072	0.03	5.22265e-08
MTHFS	3.23987e-12	-0.226977	0.108	0.2	5.25734e-08
ATOX1	3.23989e-12	0.0899631	0.309	0.363	5.25736e-08
SESN2	3.25496e-12	-0.197648	0.017	0.073	5.28182e-08
MARC1	3.35888e-12	-0.222889	0.091	0.178	5.45045e-08
CCNL2	3.36486e-12	0.230515	0.142	0.127	5.46016e-08
ZBTB43	3.376e-12	-0.2048	0.083	0.167	5.47823e-08
ECHS1	3.43984e-12	0.134848	0.159	0.18	5.58182e-08
CHD4	3.45623e-12	0.26463	0.26	0.249	5.60843e-08
XRCC6	3.45705e-12	0.0797034	0.286	0.338	5.60975e-08
RBM42	3.47849e-12	0.0808621	0.149	0.179	5.64454e-08
FAM133B	3.4791e-12	0.219707	0.235	0.243	5.64553e-08
SQSTM1	3.49436e-12	-0.0694448	0.516	0.623	5.67029e-08
HLA-DRB5	3.53161e-12	0.260433	0.576	0.565	5.73075e-08
STARD7	3.54816e-12	0.15063	0.183	0.2	5.7576e-08
RNF166	3.5532e-12	0.0942965	0.296	0.344	5.76577e-08
PDCD4	3.57834e-12	0.0185639	0.136	0.184	5.80657e-08
OSBPL8	3.65426e-12	0.110394	0.391	0.434	5.92976e-08
TSPAN14	3.65875e-12	0.165009	0.198	0.211	5.93705e-08
SMIM26	3.65977e-12	0.0558552	0.307	0.361	5.93871e-08
SNX17	3.678e-12	0.0322495	0.297	0.365	5.96829e-08
SNX27	3.69061e-12	0.0540073	0.202	0.252	5.98875e-08
GNB2	3.70311e-12	-0.0709616	0.667	0.775	6.00903e-08
LSM10	3.72196e-12	-0.142457	0.221	0.322	6.03962e-08
RSF1	3.72267e-12	0.156353	0.196	0.216	6.04077e-08
CORO1C	3.72384e-12	-0.1682	0.107	0.19	6.04268e-08
NUP58	3.7465e-12	-0.199991	0.091	0.175	6.07944e-08
APEX1	3.81803e-12	0.0777657	0.213	0.251	6.19552e-08
HINT2	3.83604e-12	-0.0263216	0.134	0.191	6.22474e-08
RRAD	3.86005e-12	-0.183225	0	0.029	6.26371e-08
PSMD4	3.93193e-12	0.103443	0.302	0.343	6.38035e-08
ABRACL	3.95964e-12	-0.10995	0.306	0.409	6.42531e-08
MIER1	3.98703e-12	0.0625148	0.189	0.238	6.46975e-08
OAZ2	4.03965e-12	0.108704	0.171	0.198	6.55514e-08
NXF1	4.04253e-12	-0.155587	0.163	0.256	6.55982e-08
TAX1BP1	4.04728e-12	0.110437	0.369	0.415	6.56752e-08
TAF15	4.06769e-12	0.196489	0.224	0.228	6.60065e-08
LDHB	4.07595e-12	0.0352704	0.318	0.386	6.61404e-08
BIRC2	4.14175e-12	0.231983	0.145	0.128	6.72081e-08
PRPF40A	4.16614e-12	0.186259	0.283	0.296	6.7604e-08
NDUFA6	4.21261e-12	0.0159365	0.267	0.331	6.8358e-08
REX1BD	4.21924e-12	0.015357	0.346	0.425	6.84656e-08
ALKBH5	4.23731e-12	0.0809852	0.13	0.163	6.87589e-08
NCOR1	4.36083e-12	0.126315	0.245	0.273	7.07632e-08
SMS	4.41715e-12	-0.0359533	0.202	0.273	7.1677e-08
SDHA	4.42847e-12	0.253279	0.168	0.139	7.18608e-08
PLEKHM2	4.44481e-12	-0.0187771	0.089	0.136	7.2126e-08
HSP90AB1	4.44504e-12	-0.0386764	0.495	0.593	7.21297e-08
MTDH	4.46698e-12	0.0501891	0.613	0.687	7.24856e-08
SET	4.50204e-12	0.0192903	0.392	0.468	7.30546e-08
TIMP1	4.5469e-12	-0.0309593	0.608	0.702	7.37826e-08
ADAMTSL4-AS1	4.56528e-12	-0.151711	0.004	0.044	7.40808e-08
PDS5A	4.62226e-12	0.125358	0.137	0.15	7.50055e-08
CHD3	4.6482e-12	0.187638	0.151	0.165	7.54264e-08
DPP7	4.66737e-12	0.13946	0.304	0.335	7.57375e-08
AMFR	4.66927e-12	-0.0904218	0.065	0.126	7.57682e-08
VAMP5	4.68306e-12	0.247146	0.373	0.365	7.5992e-08
RASSF2	4.70983e-12	-0.105098	0.28	0.377	7.64263e-08
MTIF3	4.71641e-12	0.238936	0.188	0.168	7.65332e-08
PSMC1	4.72497e-12	0.241104	0.212	0.199	7.66721e-08
RNASET2	4.77747e-12	0.0657293	0.535	0.606	7.75239e-08
AKAP8	4.90788e-12	0.0239198	0.07	0.104	7.96401e-08
SELENOT	4.92556e-12	0.188705	0.216	0.219	7.99271e-08
PNPLA6	4.97792e-12	0.114841	0.179	0.206	8.07767e-08
SNRPC	4.99212e-12	-0.0906271	0.227	0.318	8.10071e-08
ANP32B	5.04038e-12	0.0248195	0.478	0.552	8.17903e-08
OGFR	5.17163e-12	1.10902e-05	0.296	0.366	8.39201e-08
SLCO3A1	5.24251e-12	0.160498	0.186	0.191	8.50702e-08
U2AF1	5.36696e-12	0.262419	0.079	0.029	8.70896e-08
CHCHD10	5.60199e-12	0.0295863	0.414	0.488	9.09035e-08
TXN2	5.63356e-12	0.0100425	0.219	0.284	9.14158e-08
ANP32A	5.66805e-12	0.0873537	0.393	0.447	9.19755e-08
LST1	5.66884e-12	0.00491512	0.891	0.954	9.19882e-08
HBP1	5.72636e-12	-0.189113	0.083	0.163	9.29217e-08
THOC2	5.72675e-12	0.292226	0.16	0.133	9.2928e-08
GSTP1	5.74493e-12	0.0771927	0.903	0.953	9.32229e-08
RNF139	5.78555e-12	-0.0898801	0.082	0.143	9.38821e-08
MRPL20	5.83069e-12	0.0929203	0.324	0.373	9.46146e-08
VMA21	5.85062e-12	0.0710703	0.246	0.288	9.49381e-08
ARAP1	5.89094e-12	0.233265	0.322	0.312	9.55923e-08
NORAD	5.89178e-12	0.134175	0.242	0.267	9.5606e-08
S100A12	5.93118e-12	0.0644725	0.862	0.933	9.62452e-08
SELL	5.9353e-12	0.153539	0.501	0.537	9.6312e-08
ILK	6.10383e-12	-0.137552	0.183	0.276	9.90469e-08
EIF3M	6.12963e-12	0.113283	0.466	0.513	9.94655e-08
ILF3	6.25406e-12	0.0311839	0.25	0.31	1.01485e-07
HNRNPDL	6.29182e-12	0.0808046	0.528	0.589	1.02097e-07
CSF2RA	6.2985e-12	0.28897	0.179	0.138	1.02206e-07
RNF13	6.36405e-12	0.0613076	0.203	0.246	1.03269e-07
OSBPL11	6.42118e-12	-0.0175562	0.18	0.249	1.04196e-07
DEDD2	6.42567e-12	-0.0684303	0.111	0.176	1.04269e-07
AC026979.2	6.43337e-12	0.248621	0.095	0.076	1.04394e-07
NKIRAS2	6.465e-12	1.2838e-05	0.15	0.202	1.04908e-07
CORO1B	6.47773e-12	-0.0448054	0.171	0.238	1.05114e-07
TTC7A	6.52534e-12	-0.223699	0.182	0.287	1.05887e-07
HNRNPH1	6.68262e-12	0.183779	0.305	0.312	1.08439e-07
GABPB1-IT1	6.74814e-12	-0.162586	0.097	0.175	1.09502e-07
FBXO42	6.95437e-12	0.0802033	0.06	0.072	1.12849e-07
RSL1D1	6.96074e-12	0.0857473	0.378	0.429	1.12952e-07
ADAP2	7.03124e-12	-0.154315	0.134	0.221	1.14096e-07
FLII	7.05202e-12	0.167514	0.287	0.296	1.14433e-07
MFSD1	7.07315e-12	0.087972	0.252	0.291	1.14776e-07
AC004687.1	7.08514e-12	0.181206	0.319	0.346	1.14971e-07
HSD17B10	7.10013e-12	0.00840705	0.206	0.262	1.15214e-07
SNX6	7.11138e-12	-0.0718292	0.294	0.384	1.15396e-07
FAM110A	7.18094e-12	-0.105107	0.104	0.177	1.16525e-07
UBE2K	7.18169e-12	0.115013	0.152	0.166	1.16537e-07
RASSF5	7.42999e-12	-0.214413	0.18	0.285	1.20566e-07
SF3A3	7.43695e-12	0.178143	0.108	0.11	1.20679e-07
NRDC	7.52608e-12	0.0842413	0.215	0.251	1.22126e-07
COX17	7.61091e-12	0.131176	0.273	0.303	1.23502e-07
PARVB	7.6657e-12	-0.0386856	0.113	0.169	1.24391e-07
XIST	7.66957e-12	-0.167124	0	0.028	1.24454e-07
ANXA2	7.67971e-12	0.0767184	0.724	0.788	1.24619e-07
ZNF580	7.71378e-12	0.0697725	0.123	0.158	1.25172e-07
PTK2B	7.84224e-12	0.131767	0.228	0.251	1.27256e-07
STAT3	7.9844e-12	0.0177951	0.332	0.4	1.29563e-07
EZR	8.10897e-12	-0.278871	0.206	0.322	1.31584e-07
SLC25A36	8.14088e-12	0.146379	0.125	0.131	1.32102e-07
RAD23A	8.30091e-12	0.0540343	0.302	0.353	1.34699e-07
RCOR1	8.30768e-12	-0.0516466	0.13	0.196	1.34809e-07
GTF2F1	8.32336e-12	0.116288	0.192	0.216	1.35063e-07
ADCY7	8.33401e-12	0.270092	0.137	0.106	1.35236e-07
ATP5PB	8.37117e-12	0.0383434	0.448	0.52	1.35839e-07
CEBPZ	8.52859e-12	0.333946	0.162	0.112	1.38393e-07
ACAA2	8.70568e-12	-0.0723492	0.108	0.171	1.41267e-07
EIF3K	8.72957e-12	-0.0584968	0.812	0.898	1.41655e-07
CCR2	8.73032e-12	0.292702	0.11	0.059	1.41667e-07
SIGIRR	8.74674e-12	-0.0100461	0.223	0.29	1.41933e-07
PAFAH1B1	8.7711e-12	-0.109264	0.217	0.31	1.42329e-07
GHITM	8.83875e-12	-0.0550271	0.278	0.368	1.43426e-07
TUG1	8.92795e-12	0.239963	0.151	0.13	1.44874e-07
TMEM14C	8.96193e-12	-0.0611537	0.168	0.238	1.45425e-07
BAG1	9.0113e-12	0.0488388	0.249	0.302	1.46226e-07
HNRNPA3	9.12255e-12	0.0669542	0.445	0.505	1.48032e-07
LINC00963	9.54688e-12	-0.0783549	0.135	0.204	1.54917e-07
GDI2	9.61506e-12	0.122552	0.452	0.495	1.56024e-07
NME2	9.79521e-12	-0.143709	0.717	0.826	1.58947e-07
TBRG1	9.826e-12	-0.0545769	0.213	0.292	1.59446e-07
ARIH1	9.84975e-12	-0.0551502	0.085	0.138	1.59832e-07
SNRNP70	9.93589e-12	0.157892	0.299	0.314	1.6123e-07
DSTN	9.95844e-12	0.127602	0.149	0.163	1.61596e-07
POLE4	1.0029e-11	-0.146186	0.392	0.507	1.6274e-07
PI4K2A	1.00513e-11	-0.0160246	0.05	0.088	1.63102e-07
RNF169	1.01352e-11	-0.090187	0.098	0.163	1.64463e-07
WBP11	1.02459e-11	0.0572718	0.144	0.177	1.6626e-07
BST1	1.04125e-11	-0.0220019	0.249	0.32	1.68963e-07
PSMA6	1.05041e-11	0.0515769	0.382	0.446	1.7045e-07
KDELR2	1.06527e-11	-0.0948994	0.175	0.262	1.72861e-07
CDV3	1.06559e-11	0.0438768	0.254	0.308	1.72914e-07
PACERR	1.08101e-11	-0.10453	0	0.028	1.75416e-07
AC106739.1	1.08101e-11	-0.103633	0	0.028	1.75416e-07
LIPA	1.09258e-11	0.181017	0.143	0.131	1.77293e-07
BLVRA	1.09512e-11	-0.0124667	0.303	0.381	1.77706e-07
RAB4A	1.11249e-11	0.0533133	0.142	0.178	1.80524e-07
HLA-E	1.12422e-11	0.176638	0.869	0.894	1.82427e-07
PHACTR2	1.14011e-11	0.225749	0.12	0.104	1.85006e-07
SRSF2	1.14964e-11	-0.126712	0.246	0.344	1.86553e-07
RPL36AL	1.15259e-11	0.0959037	0.816	0.869	1.87031e-07
ZDHHC20	1.15288e-11	0.223059	0.166	0.157	1.87078e-07
PRDX3	1.18066e-11	0.0171158	0.262	0.322	1.91586e-07
DCTN2	1.19703e-11	0.00238141	0.165	0.219	1.94242e-07
AMD1	1.19936e-11	-0.0537737	0.11	0.176	1.94621e-07
YRDC	1.23356e-11	-0.171182	0.03	0.091	2.0017e-07
SRM	1.24113e-11	-0.0330874	0.139	0.198	2.01398e-07
RHOG	1.24798e-11	-0.147506	0.626	0.745	2.0251e-07
WTAP	1.26069e-11	-0.0602518	0.19	0.262	2.04572e-07
MORF4L1	1.26824e-11	-0.0865419	0.417	0.52	2.05797e-07
FAM153CP	1.26898e-11	0.252849	0.062	0.019	2.05918e-07
AF117829.1	1.28443e-11	-0.17978	0.013	0.063	2.08425e-07
ATP5F1A	1.28536e-11	-0.112922	0.404	0.513	2.08576e-07
CAP1	1.28899e-11	0.0862434	0.601	0.656	2.09165e-07
HES4	1.29482e-11	-0.165021	0.002	0.037	2.1011e-07
RRP7A	1.35641e-11	-0.01973	0.192	0.254	2.20104e-07
GZMA	1.365e-11	0.397758	0.071	0.021	2.21498e-07
SPCS3	1.37462e-11	0.0860489	0.262	0.302	2.23059e-07
ARHGEF1	1.40761e-11	0.0708106	0.342	0.394	2.28413e-07
SSU72	1.40953e-11	-0.0196539	0.326	0.409	2.28725e-07
RAD21	1.41963e-11	0.239317	0.222	0.203	2.30363e-07
EHBP1L1	1.4394e-11	0.279488	0.38	0.34	2.33572e-07
PF4	1.44743e-11	-0.13752	0.003	0.039	2.34874e-07
CALCOCO2	1.45934e-11	0.0545165	0.269	0.322	2.36807e-07
LIMS1	1.46079e-11	0.0348241	0.264	0.322	2.37043e-07
MVP	1.46552e-11	0.049403	0.248	0.303	2.37811e-07
CAPN2	1.47544e-11	0.0774553	0.325	0.377	2.3942e-07
SYNCRIP	1.49538e-11	0.0128221	0.15	0.198	2.42655e-07
UQCRFS1	1.50798e-11	-0.0146743	0.373	0.454	2.44699e-07
ZFP91	1.51052e-11	-0.149531	0.112	0.191	2.45113e-07
RAB14	1.53182e-11	0.232535	0.223	0.207	2.48569e-07
QPCT	1.54572e-11	-0.149886	0.179	0.271	2.50824e-07
HCFC1R1	1.54595e-11	-0.0045501	0.2	0.264	2.50862e-07
ESD	1.57662e-11	0.156542	0.224	0.232	2.55837e-07
RALB	1.58522e-11	-0.0650339	0.107	0.168	2.57233e-07
DPEP2	1.60426e-11	-0.0284061	0.203	0.271	2.60323e-07
GSK3B	1.60689e-11	0.0119954	0.157	0.207	2.6075e-07
HEXIM1	1.61935e-11	-0.165875	0.029	0.087	2.62772e-07
FKBP5	1.6208e-11	0.242967	0.147	0.123	2.63007e-07
PTPMT1	1.64477e-11	0.0445788	0.129	0.168	2.66897e-07
CSNK1A1	1.646e-11	-0.0813576	0.31	0.405	2.67096e-07
TICAM1	1.70852e-11	-0.201153	0.047	0.118	2.77241e-07
PSMB9	1.71164e-11	-0.0497665	0.459	0.55	2.77747e-07
C15orf39	1.73047e-11	-0.0594384	0.186	0.258	2.80804e-07
ZFAND2B	1.73313e-11	-0.0857873	0.094	0.159	2.81234e-07
RASGRP2	1.73589e-11	0.0796176	0.25	0.296	2.81683e-07
SPG11	1.73882e-11	0.286867	0.172	0.131	2.82159e-07
TRAF7	1.74611e-11	-0.0646571	0.115	0.179	2.83342e-07
GPS2	1.76752e-11	0.0312086	0.194	0.251	2.86815e-07
SH3BP1	1.76775e-11	0.021947	0.238	0.295	2.86852e-07
CDK12	1.76857e-11	0.0219825	0.133	0.174	2.86986e-07
MAF1	1.78e-11	-0.0656825	0.191	0.27	2.88841e-07
DUSP23	1.78786e-11	-0.0559839	0.194	0.268	2.90116e-07
PID1	1.81194e-11	0.0450594	0.128	0.17	2.94024e-07
LTBR	1.83391e-11	0.0610063	0.188	0.231	2.97589e-07
RAB10	1.8436e-11	0.041217	0.233	0.286	2.99161e-07
PSMA7	1.84768e-11	-0.0034407	0.659	0.75	2.99823e-07
CMPK1	1.85063e-11	0.124715	0.211	0.229	3.00302e-07
CNIH1	1.87204e-11	-0.045497	0.205	0.278	3.03776e-07
GAS7	1.89798e-11	-0.0871017	0.313	0.404	3.07986e-07
HELZ	1.91958e-11	0.0573543	0.155	0.19	3.11491e-07
PPP1CC	1.93545e-11	0.0998965	0.261	0.297	3.14065e-07
HTT	1.95681e-11	0.0673306	0.112	0.145	3.17531e-07
CASP4	2.02512e-11	0.0253585	0.308	0.374	3.28617e-07
DCPS	2.05964e-11	0.0200267	0.065	0.096	3.34217e-07
SLC27A3	2.07085e-11	0.173385	0.127	0.127	3.36036e-07
LPGAT1	2.07636e-11	0.0101325	0.25	0.31	3.36931e-07
CDK9	2.08369e-11	-0.011808	0.075	0.115	3.38121e-07
R3HDM4	2.09075e-11	0.0667215	0.21	0.252	3.39266e-07
LONRF1	2.10892e-11	-0.124882	0.022	0.071	3.42214e-07
CCS	2.14116e-11	0.0256823	0.14	0.186	3.47446e-07
SERPINB9P1	2.14729e-11	-0.107567	0	0.027	3.48441e-07
MTMR14	2.1842e-11	-0.185016	0.185	0.283	3.5443e-07
PRF1	2.19555e-11	0.411675	0.054	0.013	3.56272e-07
SPINT2	2.21375e-11	0.0844247	0.156	0.188	3.59225e-07
RAB2A	2.21737e-11	-0.0472139	0.307	0.389	3.59813e-07
PRNP	2.27248e-11	0.0579766	0.17	0.208	3.68756e-07
STAU1	2.32418e-11	0.0178169	0.159	0.205	3.77145e-07
UBE2A	2.33824e-11	-0.16987	0.107	0.19	3.79427e-07
PREX1	2.35398e-11	0.0376606	0.242	0.297	3.8198e-07
SSBP1	2.35829e-11	0.0819186	0.277	0.322	3.8268e-07
BCL2L13	2.37095e-11	-0.0561824	0.097	0.158	3.84734e-07
ASMTL	2.45093e-11	-0.122944	0.041	0.095	3.97713e-07
SRSF4	2.45737e-11	0.110069	0.216	0.246	3.98757e-07
CITED4	2.50474e-11	-0.169924	0.093	0.173	4.06444e-07
ARID4B	2.5062e-11	0.163687	0.224	0.239	4.0668e-07
PHF5A	2.51066e-11	0.0240358	0.103	0.145	4.07405e-07
KLC1	2.52884e-11	0.0949752	0.114	0.137	4.10355e-07
ELMSAN1	2.57395e-11	-0.214524	0.074	0.152	4.17675e-07
CD14	2.64865e-11	0.161547	0.798	0.828	4.29796e-07
MAPK7	2.65152e-11	-0.151124	0.04	0.098	4.30263e-07
CNOT4	2.69135e-11	0.226418	0.118	0.103	4.36725e-07
GFER	2.69375e-11	-0.0677446	0.065	0.118	4.37115e-07
BAZ2A	2.69704e-11	0.22005	0.25	0.244	4.37648e-07
PRKCSH	2.70848e-11	0.141578	0.242	0.26	4.39506e-07
ETV3	2.71504e-11	-0.189696	0.031	0.093	4.40569e-07
VEZF1	2.73705e-11	0.180714	0.119	0.108	4.44141e-07
SEC61A1	2.77065e-11	0.204952	0.167	0.173	4.49593e-07
GIT2	2.80993e-11	0.159692	0.19	0.199	4.55967e-07
DOCK11	2.83499e-11	0.204012	0.158	0.147	4.60034e-07
TLE4	2.83673e-11	0.263526	0.211	0.198	4.60317e-07
[truncated: 14,229 more rows]

## Sheet: MAST_CD14 Mono Cont vs LR
MAST_Control vs LR COVID PF_CD14+ Monocytes
Column1	p_val	avg_log2FC	pct.1	pct.2	p_val_adj
ATP2B1-AS1	0	-2.9131	0.129	0.899	0
DUSP1	0	-2.94616	0.407	0.982	0
FOS	0	-3.98232	0.474	0.999	0
FOSB	0	-3.7177	0.071	0.922	0
IL1B	0	-3.54687	0.02	0.729	0
JUN	0	-3.3169	0.061	0.794	0
RPL39	0	1.18731	0.996	0.992	0
RPS21	0	1.49333	0.985	0.871	0
RPS28	0	1.29521	0.997	0.993	0
RPS29	0	2.07591	0.928	0.53	0
ZFP36	0	-2.1411	0.487	0.938	0
AC020916.1	8.15697e-305	-2.45621	0.115	0.798	1.32363e-300
RPL37	3.11568e-298	1.2242	0.995	0.959	5.05581e-294
JUNB	8.89284e-294	-1.75196	0.658	0.959	1.44304e-289
MT-ND3	4.72605e-291	1.33298	0.983	0.898	7.66897e-287
CXCL8	1.09808e-275	-2.93117	0	0.588	1.78185e-271
FTH1	2.90931e-270	-1.12927	0.999	1	4.72094e-266
RPL34	1.01942e-263	0.986977	0.995	0.991	1.65421e-259
RPS27	3.28626e-239	1.22204	0.982	0.925	5.33262e-235
ATP5F1E	2.74106e-229	1.07223	0.993	0.956	4.44792e-225
KLF6	1.23712e-214	-1.63376	0.573	0.932	2.00747e-210
AC007952.4	5.98003e-213	-2.26735	0.045	0.596	9.70379e-209
PPP1R15A	4.55198e-206	-1.85155	0.274	0.804	7.3865e-202
ATP5ME	4.75052e-202	1.61887	0.792	0.297	7.70867e-198
RPL36	7.72368e-193	0.999338	0.977	0.911	1.25332e-188
BTG2	9.95129e-193	-1.96277	0.168	0.704	1.6148e-188
H3F3B	3.07657e-185	-1.11384	0.896	0.989	4.99235e-181
KLF2	1.94295e-182	-1.93871	0.261	0.766	3.15283e-178
RGS2	9.69738e-182	-1.7653	0.284	0.797	1.57359e-177
IER2	2.06816e-179	-1.65257	0.504	0.904	3.356e-175
KLF4	2.08778e-178	-1.80964	0.169	0.693	3.38784e-174
SAT1	5.46306e-175	-1.32909	0.86	0.987	8.8649e-171
NR4A2	2.96369e-166	-1.60464	0.033	0.494	4.80917e-162
RPL22	3.02812e-158	0.87358	0.982	0.938	4.91373e-154
NAMPT	6.72041e-156	-1.55695	0.314	0.791	1.09052e-151
RPL37A	8.96467e-156	1.00615	0.95	0.852	1.4547e-151
RPL36A	7.76333e-149	1.01871	0.942	0.8	1.25976e-144
NFKBIA	3.10618e-142	-1.35784	0.724	0.941	5.04039e-138
JUND	3.10723e-133	-1.31959	0.409	0.825	5.04211e-129
SGK1	7.10616e-132	-1.57975	0.111	0.554	1.15312e-127
RPL38	4.25559e-130	1.06157	0.862	0.658	6.90554e-126
RPL35A	1.57689e-126	0.665944	0.99	0.983	2.55882e-122
ATF3	1.44816e-121	-1.39961	0.018	0.369	2.34993e-117
CCL3	9.55093e-121	-2.1013	0.012	0.348	1.54983e-116
VIM	3.05328e-119	-0.770091	0.979	0.994	4.95456e-115
AC245014.3	1.36347e-118	-1.50549	0.01	0.339	2.2125e-114
HBB	1.46342e-118	-6.48357	0.017	0.36	2.37469e-114
PNRC1	1.70774e-118	-1.07256	0.703	0.921	2.77115e-114
BTG1	2.87584e-117	-1.17822	0.608	0.89	4.66663e-113
IER3	2.48518e-116	-1.54082	0.171	0.589	4.0327e-112
PLAUR	3.61056e-115	-1.56744	0.301	0.701	5.85885e-111
RGCC	9.34603e-111	-1.72553	0.018	0.343	1.51658e-106
TUBA1A	8.66435e-110	-1.3646	0.393	0.759	1.40596e-105
CD83	1.68183e-108	-1.2542	0.041	0.395	2.7291e-104
RPS17	9.69127e-108	0.978056	0.84	0.673	1.5726e-103
NFKBIZ	2.1253e-107	-1.45464	0.224	0.637	3.44873e-103
G0S2	2.22824e-107	-2.302	0.041	0.379	3.61577e-103
LUCAT1	7.36884e-107	-1.46139	0.032	0.371	1.19574e-102
NR4A1	1.46664e-105	-1.29651	0.011	0.315	2.37992e-101
NDUFB1	1.47196e-104	1.19639	0.63	0.285	2.38854e-100
MAFB	7.15326e-104	-1.5817	0.218	0.62	1.16076e-99
GABARAPL1	1.80172e-100	-1.25223	0.06	0.412	2.92365e-96
MALAT1	3.8165e-99	0.939455	1	0.994	6.19303e-95
RPS24	3.76497e-97	0.4613	0.998	0.994	6.10941e-93
AC253572.2	3.02272e-96	-1.35825	0.009	0.287	4.90497e-92
CEBPD	1.79395e-91	-1.13609	0.735	0.898	2.91105e-87
S100A9	2.40926e-91	-0.928151	0.991	0.998	3.90951e-87
TMSB10	5.94518e-89	0.435238	0.998	0.999	9.64725e-85
PTGS2	7.18712e-89	-1.25592	0.021	0.303	1.16625e-84
TRIB1	5.31543e-88	-1.15415	0.062	0.386	8.62534e-84
RPLP2	7.8523e-88	0.534163	0.995	0.994	1.27419e-83
OSM	2.80593e-87	-1.12147	0.006	0.255	4.55318e-83
PET100	2.07271e-86	1.12836	0.565	0.247	3.36338e-82
RHOB	4.67567e-85	-1.22168	0.05	0.358	7.58721e-81
FTL	6.46771e-84	-0.469896	0.998	0.999	1.04952e-79
SOCS3	2.7059e-83	-1.18727	0.113	0.449	4.39087e-79
TMSB4X	3.53259e-83	-0.497389	0.998	0.999	5.73233e-79
MCL1	6.32076e-83	-0.955788	0.663	0.888	1.02567e-78
SLC2A3	6.69737e-83	-1.22414	0.347	0.683	1.08678e-78
BCL2A1	7.6689e-83	-1.17121	0.215	0.578	1.24443e-78
RPS26	1.68045e-82	0.958484	0.925	0.906	2.72687e-78
MT-ATP8	7.30392e-82	1.21861	0.458	0.193	1.18521e-77
S100A11	1.89754e-81	-0.645491	0.932	0.992	3.07915e-77
NDUFA3	2.05413e-80	1.09061	0.589	0.269	3.33323e-76
PLK3	4.00918e-79	-1.09147	0.089	0.408	6.50569e-75
TMA7	8.38422e-79	0.739697	0.85	0.732	1.36051e-74
TMEM107	1.94782e-78	-1.23852	0.034	0.305	3.16073e-74
CHMP1B	2.50189e-78	-1.08175	0.091	0.41	4.05982e-74
MTRNR2L12	1.63611e-77	1.06164	0.741	0.849	2.65492e-73
H3F3A	6.41573e-77	-0.58169	0.941	0.991	1.04108e-72
LYZ	1.33182e-76	0.526941	0.997	0.995	2.16115e-72
RPL21	6.83809e-75	0.552169	0.982	0.968	1.10962e-70
MTRNR2L8	9.21142e-74	-3.57835	0.093	0.325	1.49474e-69
EGR1	1.00227e-73	-1.41828	0.125	0.448	1.62639e-69
C5AR1	1.533e-73	-1.07851	0.235	0.578	2.48761e-69
CDKN1A	4.29626e-73	-1.18191	0.099	0.406	6.97154e-69
EIF1	1.88376e-72	-0.500986	0.96	0.99	3.05678e-68
CTSS	1.93594e-72	0.595149	0.984	0.956	3.14145e-68
MT-CO2	2.24267e-71	0.471873	1	0.992	3.63918e-67
RPL28	7.41658e-69	0.350539	0.995	0.999	1.20349e-64
CXCL2	4.62022e-68	-1.15497	0	0.179	7.49724e-64
KDM6B	1.07183e-67	-0.966946	0.175	0.5	1.73926e-63
CSRNP1	2.67003e-66	-0.96214	0.105	0.394	4.33265e-62
DUSP6	5.2883e-66	-0.892699	0.351	0.687	8.58132e-62
RPL23	5.72501e-66	0.767888	0.803	0.685	9.28997e-62
ARL4A	3.61897e-65	-0.974499	0.08	0.355	5.8725e-61
S100A6	6.78541e-64	0.442356	0.996	0.999	1.10107e-59
DUSP2	1.89006e-63	-1.11178	0.076	0.348	3.06701e-59
NDUFA1	2.66963e-63	0.839845	0.7	0.491	4.33202e-59
ANXA1	8.34234e-63	-0.835617	0.729	0.888	1.35371e-58
LINC01220	1.05975e-62	-0.673941	0	0.166	1.71966e-58
CCL3L1	1.27232e-62	-1.12619	0.003	0.183	2.06459e-58
MXD1	1.08751e-61	-0.972112	0.145	0.441	1.76469e-57
PNP	9.70077e-61	-0.945426	0.071	0.328	1.57414e-56
TAGAP	5.07474e-60	-0.82324	0.093	0.367	8.23478e-56
SH3BGRL3	3.10397e-59	-0.481744	0.987	0.997	5.03682e-55
OAZ1	1.90076e-58	-0.460352	0.964	0.994	3.08436e-54
MYADM	2.93373e-57	-0.874112	0.39	0.683	4.76057e-53
SOD2	4.04914e-57	-0.961535	0.473	0.737	6.57054e-53
HBEGF	4.99682e-57	-0.950986	0.086	0.346	8.10835e-53
AC007032.1	2.90462e-56	-0.618804	0	0.15	4.71333e-52
ID2	7.84505e-56	-1.08502	0.288	0.571	1.27302e-51
EFCAB2	1.06391e-55	-0.760097	0.018	0.212	1.72641e-51
PHACTR1	6.00181e-55	-0.799024	0.031	0.241	9.73915e-51
AKIRIN2	1.10271e-54	-0.852859	0.161	0.445	1.78937e-50
AL021155.5	5.95063e-54	-0.741688	0.002	0.157	9.65609e-50
OTUD1	3.10219e-53	-0.828821	0.032	0.238	5.03392e-49
LSP1	9.22096e-53	-0.603241	0.817	0.94	1.49629e-48
MT2A	1.86255e-52	1.04695	0.558	0.328	3.02236e-48
RPL6	2.16817e-52	0.412402	0.993	0.989	3.51829e-48
IVNS1ABP	2.09398e-51	-0.888318	0.143	0.409	3.39791e-47
PLEK	3.09612e-51	-0.815328	0.492	0.752	5.02408e-47
PPIF	3.40468e-51	-0.937324	0.128	0.385	5.52477e-47
FCAR	4.10549e-51	-0.780337	0.046	0.259	6.66197e-47
SERTAD1	6.65902e-51	-0.723638	0.047	0.262	1.08056e-46
IRF1	7.17957e-50	-1.05466	0.397	0.649	1.16503e-45
YPEL5	6.96891e-49	-0.819155	0.205	0.482	1.13085e-44
MT-ND4L	2.99487e-48	0.690301	0.764	0.643	4.85977e-44
ATP5MPL	5.21591e-47	0.597291	0.693	0.608	8.46386e-43
Z93241.1	2.28573e-46	-0.726022	0.007	0.154	3.70905e-42
TOMM7	3.28136e-45	0.565157	0.813	0.714	5.32466e-41
MT-ND2	3.53031e-45	0.455681	0.953	0.933	5.72863e-41
PTPRC	8.7459e-45	0.611861	0.793	0.675	1.4192e-40
ID1	1.14978e-44	-0.800028	0.067	0.279	1.86574e-40
UQCRB	2.3772e-44	0.561183	0.785	0.696	3.85748e-40
RRP12	2.56226e-44	-0.916608	0.161	0.404	4.15777e-40
ANKRD28	2.65133e-44	-0.620094	0.018	0.18	4.30232e-40
RPS15	3.85753e-44	0.345118	0.991	0.989	6.25961e-40
METAP2	9.3338e-44	0.84063	0.36	0.146	1.5146e-39
BHLHE40	1.7618e-43	-0.787825	0.086	0.3	2.85887e-39
NEAT1	2.65594e-43	-0.486355	0.944	0.98	4.3098e-39
CPVL	6.13979e-43	0.761108	0.567	0.362	9.96303e-39
RPS12	1.38444e-42	0.324278	0.997	0.996	2.24653e-38
ROMO1	1.96133e-42	0.790745	0.512	0.303	3.18265e-38
SNAI1	2.45834e-42	-0.45231	0	0.113	3.98915e-38
PSAP	2.87774e-42	0.461022	0.959	0.945	4.66971e-38
AL118516.1	2.92792e-42	-0.663495	0.033	0.209	4.75114e-38
LMNA	3.27497e-42	-0.740611	0.01	0.154	5.31429e-38
FAU	7.0942e-42	0.330792	0.995	0.998	1.15118e-37
EIF3J	8.77656e-42	0.761775	0.243	0.068	1.42417e-37
RPL32	1.39682e-41	0.324234	0.997	0.997	2.26662e-37
VIM-AS1	4.6956e-41	-0.676594	0.051	0.239	7.61955e-37
HCAR3	5.19415e-41	-0.4756	0	0.11	8.42854e-37
STX11	1.07903e-40	-0.753278	0.282	0.534	1.75095e-36
NLRP3	1.19177e-40	-0.833843	0.18	0.417	1.93389e-36
SNHG9	2.10845e-40	0.63181	0.167	0.023	3.42138e-36
AAK1	3.54548e-40	0.782075	0.337	0.154	5.75325e-36
PTPRE	4.72888e-40	-0.66615	0.486	0.726	7.67355e-36
RPL35	5.14674e-40	0.472033	0.917	0.869	8.35161e-36
RPL30	6.02824e-40	0.334719	0.998	0.999	9.78203e-36
RPL41	6.88099e-40	0.396429	0.998	1	1.11658e-35
GLUL	6.91395e-40	-0.789313	0.291	0.54	1.12193e-35
RPS13	1.28861e-39	0.313968	0.996	0.996	2.09102e-35
UQCR11	2.30435e-39	0.478805	0.814	0.755	3.73927e-35
HLA-DPA1	6.06018e-39	0.813035	0.61	0.444	9.83385e-35
RPS10	8.94958e-39	0.798334	0.464	0.298	1.45225e-34
SRGN	2.9119e-38	-0.484058	0.883	0.953	4.72514e-34
RPS11	3.09919e-38	0.477514	0.915	0.893	5.02905e-34
PDE4B	6.77376e-38	-0.749086	0.068	0.256	1.09918e-33
COMMD6	1.41647e-37	0.553139	0.776	0.661	2.2985e-33
IDS	5.51897e-37	-0.778004	0.236	0.47	8.95563e-33
UBC	1.48204e-36	-0.501822	0.875	0.937	2.40491e-32
CD74	2.22427e-36	0.462086	0.98	0.982	3.60932e-32
NSA2	2.22721e-36	0.697055	0.516	0.36	3.6141e-32
CD52	2.99203e-36	0.639568	0.762	0.637	4.85517e-32
RASGEF1B	4.21736e-36	-0.633598	0.044	0.211	6.84351e-32
EREG	5.48363e-36	-0.845383	0.03	0.181	8.89828e-32
ITM2B	7.90669e-36	0.418672	0.887	0.859	1.28302e-31
BX284668.5	2.11909e-35	0.648517	0.194	0.046	3.43864e-31
RPS9	3.95552e-35	-0.347355	0.958	0.993	6.41862e-31
RPS14	4.81148e-35	0.283059	0.997	0.991	7.80759e-31
TREM1	5.64922e-35	-0.732031	0.238	0.47	9.16699e-31
XIST	7.03353e-35	-0.409757	0	0.093	1.14133e-30
ZSCAN16-AS1	1.04744e-34	0.705822	0.23	0.075	1.69968e-30
ZFAND5	1.11988e-34	-0.676132	0.327	0.561	1.81723e-30
CYTIP	1.38836e-34	-0.676463	0.157	0.371	2.2529e-30
EIF2S2	2.70752e-34	0.695692	0.435	0.271	4.39349e-30
SLC11A1	4.33956e-34	-0.614031	0.491	0.712	7.0418e-30
EIF5	6.13894e-34	-0.610358	0.268	0.505	9.96165e-30
AC087239.1	6.20921e-34	-0.474966	0.006	0.118	1.00757e-29
TUBB4B	8.34421e-34	-0.641304	0.146	0.357	1.35402e-29
NMT1	8.41522e-34	0.667019	0.218	0.064	1.36554e-29
TXNIP	1.5138e-33	0.558969	0.8	0.697	2.45644e-29
HCST	6.94403e-33	0.501389	0.717	0.661	1.12681e-28
C12orf57	8.09329e-33	-0.899756	0.124	0.322	1.3133e-28
PCBP2	8.89036e-33	-0.619958	0.489	0.698	1.44264e-28
AF213884.3	1.28923e-32	-0.420858	0.002	0.1	2.09204e-28
RPL31	1.61537e-32	0.416068	0.88	0.829	2.62127e-28
HCAR2	2.81795e-32	-0.382507	0	0.086	4.57269e-28
ZFP36L1	2.88434e-32	-0.687907	0.49	0.697	4.68043e-28
TNFAIP3	4.3661e-32	-0.848412	0.24	0.455	7.08487e-28
CXCL3	4.63626e-32	-0.690233	0	0.086	7.52325e-28
RBKS	4.67208e-32	-0.412115	0.002	0.098	7.58138e-28
ALOX5AP	5.09248e-32	-0.652848	0.125	0.324	8.26356e-28
PHLDA1	5.92968e-31	-0.465472	0.007	0.113	9.62209e-27
MEF2C	9.00648e-31	0.71636	0.396	0.235	1.46148e-26
ATP5MD	1.57073e-30	0.602731	0.53	0.366	2.54883e-26
LINC00877	2.09027e-30	-0.63225	0.079	0.251	3.39188e-26
AC004854.2	2.37044e-30	-0.394031	0.002	0.094	3.84652e-26
RPS15A	2.45694e-30	0.286934	0.993	0.995	3.98688e-26
AL109615.2	2.46844e-30	-0.353964	0	0.081	4.00554e-26
SPI1	2.62288e-30	-0.445625	0.805	0.919	4.25615e-26
METRNL	4.30653e-30	-0.559041	0.115	0.302	6.9882e-26
NR4A3	4.57158e-30	-0.363939	0.001	0.089	7.4183e-26
ZNF331	8.54088e-30	-0.531313	0.012	0.123	1.38593e-25
CITED2	4.28642e-29	-0.639461	0.103	0.28	6.95557e-25
SNHG6	7.10617e-29	0.636846	0.451	0.319	1.15312e-24
MT-ND1	7.42934e-29	0.316318	0.99	0.982	1.20556e-24
UPF2	7.76323e-29	0.630792	0.228	0.082	1.25974e-24
PPBP	1.11127e-28	-0.64048	0.006	0.103	1.80326e-24
TSC22D3	1.74968e-28	-0.619649	0.513	0.711	2.8392e-24
CD302	2.15836e-28	0.492666	0.631	0.56	3.50237e-24
CCNI	2.88012e-28	-0.476686	0.667	0.814	4.67357e-24
SRSF5	2.97077e-28	-0.540394	0.556	0.738	4.82068e-24
C4orf48	5.11717e-28	0.534654	0.664	0.526	8.30363e-24
WDR74	7.58358e-28	-0.611219	0.066	0.22	1.23059e-23
NABP1	7.65817e-28	-0.524425	0.048	0.19	1.24269e-23
RPL24	1.49717e-27	0.351162	0.956	0.941	2.42945e-23
STK17B	2.38882e-27	-0.496251	0.502	0.708	3.87634e-23
ELOB	2.64009e-27	0.382364	0.84	0.817	4.28408e-23
LINC01578	4.17643e-27	0.666845	0.333	0.192	6.77709e-23
PFKFB3	9.08042e-27	-0.611766	0.076	0.226	1.47348e-22
HSP90B1	1.0737e-26	0.642583	0.448	0.323	1.74229e-22
GRASP	1.22745e-26	-0.418722	0.016	0.123	1.99178e-22
LDLR	1.69592e-26	-0.482074	0.043	0.177	2.75197e-22
S1PR3	2.79983e-26	-0.377439	0.011	0.11	4.54329e-22
COQ7	3.26726e-26	-0.472467	0.02	0.131	5.30178e-22
SLC7A5	3.4042e-26	-0.426516	0.018	0.127	5.524e-22
FGL2	4.50335e-26	0.550973	0.661	0.532	7.30758e-22
MT-ND5	8.15069e-26	0.415341	0.829	0.77	1.32261e-21
PLP2	9.41125e-26	-0.516558	0.448	0.654	1.52716e-21
BCL3	1.11632e-25	-0.55883	0.217	0.415	1.81145e-21
MIR3945HG	1.28016e-25	-0.350051	0	0.068	2.07732e-21
RARA-AS1	1.29048e-25	-0.447401	0.017	0.123	2.09406e-21
CSTA	3.19715e-25	0.416114	0.755	0.706	5.18801e-21
RAB11FIP1	4.78164e-25	-0.534294	0.383	0.589	7.75917e-21
TMEM258	7.88426e-25	0.495142	0.595	0.47	1.27938e-20
VCAN	8.075e-25	0.378213	0.953	0.93	1.31033e-20
S100A12	8.67813e-25	-0.409807	0.862	0.956	1.4082e-20
ATP5MG	1.81065e-24	0.300562	0.882	0.877	2.93813e-20
UQCRQ	1.8998e-24	0.510746	0.597	0.475	3.0828e-20
CXCR4	1.92925e-24	-0.670138	0.074	0.215	3.13059e-20
INSIG1	2.03224e-24	-0.497764	0.044	0.172	3.29771e-20
PRR7	2.34771e-24	-0.397125	0.016	0.116	3.80963e-20
SAMHD1	3.82241e-24	0.44614	0.754	0.686	6.20263e-20
RPS8	4.41293e-24	0.224834	0.993	0.997	7.16086e-20
AC020656.1	4.88723e-24	0.611854	0.493	0.332	7.93051e-20
RPL13A	9.46321e-24	0.359672	0.943	0.919	1.5356e-19
RPL12	1.00624e-23	0.252691	0.991	0.989	1.63283e-19
PFN1	1.40632e-23	-0.282534	0.957	0.985	2.28204e-19
MT-ATP6	1.49902e-23	0.265156	0.976	0.969	2.43246e-19
GZF1	1.96227e-23	-0.404676	0.024	0.131	3.18418e-19
RPS10-NUDT3	2.06701e-23	0.255228	0.067	0.003	3.35413e-19
UBE2J1	2.56173e-23	-0.480128	0.195	0.379	4.15692e-19
JMJD6	3.6099e-23	-0.409797	0.086	0.229	5.85779e-19
PHLDA2	4.84958e-23	-0.429658	0.023	0.127	7.86942e-19
TGIF1	4.95386e-23	-0.363266	0.028	0.136	8.03863e-19
ARPC1B	5.58384e-23	-0.313123	0.916	0.971	9.0609e-19
TMEM44-AS1	7.12601e-23	-0.409739	0.027	0.135	1.15634e-18
EGR2	7.44514e-23	-0.273368	0	0.061	1.20812e-18
MAP3K8	1.03632e-22	-0.559993	0.204	0.386	1.68163e-18
MID1IP1	1.6287e-22	-0.520641	0.107	0.259	2.64288e-18
SNHG5	2.14637e-22	0.531337	0.489	0.367	3.48292e-18
AREG	3.30862e-22	-0.577575	0.019	0.116	5.3689e-18
CWC25	3.5156e-22	-0.480895	0.12	0.277	5.70477e-18
SON	6.75445e-22	0.442399	0.64	0.548	1.09604e-17
PLEKHG2	8.11271e-22	-0.39241	0.021	0.119	1.31645e-17
RILPL2	8.34262e-22	-0.496776	0.409	0.599	1.35376e-17
PKM	9.59278e-22	-0.377223	0.712	0.856	1.55662e-17
AL627171.2	1.02366e-21	0.728885	0.164	0.06	1.66109e-17
TKT	1.09327e-21	-0.32406	0.844	0.943	1.77405e-17
RPS27A	1.49162e-21	0.249871	0.991	0.991	2.42044e-17
ATP5PD	1.5301e-21	0.453258	0.607	0.515	2.48289e-17
AC020911.2	1.99933e-21	-0.303849	0.005	0.078	3.24431e-17
LINC01588	2.00558e-21	-0.342256	0.006	0.081	3.25445e-17
HLA-DPB1	2.04885e-21	0.585955	0.561	0.461	3.32467e-17
AC123595.1	2.26063e-21	-0.243826	0	0.057	3.66832e-17
SEC62	2.38099e-21	0.574983	0.413	0.271	3.86363e-17
MIR222HG	2.58605e-21	-0.27496	0.004	0.074	4.19639e-17
TSPO	3.34775e-21	-0.301706	0.928	0.979	5.43239e-17
PPP1R15B	5.58648e-21	-0.476333	0.084	0.222	9.06518e-17
NDUFA13	6.08394e-21	0.413265	0.643	0.584	9.87242e-17
RPS19	6.40412e-21	0.239332	0.97	0.987	1.0392e-16
NXT1	6.55853e-21	-0.402005	0.091	0.23	1.06425e-16
YBX3	8.40878e-21	-0.552865	0.254	0.432	1.36449e-16
MIF	1.04334e-20	0.441345	0.63	0.568	1.69303e-16
YWHAZ	1.2895e-20	-0.414657	0.557	0.727	2.09247e-16
COX7C	1.29905e-20	0.29676	0.763	0.751	2.10797e-16
MS4A6A	1.42599e-20	0.384808	0.732	0.684	2.31396e-16
FRAT1	1.44525e-20	-0.438853	0.045	0.158	2.34521e-16
OLR1	1.58266e-20	-0.21928	0	0.054	2.56818e-16
LUC7L3	1.8489e-20	0.566809	0.324	0.19	3.00021e-16
SPAG9	1.85463e-20	-0.497299	0.158	0.319	3.0095e-16
CLEC12A	2.03895e-20	0.540565	0.461	0.329	3.3086e-16
NINJ1	3.20193e-20	-0.461974	0.363	0.548	5.19578e-16
COX6C	3.61314e-20	0.424237	0.566	0.484	5.86304e-16
TP53INP2	3.73122e-20	-0.293606	0.009	0.086	6.05464e-16
EIF5B	4.80602e-20	0.516879	0.237	0.115	7.79872e-16
MT-CO3	5.23973e-20	0.225785	0.994	0.987	8.5025e-16
IFRD1	5.52801e-20	-0.458134	0.059	0.18	8.97031e-16
ATP5MF	6.54594e-20	0.398735	0.595	0.525	1.06221e-15
BID	6.86791e-20	-0.434026	0.213	0.384	1.11446e-15
DDX3X	7.18443e-20	-0.409764	0.302	0.484	1.16582e-15
PA2G4	1.66067e-19	0.506811	0.384	0.276	2.69478e-15
GPCPD1	1.67331e-19	-0.42595	0.268	0.445	2.71527e-15
CNOT1	1.73484e-19	0.521761	0.249	0.137	2.81513e-15
DDN-AS1	1.79451e-19	-0.215786	0	0.051	2.91194e-15
GPR183	2.1109e-19	-0.386339	0.021	0.111	3.42535e-15
SNRPD2	3.67909e-19	0.385021	0.594	0.542	5.97006e-15
BOLA2B	3.8934e-19	0.429325	0.095	0.022	6.31782e-15
AC239799.2	4.73362e-19	-0.250386	0	0.05	7.68124e-15
RPL23A	5.07095e-19	0.274547	0.896	0.888	8.22864e-15
MIDN	5.20172e-19	-0.406797	0.33	0.51	8.44082e-15
RPL11	5.21497e-19	0.218405	0.995	0.996	8.46234e-15
TNFRSF1B	7.12115e-19	0.410153	0.641	0.582	1.15555e-14
RPL27	8.14961e-19	0.288462	0.867	0.856	1.32244e-14
COX6B1	9.99006e-19	0.297596	0.795	0.787	1.62109e-14
ICAM1	1.24077e-18	-0.501613	0.112	0.251	2.01339e-14
HLA-C	1.28949e-18	-0.310095	0.95	0.984	2.09245e-14
EIF5A	1.29057e-18	-0.425009	0.29	0.464	2.09421e-14
TIPARP	1.48734e-18	-0.428976	0.047	0.153	2.4135e-14
SMDT1	1.65966e-18	-0.300731	0.359	0.532	2.69313e-14
SNRPD3	2.22162e-18	0.437561	0.154	0.054	3.60502e-14
KTN1	2.51554e-18	0.515637	0.389	0.266	4.08197e-14
PNPLA8	2.60486e-18	-0.357694	0.098	0.228	4.22691e-14
DNAJB1	2.66895e-18	-0.452458	0.105	0.24	4.33091e-14
SEC61G	2.8413e-18	0.39896	0.464	0.407	4.61058e-14
ARL4C	2.90872e-18	-0.531972	0.091	0.217	4.71999e-14
AC010173.1	5.33234e-18	-0.225669	0	0.047	8.65279e-14
RGS1	5.54089e-18	-0.239887	0.001	0.055	8.9912e-14
ARF6	5.55485e-18	-0.436801	0.297	0.467	9.01386e-14
POLR2L	5.68205e-18	0.381594	0.574	0.528	9.22025e-14
JMJD1C	5.77055e-18	-0.394574	0.264	0.433	9.36388e-14
S100A10	5.86131e-18	-0.360182	0.958	0.971	9.51114e-14
AC091271.1	5.95343e-18	-0.292086	0.012	0.086	9.66064e-14
RNF145	6.51048e-18	0.521992	0.239	0.127	1.05646e-13
HNRNPU	7.25968e-18	-0.434872	0.534	0.7	1.17803e-13
PCBP1	8.25632e-18	-0.384452	0.635	0.768	1.33975e-13
SPAG5-AS1	8.71148e-18	-0.221454	0.001	0.054	1.41361e-13
ARHGDIA	9.09089e-18	-0.374487	0.411	0.586	1.47518e-13
CDC42EP3	1.05683e-17	-0.40932	0.36	0.534	1.71491e-13
RSRP1	1.18608e-17	0.50743	0.432	0.327	1.92465e-13
RPL36AL	1.55964e-17	0.267869	0.816	0.818	2.53083e-13
CFL1	1.56722e-17	-0.263968	0.932	0.97	2.54312e-13
SCAF11	1.58072e-17	0.500368	0.421	0.334	2.56503e-13
PRKCB	1.61704e-17	0.431026	0.465	0.386	2.62396e-13
AHR	1.90418e-17	-0.396971	0.185	0.338	3.08992e-13
ALDOA	1.91273e-17	0.271931	0.766	0.776	3.10379e-13
MCEMP1	1.97429e-17	-0.473877	0.17	0.321	3.20368e-13
ZCWPW2	1.97551e-17	-0.307991	0.017	0.095	3.20566e-13
OXSR1	2.67632e-17	-0.385673	0.064	0.176	4.34286e-13
MT1X	2.82255e-17	0.529848	0.248	0.138	4.58015e-13
AC025164.1	3.13237e-17	-0.469699	0.047	0.149	5.08289e-13
HLA-DQA2	3.28801e-17	0.518936	0.089	0.024	5.33545e-13
AC007384.1	3.66288e-17	-0.318263	0.011	0.082	5.94375e-13
MPEG1	4.42457e-17	0.409973	0.586	0.498	7.17975e-13
ETF1	4.51881e-17	-0.3434	0.134	0.268	7.33267e-13
SERPINA1	4.6381e-17	0.288236	0.839	0.834	7.52624e-13
BTBD19	5.98019e-17	-0.195635	0	0.044	9.70405e-13
TEDC1	6.18442e-17	-0.313727	0.023	0.105	1.00355e-12
RPL9	8.15814e-17	0.232897	0.971	0.967	1.32382e-12
AC025171.3	8.86173e-17	-0.281342	0.009	0.075	1.43799e-12
AC015912.3	9.44958e-17	-0.418393	0.068	0.18	1.53338e-12
YME1L1	9.50437e-17	-0.443092	0.189	0.341	1.54227e-12
C15orf48	9.69283e-17	-0.210489	0	0.044	1.57286e-12
HLA-DMB	1.05009e-16	0.49305	0.315	0.228	1.70398e-12
RPS25	1.13222e-16	0.229711	0.928	0.931	1.83725e-12
SELENOH	1.19259e-16	-0.317251	0.43	0.599	1.93522e-12
MRPL52	1.30099e-16	0.505215	0.363	0.242	2.11112e-12
MED29	1.36336e-16	-0.362288	0.074	0.187	2.21233e-12
SMIM4	1.46996e-16	0.444766	0.158	0.059	2.38531e-12
CCL4L2	1.52804e-16	-0.426115	0.007	0.068	2.47955e-12
TPM4	1.67397e-16	-0.41634	0.309	0.473	2.71635e-12
EIF4E	1.77984e-16	-0.388279	0.054	0.158	2.88815e-12
UQCR10	2.03128e-16	0.360987	0.605	0.542	3.29615e-12
HLA-DRB1	2.52259e-16	0.386297	0.807	0.763	4.09341e-12
ITGA4	2.9792e-16	0.51486	0.337	0.247	4.83434e-12
TRMT1	2.99189e-16	0.46948	0.326	0.24	4.85494e-12
MNDA	3.60269e-16	0.297825	0.85	0.841	5.84609e-12
GNLY	3.90641e-16	0.95096	0.151	0.053	6.33893e-12
PMAIP1	3.95714e-16	-0.338703	0.027	0.111	6.42125e-12
GNAS	3.99697e-16	0.354443	0.554	0.515	6.48589e-12
AC005264.1	4.12313e-16	-0.197088	0	0.042	6.6906e-12
DPM3	4.1473e-16	0.468987	0.272	0.154	6.72983e-12
ACTB	4.30007e-16	-0.163739	0.998	1	6.97773e-12
AC092803.1	5.9206e-16	-0.248597	0.008	0.071	9.60736e-12
TMBIM6	6.14184e-16	0.410282	0.594	0.52	9.96636e-12
FOSL2	6.38544e-16	-0.397305	0.162	0.302	1.03617e-11
RELB	8.0298e-16	-0.253924	0.239	0.383	1.303e-11
ZNF467	8.2948e-16	-0.367831	0.204	0.352	1.346e-11
CHCHD2	1.14153e-15	-0.273656	0.634	0.782	1.85236e-11
ARHGDIB	1.17003e-15	-0.296264	0.769	0.88	1.89861e-11
FCN1	1.23605e-15	0.257316	0.963	0.957	2.00573e-11
AL137857.1	1.24329e-15	0.232547	0.052	0.004	2.01749e-11
COL6A3	1.40452e-15	-0.266122	0.002	0.052	2.27912e-11
SEMA6B	1.75135e-15	-0.172087	0	0.04	2.84192e-11
RPL4	2.10351e-15	0.305263	0.877	0.839	3.41336e-11
RAC2	2.2921e-15	-0.35245	0.469	0.63	3.7194e-11
RBM3	2.35435e-15	-0.326768	0.51	0.669	3.8204e-11
RPS4Y1	4.13595e-15	0.415925	0.687	0.541	6.71141e-11
RPN2	4.27305e-15	0.445838	0.313	0.213	6.93388e-11
MAP1LC3B	4.36164e-15	-0.383863	0.296	0.453	7.07763e-11
PRPF4B	4.72973e-15	0.460553	0.235	0.142	7.67493e-11
CCR1	4.79055e-15	-0.342874	0.118	0.238	7.77363e-11
DEK	4.86657e-15	0.402871	0.598	0.523	7.89698e-11
C16orf54	4.9849e-15	-0.294467	0.081	0.185	8.08899e-11
ZNF267	5.83903e-15	-0.372743	0.074	0.181	9.475e-11
MT1E	6.38681e-15	0.340102	0.073	0.016	1.03639e-10
CSF1R	6.86069e-15	0.468365	0.255	0.157	1.11328e-10
FFAR2	7.08833e-15	-0.237674	0.006	0.062	1.15022e-10
VASH1	7.15642e-15	-0.258554	0.038	0.12	1.16127e-10
TMCO1	7.60328e-15	0.430434	0.22	0.12	1.23378e-10
UCP2	7.94514e-15	-0.417019	0.469	0.621	1.28926e-10
CTDSP1	8.07022e-15	-0.288414	0.229	0.372	1.30956e-10
EMP1	9.99916e-15	-0.206258	0.004	0.055	1.62256e-10
PPP1R10	1.07145e-14	-0.374443	0.059	0.157	1.73864e-10
SHKBP1	1.1655e-14	-0.210577	0.318	0.46	1.89126e-10
UTS2	1.34364e-14	-0.20513	0.001	0.045	2.18033e-10
AKAP9	1.41197e-14	0.488423	0.306	0.205	2.2912e-10
PTPRA	1.42538e-14	0.459223	0.202	0.107	2.31297e-10
AL499604.1	1.66752e-14	-0.259402	0.009	0.067	2.70588e-10
ACTG1	1.82114e-14	-0.286509	0.913	0.957	2.95517e-10
RPS20	1.87327e-14	0.355545	0.658	0.606	3.03976e-10
PDE7B	1.94518e-14	-0.146689	0	0.037	3.15645e-10
THBD	2.33793e-14	-0.273947	0.012	0.075	3.79375e-10
PTMA	2.35404e-14	0.216756	0.986	0.986	3.81989e-10
FRAT2	2.49688e-14	-0.390028	0.099	0.213	4.05169e-10
UBL5	2.76916e-14	0.326643	0.652	0.601	4.49351e-10
EAF1	2.7829e-14	-0.359666	0.118	0.238	4.51581e-10
OSER1	2.80593e-14	-0.225966	0.082	0.179	4.55318e-10
HNRNPA0	2.87478e-14	-0.359695	0.224	0.368	4.66491e-10
BEST1	2.95034e-14	-0.435362	0.091	0.199	4.78752e-10
GP1BB	3.14695e-14	-0.231283	0	0.037	5.10655e-10
HBA2	3.14695e-14	-0.949208	0	0.037	5.10655e-10
NFIL3	3.14881e-14	-0.365037	0.087	0.196	5.10957e-10
BACH1	3.25325e-14	-0.322587	0.25	0.394	5.27906e-10
LILRB2	3.38208e-14	0.389922	0.513	0.466	5.4881e-10
SRA1	3.75208e-14	-0.402285	0.225	0.368	6.0885e-10
SNRPB2	4.22168e-14	0.418052	0.277	0.188	6.85052e-10
SRP14	4.25747e-14	0.246691	0.708	0.699	6.90859e-10
SPATA2L	4.42338e-14	-0.160292	0.017	0.073	7.17781e-10
HAVCR2	4.57578e-14	-0.301277	0.045	0.133	7.42512e-10
AC002451.1	4.72422e-14	0.17001	0.029	0	7.666e-10
AL627171.1	4.75542e-14	-0.188785	0.001	0.042	7.71662e-10
SERPINB2	5.09048e-14	-0.163507	0	0.036	8.26033e-10
U2AF1	5.20787e-14	0.28189	0.079	0.017	8.45081e-10
AP5B1	5.48542e-14	-0.392086	0.139	0.263	8.9012e-10
CD4	5.57974e-14	0.412595	0.384	0.31	9.05425e-10
PRMT2	5.73983e-14	0.438109	0.285	0.196	9.31402e-10
BRI3	6.12475e-14	-0.430727	0.585	0.707	9.93863e-10
GADD45B	8.17345e-14	-0.398937	0.172	0.304	1.32631e-09
SYF2	8.45611e-14	0.397053	0.492	0.408	1.37217e-09
SRSF9	1.14494e-13	-0.409	0.349	0.496	1.8579e-09
ODC1	1.14801e-13	-0.296017	0.051	0.141	1.86288e-09
HLA-F	1.20523e-13	0.392265	0.413	0.358	1.95573e-09
NDFIP1	1.21988e-13	0.395321	0.312	0.238	1.97951e-09
PNISR	1.42208e-13	0.393469	0.442	0.362	2.3076e-09
DDX39B	1.42432e-13	0.307101	0.365	0.341	2.31125e-09
DYSF	1.43698e-13	-0.377338	0.112	0.227	2.33178e-09
ZEB2-AS1	1.50359e-13	-0.332543	0.034	0.113	2.43987e-09
SIK1B	1.67259e-13	-0.177732	0.008	0.061	2.71411e-09
DPYSL2	1.81118e-13	0.425122	0.284	0.195	2.939e-09
EHD1	1.94574e-13	-0.347771	0.099	0.209	3.15735e-09
SARS	1.97607e-13	0.403065	0.199	0.124	3.20657e-09
AL356512.1	1.98843e-13	-0.183404	0.004	0.051	3.22663e-09
ARHGEF40	2.08633e-13	-0.423056	0.133	0.252	3.38548e-09
AC005050.3	2.15289e-13	-0.163602	0	0.034	3.4935e-09
PFDN1	2.31535e-13	0.415355	0.199	0.123	3.75712e-09
RIPK2	2.65671e-13	-0.297239	0.079	0.18	4.31105e-09
H2AFZ	3.05854e-13	-0.364877	0.385	0.534	4.96309e-09
MYL12B	3.20215e-13	-0.256009	0.541	0.687	5.19613e-09
SLIRP	3.23272e-13	0.414	0.286	0.178	5.24574e-09
CHD1	3.42136e-13	-0.30287	0.21	0.342	5.55183e-09
SNW1	3.54656e-13	0.444272	0.25	0.148	5.755e-09
BTF3	3.76648e-13	-0.267432	0.826	0.892	6.11186e-09
EPS8	3.99969e-13	-0.232985	0.007	0.059	6.4903e-09
GNG5	4.81841e-13	-0.267657	0.631	0.767	7.81883e-09
CD300E	4.92742e-13	-0.352391	0.301	0.445	7.99573e-09
CTSB	4.97529e-13	0.285781	0.632	0.602	8.0734e-09
MAP3K1	5.15968e-13	-0.317613	0.205	0.336	8.37261e-09
MAFF	5.23323e-13	-0.225602	0.014	0.074	8.49197e-09
HBA1	5.62676e-13	-0.742132	0	0.033	9.13055e-09
CXCL1	5.62676e-13	-0.199944	0	0.033	9.13055e-09
RAP2B	5.98324e-13	-0.334368	0.17	0.296	9.70901e-09
FOSL1	6.33934e-13	-0.226853	0.011	0.068	1.02869e-08
ZBTB7A	7.69105e-13	0.409651	0.363	0.297	1.24803e-08
SBDS	7.94403e-13	-0.277132	0.114	0.221	1.28908e-08
RALGDS	8.02444e-13	-0.247677	0.044	0.125	1.30213e-08
UBE2D3	8.0836e-13	-0.288525	0.482	0.629	1.31173e-08
GNAI3	8.3719e-13	-0.300336	0.171	0.295	1.35851e-08
PILRA	8.54735e-13	0.314569	0.425	0.388	1.38698e-08
ARRB2	8.61044e-13	-0.193506	0.601	0.738	1.39722e-08
ACSL1	8.62714e-13	-0.410469	0.159	0.281	1.39993e-08
CTNNB1	8.66561e-13	-0.301316	0.186	0.309	1.40617e-08
NR1H2	9.39261e-13	-0.300071	0.145	0.261	1.52414e-08
TAOK3	9.57778e-13	0.402934	0.337	0.268	1.55419e-08
COX7A2	1.07849e-12	0.290484	0.542	0.509	1.75006e-08
IQGAP1	1.09456e-12	0.292551	0.641	0.604	1.77614e-08
MPST	1.23101e-12	-0.251586	0.136	0.247	1.99755e-08
EGR3	1.23963e-12	-0.175891	0.001	0.039	2.01154e-08
DENND10	1.31581e-12	0.458674	0.283	0.195	2.13516e-08
ADAMTSL4-AS1	1.3683e-12	-0.186979	0.004	0.049	2.22035e-08
ARID5A	1.38048e-12	-0.287045	0.073	0.167	2.2401e-08
C17orf107	1.46992e-12	-0.1387	0	0.032	2.38523e-08
HMGB1	1.47776e-12	0.213787	0.74	0.746	2.39797e-08
FBXW11	1.59776e-12	0.404369	0.139	0.071	2.59269e-08
CATIP-AS1	1.73244e-12	-0.208062	0.005	0.051	2.81123e-08
NBPF26	1.80148e-12	0.424324	0.182	0.097	2.92326e-08
IPMK	1.89706e-12	-0.284467	0.078	0.171	3.07836e-08
NFKB2	1.90929e-12	-0.34786	0.155	0.273	3.0982e-08
RUNX1	1.91665e-12	-0.284404	0.115	0.221	3.11014e-08
DYNC1I2	1.93047e-12	0.408874	0.192	0.1	3.13257e-08
MTHFS	1.93929e-12	-0.351725	0.108	0.216	3.14689e-08
TMX4	1.98188e-12	-0.454435	0.158	0.273	3.21599e-08
RARA	2.13448e-12	-0.360649	0.197	0.325	3.46362e-08
FNIP1	2.23233e-12	-0.120403	0.125	0.205	3.62241e-08
MARCKSL1	2.23724e-12	-0.388533	0.119	0.229	3.63037e-08
ARF4	2.70978e-12	-0.368999	0.118	0.227	4.39717e-08
FKBP2	2.85628e-12	0.323146	0.109	0.041	4.63488e-08
AL022069.3	3.03089e-12	-0.180092	0.003	0.044	4.91822e-08
RNF213	3.12578e-12	0.390341	0.55	0.482	5.0722e-08
PSME1	3.19732e-12	0.301625	0.709	0.672	5.18829e-08
SLC25A37	3.47292e-12	-0.535223	0.243	0.369	5.63551e-08
ANPEP	3.53719e-12	-0.312386	0.227	0.355	5.7398e-08
TNFAIP6	3.8383e-12	-0.150107	0	0.031	6.22842e-08
RNF7	4.00328e-12	-0.24255	0.324	0.46	6.49612e-08
NDUFS5	4.14336e-12	0.263437	0.555	0.531	6.72343e-08
RTF1	4.17221e-12	0.355283	0.287	0.22	6.77025e-08
NDEL1	4.63888e-12	-0.262098	0.057	0.142	7.52751e-08
ZEB2	4.97801e-12	-0.255761	0.5	0.642	8.07781e-08
GAPDH	5.02279e-12	-0.246041	0.985	0.992	8.15048e-08
CREM	5.03646e-12	-0.220652	0.026	0.093	8.17267e-08
ARL5B	5.11031e-12	-0.228545	0.021	0.084	8.2925e-08
DOCK8	5.36806e-12	-0.300514	0.355	0.496	8.71075e-08
YPEL3	5.50625e-12	-0.373734	0.383	0.523	8.93499e-08
SIAH2	5.64424e-12	-0.28246	0.106	0.207	9.15891e-08
RHOA	5.65913e-12	-0.264541	0.795	0.881	9.18307e-08
MTX1	5.72517e-12	-0.325478	0.136	0.248	9.29023e-08
NQO2	5.79971e-12	-0.300375	0.134	0.245	9.41119e-08
TNFSF13	5.88954e-12	0.365079	0.412	0.362	9.55696e-08
NAA10	5.96445e-12	0.361271	0.163	0.078	9.67851e-08
LLPH	5.97458e-12	0.38114	0.199	0.126	9.69495e-08
TCEA1	6.21514e-12	0.368104	0.465	0.39	1.00853e-07
RB1	6.3208e-12	0.399894	0.262	0.189	1.02568e-07
CXCL16	6.54753e-12	-0.371966	0.089	0.187	1.06247e-07
RAB7A	6.69079e-12	-0.244672	0.291	0.421	1.08571e-07
ARPC2	6.69735e-12	-0.246624	0.825	0.897	1.08678e-07
RNF149	7.79324e-12	-0.333098	0.389	0.53	1.26461e-07
NAF1	7.82032e-12	-0.280823	0.021	0.084	1.269e-07
CD69	8.03171e-12	-0.351831	0.037	0.11	1.30331e-07
DDX17	8.67387e-12	0.357713	0.53	0.453	1.40751e-07
HCLS1	8.82268e-12	-0.218682	0.595	0.727	1.43166e-07
PTGER2	9.35764e-12	-0.332772	0.095	0.195	1.51846e-07
RC3H1	9.44772e-12	0.427401	0.284	0.21	1.53308e-07
ALAS2	1.00188e-11	-0.467238	0	0.03	1.62575e-07
COTL1	1.00474e-11	-0.228807	0.955	0.979	1.63039e-07
DDX21	1.05563e-11	0.347352	0.487	0.421	1.71297e-07
GLIPR1	1.07083e-11	0.327492	0.525	0.487	1.73763e-07
ADA2	1.1049e-11	0.385803	0.464	0.38	1.79293e-07
ITGB2	1.13849e-11	0.260621	0.878	0.85	1.84743e-07
SH3BGRL	1.29023e-11	0.176563	0.515	0.537	2.09365e-07
CCNH	1.2907e-11	-0.251843	0.097	0.194	2.09442e-07
CDA	1.30979e-11	-0.26212	0.435	0.574	2.12539e-07
IL17RA	1.41641e-11	0.365984	0.529	0.449	2.29841e-07
GK	1.43564e-11	-0.34825	0.066	0.153	2.32961e-07
ATG2A	1.52968e-11	-0.235337	0.065	0.147	2.48221e-07
CHIC2	1.55009e-11	-0.29557	0.09	0.186	2.51533e-07
TUBB1	1.61843e-11	-0.155723	0	0.029	2.62623e-07
CFDP1	1.62476e-11	0.389217	0.193	0.107	2.6365e-07
BCAP31	1.75751e-11	0.345929	0.371	0.31	2.85191e-07
CYP1B1	1.80833e-11	-0.450075	0.174	0.291	2.93437e-07
GABARAP	1.82935e-11	-0.192619	0.973	0.989	2.96848e-07
MBNL1	1.8491e-11	0.19953	0.503	0.532	3.00053e-07
VAMP8	2.01138e-11	0.254023	0.701	0.673	3.26387e-07
MRFAP1	2.15362e-11	-0.244483	0.166	0.273	3.49468e-07
BLVRB	2.18698e-11	-0.226338	0.553	0.688	3.54882e-07
SLC25A6	2.37356e-11	-0.237318	0.823	0.903	3.85157e-07
ELL	2.43052e-11	-0.24527	0.063	0.145	3.944e-07
RBIS	2.44207e-11	0.370846	0.383	0.307	3.96275e-07
ZNF207	2.72222e-11	0.388337	0.324	0.246	4.41735e-07
Z99127.4	2.89736e-11	-0.155329	0.002	0.039	4.70155e-07
SOX4	3.0017e-11	0.450199	0.232	0.141	4.87086e-07
TALDO1	3.20579e-11	-0.245328	0.786	0.878	5.20204e-07
LINC02356	3.3578e-11	0.171026	0.035	0.002	5.4487e-07
OIP5-AS1	3.5972e-11	0.357714	0.219	0.155	5.83717e-07
RPS7	3.59851e-11	0.172818	0.994	0.994	5.83931e-07
ATP2B1	3.653e-11	-0.359515	0.284	0.415	5.92772e-07
TRAPPC1	3.70839e-11	-0.25065	0.435	0.572	6.0176e-07
ERH	3.861e-11	-0.348746	0.215	0.336	6.26524e-07
ARF3	4.02776e-11	-0.161166	0.185	0.282	6.53585e-07
PTPN6	4.06139e-11	0.325753	0.571	0.519	6.59041e-07
TRIM58	4.26144e-11	-0.197117	0.001	0.035	6.91504e-07
TM2D3	4.37188e-11	-0.232307	0.06	0.14	7.09425e-07
DNAJB6	5.28142e-11	-0.0669045	0.202	0.287	8.57016e-07
DYNLL1	5.29037e-11	-0.357299	0.308	0.44	8.58468e-07
IFITM2	5.40305e-11	0.230386	0.662	0.679	8.76752e-07
LILRA5	5.40922e-11	-0.400043	0.357	0.487	8.77753e-07
CXorf40A	5.55863e-11	-0.196992	0.014	0.067	9.02e-07
VSTM1	5.69194e-11	0.381575	0.213	0.12	9.23631e-07
FGR	5.7527e-11	0.258771	0.676	0.661	9.33491e-07
MTLN	5.91202e-11	0.366866	0.197	0.112	9.59344e-07
CWF19L2	6.09407e-11	0.272294	0.079	0.025	9.88885e-07
UQCRC1	6.36096e-11	0.046961	0.382	0.444	1.03219e-06
ITGAX	6.63885e-11	-0.153849	0.194	0.294	1.07729e-06
HEXB	6.79215e-11	0.285737	0.273	0.242	1.10216e-06
SRI	6.81404e-11	-0.29348	0.172	0.286	1.10571e-06
AL355881.1	6.81913e-11	-0.123009	0	0.027	1.10654e-06
IER3-AS1	6.81913e-11	-0.110745	0	0.027	1.10654e-06
DPH3	7.02842e-11	-0.307279	0.086	0.178	1.1405e-06
TENT5C	7.03255e-11	-0.161369	0.004	0.044	1.14117e-06
C11orf98	7.37812e-11	0.22409	0.084	0.025	1.19725e-06
RNASE6	7.67746e-11	0.378207	0.31	0.241	1.24582e-06
TLNRD1	7.76251e-11	-0.248408	0.056	0.135	1.25962e-06
TRIM56	7.79429e-11	0.402382	0.161	0.097	1.26478e-06
TMEM256	8.74742e-11	0.360734	0.38	0.308	1.41944e-06
IAH1	9.11619e-11	-0.222061	0.102	0.192	1.47928e-06
JAML	9.38239e-11	0.242826	0.584	0.581	1.52248e-06
PURB	9.65693e-11	-0.267524	0.059	0.138	1.56703e-06
GNA15	1.04034e-10	-0.274107	0.116	0.214	1.68816e-06
SREBF2-AS1	1.06045e-10	-0.133268	0.001	0.034	1.72079e-06
AL078459.1	1.10124e-10	-0.110126	0	0.027	1.78698e-06
TRIR	1.1073e-10	-0.224851	0.535	0.666	1.79681e-06
TMEM176B	1.11081e-10	0.31992	0.496	0.468	1.80252e-06
PLK2	1.14826e-10	-0.153219	0.002	0.037	1.86327e-06
BCL10	1.21083e-10	-0.30899	0.081	0.17	1.96481e-06
TBC1D7	1.21265e-10	-0.234922	0.031	0.096	1.96777e-06
GZMB	1.26651e-10	0.33236	0.07	0.018	2.05516e-06
TOM1	1.32079e-10	-0.267911	0.274	0.399	2.14324e-06
ANTXR2	1.32344e-10	-0.277788	0.069	0.15	2.14755e-06
CXorf21	1.48775e-10	-0.267781	0.039	0.109	2.41418e-06
UBE2E2	1.49585e-10	0.389808	0.149	0.081	2.42732e-06
BZW1	1.56131e-10	-0.183134	0.245	0.353	2.53354e-06
HIST1H4C	1.65125e-10	0.373212	0.27	0.182	2.67949e-06
RPL14	1.76275e-10	0.168569	0.965	0.964	2.86042e-06
HHEX	1.77217e-10	0.351489	0.159	0.101	2.87571e-06
ADPGK-AS1	1.77832e-10	-0.106287	0	0.026	2.88569e-06
LINC01136	1.77832e-10	-0.128857	0	0.026	2.88569e-06
CDKN2B	1.77832e-10	-0.124865	0	0.026	2.88569e-06
NARS	1.81112e-10	0.376313	0.218	0.135	2.93891e-06
ARRDC4	1.81116e-10	-0.320411	0.059	0.138	2.93897e-06
CBX3	1.8153e-10	0.336919	0.315	0.252	2.9457e-06
C8orf33	1.81753e-10	0.29428	0.105	0.046	2.94931e-06
VEGFA	1.83691e-10	-0.222758	0.042	0.109	2.98075e-06
HLA-DRA	1.85103e-10	0.298895	0.805	0.777	3.00367e-06
EIF3L	1.92015e-10	0.15769	0.449	0.48	3.11583e-06
MOB3A	1.98893e-10	-0.282432	0.201	0.318	3.22743e-06
BNIP3L	2.00876e-10	-0.329167	0.372	0.502	3.25962e-06
SKIL	2.04128e-10	-0.194712	0.059	0.131	3.31238e-06
ELMSAN1	2.05565e-10	-0.244555	0.074	0.157	3.3357e-06
STX10	2.10795e-10	-0.263718	0.322	0.449	3.42057e-06
NME4	2.22257e-10	-0.175357	0.045	0.11	3.60657e-06
B3GNT5	2.30418e-10	-0.205994	0.017	0.071	3.73899e-06
LAMTOR1	2.34149e-10	-0.273354	0.539	0.668	3.79954e-06
UVRAG	2.34835e-10	-0.2653	0.098	0.186	3.81066e-06
H2AFV	2.35773e-10	-0.254346	0.327	0.456	3.82588e-06
PIGX	2.3905e-10	0.397404	0.118	0.054	3.87906e-06
EIF3F	2.42294e-10	-0.209444	0.535	0.664	3.93171e-06
SELENOK	2.43047e-10	-0.235436	0.181	0.289	3.94392e-06
MYH9	2.549e-10	-0.369917	0.561	0.673	4.13627e-06
JUP	2.55237e-10	0.262653	0.095	0.035	4.14173e-06
ANKRD49	2.59183e-10	0.286681	0.105	0.041	4.20577e-06
NCF2	2.60847e-10	-0.230011	0.6	0.724	4.23277e-06
MYD88	2.7598e-10	-0.28298	0.208	0.323	4.47833e-06
COX7B	2.77362e-10	0.277193	0.462	0.422	4.50075e-06
C5orf24	2.78547e-10	0.315517	0.13	0.06	4.51998e-06
AC096733.2	2.87156e-10	-0.130292	0	0.026	4.65969e-06
BASP1-AS1	2.87156e-10	-0.115501	0	0.026	4.65969e-06
POLD4	2.93513e-10	-0.255521	0.384	0.515	4.76283e-06
B2M	3.04202e-10	0.131611	0.999	0.996	4.93629e-06
SPCS2	3.17349e-10	0.363388	0.268	0.181	5.14962e-06
LINC00482	3.22898e-10	0.160923	0.041	0.005	5.23966e-06
HNRNPF	3.36609e-10	-0.297838	0.259	0.382	5.46215e-06
CD36	3.37039e-10	0.292822	0.539	0.509	5.46913e-06
CCDC88A	3.47123e-10	0.296917	0.391	0.358	5.63277e-06
ATP6V0D1	3.5872e-10	-0.254814	0.468	0.598	5.82095e-06
YWHAE	3.62793e-10	0.396784	0.375	0.287	5.88705e-06
COX5B	3.66453e-10	0.174398	0.737	0.745	5.94643e-06
AC026979.2	3.97516e-10	0.338561	0.095	0.044	6.45049e-06
NDUFC1	3.99149e-10	0.377825	0.321	0.224	6.477e-06
MRPS21	4.04813e-10	0.260436	0.368	0.338	6.56891e-06
SLC20A1	4.06725e-10	0.31589	0.16	0.078	6.59993e-06
ETV6	4.18228e-10	0.381106	0.333	0.251	6.78659e-06
DYNLT1	4.40705e-10	-0.342412	0.232	0.351	7.15132e-06
GPR84	4.6367e-10	-0.0993244	0	0.025	7.52397e-06
GSTP1	4.67144e-10	0.156852	0.903	0.927	7.58034e-06
SRSF7	4.74457e-10	-0.308643	0.228	0.346	7.69902e-06
SF3B5	4.8325e-10	-0.151801	0.428	0.545	7.84171e-06
TRA2B	4.96023e-10	0.37227	0.407	0.319	8.04896e-06
VASP	4.97134e-10	-0.291649	0.449	0.578	8.067e-06
RPLP1	4.97376e-10	0.121409	0.998	0.999	8.07092e-06
FNBP1	4.99059e-10	0.300604	0.358	0.317	8.09824e-06
PTP4A2	5.20905e-10	0.265962	0.661	0.643	8.45273e-06
ATP6V1G1	5.22862e-10	-0.231667	0.5	0.629	8.48448e-06
CCL4	5.35769e-10	-0.706848	0.029	0.09	8.69392e-06
UPP1	5.4947e-10	-0.281881	0.3	0.425	8.91624e-06
TTC14	5.56821e-10	0.333261	0.135	0.077	9.03553e-06
NDUFB2	5.65822e-10	0.248647	0.565	0.524	9.1816e-06
ATP6V1F	6.07267e-10	-0.0622601	0.563	0.666	9.85412e-06
RAP1B	6.14824e-10	-0.2077	0.346	0.466	9.97675e-06
HNRNPC	6.15697e-10	-0.0854517	0.437	0.54	9.99091e-06
NFKBIE	6.24312e-10	-0.294469	0.076	0.159	1.01307e-05
JOSD1	6.40806e-10	-0.213583	0.064	0.138	1.03984e-05
LCP2	6.684e-10	-0.221213	0.226	0.338	1.08461e-05
GCH1	7.03078e-10	-0.308503	0.061	0.137	1.14088e-05
FOLR3	7.04694e-10	-0.314449	0.078	0.162	1.14351e-05
CD55	7.19017e-10	-0.337088	0.352	0.479	1.16675e-05
ID3	7.33997e-10	-0.205953	0.005	0.043	1.19106e-05
ILF3-DT	7.38247e-10	-0.139039	0.082	0.15	1.19795e-05
AC106739.1	7.48662e-10	-0.112202	0	0.025	1.21485e-05
MTMR14	7.84199e-10	-0.235491	0.185	0.29	1.27252e-05
ZFP36L2	8.04072e-10	-0.418877	0.577	0.668	1.30477e-05
FCGR3A	8.46264e-10	0.419924	0.09	0.037	1.37323e-05
EZR	8.65584e-10	-0.284889	0.206	0.319	1.40458e-05
TBCA	8.76485e-10	0.158176	0.455	0.468	1.42227e-05
AC024909.1	8.88948e-10	-0.198197	0.007	0.048	1.4425e-05
POU2F2	9.29181e-10	0.225082	0.515	0.515	1.50778e-05
ANAPC15	9.33884e-10	-0.229409	0.174	0.276	1.51541e-05
ABHD5	9.69262e-10	-0.40287	0.167	0.265	1.57282e-05
BST2	1.00336e-09	0.222875	0.466	0.456	1.62816e-05
COPS9	1.03438e-09	0.36092	0.423	0.325	1.67848e-05
TXNL4A	1.11118e-09	-0.270633	0.265	0.384	1.80311e-05
ITGA5	1.19003e-09	-0.194075	0.117	0.203	1.93107e-05
IL32	1.24066e-09	0.0220914	0.112	0.064	2.01323e-05
TMA16	1.26643e-09	0.292662	0.081	0.03	2.05503e-05
PPIB	1.27371e-09	0.220355	0.623	0.602	2.06685e-05
SARAF	1.28947e-09	-0.182798	0.477	0.598	2.09242e-05
PLEKHO1	1.29111e-09	0.291421	0.357	0.32	2.09508e-05
ZNF429	1.32906e-09	-0.248159	0.028	0.086	2.15666e-05
SULF2	1.50097e-09	0.320897	0.295	0.249	2.43562e-05
HLA-DRB5	1.5309e-09	0.304674	0.576	0.529	2.4842e-05
CYB5D1	1.67595e-09	-0.118379	0.001	0.03	2.71957e-05
ADAP2	1.81419e-09	-0.195683	0.134	0.224	2.94388e-05
AC027601.6	1.83751e-09	0.147313	0.034	0.004	2.98173e-05
CCT6A	1.84425e-09	0.129393	0.234	0.255	2.99266e-05
TICAM1	1.94865e-09	-0.196343	0.047	0.114	3.16208e-05
HES1	1.95171e-09	-0.104541	0	0.023	3.16704e-05
AL162377.1	2.03295e-09	-0.159185	0.007	0.046	3.29886e-05
MIEN1	2.05152e-09	-0.163244	0.238	0.339	3.329e-05
MAP4K4	2.07686e-09	0.360612	0.265	0.204	3.37012e-05
KLF5	2.13113e-09	-0.162733	0.003	0.034	3.45818e-05
PQBP1	2.14616e-09	-0.0277618	0.234	0.302	3.48258e-05
SNHG8	2.15353e-09	0.311484	0.238	0.185	3.49454e-05
PPT1	2.1748e-09	0.333091	0.463	0.393	3.52905e-05
RASL11A	2.22344e-09	-0.171046	0.003	0.036	3.60797e-05
HLA-B	2.23772e-09	0.154919	0.993	0.991	3.63115e-05
CAVIN2	2.4488e-09	-0.154954	0.003	0.033	3.97367e-05
RGS10	2.51349e-09	0.238463	0.396	0.377	4.07864e-05
PPP2R5C	2.52136e-09	0.245555	0.189	0.165	4.09141e-05
CORO1C	2.60812e-09	-0.218877	0.107	0.192	4.23219e-05
CHRNE	2.61558e-09	-0.121589	0.001	0.03	4.2443e-05
VSIR	2.67621e-09	0.16811	0.728	0.746	4.34268e-05
ERGIC3	2.71008e-09	-0.0348539	0.306	0.386	4.39765e-05
SNRPF	2.86334e-09	0.337323	0.263	0.188	4.64634e-05
LINC-PINT	2.86624e-09	-0.144969	0.032	0.084	4.65104e-05
TSC22D2	2.95487e-09	-0.253394	0.043	0.109	4.79487e-05
TYROBP	3.05392e-09	-0.154656	0.985	0.998	4.95559e-05
TWF2	3.07352e-09	-0.271444	0.34	0.462	4.9874e-05
AC017083.1	3.1512e-09	-0.100654	0	0.023	5.11345e-05
LITAF	3.15963e-09	-0.258134	0.267	0.381	5.12714e-05
MITD1	3.17914e-09	0.335752	0.13	0.07	5.15879e-05
DSE	3.20887e-09	-0.190501	0.094	0.171	5.20704e-05
WDR43	3.24531e-09	0.335506	0.121	0.06	5.26617e-05
CEBPZ	3.25828e-09	0.344538	0.162	0.106	5.28722e-05
NEU1	3.27815e-09	-0.278734	0.094	0.178	5.31945e-05
GABPB1-IT1	3.4132e-09	-0.20219	0.097	0.176	5.53859e-05
OVCA2	3.42167e-09	-0.193673	0.09	0.166	5.55234e-05
MSRB1	3.56192e-09	-0.297044	0.265	0.381	5.77992e-05
IARS2	3.61588e-09	0.357237	0.194	0.132	5.86749e-05
CELF2	3.72535e-09	0.298483	0.379	0.341	6.04512e-05
AL133330.1	3.84025e-09	-0.142648	0.007	0.045	6.23158e-05
IRAK2	4.09365e-09	-0.146928	0.005	0.041	6.64277e-05
THOC7	4.15818e-09	0.330807	0.249	0.186	6.74747e-05
MLF2	4.24761e-09	-0.135119	0.235	0.327	6.89259e-05
SUMO3	4.25402e-09	-0.128054	0.234	0.325	6.90299e-05
AC007613.1	4.26639e-09	-0.132101	0.002	0.032	6.92307e-05
PPP1CB	4.37824e-09	-0.163347	0.229	0.322	7.10457e-05
AC044849.1	4.42592e-09	-0.149545	0.007	0.046	7.18194e-05
ECH1	4.43592e-09	-0.0972876	0.257	0.341	7.19816e-05
LST1	4.48801e-09	0.156495	0.891	0.911	7.28269e-05
C1orf162	4.49759e-09	-0.121231	0.536	0.648	7.29823e-05
NOP10	4.72175e-09	-0.197219	0.437	0.554	7.66198e-05
HECA	4.85696e-09	-0.28577	0.075	0.153	7.88139e-05
AC098818.2	5.08794e-09	-0.0853627	0	0.022	8.2562e-05
SERPINB9P1	5.08794e-09	-0.0834354	0	0.022	8.2562e-05
RETN	5.11358e-09	0.42611	0.276	0.211	8.29781e-05
CAPZA2	5.11962e-09	-0.237335	0.311	0.426	8.30761e-05
C1QBP	5.18729e-09	0.319146	0.267	0.216	8.41741e-05
SEMA4A	5.23177e-09	0.344041	0.199	0.137	8.4896e-05
HNRNPK	5.42306e-09	0.209335	0.551	0.563	8.8e-05
DUSP10	5.44482e-09	-0.13261	0.008	0.046	8.83531e-05
NAA38	5.5208e-09	0.311598	0.456	0.387	8.9586e-05
PNPLA2	5.53849e-09	-0.189134	0.343	0.454	8.9873e-05
PICALM	5.57048e-09	-0.25196	0.277	0.393	9.03922e-05
LAMTOR4	5.63309e-09	-0.109786	0.761	0.853	9.14082e-05
TPT1	5.7037e-09	-0.171081	0.986	0.996	9.2554e-05
CFD	5.80233e-09	0.249168	0.677	0.644	9.41545e-05
NKG7	5.83065e-09	0.550561	0.183	0.103	9.4614e-05
PF4	5.86781e-09	-0.158016	0.003	0.034	9.52169e-05
RAC1	6.08516e-09	-0.222019	0.795	0.867	9.87439e-05
SUPT4H1	6.16072e-09	-0.238054	0.309	0.425	9.99701e-05
MPG	6.23137e-09	-0.140763	0.175	0.262	0.000101116
LINC00963	6.53279e-09	-0.144087	0.135	0.211	0.000106008
RBPJ	6.54087e-09	0.243275	0.262	0.249	0.000106139
WSB1	6.55701e-09	-0.328941	0.299	0.415	0.000106401
ATP1A1	6.90941e-09	-0.240127	0.206	0.31	0.000112119
ABRACL	7.02953e-09	-0.246049	0.306	0.422	0.000114068
AMPD2	7.45841e-09	-0.288807	0.194	0.299	0.000121028
TIMP2	7.84905e-09	0.335146	0.328	0.262	0.000127367
ZC3H12A	7.85779e-09	-0.210401	0.032	0.09	0.000127508
WDR45B	8.03058e-09	0.332511	0.153	0.101	0.000130312
ANXA5	8.31674e-09	-0.0193894	0.659	0.742	0.000134956
LILRB3	8.71202e-09	0.251543	0.377	0.353	0.00014137
MRPS24	9.0715e-09	0.230919	0.333	0.324	0.000147203
RPH3A	9.28784e-09	-0.212602	0.016	0.062	0.000150714
LIPE-AS1	9.2992e-09	0.27161	0.077	0.031	0.000150898
OGT	9.50843e-09	0.362115	0.211	0.144	0.000154293
TXN	9.51312e-09	-0.0635551	0.436	0.526	0.000154369
GPSM3	9.69525e-09	-0.240537	0.664	0.766	0.000157325
DHRS4	9.81247e-09	-0.169887	0.224	0.319	0.000159227
FYB1	9.90162e-09	0.150866	0.759	0.794	0.000160674
ST13	1.00775e-08	0.257608	0.349	0.328	0.000163527
SUMO2	1.02507e-08	-0.197937	0.565	0.682	0.000166339
ARF1	1.02787e-08	-0.231076	0.481	0.6	0.000166793
NEDD8	1.05776e-08	-0.214934	0.407	0.523	0.000171644
CD63	1.05989e-08	-0.251088	0.428	0.548	0.000171989
AC009690.2	1.06091e-08	0.085091	0.017	0	0.000172154
BCL7B	1.11998e-08	-0.218448	0.12	0.206	0.000181739
CNN2	1.1302e-08	-0.176221	0.243	0.345	0.000183397
BAX	1.14838e-08	-0.195237	0.373	0.486	0.000186348
TPR	1.18938e-08	0.343226	0.328	0.255	0.000193
LYN	1.22938e-08	-0.204165	0.449	0.567	0.000199491
VPS28	1.30798e-08	-0.227504	0.413	0.53	0.000212246
CD99	1.315e-08	0.0982223	0.6	0.636	0.000213386
ACER3	1.32068e-08	0.329225	0.159	0.089	0.000214306
PYCARD	1.32579e-08	-0.176239	0.764	0.855	0.000215137
LINC02728	1.3265e-08	-0.09274	0	0.021	0.000215252
C6orf99	1.3265e-08	-0.0843802	0	0.021	0.000215252
GRK2	1.3377e-08	0.235429	0.478	0.466	0.000217069
HMGN2	1.35748e-08	0.184325	0.559	0.557	0.000220278
FKBP8	1.37475e-08	-0.225404	0.445	0.564	0.000223081
SPARC	1.39527e-08	-0.165949	0.005	0.039	0.000226411
SDCBP	1.41737e-08	-0.243634	0.484	0.602	0.000229996
MYL12A	1.43481e-08	-0.198843	0.665	0.771	0.000232826
TNNT1	1.44334e-08	-0.0498423	0.054	0.094	0.000234211
PLSCR1	1.49841e-08	-0.258177	0.222	0.328	0.000243148
MAGOH	1.5042e-08	-0.168915	0.154	0.241	0.000244086
MRPL53	1.54278e-08	0.211292	0.06	0.018	0.000250348
PEPD	1.55361e-08	-0.134411	0.163	0.241	0.000252104
TAGLN2	1.72714e-08	-0.293972	0.68	0.78	0.000280263
AC073195.1	1.78005e-08	-0.10748	0.001	0.027	0.000288849
WDR70	1.81441e-08	0.253808	0.103	0.045	0.000294424
IFNGR1	1.86966e-08	-0.241788	0.21	0.312	0.000303389
U62317.4	1.96408e-08	-0.18173	0.011	0.051	0.000318711
CANX	1.98566e-08	0.2259	0.43	0.415	0.000322213
DCTN3	1.99776e-08	-0.259319	0.232	0.339	0.000324176
UQCRHL	2.01658e-08	-0.155788	0.012	0.053	0.00032723
IMPDH1	2.03381e-08	-0.209394	0.239	0.341	0.000330027
ETV3	2.10279e-08	-0.203898	0.031	0.086	0.000341219
APH1A	2.10598e-08	-0.0563559	0.216	0.292	0.000341737
SRSF10	2.14029e-08	0.331542	0.275	0.221	0.000347304
GASAL1	2.14201e-08	-0.084401	0	0.02	0.000347584
CATIP	2.14201e-08	-0.081649	0	0.02	0.000347584
AL353719.1	2.14201e-08	-0.0948539	0	0.02	0.000347584
PACERR	2.14201e-08	-0.0955048	0	0.02	0.000347584
B4GALT1	2.15873e-08	-0.190394	0.129	0.212	0.000350297
CTSL	2.16068e-08	-0.180647	0.022	0.07	0.000350613
ST20-AS1	2.16779e-08	-0.125696	0.019	0.061	0.000351768
ZFAS1	2.34591e-08	0.112199	0.55	0.585	0.000380672
ERAP2	2.35378e-08	0.285713	0.125	0.064	0.000381948
MRPL19	2.37642e-08	0.237528	0.1	0.041	0.000385621
PIAS1	2.37766e-08	0.257743	0.23	0.199	0.000385823
DYNLRB1	2.39007e-08	0.298189	0.14	0.078	0.000387836
TM9SF2	2.41555e-08	0.28038	0.273	0.235	0.000391971
CDKN1B	2.52471e-08	-0.276603	0.099	0.18	0.000409685
CKS2	2.55975e-08	-0.136217	0.004	0.036	0.00041537
TLE3	2.60397e-08	-0.258047	0.16	0.254	0.000422545
PAK1	2.61527e-08	0.306159	0.365	0.31	0.00042438
PRELID1	2.67565e-08	-0.232737	0.702	0.798	0.000434178
BRK1	2.69625e-08	-0.251347	0.464	0.581	0.000437521
COG3	2.75014e-08	0.284088	0.134	0.079	0.000446265
UBAC2	2.75047e-08	-0.217833	0.095	0.172	0.000446319
HSP90AA1	2.75457e-08	0.177012	0.626	0.648	0.000446985
PCBP1-AS1	2.78328e-08	-0.253826	0.107	0.189	0.000451642
MSN	2.79011e-08	-0.222258	0.527	0.643	0.000452752
VDAC2	2.79071e-08	-0.155822	0.252	0.349	0.000452848
HNRNPD	2.89551e-08	0.206865	0.305	0.297	0.000469854
MOB2	2.90173e-08	-0.15994	0.043	0.1	0.000470863
PSMB8	2.91907e-08	-0.21017	0.398	0.512	0.000473678
MFSD4B	2.92987e-08	0.265989	0.072	0.027	0.00047543
AC011445.2	2.96699e-08	0.106751	0.016	0	0.000481453
IFITM3	3.14154e-08	-0.0736948	0.431	0.523	0.000509777
LINC00528	3.17624e-08	-0.163921	0.016	0.06	0.000515408
APOBEC3A	3.22532e-08	-0.323356	0.181	0.28	0.000523373
SLTM	3.22845e-08	0.288212	0.303	0.278	0.000523881
ISG20L2	3.28989e-08	-0.221076	0.049	0.112	0.000533851
ARF5	3.32992e-08	-0.0840739	0.524	0.621	0.000540346
SELPLG	3.38668e-08	0.281661	0.351	0.324	0.000549557
SF1	3.44528e-08	0.308846	0.543	0.498	0.000559066
EFHD2	3.45596e-08	-0.225066	0.588	0.699	0.000560798
TMEM165	3.45685e-08	0.329273	0.261	0.197	0.000560942
AC007950.2	3.4591e-08	-0.0884086	0	0.02	0.000561308
AC004817.3	3.4591e-08	-0.0829295	0	0.02	0.000561308
NAP1L1	3.50075e-08	0.238814	0.494	0.477	0.000568067
COX5A	3.53702e-08	0.0138083	0.502	0.569	0.000573952
RNH1	3.57904e-08	-0.163506	0.431	0.543	0.000580771
TPD52L2	3.59361e-08	-0.0548571	0.18	0.244	0.000583136
POMP	3.62201e-08	-0.208983	0.36	0.471	0.000587743
ANKRD13D	3.6474e-08	0.271184	0.287	0.256	0.000591864
HSPA1A	3.80318e-08	-0.302055	0.099	0.179	0.000617142
NUDT3	3.83275e-08	0.165382	0.212	0.223	0.00062194
C9orf72	3.9647e-08	-0.00241335	0.19	0.242	0.000643352
DDX1	3.99721e-08	0.259196	0.108	0.05	0.000648628
MZF1-AS1	4.1803e-08	-0.11517	0.002	0.029	0.000678337
MGST3	4.18997e-08	-0.0558522	0.27	0.348	0.000679906
GATD3B	4.34909e-08	0.16399	0.049	0.012	0.000705726
AP2B1	4.37343e-08	0.281103	0.161	0.114	0.000709676
LNPEP	4.45687e-08	0.305619	0.182	0.127	0.000723217
PRDX5	4.4642e-08	-0.274302	0.448	0.561	0.000724406
LSM7	4.47239e-08	0.237005	0.433	0.413	0.000725735
DNAJB9	4.50476e-08	-0.10971	0.026	0.068	0.000730987
CCZ1	4.50762e-08	0.246432	0.077	0.032	0.000731451
CCPG1	4.51151e-08	0.303524	0.227	0.175	0.000732082
THEMIS2	4.52604e-08	-0.117455	0.403	0.503	0.00073444
ANXA11	4.57722e-08	-0.168498	0.354	0.461	0.000742746
ENSA	4.5812e-08	-0.197536	0.217	0.313	0.000743392
PIN1	4.66719e-08	-0.102734	0.151	0.22	0.000757344
TAPBP	4.77267e-08	0.267342	0.453	0.419	0.000774461
TSPOAP1	4.88379e-08	-0.16781	0.011	0.05	0.000792493
AC144652.1	4.89358e-08	-0.103393	0.001	0.026	0.000794082
ADAR	4.92689e-08	0.257812	0.348	0.329	0.000799486
RBP7	5.14652e-08	-0.193533	0.447	0.557	0.000835126
AL118558.3	5.24089e-08	-0.133711	0.003	0.032	0.000850439
HEXA	5.24248e-08	0.319815	0.221	0.164	0.000850698
TBXAS1	5.29784e-08	0.231945	0.341	0.333	0.000859681
ATP5MC2	5.3206e-08	0.101061	0.93	0.959	0.000863374
KCNJ15	5.5865e-08	-0.0967469	0	0.019	0.000906522
AC005332.1	5.5865e-08	-0.0819585	0	0.019	0.000906522
AC132872.2	5.5865e-08	-0.090945	0	0.019	0.000906522
IL10	5.5865e-08	-0.0689042	0	0.019	0.000906522
AC092053.2	5.5865e-08	-0.079775	0	0.019	0.000906522
LY86	5.6346e-08	0.219469	0.387	0.387	0.000914326
CD44	5.75465e-08	-0.137507	0.683	0.783	0.000933807
FXR1	5.77539e-08	0.201265	0.198	0.19	0.000937172
SULT1A2	5.82224e-08	-0.0589877	0.03	0.062	0.000944774
MIS18BP1	5.94118e-08	0.313623	0.313	0.253	0.000964075
AOAH	5.95684e-08	0.257144	0.353	0.324	0.000966617
CTSC	5.99061e-08	0.324917	0.317	0.25	0.000972097
SNRPB	6.00252e-08	-0.184075	0.261	0.362	0.000974028
AKAP13	6.04108e-08	-0.108954	0.453	0.553	0.000980287
TPP1	6.08138e-08	0.282526	0.361	0.32	0.000986825
PPP4C	6.16069e-08	-0.198353	0.34	0.447	0.000999696
AC100810.1	6.26099e-08	-0.186111	0.086	0.155	0.00101597
MTPN	6.27008e-08	-0.205324	0.485	0.596	0.00101745
GABARAPL2	6.2717e-08	-0.243408	0.315	0.425	0.00101771
MAPK1IP1L	6.30816e-08	-0.24516	0.162	0.253	0.00102362
LINC01138	6.36718e-08	0.216579	0.068	0.029	0.0010332
BORCS5	6.37881e-08	-0.165964	0.021	0.068	0.00103509
TESC	6.39304e-08	-0.226494	0.234	0.335	0.0010374
CD33	6.53236e-08	0.203429	0.288	0.288	0.00106001
RPS23	6.55773e-08	0.130591	0.987	0.991	0.00106412
SQLE	6.77907e-08	-0.167952	0.023	0.07	0.00110004
GUK1	6.89758e-08	-0.191292	0.51	0.623	0.00111927
UBXN11	7.01043e-08	0.245091	0.385	0.377	0.00113758
ANKRD12	7.01372e-08	0.302585	0.31	0.275	0.00113812
COPE	7.09742e-08	-0.120749	0.492	0.592	0.0011517
TUBA4A	7.31672e-08	-0.213208	0.132	0.214	0.00118728
CFP	7.46534e-08	0.14755	0.604	0.63	0.0012114
OSTF1	7.73347e-08	-0.263305	0.271	0.378	0.00125491
CALM2	7.75595e-08	0.1141	0.699	0.735	0.00125856
TGFB1	7.91168e-08	0.154824	0.524	0.525	0.00128383
PTPRCAP	8.19438e-08	0.24198	0.048	0.013	0.0013297
PTGIR	8.20197e-08	0.245478	0.075	0.036	0.00133093
AL844908.1	8.30384e-08	0.0525135	0.015	0	0.00134746
SLC22A16	8.30384e-08	0.0722474	0.015	0	0.00134746
CELF1	8.54376e-08	0.257581	0.294	0.266	0.0013864
DDX18	8.57996e-08	0.315475	0.248	0.167	0.00139227
ZNFX1	8.64047e-08	-0.132189	0.102	0.167	0.00140209
KLF10	8.82481e-08	0.28859	0.397	0.353	0.001432
CCNL1	8.88795e-08	-0.169764	0.448	0.557	0.00144225
MAP2K3	8.95293e-08	0.0658442	0.31	0.355	0.00145279
GRINA	8.98157e-08	0.158286	0.53	0.551	0.00145744
ANXA6	9.01656e-08	0.278727	0.303	0.273	0.00146312
AL359711.2	9.02321e-08	-0.0820642	0	0.019	0.0014642
APOBEC3B	9.02321e-08	-0.0762847	0	0.019	0.0014642
LINC02265	9.02321e-08	-0.0811912	0	0.019	0.0014642
VHL	9.09292e-08	-0.17467	0.11	0.183	0.00147551
PPIA	9.11278e-08	0.17607	0.835	0.832	0.00147873
TCP11L2	9.14801e-08	-0.187591	0.04	0.095	0.00148445
RPL27A	9.19897e-08	0.243671	0.73	0.7	0.00149272
VPS13C	9.45915e-08	0.289707	0.316	0.261	0.00153494
PLAAT3	9.79224e-08	-0.219027	0.086	0.159	0.00158899
FAM153CP	9.83539e-08	0.230098	0.062	0.026	0.00159599
SAP18	9.86736e-08	-0.114489	0.368	0.463	0.00160118
HNRNPUL1	1.01992e-07	-0.16846	0.279	0.378	0.00165502
LRP1	1.02375e-07	0.289141	0.509	0.467	0.00166123
COX19	1.02994e-07	-0.0297065	0.131	0.179	0.00167128
SMARCE1	1.03949e-07	0.291151	0.203	0.161	0.00168678
LILRB1	1.04255e-07	0.277486	0.251	0.22	0.00169175
PARK7	1.05847e-07	-0.080226	0.433	0.522	0.00171759
ARIH1	1.0834e-07	-0.0845591	0.085	0.136	0.00175804
EMD	1.08443e-07	-0.214763	0.181	0.275	0.00175971
FCGR2A	1.10319e-07	0.182751	0.288	0.298	0.00179015
NUCB1	1.11067e-07	0.17517	0.313	0.322	0.00180228
PFDN5	1.11626e-07	0.112914	0.961	0.977	0.00181136
KHDRBS1	1.12091e-07	-0.0500135	0.329	0.405	0.0018189
MX1	1.12138e-07	0.396471	0.195	0.13	0.00181967
NRBF2	1.13081e-07	-0.226498	0.076	0.145	0.00183496
RENBP	1.14036e-07	0.071933	0.165	0.193	0.00185046
ARPC5	1.14485e-07	-0.164296	0.666	0.766	0.00185775
AC011446.2	1.15244e-07	-0.255375	0.021	0.064	0.00187007
PRKCD	1.15449e-07	0.220991	0.308	0.291	0.00187339
ARL8B	1.16597e-07	-0.212152	0.155	0.241	0.00189201
SCAND1	1.17292e-07	-0.198423	0.545	0.655	0.00190329
NUP214	1.18903e-07	-0.126588	0.479	0.581	0.00192944
RASSF5	1.21981e-07	-0.26423	0.18	0.275	0.00197939
SPNS1	1.37447e-07	0.29168	0.187	0.142	0.00223036
MEF2D	1.37682e-07	-0.192423	0.092	0.162	0.00223417
SMIM27	1.39948e-07	0.223006	0.089	0.039	0.00227094
TSPYL1	1.42478e-07	-0.216768	0.073	0.141	0.00231199
EIF3A	1.43179e-07	0.0852065	0.419	0.466	0.00232337
ODF3L1	1.45759e-07	-0.0746257	0	0.018	0.00236523
TGFBI	1.49597e-07	0.183271	0.412	0.407	0.00242752
SREK1IP1	1.52155e-07	0.322091	0.185	0.119	0.00246902
ARID1B	1.52856e-07	0.244444	0.167	0.144	0.00248039
DHX15	1.54049e-07	0.295289	0.16	0.102	0.00249975
AL133415.1	1.65169e-07	-0.370569	0.186	0.28	0.0026802
PCMTD1	1.67138e-07	0.0720469	0.117	0.145	0.00271215
MIR22HG	1.69268e-07	-0.203289	0.131	0.211	0.00274671
AP002807.1	1.70522e-07	0.196637	0.057	0.018	0.00276706
AL391832.2	1.72548e-07	-0.150944	0.01	0.046	0.00279993
C4orf3	1.78592e-07	-0.117145	0.396	0.495	0.00289801
SNRNP27	1.81671e-07	0.277809	0.119	0.064	0.00294798
PROK2	1.81742e-07	-0.319132	0.062	0.12	0.00294912
BIN2	1.81903e-07	-0.0885178	0.356	0.44	0.00295173
EIF4EBP2	1.84943e-07	-0.195715	0.222	0.317	0.00300107
MGAT1	1.89662e-07	0.233848	0.37	0.352	0.00307764
PDE4D	1.90245e-07	-0.163736	0.027	0.075	0.0030871
DNAJA1	1.90923e-07	-0.207456	0.228	0.324	0.00309811
CSK	1.94242e-07	-0.0861615	0.339	0.428	0.00315197
USP3	1.97745e-07	0.123718	0.372	0.393	0.00320882
PPP1R9B	1.97871e-07	0.317352	0.254	0.191	0.00321085
GNS	2.02466e-07	0.261819	0.265	0.226	0.00328542
ELF1	2.0277e-07	-0.129594	0.279	0.367	0.00329035
NDUFA4	2.045e-07	0.186428	0.494	0.491	0.00331843
PLIN2	2.07592e-07	-0.226715	0.167	0.254	0.0033686
OSCAR	2.12521e-07	0.290787	0.293	0.252	0.00344858
DNAJC15	2.13918e-07	0.270259	0.331	0.279	0.00347124
ETHE1	2.16399e-07	-0.120302	0.229	0.315	0.0035115
YIPF4	2.16557e-07	0.298131	0.136	0.085	0.00351408
SSR2	2.17339e-07	-0.0742209	0.42	0.504	0.00352675
NDUFS2	2.19778e-07	0.0195774	0.197	0.242	0.00356634
STAB1	2.20913e-07	0.240763	0.262	0.248	0.00358476
MIR4435-2HG	2.25866e-07	0.305176	0.176	0.117	0.00366513
PLEC	2.2639e-07	-0.189145	0.388	0.495	0.00367364
DDIT3	2.28447e-07	-0.211515	0.063	0.127	0.00370701
MAF1	2.29102e-07	-0.182419	0.191	0.279	0.00371763
SQOR	2.33008e-07	-0.0621509	0.241	0.314	0.00378102
DBI	2.34059e-07	-0.0136444	0.463	0.537	0.00379808
PER2	2.34214e-07	-0.161203	0.014	0.053	0.0038006
LEKR1	2.35489e-07	-0.0761828	0	0.018	0.00382128
CT70	2.35489e-07	-0.0979371	0	0.018	0.00382128
RRAD	2.35489e-07	-0.1131	0	0.018	0.00382128
AC068587.4	2.36463e-07	-0.161614	0.013	0.051	0.00383708
SMIM26	2.41331e-07	0.195601	0.307	0.297	0.00391608
MANBA	2.50919e-07	0.256954	0.232	0.204	0.00407167
SHTN1	2.54648e-07	0.304513	0.199	0.134	0.00413218
SUB1	2.62161e-07	-0.149204	0.522	0.623	0.00425408
PSTPIP1	2.64182e-07	-0.0465489	0.294	0.37	0.00428688
RNF130	2.66273e-07	0.170495	0.668	0.661	0.00432082
AP3S1	2.69669e-07	-0.154142	0.135	0.209	0.00437592
PECAM1	2.72239e-07	0.28708	0.456	0.409	0.00441762
GNL3	2.77257e-07	0.216352	0.073	0.038	0.00449905
TST	2.85374e-07	-0.110987	0.073	0.127	0.00463076
ATP5MC3	2.86098e-07	-0.186349	0.443	0.548	0.0046425
LONRF3	2.88501e-07	-0.152132	0.009	0.043	0.00468151
PRR34-AS1	2.9148e-07	0.183192	0.059	0.019	0.00472985
FERMT3	2.96125e-07	-0.263043	0.409	0.517	0.00480522
PTS	2.97459e-07	-0.135695	0.03	0.076	0.00482686
AC015871.7	2.99126e-07	-0.142726	0.006	0.036	0.00485392
CYCS	3.02512e-07	-0.18605	0.135	0.213	0.00490887
PRDX6	3.0389e-07	-0.1783	0.301	0.4	0.00493122
SIVA1	3.03916e-07	-0.141993	0.267	0.358	0.00493164
MSL1	3.04438e-07	-0.153527	0.1	0.166	0.00494012
PPP1R2	3.09035e-07	-0.219167	0.224	0.318	0.00501471
NDUFC2	3.09841e-07	0.190502	0.447	0.428	0.00502779
ZRANB2	3.16326e-07	0.291956	0.165	0.115	0.00513303
SP100	3.17153e-07	0.179396	0.305	0.305	0.00514645
HNRNPL	3.18905e-07	-0.26437	0.268	0.37	0.00517487
RAB5IF	3.21826e-07	-0.166184	0.445	0.549	0.00522226
PSMC6	3.27094e-07	0.254246	0.136	0.105	0.00530775
CAPNS1	3.31251e-07	0.189085	0.418	0.409	0.00537521
SUMO1	3.31302e-07	-0.102222	0.217	0.295	0.00537604
REX1BD	3.47331e-07	-0.103314	0.346	0.439	0.00563614
AL390728.5	3.52521e-07	0.140531	0.026	0.003	0.00572035
RHEB	3.61446e-07	-0.221996	0.111	0.188	0.00586518
CNPY3	3.62604e-07	0.0160931	0.598	0.665	0.00588397
SAMD4B	3.6416e-07	-0.150008	0.058	0.113	0.00590922
UBE2D1	3.7218e-07	-0.189713	0.294	0.392	0.00603937
RPL7	3.76049e-07	0.196814	0.941	0.932	0.00610214
DNAJB5	3.80521e-07	-0.0729697	0	0.017	0.00617471
AC079305.3	3.80521e-07	-0.0852594	0	0.017	0.00617471
HBP1	3.80752e-07	-0.197111	0.083	0.15	0.00617846
PTGES3	3.88913e-07	-0.0701964	0.323	0.4	0.00631089
CBWD5	3.92353e-07	0.197114	0.063	0.022	0.00636671
ATG101	3.9519e-07	-0.0950149	0.088	0.142	0.00641274
TMEM59	3.96676e-07	0.223226	0.36	0.337	0.00643685
STRAP	4.04614e-07	-0.0874496	0.142	0.205	0.00656567
C16orf72	4.2105e-07	-0.193161	0.041	0.095	0.00683238
CHMP2A	4.31764e-07	-0.153764	0.309	0.404	0.00700623
ATP6V0E1	4.32573e-07	-0.190695	0.528	0.633	0.00701937
DIAPH1	4.40688e-07	0.227569	0.345	0.329	0.00715104
RPS6KA3	4.43058e-07	0.284182	0.185	0.123	0.00718951
VPS29	4.43787e-07	0.059118	0.281	0.322	0.00720132
CLEC12B	4.45774e-07	0.113963	0.03	0.005	0.00723358
SPG21	4.5203e-07	-0.0955914	0.306	0.388	0.00733509
SLC8A1	4.52378e-07	0.157698	0.17	0.177	0.00734074
EIF4A2	4.60469e-07	0.0691485	0.227	0.263	0.00747202
LRRFIP2	4.77305e-07	-0.276169	0.17	0.259	0.00774522
HIPK3	4.81922e-07	-0.219958	0.171	0.257	0.00782016
TBCB	4.88843e-07	-0.0862299	0.253	0.332	0.00793246
ZRSR2	4.89978e-07	0.267459	0.137	0.079	0.00795087
NUTM2A-AS1	4.90025e-07	0.287306	0.162	0.113	0.00795164
FAM177A1	4.91963e-07	-0.160167	0.131	0.204	0.00798308
NRG1	4.92362e-07	-0.144113	0.161	0.235	0.00798956
ETS2	4.92553e-07	-0.274553	0.156	0.241	0.00799267
CRK	5.05212e-07	-0.0772986	0.06	0.106	0.00819807
SESN2	5.12997e-07	-0.153352	0.017	0.057	0.0083244
S1PR4	5.24207e-07	-0.20009	0.168	0.253	0.0085063
GLT1D1	5.4011e-07	-0.153407	0.137	0.208	0.00876437
SELL	5.42797e-07	0.144962	0.501	0.523	0.00880797
KLF13	5.56624e-07	0.218847	0.254	0.235	0.00903233
IKZF1	5.58193e-07	0.236087	0.277	0.259	0.0090578
CARHSP1	5.61394e-07	-0.246762	0.117	0.194	0.00910973
GNG11	5.89277e-07	-0.089177	0.001	0.022	0.0095622
RBBP4	5.89575e-07	0.203212	0.224	0.217	0.00956704
MBNL1-AS1	6.0244e-07	-0.102149	0.003	0.029	0.00977579
LINC01465	6.14994e-07	-0.0610658	0	0.016	0.0099795
SIGLEC15	6.14994e-07	-0.068624	0	0.016	0.0099795
TREML1	6.14994e-07	-0.0816526	0	0.016	0.0099795
RSL24D1	6.26135e-07	0.231235	0.351	0.318	0.0101603
MCUB	6.2708e-07	0.128957	0.26	0.27	0.0101756
ASMTL	6.43552e-07	-0.0914089	0.041	0.081	0.0104429
CAMKK2	6.50649e-07	-0.201422	0.156	0.236	0.0105581
GNAI2	6.50924e-07	0.169588	0.807	0.814	0.0105626
ELANE	6.52416e-07	0.0691612	0.013	0	0.0105868
RPS6KA4	6.60159e-07	0.154336	0.207	0.213	0.0107124
PTPN18	6.66354e-07	-0.0922223	0.295	0.374	0.0108129
ARPC4	6.67791e-07	0.147819	0.489	0.512	0.0108362
CCRL2	6.78716e-07	-0.077631	0.004	0.029	0.0110135
PIM3	6.84713e-07	-0.284682	0.3	0.401	0.0111108
RNF216	6.95463e-07	-0.0482953	0.095	0.144	0.0112853
GCA	7.00152e-07	-0.275848	0.39	0.494	0.0113614
PGK1	7.01826e-07	-0.206377	0.497	0.601	0.0113885
CLEC2D	7.07917e-07	0.21625	0.066	0.03	0.0114874
GASK1B	7.21086e-07	-0.132568	0.151	0.22	0.0117011
VDAC1	7.35244e-07	0.207979	0.249	0.231	0.0119308
SPATA13	7.43726e-07	-0.210716	0.083	0.148	0.0120684
KLF3	7.50616e-07	-0.234833	0.259	0.356	0.0121802
TRAPPC5	7.55453e-07	-0.100244	0.666	0.759	0.0122587
LONRF1	7.5791e-07	-0.144875	0.022	0.063	0.0122986
HMGN1	7.76742e-07	0.279422	0.247	0.213	0.0126042
PDIA3	7.83357e-07	0.27761	0.358	0.308	0.0127115
MOSPD3	7.83714e-07	-0.164479	0.053	0.109	0.0127173
MT-ND4	7.87128e-07	0.130565	0.976	0.971	0.0127727
EHD4	7.8751e-07	-0.0590466	0.09	0.14	0.0127789
NDUFB11	7.90829e-07	0.170876	0.643	0.642	0.0128328
FBRS	7.94378e-07	-0.113188	0.11	0.169	0.0128904
FAM174C	7.95505e-07	-0.052392	0.227	0.29	0.0129087
PPP2CA	8.07416e-07	-0.102082	0.183	0.255	0.0131019
TGOLN2	8.12876e-07	0.225428	0.436	0.41	0.0131905
CHCHD5	8.19858e-07	0.211328	0.303	0.292	0.0133038
ARGLU1	8.32142e-07	0.0860593	0.434	0.474	0.0135032
SRSF3	8.34691e-07	-0.0392788	0.417	0.495	0.0135445
GGNBP2	8.35957e-07	0.184536	0.261	0.261	0.0135651
OXA1L	8.39138e-07	-0.0381255	0.287	0.356	0.0136167
CD1D	8.4107e-07	0.326137	0.201	0.14	0.013648
EIF4H	8.43657e-07	-0.115665	0.253	0.335	0.01369
LETM2	8.46004e-07	-0.0968751	0.001	0.022	0.0137281
CRISPLD2	8.48177e-07	0.28692	0.203	0.131	0.0137634
C19orf53	8.5547e-07	-0.109712	0.378	0.468	0.0138817
TMEM176A	8.55662e-07	0.111566	0.371	0.396	0.0138848
PPM1F	8.86598e-07	0.201477	0.174	0.162	0.0143868
IRGQ	8.93158e-07	-0.043102	0.023	0.051	0.0144933
ANKRD37	9.00501e-07	-0.132564	0.007	0.037	0.0146124
AIF1	9.03275e-07	0.137384	0.957	0.968	0.0146574
PDCD6	9.06003e-07	-0.204183	0.217	0.309	0.0147017
SERPINB1	9.3186e-07	-0.201759	0.693	0.783	0.0151213
FAR1	9.34993e-07	0.288816	0.191	0.137	0.0151721
ERP29	9.53221e-07	0.0718554	0.602	0.652	0.0154679
COX7A2L	9.71131e-07	-0.093519	0.329	0.414	0.0157586
HLX	9.80886e-07	-0.241151	0.078	0.144	0.0159168
UBE2D2	9.95939e-07	-0.185327	0.345	0.445	0.0161611
C16orf87	1.01362e-06	0.205244	0.086	0.057	0.0164481
AURKAIP1	1.01659e-06	-0.128709	0.418	0.514	0.0164963
COP1	1.02132e-06	-0.227605	0.084	0.151	0.0165729
WAKMAR2	1.02539e-06	-0.152816	0.011	0.045	0.016639
GRK6	1.03288e-06	-0.198324	0.21	0.297	0.0167606
RAP1A	1.06582e-06	0.0152145	0.327	0.38	0.0172951
PRDX2	1.06721e-06	-0.0889526	0.117	0.178	0.0173176
DOCK2	1.06875e-06	0.221517	0.319	0.301	0.0173426
PSMF1	1.07154e-06	-0.182733	0.174	0.256	0.0173879
TAF11	1.09605e-06	0.27494	0.163	0.114	0.0177856
NDUFV2	1.10092e-06	0.0184272	0.254	0.307	0.0178647
GOLPH3	1.12843e-06	-0.0553183	0.123	0.173	0.0183111
ZC3H15	1.14678e-06	0.188207	0.311	0.312	0.0186088
NDUFB4	1.15836e-06	0.179845	0.361	0.356	0.0187966
CCDC9	1.17872e-06	-0.14208	0.044	0.092	0.0191271
IL10RA	1.18176e-06	0.172556	0.392	0.399	0.0191765
BLOC1S1	1.18708e-06	-0.0775159	0.628	0.714	0.0192627
KCNAB2	1.19118e-06	-0.0142094	0.221	0.279	0.0193293
TMED9	1.20124e-06	0.233756	0.204	0.169	0.0194926
IL10RB-DT	1.20635e-06	-0.199483	0.026	0.068	0.0195755
ODF3B	1.21616e-06	0.0858834	0.311	0.349	0.0197346
PABPN1	1.22287e-06	0.275448	0.265	0.216	0.0198435
SF3B2	1.24654e-06	0.14628	0.473	0.492	0.0202276
GOLGB1	1.26961e-06	0.273792	0.191	0.15	0.0206019
DRAP1	1.27593e-06	-0.120819	0.385	0.475	0.0207045
FAM110A	1.28893e-06	-0.161344	0.104	0.171	0.0209155
NUDT18	1.29194e-06	-0.0238492	0.043	0.071	0.0209643
NBPF14	1.31423e-06	0.0973469	0.326	0.358	0.021326
TMEM205	1.31553e-06	0.255796	0.35	0.309	0.0213471
S100P	1.33141e-06	-0.224747	0.023	0.065	0.0216048
WBP2	1.3547e-06	-0.196221	0.166	0.248	0.0219828
CD37	1.37935e-06	-0.0608996	0.785	0.857	0.0223828
PHF3	1.40372e-06	-0.0408952	0.182	0.237	0.0227781
AC096667.1	1.4154e-06	-0.16528	0.145	0.217	0.0229678
FCER1G	1.42144e-06	-0.0585013	0.867	0.926	0.0230657
KRTCAP2	1.42792e-06	0.200229	0.486	0.474	0.0231709
UQCRH	1.42815e-06	0.105497	0.643	0.662	0.0231745
COX16	1.45609e-06	0.2794	0.276	0.223	0.0236279
ZNF487	1.459e-06	-0.171147	0.041	0.092	0.0236751
CIAO2A	1.47461e-06	-0.192218	0.229	0.316	0.0239285
JOSD2	1.48601e-06	-0.0643099	0.235	0.303	0.0241135
FUNDC2	1.49421e-06	-0.181852	0.172	0.253	0.0242465
RTN4	1.4987e-06	0.144045	0.432	0.438	0.0243195
COX6A1	1.5012e-06	0.0428134	0.626	0.683	0.0243599
VMP1	1.53116e-06	-0.0897156	0.342	0.425	0.0248461
CYB5R3	1.54127e-06	-0.0922172	0.171	0.235	0.0250101
RALB	1.57076e-06	-0.0716174	0.107	0.158	0.0254887
AC018529.2	1.60753e-06	-0.0741738	0	0.015	0.0260854
MMP19	1.60753e-06	-0.0633397	0	0.015	0.0260854
GP9	1.60753e-06	-0.0977892	0	0.015	0.0260854
ZNF697	1.60753e-06	-0.0790786	0	0.015	0.0260854
CHP1	1.62103e-06	-0.00527942	0.224	0.282	0.0263045
PPP1R18	1.65393e-06	-0.134764	0.307	0.395	0.0268384
NDUFS8	1.66444e-06	0.168835	0.307	0.308	0.0270089
NCF4	1.66882e-06	-0.235202	0.306	0.404	0.0270799
TTC17	1.71297e-06	0.257029	0.143	0.099	0.0277964
RPS19BP1	1.71316e-06	-0.0568363	0.232	0.297	0.0277994
HERPUD2	1.7503e-06	-0.199145	0.081	0.144	0.0284021
SEM1	1.76487e-06	0.235919	0.413	0.374	0.0286386
IDH3G	1.77002e-06	0.0993193	0.253	0.273	0.0287221
PRRC2C	1.78223e-06	0.164095	0.435	0.447	0.0289202
STX7	1.79584e-06	0.240806	0.19	0.162	0.0291411
OAZ2	1.79635e-06	0.195787	0.171	0.157	0.0291494
SCPEP1	1.80308e-06	0.170131	0.296	0.287	0.0292586
AC063977.6	1.83243e-06	0.0444718	0.012	0	0.0297348
HES4	1.84529e-06	-0.112034	0.002	0.024	0.0299436
SLC12A9	1.86362e-06	0.0528975	0.146	0.172	0.030241
SLC9A1	1.87108e-06	-0.20037	0.028	0.072	0.030362
SERP1	1.87953e-06	-0.182568	0.808	0.867	0.0304991
Z83843.1	1.89264e-06	0.131308	0.031	0.006	0.0307118
TOB1	1.89621e-06	-0.218923	0.074	0.137	0.0307699
SYK	1.94824e-06	0.20544	0.458	0.449	0.031614
ZNF385A	1.94872e-06	-0.115914	0.365	0.455	0.0316218
MAPRE1	1.96719e-06	-0.146402	0.126	0.195	0.0319216
SERF2	1.97407e-06	0.115126	0.982	0.989	0.0320333
NFKBID	1.98462e-06	-0.143198	0.094	0.155	0.0322045
GARS-DT	2.00224e-06	0.287149	0.137	0.084	0.0324903
FRG1	2.05336e-06	0.262967	0.217	0.169	0.0333198
C17orf49	2.05519e-06	0.0727923	0.299	0.339	0.0333495
FOXP1	2.07516e-06	0.208096	0.285	0.275	0.0336737
POLR1D	2.09578e-06	0.101971	0.358	0.384	0.0340083
MAPKAPK2	2.104e-06	-0.181278	0.093	0.157	0.0341416
PRPF8	2.12314e-06	0.266278	0.263	0.217	0.0344522
MMP24OS	2.13303e-06	-0.152175	0.325	0.415	0.0346128
DUSP5	2.15107e-06	-0.122185	0.016	0.052	0.0349055
RWDD1	2.1527e-06	0.262857	0.346	0.298	0.0349318
ZNF431	2.16867e-06	0.181923	0.072	0.03	0.035191
MIOS	2.16871e-06	-0.171442	0.046	0.097	0.0351917
NFE2L1	2.17241e-06	0.218416	0.077	0.037	0.0352517
PRDX1	2.18048e-06	-0.158922	0.366	0.463	0.0353826
AC011472.2	2.18142e-06	-0.218656	0.073	0.135	0.0353979
TLR2	2.18265e-06	0.281604	0.285	0.235	0.0354178
IDH3B	2.18493e-06	0.171391	0.189	0.184	0.0354548
OST4	2.18508e-06	0.192477	0.639	0.621	0.0354573
TSPYL2	2.20018e-06	-0.168641	0.016	0.053	0.0357024
ZFX	2.21984e-06	-0.101849	0.066	0.113	0.0360213
HERPUD1	2.235e-06	-0.154816	0.256	0.342	0.0362673
AC245060.5	2.23841e-06	0.150304	0.032	0.006	0.0363227
DHX34	2.24688e-06	-0.105155	0.03	0.068	0.0364601
FDFT1	2.28184e-06	0.000946751	0.154	0.19	0.0370274
IRAK3	2.29366e-06	0.240098	0.345	0.322	0.0372193
KLRF1	2.30716e-06	0.138222	0.029	0.005	0.0374383
PKN1	2.37284e-06	0.151218	0.262	0.264	0.0385041
NFYC-AS1	2.38895e-06	-0.0994255	0.002	0.024	0.0387656
AL162458.1	2.39651e-06	-0.0893958	0.002	0.024	0.0388882
RBM42	2.43887e-06	0.0112783	0.149	0.186	0.0395756
POLR2E	2.44632e-06	-0.0610185	0.284	0.356	0.0396964
TUBB	2.46739e-06	0.189825	0.287	0.285	0.0400383
PNRC2	2.4772e-06	0.170652	0.209	0.203	0.0401975
FGFBP2	2.49391e-06	0.28116	0.06	0.022	0.0404687
LGALS1	2.52517e-06	-0.117074	0.904	0.954	0.0409759
REXO4	2.58474e-06	0.209345	0.066	0.033	0.0419425
CDC42SE1	2.6231e-06	-0.177567	0.241	0.328	0.042565
PRH1	2.64389e-06	0.142227	0.035	0.01	0.0429023
MRPS31	2.654e-06	0.206551	0.075	0.039	0.0430664
UBE2A	2.6757e-06	-0.203688	0.107	0.176	0.0434187
HCK	2.68023e-06	-0.07289	0.511	0.598	0.0434921
STK10	2.69308e-06	-0.215418	0.263	0.355	0.0437007
PAGR1	2.72588e-06	-0.22377	0.104	0.173	0.0442329
CHMP3	2.74281e-06	0.0317561	0.197	0.234	0.0445077
PPP1R11	2.76427e-06	-0.0684285	0.153	0.211	0.0448558
VCP	2.76483e-06	0.0510413	0.34	0.383	0.044865
IQGAP2	2.76821e-06	0.212836	0.312	0.3	0.0449197
WDR1	2.77392e-06	-0.0516497	0.309	0.377	0.0450123
TIMM44	2.79106e-06	0.208193	0.069	0.034	0.0452905
ELOF1	2.80105e-06	0.0218177	0.115	0.15	0.0454527
MRPL41	2.81307e-06	-0.115683	0.26	0.335	0.0456478
OSBPL8	2.82799e-06	-0.184699	0.391	0.489	0.0458898
SNX10	2.83582e-06	-0.0683795	0.366	0.442	0.0460169
RAB10	2.87577e-06	-0.0743475	0.233	0.302	0.0466652
DHRS7	2.89868e-06	0.254907	0.31	0.277	0.0470368
EMC10	2.90428e-06	0.212944	0.223	0.208	0.0471278
EMP3	2.98991e-06	0.0137023	0.834	0.884	0.0485173
SEPTIN6	2.9906e-06	0.133783	0.156	0.165	0.0485284
CORO1B	3.03813e-06	-0.10603	0.171	0.236	0.0492997
G3BP2	3.06104e-06	-0.0609241	0.153	0.211	0.0496716
PPDPF	3.10205e-06	0.155498	0.712	0.717	0.0503369
EIF6	3.13709e-06	-0.0721931	0.211	0.279	0.0509055
LRRC59	3.14578e-06	-0.203265	0.111	0.181	0.0510465
HSD17B11	3.15119e-06	0.215813	0.385	0.364	0.0511344
LMNB1	3.15369e-06	-0.248444	0.101	0.169	0.051175
AC245297.3	3.15768e-06	0.220314	0.117	0.091	0.0512398
RPN1	3.16074e-06	0.194769	0.319	0.304	0.0512893
UBE2B	3.19995e-06	-0.185769	0.283	0.374	0.0519256
MRPL55	3.22135e-06	-0.0109226	0.126	0.168	0.0522728
PARVG	3.26072e-06	0.161817	0.412	0.419	0.0529117
CIITA	3.284e-06	0.221828	0.108	0.084	0.0532895
MDH2	3.29388e-06	-0.0159851	0.333	0.397	0.0534498
PXN	3.30369e-06	-0.0398392	0.244	0.301	0.053609
EIF3E	3.31572e-06	0.0867424	0.5	0.546	0.0538042
ATP6AP2	3.35553e-06	0.157362	0.368	0.362	0.0544502
PSMB1	3.3587e-06	0.000223121	0.423	0.478	0.0545016
MIR181A1HG	3.37507e-06	0.179364	0.062	0.025	0.0547673
RPL15	3.38006e-06	-0.165262	0.934	0.961	0.0548482
FAM43A	3.42321e-06	-0.15146	0.013	0.047	0.0555485
ARRDC3	3.47711e-06	-0.178107	0.028	0.071	0.0564231
ATF4	3.49283e-06	-0.154319	0.327	0.418	0.0566782
DHRS4L2	3.52001e-06	0.215857	0.099	0.077	0.0571193
HADHA	3.57027e-06	0.0555388	0.41	0.452	0.0579347
CSF3R	3.57851e-06	0.190034	0.713	0.696	0.0580685
IRF5	3.58514e-06	0.189017	0.175	0.159	0.0581761
RAB32	3.60372e-06	-0.0156668	0.353	0.415	0.0584775
TMEM259	3.61967e-06	-0.00835999	0.2	0.251	0.0587364
MRPL23	3.64093e-06	0.164299	0.177	0.172	0.0590813
CRTAP	3.69671e-06	-0.0182424	0.468	0.534	0.0599866
TOP1	3.7454e-06	-0.123995	0.183	0.254	0.0607767
PHIP	3.77092e-06	0.239108	0.264	0.233	0.0611906
CAVIN3	3.78182e-06	-0.0263898	0.015	0.036	0.0613676
AL139246.5	3.80197e-06	-0.139694	0.036	0.08	0.0616946
LGALS3	3.83242e-06	-0.063832	0.694	0.772	0.0621887
CCNL2	3.88442e-06	0.213382	0.142	0.12	0.0630324
SENP6	3.91749e-06	-0.112581	0.191	0.263	0.0635691
PFDN4	3.93291e-06	0.174922	0.142	0.129	0.0638193
PTBP3	3.95443e-06	0.189705	0.258	0.245	0.0641685
TPM3	3.96252e-06	-0.103716	0.837	0.903	0.0642998
SRRM1	4.01776e-06	0.219384	0.486	0.456	0.0651963
CDK9	4.04761e-06	-0.0716005	0.075	0.117	0.0656805
RFLNB	4.14023e-06	-0.131965	0.137	0.201	0.0671834
TNFAIP8L2	4.15501e-06	0.0661032	0.118	0.134	0.0674234
AGTRAP	4.15925e-06	-0.130356	0.578	0.669	0.0674922
H1FX-AS1	4.16573e-06	0.0780875	0.018	0.001	0.0675972
ANAPC11	4.18758e-06	-0.123915	0.434	0.523	0.0679518
MPHOSPH8	4.19978e-06	0.230026	0.244	0.213	0.0681499
AC080112.4	4.20682e-06	-0.0674592	0	0.014	0.068264
ARHGAP31-AS1	4.20682e-06	-0.0691781	0	0.014	0.068264
ZNF577	4.21118e-06	-0.107332	0.005	0.03	0.0683349
C19orf38	4.22061e-06	-0.0929395	0.441	0.529	0.0684879
EPN1	4.22387e-06	-0.0573853	0.23	0.297	0.0685408
CRIP1	4.27136e-06	-0.348491	0.662	0.741	0.0693114
DAXX	4.27817e-06	-0.034171	0.054	0.091	0.0694218
ZNF394	4.28636e-06	-0.149802	0.117	0.182	0.0695548
BAZ1A	4.2882e-06	0.147089	0.26	0.266	0.0695847
LINC01871	4.29632e-06	0.117392	0.021	0.002	0.0697163
AKAP7	4.33166e-06	0.248797	0.097	0.054	0.0702898
MRPS34	4.39617e-06	0.0323067	0.292	0.337	0.0713367
CLTB	4.397e-06	-0.0481011	0.277	0.34	0.0713501
SLC16A3	4.41256e-06	0.0813237	0.244	0.272	0.0716026
ASAH1	4.41273e-06	0.103384	0.583	0.616	0.0716054
GOLGA3	4.50796e-06	0.118175	0.09	0.091	0.0731507
NCOR1	4.53026e-06	0.0278747	0.245	0.286	0.0735125
PSMG3	4.56281e-06	0.169277	0.096	0.089	0.0740406
SLAIN2	4.5917e-06	-0.205363	0.101	0.168	0.0745094
GLB1	4.63087e-06	0.240372	0.156	0.108	0.0751452
SNHG25	4.6458e-06	0.119698	0.019	0.002	0.0753875
NR3C1	4.69389e-06	0.104553	0.209	0.236	0.0761678
TOMM22	4.72928e-06	-0.0180795	0.241	0.294	0.076742
MKKS	4.75132e-06	0.22148	0.089	0.044	0.0770996
LPP	4.79423e-06	0.141107	0.145	0.145	0.077796
CCDC85B	4.81336e-06	0.17773	0.362	0.37	0.0781064
PLEKHB2	4.89007e-06	-0.05065	0.212	0.271	0.0793511
SKAP2	4.89317e-06	0.208869	0.316	0.297	0.0794015
TNFAIP2	4.90401e-06	0.162215	0.644	0.661	0.0795773
AP005329.1	4.92584e-06	-0.0777042	0.001	0.02	0.0799316
LSM10	4.97838e-06	-0.170339	0.221	0.304	0.0807842
TNRC6B	5.06185e-06	0.262459	0.288	0.241	0.0821387
AC108673.3	5.15592e-06	0.0751222	0.011	0	0.083665
NCF1	5.15846e-06	-0.189025	0.767	0.839	0.0837062
PCIF1	5.16363e-06	-0.133316	0.14	0.205	0.0837901
FAM214B	5.17155e-06	-0.183881	0.086	0.147	0.0839188
TNFSF12	5.18703e-06	-0.247149	0.157	0.234	0.0841699
UBE2S	5.23357e-06	-0.142995	0.061	0.113	0.0849252
ARL6IP4	5.24347e-06	0.0261134	0.597	0.661	0.0850858
IFNGR2	5.26171e-06	-0.0959935	0.401	0.486	0.0853818
ARHGAP4	5.27636e-06	0.0420258	0.363	0.407	0.0856195
ZFAND2B	5.31152e-06	-0.162239	0.094	0.155	0.08619
PI4K2A	5.35756e-06	-0.0574694	0.05	0.086	0.0869372
RBM4	5.38997e-06	-0.0330674	0.208	0.264	0.087463
GRB2	5.39937e-06	-0.146639	0.619	0.711	0.0876155
BNIP2	5.40212e-06	-0.12829	0.299	0.381	0.0876602
GMFG	5.47445e-06	-0.0710715	0.784	0.856	0.0888339
RPS6KB2	5.48297e-06	-0.0999261	0.106	0.159	0.0889721
CEP170	5.51104e-06	-0.142656	0.095	0.155	0.0894276
ALKBH7	5.56371e-06	-0.0387626	0.392	0.46	0.0902822
KDM3B	5.56834e-06	-0.0616086	0.1	0.146	0.0903574
LY6E	5.61415e-06	0.306768	0.418	0.335	0.0911008
NPL	5.64552e-06	-0.153247	0.103	0.165	0.0916099
NUS1	5.65699e-06	0.0612588	0.09	0.107	0.0917959
FCER1A	5.68146e-06	0.0790499	0.031	0.006	0.0921931
RELT	5.69901e-06	-0.0849612	0.186	0.252	0.0924779
AIMP1	5.73418e-06	0.26474	0.23	0.176	0.0930486
MRPS15	5.78784e-06	-0.0121099	0.169	0.213	0.0939193
RTL8C	5.83587e-06	-0.221867	0.116	0.186	0.0946987
SH3KBP1	5.8468e-06	0.133312	0.428	0.433	0.094876
UXT	5.87782e-06	0.0991078	0.441	0.464	0.0953793
FOXO3	5.88962e-06	-0.173577	0.139	0.209	0.0955709
DBNL	5.93752e-06	-0.0159011	0.321	0.378	0.0963481
DICER1	5.95888e-06	0.256918	0.256	0.221	0.0966948
FKBP1A	5.98442e-06	-0.031411	0.606	0.682	0.0971091
PSMD7	5.99382e-06	0.238572	0.327	0.283	0.0972617
SERBP1	6.02081e-06	0.163692	0.457	0.452	0.0976996
DDX46	6.05719e-06	0.259827	0.352	0.305	0.09829
SLX1B	6.06244e-06	0.0983808	0.022	0.003	0.0983753
ERAP1	6.12126e-06	0.218254	0.08	0.048	0.0993297
ASGR1	6.1476e-06	-0.225735	0.393	0.489	0.0997571
GLUD1	6.18133e-06	-0.235648	0.191	0.273	0.100304
KRT10	6.18194e-06	-0.177683	0.267	0.355	0.100314
LAPTM5	6.18439e-06	-0.0731757	0.853	0.915	0.100354
FBXL15	6.18954e-06	0.0330928	0.128	0.153	0.100438
RGS19	6.18969e-06	-0.175256	0.347	0.438	0.10044
AF117829.1	6.20881e-06	-0.124378	0.013	0.045	0.10075
ELF2	6.28696e-06	-0.0046745	0.144	0.184	0.102019
AZIN1-AS1	6.32702e-06	-0.113125	0.009	0.037	0.102669
ZNF593	6.34348e-06	0.117743	0.115	0.121	0.102936
MT-CO1	6.35605e-06	0.0828498	0.999	0.996	0.10314
POLR2A	6.43395e-06	-0.115983	0.161	0.224	0.104404
CD300LF	6.44048e-06	0.276814	0.21	0.158	0.10451
AP1S2	6.4696e-06	0.00863224	0.678	0.743	0.104982
PABPC4	6.51709e-06	0.248785	0.25	0.206	0.105753
DGCR6L	6.52522e-06	-0.0164707	0.151	0.193	0.105885
NBPF10	6.60659e-06	-0.120899	0.153	0.217	0.107205
GSK3B	6.62e-06	-0.135513	0.157	0.224	0.107423
CARD19	6.71876e-06	-0.159873	0.186	0.26	0.109025
TTC3	6.75358e-06	0.211654	0.219	0.2	0.10959
LINC02432	6.77069e-06	-0.224389	0.05	0.1	0.109868
XAF1	6.79501e-06	0.273065	0.213	0.193	0.110263
SMAP2	6.80412e-06	-0.148316	0.439	0.533	0.110411
NRARP	6.80905e-06	-0.0526938	0	0.013	0.11049
LINC00309	6.80905e-06	-0.083237	0	0.013	0.11049
LINC02776	6.80905e-06	-0.0484002	0	0.013	0.11049
FAM20A	6.80905e-06	-0.0457828	0	0.013	0.11049
DESI1	6.83545e-06	-0.195381	0.072	0.13	0.110919
N4BP2L2-IT2	6.88777e-06	0.085029	0.021	0.002	0.111768
CORO7	6.8936e-06	0.064876	0.158	0.182	0.111862
PSMB3	6.94499e-06	0.00681287	0.545	0.606	0.112696
DNPEP	7.10717e-06	0.14918	0.127	0.122	0.115328
PDLIM7	7.20839e-06	-0.18001	0.121	0.188	0.116971
SNRPE	7.225e-06	0.250419	0.216	0.183	0.11724
TMEM208	7.37795e-06	-0.112585	0.129	0.19	0.119722
TSR3	7.40009e-06	-0.0805913	0.095	0.144	0.120081
OGFRL1	7.54403e-06	0.227992	0.328	0.298	0.122417
SIN3B	7.56872e-06	-0.0869508	0.105	0.153	0.122818
ITGB1BP1	7.90496e-06	-0.0807975	0.112	0.168	0.128274
MIR762HG	7.93148e-06	0.151694	0.046	0.015	0.128704
FBXO9	7.96177e-06	-0.0252279	0.211	0.262	0.129196
DDX52	8.035e-06	0.230684	0.104	0.058	0.130384
NDUFB9	8.08923e-06	0.00144562	0.536	0.596	0.131264
PLBD1	8.14476e-06	0.165389	0.511	0.52	0.132165
AL121603.2	8.16813e-06	-0.0765045	0.007	0.033	0.132544
SNX3	8.23283e-06	-0.102344	0.423	0.506	0.133594
CUTA	8.27237e-06	0.0426912	0.36	0.399	0.134236
DNAJB2	8.2863e-06	-0.112905	0.027	0.064	0.134462
HM13	8.33376e-06	0.215698	0.39	0.36	0.135232
AKAP8	8.36171e-06	0.0291495	0.07	0.092	0.135685
DDB2	8.37011e-06	0.181243	0.053	0.025	0.135822
RBM39	8.41947e-06	0.0584973	0.492	0.539	0.136623
TRMT6	8.48064e-06	-0.190651	0.058	0.112	0.137615
NRGN	8.56495e-06	-0.198125	0.255	0.341	0.138984
TNF	8.59704e-06	-0.206043	0.03	0.072	0.139504
TMEM50A	8.61212e-06	-0.0601974	0.292	0.361	0.139749
DNAJC7	8.6183e-06	0.162874	0.261	0.263	0.139849
MPP1	8.62571e-06	-0.136841	0.214	0.287	0.139969
TTC7A	8.68967e-06	-0.228514	0.182	0.262	0.141007
CSNK1A1	8.71867e-06	-0.11513	0.31	0.391	0.141478
QARS	8.7478e-06	0.129258	0.207	0.209	0.141951
THRAP3	8.85906e-06	0.138483	0.24	0.249	0.143756
PHB	8.89322e-06	0.180804	0.154	0.136	0.14431
SZRD1	8.91207e-06	-0.0249463	0.157	0.203	0.144616
LEPROTL1	8.93028e-06	0.00953558	0.157	0.2	0.144912
ICAM4	8.94824e-06	-0.112629	0.008	0.036	0.145203
TBC1D10C	8.95797e-06	0.0135416	0.123	0.156	0.145361
TUBA1C	8.96204e-06	-0.09497	0.122	0.176	0.145427
ADRB2	8.9829e-06	-0.115208	0.013	0.045	0.145765
CLK2	9.0066e-06	0.201246	0.079	0.038	0.14615
DNTTIP1	9.02794e-06	-0.139479	0.101	0.158	0.146496
CHPT1	9.05148e-06	-0.109392	0.11	0.166	0.146878
RTF2	9.09706e-06	-0.156931	0.198	0.275	0.147618
PHF5A	9.14037e-06	-0.0576482	0.103	0.15	0.148321
RNF138	9.14933e-06	-0.157748	0.094	0.154	0.148466
RSRC2	9.1664e-06	-0.0518475	0.18	0.242	0.148743
WASHC1	9.21391e-06	-0.0334044	0.224	0.278	0.149514
FBL	9.32846e-06	0.0670129	0.251	0.277	0.151373
RSL1D1	9.34947e-06	0.164624	0.378	0.377	0.151714
AL096870.8	9.41533e-06	0.175761	0.063	0.025	0.152783
AC103591.3	9.4329e-06	0.258492	0.058	0.023	0.153068
THBS1	9.49225e-06	0.127331	0.119	0.066	0.154031
SETD7	9.49448e-06	-0.172406	0.078	0.136	0.154067
MRPL33	9.5138e-06	0.256495	0.321	0.263	0.154381
NCL	9.67283e-06	-0.172512	0.383	0.475	0.156961
RNF115	9.72581e-06	0.112127	0.103	0.107	0.157821
CD68	9.74215e-06	-0.0403711	0.663	0.738	0.158086
CST3	9.77881e-06	0.12244	0.989	0.993	0.158681
ECHS1	9.83661e-06	0.189535	0.159	0.148	0.159619
YWHAQ	9.88058e-06	-0.150332	0.175	0.249	0.160332
GTF2A2	1.00137e-05	-0.0278317	0.198	0.247	0.162492
PSMB6	1.01085e-05	-0.0978269	0.38	0.462	0.16403
TSC22D4	1.01236e-05	-0.0273439	0.199	0.249	0.164275
LYST	1.01563e-05	-0.086372	0.404	0.48	0.164806
BCLAF1	1.01827e-05	-0.122729	0.335	0.419	0.165235
LAMP1	1.01852e-05	0.237104	0.273	0.235	0.165276
GDI2	1.02272e-05	0.146998	0.452	0.462	0.165956
STMP1	1.02618e-05	0.111725	0.432	0.452	0.166518
AKNA	1.03436e-05	0.226128	0.317	0.302	0.167846
SEC11A	1.04839e-05	-0.0523019	0.482	0.557	0.170122
SMAD3	1.0499e-05	-0.152332	0.063	0.114	0.170368
KLF11	1.05056e-05	-0.113829	0.091	0.142	0.170474
PSMC3	1.05067e-05	0.168947	0.161	0.15	0.170493
RNF19B	1.05344e-05	-0.160579	0.084	0.14	0.170941
CFLAR	1.07308e-05	-0.122643	0.313	0.394	0.174128
ATP6V1D	1.09216e-05	-0.0602026	0.087	0.129	0.177225
MYO1F	1.09311e-05	0.130035	0.67	0.689	0.177378
GLTP	1.09347e-05	-0.138623	0.214	0.289	0.177437
RILP	1.09824e-05	-0.115871	0.089	0.14	0.178211
AC061992.2	1.10256e-05	-0.0665536	0	0.013	0.178913
AC007611.1	1.10256e-05	-0.0661136	0	0.013	0.178913
OPLAH	1.10256e-05	-0.0597566	0	0.013	0.178913
AL137060.3	1.10256e-05	-0.0672841	0	0.013	0.178913
MUC12	1.10256e-05	-0.0473549	0	0.013	0.178913
HBD	1.10256e-05	-0.0988024	0	0.013	0.178913
EBLN2	1.10256e-05	-0.0582677	0	0.013	0.178913
CD109	1.10256e-05	-0.0437104	0	0.013	0.178913
WASF1	1.10256e-05	-0.0478913	0	0.013	0.178913
HNRNPH1	1.10762e-05	0.218917	0.305	0.277	0.179733
RAB31	1.11442e-05	-0.107281	0.49	0.574	0.180836
RNF139	1.11898e-05	-0.0771102	0.082	0.126	0.181577
CAPN10-DT	1.12066e-05	-0.1114	0.006	0.031	0.18185
QKI	1.12301e-05	0.0521969	0.239	0.272	0.18223
SIRPB1	1.13649e-05	0.262073	0.274	0.219	0.184418
SELENOW	1.14517e-05	-0.093596	0.315	0.391	0.185826
AC025171.2	1.15839e-05	-0.113262	0.016	0.049	0.187971
GAK	1.16494e-05	-0.0447171	0.135	0.181	0.189035
MAN1A2	1.16896e-05	0.117834	0.175	0.178	0.189687
METTL9	1.17504e-05	-0.175236	0.446	0.54	0.190674
PIK3AP1	1.1846e-05	-0.141914	0.167	0.235	0.192225
COX14	1.1969e-05	0.135197	0.294	0.303	0.194221
CCDC97	1.19965e-05	-0.126994	0.028	0.067	0.194668
EVI2B	1.20369e-05	-0.0625132	0.559	0.635	0.195323
SNTB1	1.20371e-05	-0.106345	0.049	0.092	0.195325
EPOR	1.20516e-05	-0.0990038	0.016	0.047	0.195562
PAK2	1.20568e-05	0.100069	0.498	0.519	0.195645
RNF11	1.21461e-05	-0.0909493	0.09	0.142	0.197095
CYP51A1	1.21939e-05	-0.114525	0.023	0.059	0.19787
DDX5	1.2328e-05	-0.177394	0.722	0.8	0.200046
IFITM10	1.24237e-05	-0.0758342	0.001	0.019	0.2016
SEC63	1.24457e-05	0.24675	0.162	0.129	0.201957
KRAS	1.25752e-05	-0.110631	0.136	0.196	0.204058
RCSD1	1.25906e-05	0.169946	0.445	0.45	0.204308
ACTN1	1.26476e-05	-0.0476876	0.212	0.266	0.205233
ILK	1.26957e-05	-0.203272	0.183	0.261	0.206013
ENO1	1.27085e-05	-0.0137974	0.652	0.718	0.206221
RICTOR	1.2713e-05	0.210796	0.103	0.069	0.206294
ZDHHC7	1.27837e-05	0.166238	0.224	0.22	0.20744
RNASEH2C	1.28069e-05	-0.103906	0.266	0.339	0.207818
C1orf122	1.28367e-05	-0.186021	0.085	0.145	0.208301
ADIPOR1	1.28556e-05	-0.216822	0.195	0.276	0.208608
CD53	1.28672e-05	0.178152	0.341	0.331	0.208795
SRSF11	1.28759e-05	0.21377	0.321	0.298	0.208938
RNASET2	1.29072e-05	0.122205	0.535	0.552	0.209445
MS4A7	1.29422e-05	0.0557917	0.318	0.353	0.210013
UBE2G2	1.29469e-05	0.153053	0.151	0.145	0.21009
GNAQ	1.30398e-05	0.233666	0.27	0.237	0.211598
BLVRA	1.31822e-05	-0.112861	0.303	0.381	0.213907
RPL5	1.31922e-05	0.165011	0.943	0.93	0.21407
MILR1	1.33933e-05	0.158637	0.082	0.068	0.217333
TES	1.34795e-05	0.180454	0.199	0.192	0.218732
RIOK3	1.35151e-05	-0.0593886	0.301	0.368	0.21931
C15orf39	1.3537e-05	-0.0453926	0.186	0.237	0.219665
PPP2R1A	1.36223e-05	0.141073	0.272	0.279	0.221049
NDUFB10	1.36236e-05	-0.0193769	0.4	0.463	0.22107
TNFSF13B	1.37197e-05	0.189007	0.555	0.538	0.222629
KMT2E	1.37319e-05	0.123506	0.33	0.34	0.222828
PLD4	1.38393e-05	0.0868206	0.027	0.005	0.224571
JTB	1.38849e-05	-0.0365949	0.431	0.499	0.225311
APOL6	1.42074e-05	0.247601	0.172	0.135	0.230543
STAT1	1.42759e-05	-0.224413	0.221	0.304	0.231655
LAMTOR5	1.44537e-05	-0.215241	0.292	0.381	0.234541
FEM1C	1.46179e-05	-0.149898	0.024	0.062	0.237204
IFT57	1.47322e-05	-0.101144	0.021	0.056	0.239059
VAMP3	1.48434e-05	0.0920835	0.199	0.214	0.240863
SDHB	1.48542e-05	-0.0102185	0.193	0.241	0.241039
USP15	1.49772e-05	0.129999	0.458	0.482	0.243035
ANAPC16	1.50053e-05	0.243184	0.392	0.348	0.243491
SLC7A7	1.50237e-05	-0.120766	0.381	0.466	0.24379
PTPMT1	1.51127e-05	0.131684	0.129	0.13	0.245234
PHC2	1.51226e-05	0.269107	0.182	0.127	0.245394
LRCH4	1.51498e-05	0.124915	0.2	0.204	0.245835
AC093495.1	1.52187e-05	-0.112337	0.008	0.033	0.246953
FES	1.53479e-05	0.194654	0.29	0.265	0.24905
SH3BP1	1.53635e-05	0.0465632	0.238	0.27	0.249304
FOXN2	1.55561e-05	-0.128162	0.1	0.157	0.252429
RPS3A	1.56641e-05	-0.138591	0.987	0.996	0.254181
MTCH1	1.56893e-05	0.000663915	0.228	0.275	0.25459
RARS	1.57162e-05	0.188806	0.087	0.061	0.255026
PIGA	1.57204e-05	-0.10911	0.011	0.04	0.255095
ME2	1.57233e-05	0.262572	0.183	0.132	0.255141
PRNP	1.58519e-05	0.113482	0.17	0.176	0.257229
PER1	1.58585e-05	-0.0474952	0.257	0.318	0.257336
RMND5A	1.58898e-05	-0.175937	0.067	0.121	0.257844
AL161421.1	1.60451e-05	-0.124747	0.011	0.04	0.260364
BUD31	1.60971e-05	-0.153242	0.207	0.282	0.261207
NAGK	1.61609e-05	-0.0732644	0.336	0.41	0.262244
TIMM13	1.63091e-05	0.0855748	0.234	0.258	0.264648
GDI1	1.64632e-05	0.00303886	0.137	0.171	0.267148
RAB9A	1.64804e-05	-0.154986	0.046	0.093	0.267427
AKIRIN1	1.65247e-05	-0.160307	0.087	0.143	0.268146
CWF19L1	1.65301e-05	0.140239	0.064	0.054	0.268234
ISCU	1.65637e-05	-0.0784433	0.238	0.302	0.268779
KLRD1	1.66826e-05	0.131945	0.042	0.013	0.270708
SNX2	1.66976e-05	0.161176	0.334	0.332	0.270952
TFIP11	1.67075e-05	-0.0329695	0.028	0.054	0.271112
NDUFB7	1.6745e-05	-0.0150574	0.399	0.459	0.271722
TMED4	1.68902e-05	0.0458587	0.108	0.132	0.274077
YPEL2	1.71346e-05	0.107824	0.141	0.15	0.278043
CD48	1.71348e-05	0.10623	0.588	0.609	0.278047
ACAP2	1.71552e-05	0.184388	0.578	0.57	0.278377
NDUFA5	1.72066e-05	0.188591	0.124	0.105	0.279212
PMF1	1.7269e-05	-0.177864	0.131	0.199	0.280224
SMCHD1	1.73269e-05	-0.150842	0.365	0.452	0.281164
SIRPA	1.74591e-05	-0.0244511	0.174	0.223	0.283308
ABCC3	1.74724e-05	0.147047	0.041	0.035	0.283525
GOPC	1.75484e-05	-0.0301874	0.053	0.084	0.284757
ADAM17	1.76847e-05	-0.143886	0.167	0.234	0.286969
EIF4G2	1.77644e-05	-0.149822	0.509	0.599	0.288263
EIF3H	1.77962e-05	-0.07436	0.569	0.649	0.288778
SERPINB10	1.78621e-05	-0.0539605	0	0.012	0.289848
ITGB1-DT	1.78621e-05	-0.0514894	0	0.012	0.289848
HBM	1.78621e-05	-0.0653122	0	0.012	0.289848
MYO7A	1.78621e-05	-0.0586371	0	0.012	0.289848
EDEM3	1.81894e-05	0.242857	0.127	0.093	0.29516
TMEM219	1.82036e-05	-0.0731358	0.516	0.6	0.295389
PLIN3	1.83048e-05	-0.153809	0.212	0.286	0.297032
UBE2I	1.8315e-05	0.145428	0.343	0.35	0.297198
WASHC4	1.83191e-05	0.245063	0.237	0.193	0.297263
ZFC3H1	1.83954e-05	0.00620717	0.165	0.201	0.298502
WASF2	1.84429e-05	-0.0908509	0.483	0.566	0.299273
M6PR	1.86003e-05	0.187216	0.268	0.261	0.301827
TYK2	1.86513e-05	0.258174	0.253	0.206	0.302654
VPS13B-DT	1.87128e-05	0.109736	0.033	0.008	0.303653
ST3GAL1	1.87493e-05	-0.11644	0.122	0.178	0.304245
FLOT2	1.87693e-05	-0.176267	0.21	0.289	0.304569
NDUFA11	1.87745e-05	0.036246	0.636	0.682	0.304655
TK2	1.8942e-05	0.144134	0.113	0.109	0.307372
ARHGEF6	1.90167e-05	0.0980151	0.122	0.137	0.308583
NEK6	1.91065e-05	-0.193966	0.061	0.113	0.310041
LGALS9	1.91425e-05	0.157467	0.392	0.387	0.310625
H1FX	1.91611e-05	-0.0760795	0.342	0.412	0.310927
AC138150.1	1.93012e-05	0.133048	0.034	0.009	0.313201
PAFAH1B1	1.93129e-05	-0.130561	0.217	0.29	0.313391
GSTO1	1.94064e-05	-0.143071	0.454	0.543	0.314908
RPRD1A	1.94705e-05	0.210137	0.087	0.048	0.315947
SCNM1	1.98912e-05	0.00269857	0.22	0.268	0.322775
SSU72	1.99653e-05	-0.00538316	0.326	0.384	0.323977
TRMO	1.99773e-05	-0.131431	0.017	0.05	0.324172
EMC8	1.99984e-05	0.0361856	0.089	0.113	0.324514
UBXN4	2.00196e-05	0.115966	0.286	0.301	0.324858
LSM6	2.00466e-05	-0.124854	0.23	0.303	0.325296
DDX6	2.02472e-05	0.168469	0.168	0.158	0.328552
PNN	2.03017e-05	0.280335	0.263	0.209	0.329436
SMIM20	2.03455e-05	-0.0837857	0.051	0.09	0.330146
EIF3M	2.03743e-05	0.0885721	0.466	0.494	0.330614
MAPK1	2.04136e-05	-0.0188014	0.235	0.284	0.331252
FLOT1	2.04584e-05	-0.208947	0.259	0.344	0.331979
COMMD5	2.05479e-05	-0.135507	0.075	0.127	0.333431
TMEM30A	2.05934e-05	0.265694	0.198	0.144	0.334169
LRPPRC	2.07584e-05	0.214598	0.107	0.068	0.336846
FAM204A	2.07923e-05	0.225669	0.272	0.244	0.337397
AC011603.2	2.09574e-05	-0.126784	0.009	0.036	0.340075
TMEM14B	2.09963e-05	-0.115026	0.228	0.298	0.340707
PPP1CA	2.11166e-05	-0.122003	0.514	0.6	0.342659
PTPN2	2.14024e-05	0.184993	0.263	0.248	0.347297
BOD1L1	2.1431e-05	0.185095	0.234	0.223	0.347761
ITGB1	2.14795e-05	0.238618	0.293	0.261	0.348547
TSPAN4	2.1626e-05	0.19478	0.09	0.064	0.350924
GGA1	2.16635e-05	-0.0471491	0.128	0.172	0.351534
SDHAF2	2.17049e-05	-0.168473	0.119	0.184	0.352206
FBXO25	2.17994e-05	0.192377	0.064	0.033	0.35374
PCSK7	2.20022e-05	0.219628	0.149	0.121	0.35703
RABAC1	2.20617e-05	-0.0943851	0.435	0.511	0.357994
TOMM6	2.20992e-05	0.00923417	0.48	0.536	0.358604
NUP42	2.21187e-05	0.190704	0.063	0.037	0.35892
HECTD1	2.21674e-05	0.21565	0.186	0.16	0.35971
CCND3	2.22044e-05	0.144882	0.325	0.325	0.360311
MICAL1	2.23714e-05	0.182124	0.143	0.137	0.36302
PAPOLA	2.25382e-05	-0.0684883	0.267	0.332	0.365728
B3GNTL1	2.26587e-05	-0.163791	0.032	0.073	0.367683
CLIC1	2.27646e-05	-0.00685778	0.818	0.875	0.369402
CARD8	2.28124e-05	0.224761	0.191	0.161	0.370177
DAD1	2.30942e-05	0.00329644	0.285	0.33	0.37475
ATP5F1D	2.32698e-05	0.0951311	0.715	0.746	0.377598
NBPF19	2.34533e-05	-0.174156	0.222	0.298	0.380577
WDR83OS	2.366e-05	-0.0859308	0.526	0.609	0.383931
MFSD2A	2.38071e-05	0.15011	0.041	0.015	0.386318
CASS4	2.38562e-05	-0.092891	0.009	0.035	0.387114
GNG10	2.40404e-05	-0.218506	0.215	0.296	0.390104
PIK3R5	2.40706e-05	-0.143053	0.128	0.189	0.390594
MARC1	2.42934e-05	-0.226329	0.091	0.151	0.39421
RNASEK	2.44589e-05	0.0467363	0.927	0.956	0.396895
AL109811.2	2.45636e-05	0.115	0.025	0.005	0.398593
PPP3R1	2.46901e-05	-0.18837	0.102	0.163	0.400646
YY1	2.46967e-05	-0.101819	0.309	0.383	0.400753
YRDC	2.47244e-05	-0.138301	0.03	0.07	0.401203
PPIG	2.47742e-05	0.171702	0.286	0.275	0.40201
AC024075.1	2.4835e-05	0.0735192	0.016	0.001	0.402998
MTDH	2.48595e-05	-0.0446433	0.613	0.685	0.403394
C9orf78	2.50959e-05	0.236276	0.31	0.271	0.407232
PSMA1	2.51706e-05	0.167391	0.32	0.314	0.408443
ISY1	2.56347e-05	-0.0287631	0.095	0.133	0.415975
LENG8	2.56794e-05	-0.0717804	0.237	0.296	0.416699
KDM1A	2.60585e-05	0.177241	0.089	0.06	0.422851
VAPA	2.62329e-05	-0.0405272	0.359	0.42	0.425681
SEPTIN7	2.65325e-05	0.212525	0.373	0.339	0.430542
CALM1	2.65823e-05	-0.111192	0.695	0.773	0.431351
FBXL5	2.66225e-05	-0.0439687	0.414	0.477	0.432003
THOC2	2.66591e-05	0.213994	0.16	0.143	0.432598
CKLF	2.67196e-05	0.11754	0.486	0.502	0.43358
PSMC5	2.67409e-05	0.10809	0.259	0.275	0.433924
TNIP1	2.69317e-05	-0.183543	0.221	0.299	0.437021
PSMC1	2.70598e-05	0.232992	0.212	0.182	0.4391
DDA1	2.72144e-05	-0.0548102	0.101	0.141	0.441609
MORF4L1	2.72803e-05	-0.00101073	0.417	0.471	0.442677
SSR1	2.73847e-05	0.248945	0.281	0.247	0.444371
ZNF703	2.73908e-05	-0.0945398	0.017	0.046	0.44447
UBN1	2.74099e-05	-0.0201387	0.178	0.224	0.44478
ZDHHC12	2.75717e-05	-0.0572743	0.108	0.154	0.447405
CALML4	2.76185e-05	-0.101857	0.044	0.083	0.448165
AL136038.5	2.85514e-05	0.129966	0.024	0.005	0.463304
U2AF1L4	2.86322e-05	0.235951	0.101	0.062	0.464615
SSRP1	2.86817e-05	0.161146	0.107	0.094	0.465418
CACNA2D3	2.87014e-05	0.165565	0.062	0.026	0.465738
TOB1-AS1	2.88693e-05	-0.0835323	0.002	0.02	0.468463
LAMB3	2.89533e-05	-0.0516611	0	0.012	0.469825
AC011472.3	2.89533e-05	-0.0488523	0	0.012	0.469825
AC093484.2	2.89533e-05	-0.049501	0	0.012	0.469825
GCC2-AS1	2.89533e-05	-0.0416926	0	0.012	0.469825
AC010864.1	2.89533e-05	-0.0443695	0	0.012	0.469825
CDKN2D	2.92566e-05	0.233191	0.433	0.399	0.474747
CCDC88B	2.94947e-05	0.0053846	0.236	0.282	0.478611
PITPNC1	2.95938e-05	-0.118479	0.065	0.113	0.480219
NAAA	2.96852e-05	0.162443	0.26	0.252	0.481702
SURF4	3.03056e-05	0.00942435	0.141	0.178	0.491768
OAF	3.04917e-05	-0.217857	0.084	0.14	0.494789
DCPS	3.07497e-05	-0.0645477	0.065	0.103	0.498976
KIAA1109	3.10781e-05	0.219258	0.148	0.112	0.504304
LINC02256	3.12946e-05	0.259871	0.133	0.094	0.507818
C6orf62	3.15124e-05	0.265714	0.212	0.173	0.511352
LIMK2	3.15474e-05	-0.0967732	0.024	0.058	0.51192
CYBC1	3.15809e-05	0.0397395	0.19	0.22	0.512464
SF3A2	3.17001e-05	-0.0747686	0.143	0.195	0.514397
EIF4G1	3.17302e-05	0.0165346	0.206	0.241	0.514886
TMEM179B	3.17483e-05	-0.151328	0.236	0.31	0.51518
MIR29B2CHG	3.18208e-05	-0.119083	0.024	0.058	0.516357
GBA	3.18914e-05	0.2087	0.086	0.06	0.517502
DDOST	3.23863e-05	0.236746	0.232	0.189	0.525532
RHOG	3.24904e-05	-0.1549	0.626	0.711	0.527222
DHX40	3.28649e-05	0.182914	0.068	0.046	0.533299
CIDEB	3.31582e-05	0.0258508	0.087	0.113	0.538057
TRMT112	3.32243e-05	-0.0521787	0.347	0.414	0.539132
TUBA1B	3.33105e-05	-0.18051	0.369	0.457	0.54053
UBTD1	3.33836e-05	0.00495316	0.053	0.076	0.541716
REST	3.34999e-05	0.164642	0.157	0.148	0.543602
GIMAP4	3.36982e-05	-0.220962	0.258	0.341	0.54682
PTRHD1	3.37026e-05	0.0132981	0.307	0.35	0.546892
BLOC1S6	3.37274e-05	-0.184973	0.17	0.243	0.547294
PLEKHM2	3.3983e-05	-0.100055	0.089	0.136	0.551443
KHSRP	3.41426e-05	0.213167	0.124	0.095	0.554031
FAM120A	3.43662e-05	0.0538409	0.251	0.271	0.55766
ACBD6	3.44127e-05	0.0341014	0.067	0.084	0.558414
AL391121.1	3.44941e-05	-0.0894399	0.004	0.025	0.559735
NEDD9	3.44955e-05	-0.152533	0.071	0.123	0.559759
HNRNPH3	3.46493e-05	0.102887	0.206	0.221	0.562254
C2orf49	3.47591e-05	0.213883	0.078	0.044	0.564036
ATRX	3.48666e-05	0.237416	0.285	0.249	0.565781
AC018755.4	3.50795e-05	0.165962	0.042	0.018	0.569234
IFI16	3.51972e-05	0.229676	0.293	0.259	0.571145
TRIP12	3.53191e-05	0.139958	0.204	0.202	0.573123
USP16	3.54518e-05	-0.114726	0.154	0.215	0.575276
STAG2	3.54644e-05	0.254839	0.242	0.188	0.575481
ZDHHC20	3.5921e-05	0.133499	0.166	0.169	0.58289
IRF2BP2	3.60561e-05	-0.0593961	0.296	0.357	0.585082
FAM50A	3.60907e-05	-0.044407	0.22	0.271	0.585644
RAD23A	3.67632e-05	-0.0641757	0.302	0.364	0.596556
NISCH	3.6802e-05	0.137628	0.12	0.118	0.597187
RNF168	3.68539e-05	-0.0986898	0.073	0.119	0.598028
SURF1	3.69398e-05	-0.107986	0.202	0.266	0.599421
AGTPBP1	3.7008e-05	0.221978	0.284	0.263	0.600529
AKR1A1	3.73126e-05	-0.0941779	0.261	0.329	0.605471
RMRP	3.74711e-05	0.216082	0.044	0.016	0.608043
PTGER4	3.75562e-05	-0.196916	0.068	0.12	0.609425
RPS4X	3.75999e-05	-0.205296	0.973	0.979	0.610133
TMC6	3.77229e-05	0.223909	0.147	0.106	0.61213
ANXA2	3.79124e-05	0.0272337	0.724	0.775	0.615205
ILF3	3.79198e-05	-0.0635059	0.25	0.311	0.615325
LMO2	3.79819e-05	0.0794582	0.162	0.176	0.616332
HINT1	3.81809e-05	-0.152968	0.603	0.689	0.619561
FAM133B	3.83342e-05	0.151871	0.235	0.244	0.62205
BRD9	3.87666e-05	0.229674	0.113	0.072	0.629066
SLC30A1	3.90963e-05	0.197681	0.084	0.049	0.634415
CALM3	3.91387e-05	-0.198122	0.418	0.507	0.635103
PGD	3.92416e-05	-0.0812158	0.615	0.69	0.636774
RNF5	3.94548e-05	-0.155884	0.069	0.121	0.640233
CD93	3.95736e-05	0.154306	0.362	0.355	0.642161
EHBP1L1	3.95767e-05	0.197877	0.38	0.349	0.642211
TMEM88	3.96991e-05	-0.0918099	0.008	0.033	0.644197
NFKB1	3.97716e-05	0.0161469	0.149	0.183	0.645373
KBTBD7	4.01733e-05	-0.13287	0.01	0.037	0.651893
THAP9-AS1	4.02829e-05	-0.147451	0.04	0.082	0.653671
MAFK	4.03904e-05	-0.0739105	0.026	0.055	0.655415
FXYD5	4.04025e-05	0.0957529	0.856	0.882	0.655612
ZMIZ2	4.07271e-05	0.184184	0.094	0.074	0.660879
GZMA	4.1067e-05	0.292974	0.071	0.033	0.666394
MIPOL1	4.11171e-05	0.0449166	0.009	0	0.667207
AC104564.5	4.11171e-05	0.0474939	0.009	0	0.667207
RNF144B	4.12001e-05	0.26064	0.178	0.126	0.668554
RIN3	4.15099e-05	0.0228991	0.306	0.348	0.673582
KCNK6	4.17645e-05	0.256539	0.147	0.107	0.677712
NECAP2	4.18999e-05	-0.103386	0.121	0.175	0.67991
IRF9	4.2223e-05	-0.00567103	0.164	0.203	0.685152
GSTK1	4.27126e-05	0.0732934	0.545	0.572	0.693097
MPC2	4.27507e-05	-0.175737	0.11	0.172	0.693716
TMEM183A	4.31308e-05	0.0206412	0.182	0.215	0.699883
WDFY2	4.31935e-05	-0.0238442	0.15	0.189	0.700901
NPM1	4.32536e-05	0.000759434	0.49	0.542	0.701875
ERBIN	4.33233e-05	0.164857	0.159	0.151	0.703007
CDKN1C	4.33724e-05	0.136055	0.031	0.008	0.703804
AL138963.4	4.36904e-05	-0.185652	0.275	0.35	0.708964
DIP2A	4.39272e-05	0.242602	0.097	0.067	0.712807
ADCY7	4.40788e-05	0.176585	0.137	0.122	0.715267
PRRC2A	4.45258e-05	0.13012	0.169	0.173	0.72252
SPN	4.51046e-05	0.234615	0.177	0.135	0.731912
SNCA	4.51354e-05	-0.191297	0.044	0.088	0.732412
SRP9	4.56006e-05	0.187582	0.251	0.23	0.73996
MAGIX	4.58928e-05	-0.0972919	0.004	0.025	0.744703
ARL5A	4.61678e-05	0.0218488	0.171	0.204	0.749164
UFC1	4.63118e-05	-0.068408	0.326	0.393	0.751501
HSBP1	4.67e-05	0.0846795	0.384	0.404	0.757801
NUDT4	4.67866e-05	-0.0232738	0.093	0.126	0.759205
GOLGA7	4.68593e-05	0.0755573	0.158	0.173	0.760385
NEU4	4.69608e-05	-0.0479451	0	0.011	0.762032
C6orf223	4.69608e-05	-0.0514628	0	0.011	0.762032
SH3TC2	4.69608e-05	-0.04049	0	0.011	0.762032
TMEM52B	4.69608e-05	-0.0406094	0	0.011	0.762032
MMP2-AS1	4.69608e-05	-0.0475603	0	0.011	0.762032
SPRED2	4.69608e-05	-0.0439797	0	0.011	0.762032
TRIM8	4.71852e-05	0.0450235	0.25	0.278	0.765675
SNRPA	4.72597e-05	0.188471	0.208	0.199	0.766883
CES1	4.74175e-05	0.27463	0.192	0.152	0.769444
JAK1	4.74605e-05	0.0898079	0.503	0.526	0.770142
ZPR1	4.80052e-05	-0.142151	0.061	0.109	0.778981
LRRFIP1	4.82377e-05	0.0907296	0.761	0.789	0.782754
AP2M1	4.84173e-05	0.0935322	0.395	0.416	0.785667
CAPZB	4.84328e-05	-0.0796933	0.592	0.669	0.785919
CD164	4.85234e-05	0.132566	0.307	0.314	0.78739
SMIM13	4.87859e-05	-0.122757	0.027	0.064	0.791649
SLC25A36	4.88304e-05	0.169368	0.125	0.109	0.79237
GABBR1	4.88341e-05	0.192087	0.094	0.065	0.792431
LAPTM4A	4.89638e-05	0.235096	0.297	0.253	0.794536
CDK13	4.92968e-05	0.195918	0.123	0.099	0.799939
TACC3	4.94248e-05	-0.0910577	0.142	0.193	0.802017
RAB8A	4.95377e-05	-0.0890041	0.174	0.231	0.803848
NOTCH2	4.96584e-05	0.210317	0.321	0.298	0.805807
RPS27L	5.02111e-05	0.124947	0.295	0.306	0.814776
TMEM167A	5.02559e-05	-0.101695	0.317	0.385	0.815502
TMEM147	5.02931e-05	0.064483	0.233	0.257	0.816106
PIH1D1	5.03344e-05	-0.155463	0.123	0.185	0.816776
CPEB2	5.05693e-05	-0.00529134	0.03	0.05	0.820588
LGALS2	5.08907e-05	0.107708	0.635	0.664	0.825804
MAGT1	5.09074e-05	0.207453	0.095	0.061	0.826074
APEX1	5.09079e-05	0.17523	0.213	0.196	0.826082
YBX1	5.10265e-05	-0.124755	0.735	0.808	0.828006
PPP2R2A	5.10437e-05	-0.123486	0.071	0.117	0.828286
PSMB10	5.13581e-05	-0.0187316	0.509	0.564	0.833388
DNM1L	5.16515e-05	0.215004	0.137	0.092	0.838149
MTIF3	5.16959e-05	0.17699	0.188	0.17	0.83887
EID1	5.18491e-05	-0.050383	0.469	0.541	0.841355
CTDSP2	5.24779e-05	-0.151938	0.154	0.217	0.851559
APBB1IP	5.26087e-05	-0.140433	0.322	0.402	0.853681
RAB1B	5.2652e-05	-0.0533674	0.247	0.305	0.854383
DOK3	5.26917e-05	-0.0406375	0.22	0.275	0.855028
NDUFS3	5.27069e-05	0.0947444	0.215	0.229	0.855276
WIPI2	5.28777e-05	0.0599195	0.16	0.182	0.858047
LAMP2	5.32584e-05	0.20821	0.202	0.179	0.864223
EPC1	5.3509e-05	-0.153366	0.253	0.331	0.86829
MCTS1	5.35613e-05	0.00323466	0.113	0.144	0.869139
SEC61A1	5.39677e-05	0.203982	0.167	0.156	0.875734
CHKB	5.42936e-05	0.135679	0.166	0.164	0.881022
ZNF511	5.45751e-05	-0.116237	0.148	0.207	0.885589
TUBB6	5.46398e-05	-0.114152	0.03	0.065	0.886639
FPR2	5.49743e-05	-0.161678	0.038	0.079	0.892068
ZBTB43	5.64022e-05	-0.178847	0.083	0.138	0.915239
EDF1	5.64833e-05	0.0350267	0.597	0.643	0.916554
AC068389.3	5.67704e-05	0.0853792	0.015	0.001	0.921213
RSKR	5.70017e-05	0.053999	0.013	0.001	0.924966
LCP1	5.70699e-05	0.0258209	0.76	0.798	0.926073
TAF10	5.72675e-05	-0.160458	0.207	0.28	0.929279
IRAK1	5.74926e-05	0.167162	0.125	0.111	0.932932
FAM110B	5.78558e-05	-0.071448	0.002	0.019	0.938825
GABPB1-AS1	5.78801e-05	-0.11979	0.079	0.127	0.939221
NUDT16	5.81227e-05	-0.0877452	0.217	0.279	0.943157
MED15	5.8219e-05	0.0257228	0.124	0.149	0.94472
SASH3	5.83179e-05	0.0173786	0.238	0.284	0.946324
MAP3K2	5.89004e-05	0.0137973	0.211	0.248	0.955777
H2AFJ	5.89144e-05	-0.100248	0.313	0.384	0.956003
RAB5C	5.90502e-05	-0.0861773	0.376	0.447	0.958207
MED13L	5.94723e-05	0.171871	0.238	0.23	0.965058
C11orf58	6.03667e-05	0.141241	0.356	0.352	0.97957
CMTM7	6.05604e-05	0.0249737	0.247	0.281	0.982713
NUP210	6.07934e-05	0.176529	0.137	0.109	0.986494
MARCO	6.10021e-05	-0.185754	0.08	0.134	0.989881
SCO1	6.15307e-05	0.161861	0.057	0.033	0.998459
LINC01003	6.16038e-05	-0.142835	0.037	0.078	0.999645
KIDINS220	6.16193e-05	0.131618	0.131	0.13	0.999896
MED4	6.1698e-05	0.166974	0.119	0.099	1
ANP32A	6.183e-05	-0.0132629	0.393	0.451	1
CSNK1D	6.24721e-05	-0.0231108	0.173	0.223	1
NUDT14	6.2495e-05	-0.10841	0.066	0.109	1
MATR3.1	6.26722e-05	0.196287	0.063	0.034	1
MAP3K7CL	6.26899e-05	-0.114647	0.024	0.057	1
MDH1	6.27894e-05	0.0920943	0.155	0.165	1
NSFL1C	6.28057e-05	0.219598	0.184	0.152	1
HNRNPA2B1	6.28829e-05	-0.163436	0.661	0.741	1
NSMF	6.29097e-05	0.183575	0.062	0.032	1
CTSW	6.29892e-05	0.32889	0.083	0.044	1
LILRB4	6.31863e-05	0.00192791	0.138	0.171	1
SUN1	6.32281e-05	0.186448	0.084	0.055	1
SF3B4	6.3423e-05	0.0128854	0.149	0.186	1
NDUFV3	6.44555e-05	0.112454	0.16	0.164	1
NEK9	6.46924e-05	-0.0858056	0.055	0.093	1
SRRM2	6.47304e-05	-0.147718	0.567	0.65	1
HIVEP2	6.47528e-05	-0.0474223	0.012	0.033	1
HAGH	6.47655e-05	-0.175539	0.094	0.151	1
HELZ	6.49995e-05	-0.0053784	0.155	0.189	1
PGLS	6.51622e-05	-0.145641	0.639	0.72	1
MYLIP	6.53673e-05	-0.113597	0.048	0.088	1
BPTF	6.54689e-05	0.231346	0.252	0.218	1
EEF1A1	6.55333e-05	-0.164436	0.997	0.998	1
VAMP1	6.59391e-05	0.0953921	0.026	0.006	1
HIF1A	6.63174e-05	0.228695	0.497	0.461	1
[truncated: 14,229 more rows]

## Sheet: MAST_CD14 Mono ER vs LR
MAST_ER vs LR COVID PF_CD14+ Monocytes
Column1	p_val	avg_log2FC	pct.1	pct.2	p_val_adj
MTRNR2L8	3.09412e-159	-3.67596	0.106	0.325	5.02083e-155
RPS14	4.57214e-86	0.316601	1	0.991	7.41922e-82
TMEM176B	6.018e-82	-0.972589	0.201	0.468	9.76541e-78
RPL34	1.31187e-77	0.39668	0.997	0.991	2.12877e-73
TMEM176A	3.29761e-71	-0.836444	0.158	0.396	5.35103e-67
RPL41	8.01489e-69	0.301316	1	1	1.30058e-64
RPS28	3.28649e-61	0.41115	0.997	0.993	5.33299e-57
RPL30	6.05574e-52	0.26014	1	0.999	9.82665e-48
S100A9	6.26316e-50	-0.536887	0.998	0.998	1.01632e-45
RPL39	7.95564e-49	0.352321	0.998	0.992	1.29096e-44
RPL35A	4.84885e-45	0.278854	0.995	0.983	7.86822e-41
RPS13	4.24101e-44	0.229422	1	0.996	6.88189e-40
RPS12	3.06498e-43	0.260069	0.999	0.996	4.97354e-39
RPS24	4.41799e-43	0.217796	0.998	0.994	7.16908e-39
RPL10	7.40562e-43	0.212347	1	0.998	1.20171e-38
RPL37	1.675e-42	0.353841	0.983	0.959	2.71803e-38
RPS15A	4.4303e-42	0.256949	0.998	0.995	7.18905e-38
RPL32	4.90611e-42	0.228011	0.999	0.997	7.96115e-38
RPL26	1.943e-41	0.242384	0.998	0.994	3.1529e-37
RPS4Y1	1.66659e-40	0.420088	0.741	0.541	2.70437e-36
RPS21	9.71709e-39	0.402716	0.933	0.871	1.57679e-34
RPLP1	2.28021e-38	0.2137	1	0.999	3.7001e-34
HLA-A	3.78772e-38	-0.336338	0.958	0.964	6.14633e-34
FOLR3	3.53172e-36	0.836487	0.302	0.162	5.73092e-32
RPL11	9.35991e-35	0.185737	1	0.996	1.51883e-30
RPL36A	1.30074e-34	0.38366	0.893	0.8	2.11071e-30
RPL28	1.58387e-33	0.176425	1	0.999	2.57015e-29
S100A12	4.39291e-33	-0.47428	0.933	0.956	7.12838e-29
FAU	2.66584e-31	0.189628	1	0.998	4.32585e-27
RPS27	7.79184e-31	0.335634	0.958	0.925	1.26438e-26
RPS8	1.97639e-30	0.188045	0.999	0.997	3.20708e-26
RPS23	1.96686e-29	0.205641	0.997	0.991	3.19163e-25
EIF1	1.2058e-28	0.194503	0.997	0.99	1.95665e-24
UTS2	2.00701e-28	-0.205737	0.001	0.045	3.25677e-24
RPS18	1.32637e-27	0.25878	0.987	0.969	2.1523e-23
RPL36	2.1941e-26	0.283858	0.961	0.911	3.56037e-22
HLA-B	4.70988e-26	-0.245294	0.994	0.991	7.64272e-22
RPS27A	5.3467e-26	0.182269	0.995	0.991	8.67608e-22
VCAN	8.85033e-26	-0.383843	0.91	0.93	1.43614e-21
GSTM1	1.04773e-25	0.242554	0.081	0.012	1.70015e-21
ZYX	3.40599e-25	-0.339066	0.727	0.775	5.5269e-21
HLA-DPA1	7.17956e-25	0.456145	0.599	0.444	1.16503e-20
HLA-DQA2	7.23677e-25	0.336199	0.103	0.024	1.17431e-20
THBS1	3.30514e-23	0.385454	0.167	0.066	5.36326e-19
RPL29	1.12532e-22	0.143024	0.998	0.985	1.82606e-18
RPS15	1.46784e-22	0.166509	0.997	0.989	2.38187e-18
RPL22	4.35264e-22	0.216663	0.966	0.938	7.06304e-18
JUN	5.47517e-22	0.610929	0.87	0.794	8.88456e-18
MT-ND1	1.2127e-21	0.207164	0.991	0.982	1.96784e-17
CSTA	1.43971e-21	0.274081	0.825	0.706	2.33622e-17
MT-ND3	2.07167e-21	0.260106	0.947	0.898	3.3617e-17
XIST	1.32858e-20	-0.242633	0.028	0.093	2.15589e-16
SMIM25	2.35683e-20	0.281107	0.435	0.294	3.82443e-16
RPL6	2.42877e-20	0.148949	0.995	0.989	3.94117e-16
PCBP1	2.86383e-20	0.256039	0.868	0.768	4.64713e-16
S100A8	3.91069e-20	-0.279142	1	0.998	6.34588e-16
MT-ND2	6.37063e-20	0.227095	0.968	0.933	1.03376e-15
HSPA8	1.96003e-19	0.283712	0.61	0.466	3.18054e-15
EGR1	2.01178e-19	-0.502308	0.384	0.448	3.26452e-15
HLA-DRA	2.22943e-19	0.314857	0.868	0.777	3.6177e-15
HBB	4.78565e-19	-4.08821	0.306	0.36	7.76567e-15
CYBB	5.28181e-19	-0.26489	0.727	0.733	8.57079e-15
RPS5	6.66412e-19	0.231922	0.926	0.882	1.08139e-14
RPL21	8.13817e-19	0.193378	0.981	0.968	1.32058e-14
RPL24	1.17029e-18	0.183239	0.977	0.941	1.89903e-14
BTG2	1.79561e-18	-0.371445	0.645	0.704	2.91374e-14
IFITM3	4.84845e-18	-0.479779	0.46	0.523	7.86758e-14
MT-CO3	7.59381e-18	0.156526	0.998	0.987	1.23225e-13
RPS7	7.7388e-18	0.132719	0.996	0.994	1.25578e-13
RPLP0	1.37158e-17	0.189454	0.975	0.954	2.22567e-13
CD14	1.51797e-17	-0.283724	0.828	0.85	2.46322e-13
MYH9	2.67702e-17	-0.338793	0.633	0.673	4.34399e-13
PTMA	3.3703e-17	0.156894	0.996	0.986	5.46899e-13
RAC1	3.54673e-17	-0.245939	0.857	0.867	5.75527e-13
NACA	4.57074e-17	0.149198	0.99	0.977	7.41694e-13
PPIA	4.62572e-17	0.218368	0.904	0.832	7.50616e-13
RPL12	4.9967e-17	0.127352	0.998	0.989	8.10815e-13
RPL18	7.00371e-17	0.115328	0.998	0.988	1.13649e-12
HLA-DRB1	8.43676e-17	0.293832	0.847	0.763	1.36903e-12
TLN1	5.26812e-16	-0.306495	0.654	0.699	8.54859e-12
GRN	5.35455e-16	-0.188326	0.823	0.801	8.68883e-12
CEBPD	5.39342e-16	0.174773	0.95	0.898	8.7519e-12
CALHM6	5.59958e-16	0.261923	0.393	0.27	9.08644e-12
ATP5F1E	6.92746e-16	0.204079	0.976	0.956	1.12412e-11
FERMT3	8.42963e-16	-0.282057	0.478	0.517	1.36788e-11
KLF4	1.10623e-15	0.330555	0.786	0.693	1.79508e-11
CD74	1.68552e-15	0.24068	0.99	0.982	2.73509e-11
ZEB2	2.1102e-15	-0.290077	0.606	0.642	3.42423e-11
RPLP2	2.21644e-15	0.143151	0.995	0.994	3.59661e-11
NBPF19	2.29306e-15	-0.320348	0.244	0.298	3.72096e-11
TMSB10	2.51626e-15	0.094254	1	0.999	4.08314e-11
OSBPL8	2.53624e-15	-0.295093	0.434	0.489	4.11555e-11
RPL5	5.63795e-15	0.152895	0.969	0.93	9.1487e-11
GRB2	7.41663e-15	-0.247056	0.692	0.711	1.2035e-10
RPL7A	7.99464e-15	0.130661	0.994	0.982	1.29729e-10
WDR74	1.69284e-14	0.324147	0.331	0.22	2.74697e-10
CYP1B1	2.36432e-14	-0.356567	0.244	0.291	3.83659e-10
PADI2	2.64191e-14	0.134341	0.124	0.062	4.28703e-10
DDX3Y	3.76866e-14	0.0953356	0.236	0.163	6.1154e-10
TMA7	7.00188e-14	0.216127	0.825	0.732	1.1362e-09
PLCB2	8.50101e-14	-0.264431	0.281	0.317	1.37946e-09
RPS9	1.4978e-13	0.151951	0.993	0.993	2.43048e-09
PLAC8	1.51668e-13	-0.324917	0.266	0.337	2.46112e-09
TREM1	1.62032e-13	0.223666	0.589	0.47	2.6293e-09
COMMD6	1.91682e-13	0.186618	0.766	0.661	3.11043e-09
AP1S2	2.77306e-13	0.204048	0.83	0.743	4.49984e-09
RHOB	3.19643e-13	0.268482	0.474	0.358	5.18685e-09
HNRNPF	3.45566e-13	-0.22686	0.358	0.382	5.6075e-09
SLC25A37	4.17928e-13	-0.297108	0.366	0.369	6.78171e-09
ZFAS1	4.26485e-13	0.240348	0.692	0.585	6.92058e-09
HBA1	4.79124e-13	-0.643579	0.014	0.033	7.77475e-09
HEBP2	4.88152e-13	0.21198	0.53	0.414	7.92124e-09
STAT1	5.11141e-13	-0.298776	0.262	0.304	8.29429e-09
EEF1A1	5.40633e-13	0.12972	0.999	0.998	8.77285e-09
HLA-DPB1	5.54716e-13	0.309509	0.573	0.461	9.00138e-09
TMEM107	5.63947e-13	0.239184	0.417	0.305	9.15117e-09
GNAI2	5.94253e-13	-0.21697	0.796	0.814	9.64294e-09
TEX14	6.61141e-13	0.0899996	0.024	0.001	1.07283e-08
ALAS2	6.74475e-13	-0.447121	0.005	0.03	1.09447e-08
NRG1	8.68729e-13	-0.293583	0.156	0.235	1.40969e-08
RPS3	1.05265e-12	0.0965385	0.994	0.979	1.70813e-08
SH3BGRL3	1.29989e-12	-0.182823	0.998	0.997	2.10933e-08
RPS19	1.35696e-12	0.141754	0.988	0.987	2.20193e-08
YBX3	1.39779e-12	0.201702	0.545	0.432	2.26819e-08
LILRA5	1.41209e-12	-0.180607	0.506	0.487	2.29141e-08
AL391807.1	1.72964e-12	0.138405	0.05	0.011	2.80669e-08
COX7A2	1.8493e-12	0.204707	0.622	0.509	3.00087e-08
RNF213	2.08698e-12	-0.241471	0.473	0.482	3.38655e-08
RPL19	2.32881e-12	0.0919	0.999	0.995	3.77897e-08
RPS3A	2.96776e-12	0.111248	0.998	0.996	4.81579e-08
ATP5ME	2.99695e-12	0.202052	0.402	0.297	4.86315e-08
CES1	3.35051e-12	0.2032	0.237	0.152	5.43687e-08
RPS26	3.55602e-12	-0.151302	0.939	0.906	5.77035e-08
RGS10	4.05823e-12	0.231495	0.489	0.377	6.58529e-08
ATF3	4.13252e-12	0.388742	0.469	0.369	6.70584e-08
SEC61B	4.2053e-12	0.14406	0.713	0.608	6.82395e-08
PPDPF	4.53249e-12	0.194221	0.809	0.717	7.35487e-08
FTH1	4.95657e-12	0.144824	1	1	8.04303e-08
COPA	6.5509e-12	-0.159142	0.251	0.254	1.06301e-07
NDUFB2	7.00998e-12	0.135156	0.631	0.524	1.13751e-07
RPS25	7.02383e-12	0.153638	0.955	0.931	1.13976e-07
RPS29	7.16165e-12	0.265833	0.635	0.53	1.16212e-07
RPL18A	7.20967e-12	0.0960795	0.998	0.99	1.16991e-07
S100A6	8.52665e-12	0.126421	0.999	0.999	1.38362e-07
RPL38	1.40929e-11	0.160945	0.758	0.658	2.28686e-07
BTG1	1.6803e-11	0.207506	0.926	0.89	2.72661e-07
FYB1	1.70688e-11	-0.221096	0.766	0.794	2.76976e-07
RPL14	1.77244e-11	0.0975487	0.983	0.964	2.87613e-07
ATP5MG	2.21864e-11	0.155853	0.916	0.877	3.60019e-07
DOCK8	2.52893e-11	-0.237287	0.465	0.496	4.10369e-07
COL6A3	2.78999e-11	-0.206913	0.016	0.052	4.52731e-07
RPS2	3.15295e-11	0.105603	0.992	0.98	5.1163e-07
YPEL3	3.29655e-11	-0.0789636	0.572	0.523	5.34931e-07
EIF4E	3.3106e-11	0.26864	0.244	0.158	5.37212e-07
LST1	3.69768e-11	0.15158	0.954	0.911	6.00022e-07
MT-ATP6	4.43585e-11	0.121185	0.981	0.969	7.19805e-07
DDX17	4.47735e-11	-0.181654	0.448	0.453	7.26539e-07
ATP5MD	5.72935e-11	0.18279	0.47	0.366	9.29702e-07
TMBIM6	6.48282e-11	-0.112663	0.541	0.52	1.05197e-06
SMARCD3	7.10208e-11	0.102173	0.352	0.272	1.15246e-06
NDUFA12	8.20878e-11	0.165284	0.375	0.28	1.33204e-06
EEF1B2	8.31009e-11	0.17442	0.87	0.805	1.34848e-06
PSME1	9.82487e-11	0.102515	0.762	0.672	1.59428e-06
PLXNB2	9.88204e-11	-0.144044	0.281	0.269	1.60356e-06
SLC25A39	9.88246e-11	-0.189414	0.154	0.152	1.60363e-06
PID1	1.12129e-10	0.175747	0.17	0.101	1.81952e-06
AC007952.4	1.16105e-10	0.202978	0.696	0.596	1.88403e-06
OS9	1.18105e-10	-0.167006	0.353	0.36	1.9165e-06
ICAM3	1.28525e-10	0.107027	0.571	0.477	2.08558e-06
PKM	1.30311e-10	-0.178218	0.851	0.856	2.11455e-06
AKIRIN2	1.39893e-10	0.215064	0.55	0.445	2.27004e-06
APLP2	1.49806e-10	-0.241417	0.713	0.734	2.43091e-06
ANXA1	1.54719e-10	0.195872	0.938	0.888	2.51063e-06
FAM20A	1.56173e-10	-0.0457828	0	0.013	2.53423e-06
UQCRQ	1.5805e-10	0.118812	0.572	0.475	2.56468e-06
FCGR1A	1.58785e-10	-0.28994	0.195	0.258	2.5766e-06
CD63	1.69528e-10	-0.179669	0.543	0.548	2.75092e-06
ITGAE	1.75028e-10	0.0529402	0.252	0.19	2.84017e-06
F13A1	1.94863e-10	-0.260556	0.145	0.19	3.16204e-06
PRKAR1A	2.05438e-10	-0.235888	0.288	0.32	3.33365e-06
MT-ATP8	2.20695e-10	0.177781	0.276	0.193	3.58122e-06
APRT	2.65607e-10	-0.0365198	0.655	0.599	4.31e-06
G0S2	2.65852e-10	0.307978	0.481	0.379	4.31397e-06
ZFP36L1	2.73319e-10	-0.240875	0.682	0.697	4.43515e-06
HBA2	2.75232e-10	-0.753713	0.022	0.037	4.46618e-06
SNHG29	3.11883e-10	0.158735	0.735	0.64	5.06093e-06
PRELID1	3.1508e-10	-0.179357	0.79	0.798	5.1128e-06
IFI6	3.41676e-10	-0.378362	0.17	0.221	5.54437e-06
GAA	3.61703e-10	-0.216158	0.226	0.246	5.86936e-06
GUK1	4.46794e-10	-0.0221211	0.683	0.623	7.25012e-06
CAT	4.4928e-10	0.117308	0.337	0.256	7.29047e-06
ADA2	4.50945e-10	-0.0689525	0.419	0.38	7.31749e-06
HLA-DQA1	5.18941e-10	0.198051	0.128	0.068	8.42086e-06
EIF4B	5.61758e-10	-0.0203119	0.51	0.454	9.11564e-06
SLC25A5	5.93215e-10	0.16516	0.705	0.609	9.6261e-06
SELENOW	6.93146e-10	-0.0559265	0.428	0.391	1.12477e-05
ALDOA	7.10518e-10	0.175773	0.845	0.776	1.15296e-05
OST4	7.35559e-10	0.139667	0.716	0.621	1.19359e-05
ETFB	7.40776e-10	-0.0769229	0.323	0.299	1.20206e-05
EDF1	7.41326e-10	0.0549795	0.725	0.643	1.20295e-05
CD36	7.54515e-10	-0.22326	0.472	0.509	1.22435e-05
FLNA	7.60474e-10	-0.168922	0.776	0.77	1.23402e-05
HP1BP3	8.14158e-10	-0.107188	0.409	0.383	1.32113e-05
GPSM3	8.38136e-10	0.0281026	0.836	0.766	1.36004e-05
MS4A6A	8.52332e-10	0.131583	0.773	0.684	1.38308e-05
VASP	9.80547e-10	-0.193233	0.566	0.578	1.59113e-05
PSMB9	1.02295e-09	-0.132684	0.55	0.519	1.65994e-05
HBM	1.02353e-09	-0.0653122	0	0.012	1.66089e-05
GSTO1	1.08626e-09	-0.091163	0.572	0.543	1.76267e-05
MT-CO2	1.10692e-09	0.104778	0.997	0.992	1.79621e-05
RPL36AL	1.16338e-09	0.171965	0.869	0.818	1.88782e-05
NDUFB4	1.16628e-09	0.133734	0.447	0.356	1.89252e-05
WDR83OS	1.17284e-09	0.121596	0.702	0.609	1.90317e-05
LY6E	1.25857e-09	-0.252451	0.326	0.335	2.04228e-05
FLOT1	1.32021e-09	-0.0805708	0.371	0.344	2.1423e-05
LGALS9	1.36041e-09	0.176462	0.484	0.387	2.20754e-05
PABPC4	1.36369e-09	0.0254118	0.255	0.206	2.21286e-05
MID1IP1	1.36987e-09	0.213074	0.349	0.259	2.22289e-05
PTPRC	1.43754e-09	-0.171914	0.675	0.675	2.3327e-05
CRIP1	1.49182e-09	0.364797	0.807	0.741	2.42078e-05
EMILIN2	1.58897e-09	-0.108011	0.407	0.386	2.57842e-05
TRIM58	1.64479e-09	-0.162516	0.014	0.035	2.66901e-05
DDT	1.69098e-09	0.0844208	0.491	0.411	2.74395e-05
AC239799.2	1.84333e-09	0.272421	0.103	0.05	2.99117e-05
CTBP1	1.84699e-09	-0.18724	0.135	0.165	2.9971e-05
CCR1	1.90495e-09	-0.274626	0.178	0.238	3.09117e-05
LMNB1	2.10419e-09	-0.233713	0.133	0.169	3.41446e-05
LAMTOR5	2.16867e-09	-0.0247389	0.434	0.381	3.5191e-05
UBL5	2.31963e-09	0.154045	0.695	0.601	3.76406e-05
Z93241.1	2.4301e-09	0.297917	0.232	0.154	3.94333e-05
EIF1AY	2.4865e-09	0.166012	0.148	0.086	4.03484e-05
LCP1	2.5073e-09	-0.170665	0.807	0.798	4.06859e-05
SNRPF	2.52187e-09	0.164764	0.266	0.188	4.09224e-05
SMS	2.65e-09	0.0801329	0.273	0.208	4.30016e-05
AC245407.2	2.81062e-09	0.143424	0.09	0.043	4.5608e-05
NEAT1	2.87488e-09	-0.1932	0.984	0.98	4.66506e-05
MACF1	2.96907e-09	-0.192326	0.165	0.186	4.81791e-05
KCTD12	3.07351e-09	-0.219537	0.361	0.389	4.98738e-05
SRSF9	3.10759e-09	0.0330557	0.571	0.496	5.04269e-05
CIRBP	3.13294e-09	0.0810862	0.589	0.504	5.08382e-05
GCA	3.42695e-09	-0.120887	0.518	0.494	5.56091e-05
CAST	3.47548e-09	-0.178982	0.749	0.755	5.63967e-05
GLIPR2	3.63747e-09	-0.0287661	0.558	0.505	5.90253e-05
C20orf27	3.68768e-09	0.136344	0.404	0.318	5.984e-05
STUB1	3.77534e-09	-0.0470582	0.366	0.331	6.12625e-05
LRP1	3.90848e-09	-0.154359	0.477	0.467	6.34229e-05
TMSB4X	3.93869e-09	-0.114271	1	0.999	6.39131e-05
NDUFA1	4.11743e-09	0.166344	0.588	0.491	6.68136e-05
SEC61G	4.16696e-09	0.200319	0.503	0.407	6.76172e-05
GAS7	4.39731e-09	-0.131354	0.404	0.389	7.13551e-05
SORL1	4.52803e-09	-0.140556	0.344	0.336	7.34763e-05
COPS9	4.58683e-09	0.0306388	0.389	0.325	7.44304e-05
RNF130	5.27952e-09	0.0910628	0.747	0.661	8.56708e-05
STXBP2	5.42694e-09	0.170207	0.885	0.828	8.8063e-05
MKRN1	5.45112e-09	-0.101896	0.274	0.261	8.84553e-05
NME2	6.09156e-09	0.133466	0.826	0.751	9.88477e-05
GNAQ	6.15587e-09	-0.14893	0.224	0.237	9.98914e-05
AC002451.1	6.31717e-09	0.0489541	0.013	0	0.000102509
AC011472.2	6.38621e-09	-0.219744	0.095	0.135	0.000103629
MAP3K8	6.40408e-09	0.229893	0.481	0.386	0.000103919
SELENOS	6.73108e-09	-0.0193854	0.306	0.263	0.000109225
SNHG6	6.82768e-09	0.148594	0.406	0.319	0.000110793
SSR3	7.02891e-09	0.0267253	0.377	0.316	0.000114058
UQCR11	7.27368e-09	0.145728	0.829	0.755	0.00011803
HCFC1R1	7.32018e-09	-0.170856	0.264	0.272	0.000118785
EFHD2	7.33474e-09	-0.177495	0.702	0.699	0.000119021
LTA4H	7.61296e-09	-0.111793	0.667	0.644	0.000123535
KIAA0930	7.64759e-09	-0.186931	0.244	0.265	0.000124098
AC020656.1	7.98731e-09	-0.273719	0.281	0.332	0.00012961
HINT1	8.33765e-09	-0.0181299	0.745	0.689	0.000135295
PMAIP1	8.41709e-09	0.186684	0.176	0.111	0.000136584
MARCH1	8.8386e-09	-0.207244	0.247	0.27	0.000143424
RTRAF	8.9886e-09	0.148918	0.414	0.327	0.000145858
POLR2L	9.19744e-09	0.207557	0.621	0.528	0.000149247
DPEP2	9.26911e-09	0.177471	0.271	0.193	0.00015041
MPEG1	9.38089e-09	-0.198387	0.49	0.498	0.000152224
YWHAE	9.61191e-09	-0.00596805	0.333	0.287	0.000155973
HLA-E	9.69521e-09	-0.152865	0.894	0.891	0.000157324
EIF3G	9.89196e-09	0.0384447	0.703	0.63	0.000160517
AC253572.2	9.9355e-09	0.231849	0.375	0.287	0.000161223
BTF3	9.95243e-09	0.0930716	0.942	0.892	0.000161498
GPRACR	1.07052e-08	0.0439065	0.013	0	0.000173714
ITGA4	1.09197e-08	-0.226645	0.209	0.247	0.000177194
APOBR	1.09445e-08	-0.194294	0.269	0.286	0.000177596
CDKN1A	1.10788e-08	0.279408	0.498	0.406	0.000179776
DBI	1.15093e-08	0.111	0.625	0.537	0.000186762
STX16	1.19883e-08	-0.0241624	0.228	0.193	0.000194534
LGMN	1.22013e-08	0.10264	0.04	0.011	0.00019799
AC104695.4	1.2266e-08	0.106686	0.065	0.028	0.00019904
MARCO	1.22708e-08	-0.219383	0.083	0.134	0.000199118
MRPL54	1.27446e-08	0.0968054	0.409	0.331	0.000206807
RPL35	1.35308e-08	0.138037	0.911	0.869	0.000219564
STK38	1.36707e-08	-0.200134	0.21	0.231	0.000221835
ADIPOR1	1.38671e-08	-0.0165128	0.322	0.276	0.000225022
VMA21	1.40582e-08	0.0876821	0.288	0.22	0.000228122
SERF2	1.42416e-08	0.0826969	0.997	0.989	0.000231098
RPL22L1	1.43736e-08	0.141013	0.458	0.37	0.000233241
CSF3R	1.44231e-08	0.129943	0.778	0.696	0.000234044
RBIS	1.46091e-08	0.145987	0.391	0.307	0.000237062
STK4	1.46366e-08	-0.182249	0.374	0.393	0.000237508
CFLAR	1.46997e-08	-0.172414	0.385	0.394	0.000238532
COX6B1	1.51022e-08	0.135197	0.854	0.787	0.000245063
TRIM44	1.51511e-08	-0.193621	0.266	0.283	0.000245857
TOMM20	1.5478e-08	0.0701535	0.448	0.375	0.000251162
TCIRG1	1.62695e-08	-0.1943	0.525	0.548	0.000264004
ACTN4	1.63212e-08	-0.163842	0.297	0.304	0.000264844
TYMP	1.64339e-08	-0.157339	0.898	0.907	0.000266672
RAB24	1.64749e-08	-0.0977746	0.415	0.397	0.000267338
MARCKS	1.65077e-08	0.130098	0.422	0.339	0.00026787
BASP1	1.66248e-08	0.0896092	0.283	0.217	0.000269771
UBE2D2	1.70966e-08	0.022647	0.509	0.445	0.000277427
ATP5MC3	1.71457e-08	0.0652407	0.627	0.548	0.000278223
CEBPB	1.75925e-08	0.0955586	0.656	0.571	0.000285473
CHMP4B	1.81064e-08	-0.0768039	0.494	0.461	0.000293812
WDFY3-AS2	1.81444e-08	0.0494094	0.012	0	0.000294429
ALDH2	1.83976e-08	0.171484	0.56	0.467	0.000298537
PYCARD	1.85138e-08	-0.11048	0.877	0.855	0.000300423
NCOR2	1.8552e-08	-0.171207	0.182	0.203	0.000301044
TUBGCP2	1.87361e-08	-0.124373	0.288	0.284	0.000304031
PNRC1	1.87968e-08	0.115141	0.957	0.921	0.000305016
LILRA6	1.91113e-08	-0.214084	0.152	0.19	0.000310119
GAPT	2.19529e-08	-0.103216	0.131	0.127	0.000356229
CASP1	2.23734e-08	-0.0083703	0.49	0.437	0.000363054
HNRNPUL1	2.39939e-08	-0.113398	0.393	0.378	0.000389349
PSMB4	2.42496e-08	-0.0444946	0.32	0.285	0.000393498
NDUFA3	2.43116e-08	0.0680882	0.333	0.269	0.000394504
MNDA	2.48851e-08	-0.168918	0.849	0.841	0.000403811
MZT2B	2.49158e-08	0.021061	0.478	0.414	0.000404308
LSM8	2.54367e-08	0.114445	0.276	0.207	0.000412761
YBX1	2.60672e-08	0.141005	0.87	0.808	0.000422993
NDUFB1	2.66618e-08	0.103717	0.359	0.285	0.000432641
SNHG8	2.73584e-08	0.164342	0.26	0.185	0.000443944
DYNLT1	2.89898e-08	-0.0742727	0.385	0.351	0.000470417
ANPEP	2.97494e-08	-0.236019	0.312	0.355	0.000482743
AC020636.1	3.07589e-08	0.0530211	0.012	0	0.000499124
ATP5MF	3.10015e-08	0.153029	0.616	0.525	0.000503061
RSF1	3.20156e-08	-0.108102	0.216	0.207	0.000519516
ACTR2	3.29958e-08	-0.101995	0.59	0.565	0.000535422
AIMP1	3.3006e-08	0.0336375	0.228	0.176	0.000535588
GLRX	3.57753e-08	0.105387	0.611	0.526	0.000580527
CIR1	3.65838e-08	-0.0155086	0.236	0.198	0.000593646
CFD	3.67623e-08	0.231814	0.723	0.644	0.000596541
FBXO7	3.80725e-08	-0.135105	0.201	0.204	0.000617803
SNHG7	3.95036e-08	0.0713475	0.272	0.214	0.000641024
LINC02432	3.96871e-08	-0.208778	0.061	0.1	0.000644002
AHNAK	3.97484e-08	-0.209692	0.834	0.842	0.000644997
CD37	4.11227e-08	0.140187	0.905	0.857	0.000667299
ANAPC16	4.31465e-08	0.07075	0.418	0.348	0.000700139
DDX46	4.32657e-08	0.0510091	0.368	0.305	0.000702073
TPM4	4.35156e-08	-0.1787	0.455	0.473	0.000706128
DEK	4.37807e-08	-0.140091	0.52	0.523	0.00071043
LYST	4.60373e-08	-0.142973	0.488	0.48	0.000747048
DDX18	4.67385e-08	0.0230681	0.212	0.167	0.000758426
TRIB1	4.73599e-08	0.161448	0.473	0.386	0.000768509
SF3B6	4.74006e-08	0.0286496	0.346	0.29	0.00076917
RPL27	4.79927e-08	0.137475	0.904	0.856	0.000778777
TXN	4.84625e-08	0.169941	0.615	0.526	0.000786402
CSNK2B	4.85215e-08	0.0242218	0.671	0.606	0.000787358
VIM	5.15694e-08	0.100924	0.999	0.994	0.000836816
GNS	5.20364e-08	-0.156126	0.211	0.226	0.000844394
AP000757.1	5.21541e-08	0.0346998	0.012	0	0.000846305
CASC8	5.21541e-08	0.0447855	0.012	0	0.000846305
PCBP2	5.25644e-08	-0.0505479	0.747	0.698	0.000852963
MTMR3	5.37255e-08	-0.121484	0.175	0.179	0.000871804
TUBB4B	5.40506e-08	0.19515	0.446	0.357	0.00087708
CDKN2D	5.4456e-08	0.132863	0.483	0.399	0.000883658
SUB1	5.60104e-08	0.126799	0.708	0.623	0.000908881
BRD7	5.64378e-08	0.0900121	0.171	0.119	0.000915816
RPL13	5.82024e-08	0.0820998	0.999	0.994	0.00094445
NCOA4	6.128e-08	-0.0650533	0.453	0.426	0.000994391
TMEM154	6.27442e-08	-0.211081	0.181	0.207	0.00101815
NPEPPS	6.29689e-08	-0.0604647	0.23	0.205	0.0010218
SEC31A	6.34219e-08	0.0912283	0.226	0.166	0.00102915
CFL1	6.42432e-08	-0.108327	0.982	0.97	0.00104247
TMEM256	6.54085e-08	0.0254293	0.363	0.308	0.00106138
PIK3AP1	6.60533e-08	-0.132118	0.235	0.235	0.00107185
C9orf16	6.6172e-08	0.107334	0.581	0.496	0.00107377
CD55	6.7258e-08	0.0324821	0.548	0.479	0.0010914
ZSWIM6	7.27807e-08	-0.0929949	0.106	0.106	0.00118101
ADD3	7.31227e-08	-0.217435	0.222	0.264	0.00118656
NAA38	7.48166e-08	-0.00255642	0.445	0.387	0.00121405
TOMM7	7.51709e-08	0.0985096	0.791	0.714	0.0012198
CLK1	7.77739e-08	0.054713	0.226	0.175	0.00126204
HMGN2	7.9291e-08	0.142545	0.644	0.557	0.00128666
KDELR2	8.06629e-08	0.151589	0.262	0.19	0.00130892
ARHGAP30	8.06817e-08	-0.16425	0.421	0.426	0.00130922
CLU	8.09929e-08	-0.21224	0.032	0.064	0.00131427
TUBA4A	8.56445e-08	0.202667	0.292	0.214	0.00138975
SOD1	8.62998e-08	-0.0418399	0.323	0.293	0.00140039
IRF1	8.85951e-08	-0.240323	0.617	0.649	0.00143763
JAK2	9.09245e-08	-0.223887	0.163	0.208	0.00147543
EIF4E2	9.15766e-08	0.000318214	0.391	0.342	0.00148601
RTN3	9.2679e-08	-0.10563	0.431	0.409	0.0015039
STAT2	9.41617e-08	-0.146961	0.195	0.195	0.00152796
PNPLA2	9.42186e-08	-0.0579031	0.497	0.454	0.00152889
UBC	9.5951e-08	0.122544	0.966	0.937	0.001557
LIMS1	9.64575e-08	-0.0633379	0.322	0.296	0.00156522
SAP18	1.01672e-07	0.0201318	0.524	0.463	0.00164983
LINC02356	1.02728e-07	0.0500032	0.019	0.002	0.00166696
APBB1IP	1.04945e-07	-0.149543	0.39	0.402	0.00170294
SLC15A3	1.06943e-07	0.0142638	0.242	0.198	0.00173537
CD52	1.08118e-07	0.194343	0.711	0.637	0.00175443
YY1	1.0879e-07	-0.083219	0.404	0.383	0.00176533
N4BP2L2	1.09316e-07	-0.124765	0.265	0.258	0.00177387
ACP5	1.15752e-07	0.176697	0.093	0.048	0.00187832
GLUL	1.16671e-07	-0.0737412	0.577	0.54	0.00189322
SAT2	1.18089e-07	0.0489373	0.531	0.462	0.00191623
USF2	1.26845e-07	-0.192509	0.225	0.252	0.00205831
ZFP36L2	1.32383e-07	0.230053	0.74	0.668	0.00214817
TSC22D3	1.36515e-07	0.16229	0.786	0.711	0.00221523
NDUFA2	1.38598e-07	0.0281547	0.462	0.4	0.00224903
EVI2A	1.49073e-07	-0.119936	0.243	0.242	0.00241901
TMPO	1.57353e-07	-0.2026	0.236	0.268	0.00255337
MICOS13	1.61424e-07	0.130735	0.335	0.261	0.00261943
IFRD1	1.65035e-07	-0.0233633	0.216	0.18	0.00267803
TXNDC17	1.75234e-07	0.0521547	0.362	0.301	0.00284353
MT-ND4L	1.75814e-07	0.137333	0.723	0.643	0.00285293
CTSC	1.77936e-07	-0.00489804	0.289	0.25	0.00288737
PLXDC2	1.8129e-07	-0.163107	0.448	0.453	0.00294179
LGALS3	1.8334e-07	0.157116	0.834	0.772	0.00297507
TPM3	1.85649e-07	-0.161199	0.89	0.903	0.00301252
GRHPR	1.85833e-07	0.113951	0.234	0.172	0.00301551
METTL9	1.85936e-07	-0.0547986	0.579	0.54	0.00301718
CTSA	1.86007e-07	-0.172265	0.349	0.37	0.00301834
JARID2	1.86223e-07	-0.0524949	0.264	0.241	0.00302184
CTSH	1.86682e-07	-0.103238	0.605	0.587	0.00302929
FNTA	1.89675e-07	0.0921599	0.158	0.109	0.00307786
PPP1CA	1.92598e-07	0.00227266	0.661	0.6	0.00312529
CITED4	1.93504e-07	0.124526	0.173	0.117	0.00313999
COX6A1	1.952e-07	0.116266	0.761	0.683	0.00316752
SHOC2	1.95802e-07	-0.105464	0.243	0.232	0.00317728
TNIP1	2.06434e-07	-0.11093	0.305	0.299	0.00334981
CCDC88A	2.06898e-07	-0.188549	0.335	0.358	0.00335733
SENP6	2.08916e-07	-0.210018	0.224	0.263	0.00339008
SVBP	2.09079e-07	0.0870607	0.265	0.204	0.00339272
NDUFA13	2.12087e-07	0.106338	0.665	0.584	0.00344154
RSL24D1	2.14497e-07	0.099463	0.393	0.318	0.00348064
HINT2	2.15468e-07	0.00483212	0.191	0.159	0.0034964
CEACAM4	2.25158e-07	-0.152503	0.038	0.074	0.00365364
LGALS12	2.26315e-07	0.101836	0.048	0.018	0.00367242
CCL5	2.28637e-07	-0.517208	0.073	0.098	0.00371009
RARA	2.35706e-07	0.047921	0.389	0.325	0.0038248
EIF3I	2.38468e-07	-0.0348178	0.372	0.336	0.00386962
VNN2	2.38989e-07	-0.0565354	0.199	0.179	0.00387808
TRABD	2.40008e-07	-0.175487	0.308	0.331	0.00389461
CLEC7A	2.41394e-07	0.0554665	0.645	0.572	0.0039171
PGLS	2.43509e-07	-0.0855187	0.752	0.72	0.00395142
GAS5	2.44606e-07	-0.150833	0.423	0.419	0.00396922
MYO1G	2.4525e-07	-0.0195494	0.531	0.48	0.00397966
ANAPC15	2.46464e-07	-0.126739	0.275	0.276	0.00399938
LDHB	2.51016e-07	0.0770303	0.386	0.32	0.00407323
AC084871.1	2.54623e-07	0.0406856	0.011	0	0.00413177
PECAM1	2.60385e-07	-0.174342	0.39	0.409	0.00422526
RPS4X	2.69501e-07	0.041663	0.992	0.979	0.0043732
CTSZ	2.71441e-07	-0.132408	0.544	0.529	0.00440468
XRCC5	2.72553e-07	-0.0367792	0.422	0.384	0.00442272
ATP5F1C	2.81189e-07	0.0902208	0.479	0.404	0.00456285
RAD21	2.81382e-07	-0.201413	0.203	0.238	0.00456598
SOX4	2.99464e-07	0.140363	0.2	0.141	0.00485939
ANP32B	3.08267e-07	-0.0422211	0.552	0.511	0.00500224
MAP1LC3B	3.10083e-07	0.0921616	0.526	0.453	0.00503172
SYAP1	3.12803e-07	0.132065	0.223	0.161	0.00507585
CEP350	3.13693e-07	-0.117986	0.198	0.199	0.0050903
CCNY	3.15065e-07	-0.015708	0.294	0.256	0.00511256
BRK1	3.16887e-07	0.0402356	0.648	0.581	0.00514213
CMIP	3.17605e-07	-0.120149	0.244	0.244	0.00515378
IL17RA	3.1858e-07	-0.151614	0.451	0.449	0.0051696
WAPL	3.21244e-07	-0.111685	0.167	0.167	0.00521283
TET2	3.22735e-07	-0.107165	0.254	0.248	0.00523701
FOXO3	3.23763e-07	0.0623765	0.262	0.209	0.0052537
UQCR10	3.2739e-07	0.0297753	0.611	0.542	0.00531255
ASH1L	3.31394e-07	-0.143183	0.148	0.163	0.00537753
LRRK2	3.31589e-07	-0.154536	0.35	0.347	0.0053807
UBB	3.31632e-07	0.0643029	0.689	0.611	0.0053814
RBX1	3.37501e-07	0.0294933	0.443	0.383	0.00547663
TPT1	3.42596e-07	0.103934	0.998	0.996	0.0055593
EIF4E3	3.53523e-07	0.0756979	0.158	0.112	0.00573661
TTYH3	3.55227e-07	-0.060653	0.102	0.091	0.00576426
CTDSP2	3.64914e-07	-0.0637581	0.236	0.217	0.00592146
PRDX5	3.65004e-07	-0.00658293	0.614	0.561	0.00592292
TLE3	3.724e-07	-0.159633	0.244	0.254	0.00604294
SRSF4	3.80857e-07	-0.0559867	0.246	0.223	0.00618017
AC015912.3	3.90314e-07	0.177027	0.249	0.18	0.00633363
ACSL1	3.90325e-07	-0.15577	0.276	0.281	0.00633381
PRAM1	3.95182e-07	-0.101855	0.481	0.467	0.00641261
RBMX2	3.95781e-07	-0.0242805	0.099	0.081	0.00642234
TNFAIP3	4.07826e-07	0.26853	0.534	0.455	0.00661778
ITGAL	4.11457e-07	-0.127921	0.204	0.206	0.0066767
NBPF14	4.13821e-07	-0.200605	0.331	0.358	0.00671508
ARL4C	4.15966e-07	-0.135405	0.219	0.217	0.00674988
EIF4A1	4.28628e-07	0.00533496	0.889	0.838	0.00695534
ATP5F1A	4.33843e-07	0.125813	0.513	0.433	0.00703997
RNF149	4.45122e-07	-0.190525	0.523	0.53	0.00722299
CALM3	4.55455e-07	-0.0786447	0.532	0.507	0.00739066
TMEM258	4.56674e-07	0.0976235	0.549	0.47	0.00741045
GID8	4.57238e-07	0.0545026	0.219	0.173	0.0074196
SCAND1	4.57292e-07	-0.144393	0.653	0.655	0.00742048
AC004556.3	4.59904e-07	0.0677733	0.048	0.021	0.00746286
RAP1B	4.63968e-07	0.0735126	0.539	0.466	0.00752881
SNX3	4.87719e-07	0.152189	0.589	0.506	0.00791421
LAMP2	4.96959e-07	-0.125442	0.172	0.179	0.00806415
ITGAM	4.99993e-07	-0.195498	0.366	0.4	0.00811339
ALOX5AP	5.03554e-07	-0.25013	0.262	0.324	0.00817117
IRS2	5.10423e-07	-0.0241614	0.312	0.275	0.00828264
DHX9	5.21104e-07	-0.100945	0.158	0.161	0.00845595
LIMD2	5.26271e-07	0.0109316	0.74	0.683	0.00853981
CNBP	5.28538e-07	-0.0305342	0.664	0.615	0.00857659
IFI16	5.30395e-07	-0.171487	0.238	0.259	0.00860672
PIM1	5.35116e-07	-0.240893	0.142	0.2	0.00868332
FAM200B	5.4073e-07	-0.0729976	0.395	0.366	0.00877442
GOLGA4	5.43363e-07	-0.122138	0.173	0.176	0.00881716
NFATC2IP	5.47206e-07	-0.0148791	0.184	0.153	0.00887952
KYNU	5.47388e-07	0.132998	0.177	0.12	0.00888247
ELOB	5.48007e-07	0.130403	0.869	0.817	0.0088925
PRPF38A	5.53162e-07	-0.120338	0.112	0.118	0.00897616
VAMP8	5.63133e-07	0.0294203	0.736	0.673	0.00913796
SEM1	5.66461e-07	0.0358968	0.435	0.374	0.00919196
RBM8A	5.69173e-07	0.0935241	0.471	0.399	0.00923597
TMX4	5.76685e-07	0.0471179	0.329	0.273	0.00935787
OSTF1	5.78325e-07	-0.0551919	0.408	0.378	0.00938448
YTHDC1	5.8231e-07	-0.00280877	0.266	0.231	0.00944915
RIPK2	5.89471e-07	0.187368	0.248	0.18	0.00956534
AL499604.1	6.11084e-07	-0.0275025	0.087	0.067	0.00991605
AP2S1	6.3082e-07	-0.00879781	0.796	0.744	0.0102363
FAM210B	6.50536e-07	-0.153545	0.097	0.115	0.0105563
MS4A7	6.55206e-07	0.163343	0.433	0.353	0.010632
ARPC5	6.56711e-07	-0.128493	0.772	0.766	0.0106565
SNHG16	6.57605e-07	0.0926344	0.2	0.148	0.010671
SSH2	6.58227e-07	-0.136718	0.308	0.313	0.0106811
TUBA1A	6.65163e-07	0.0714626	0.825	0.759	0.0107936
VPS28	6.68563e-07	-0.133155	0.537	0.53	0.0108488
CD163	6.71262e-07	-0.125701	0.181	0.184	0.0108926
UBE2E2	6.84794e-07	0.0640565	0.12	0.081	0.0111121
GPX4	7.01626e-07	0.0911605	0.817	0.749	0.0113853
GAPVD1	7.01924e-07	-0.131813	0.101	0.115	0.0113901
NMI	7.1099e-07	-0.0965926	0.167	0.161	0.0115372
NDUFS7	7.11413e-07	0.0241802	0.453	0.396	0.0115441
SNU13	7.15519e-07	0.00873154	0.4	0.355	0.0116107
CARD16	7.46249e-07	-0.0058673	0.65	0.596	0.0121094
PSMB7	7.58128e-07	0.047438	0.251	0.203	0.0123021
LAPTM4A	7.61683e-07	-0.0497644	0.272	0.253	0.0123598
PET100	7.74503e-07	0.0585216	0.302	0.247	0.0125679
DCTN3	7.7485e-07	-0.0041562	0.383	0.339	0.0125735
ITGB1	7.87135e-07	-0.112431	0.258	0.261	0.0127728
GAPDH	7.90019e-07	0.0549733	0.998	0.992	0.0128196
WIPI2	8.21338e-07	0.0368218	0.227	0.182	0.0133279
JUND	8.23187e-07	0.126096	0.878	0.825	0.0133578
PYGL	8.24398e-07	-0.0483394	0.315	0.286	0.0133775
FUS	8.30832e-07	-0.0142599	0.492	0.445	0.0134819
MRPL52	8.31375e-07	0.13326	0.312	0.242	0.0134907
ETV6	8.35126e-07	0.107397	0.317	0.251	0.0135516
SNX6	8.38411e-07	-0.0753177	0.384	0.357	0.0136049
ASAP1	8.42272e-07	-0.123022	0.196	0.203	0.0136675
SKP1	8.44336e-07	0.00308152	0.599	0.543	0.013701
ANAPC11	8.44502e-07	-0.053345	0.558	0.523	0.0137037
SELENOT	8.45583e-07	-0.041772	0.219	0.197	0.0137213
NEDD9	8.46406e-07	0.189122	0.182	0.123	0.0137346
USP22	8.53732e-07	-0.075502	0.218	0.206	0.0138535
DENND10	8.61125e-07	0.126393	0.258	0.195	0.0139735
VAMP2	8.64159e-07	0.0239	0.471	0.414	0.0140227
IDS	8.71739e-07	-0.0406791	0.515	0.47	0.0141457
MX2	8.90247e-07	-0.108858	0.234	0.221	0.014446
RNF181	8.97385e-07	-0.0814308	0.43	0.411	0.0145619
SASH3	8.97622e-07	-0.0594833	0.306	0.284	0.0145657
CAPG	9.24138e-07	-0.0837543	0.668	0.645	0.014996
RPL37A	9.24955e-07	0.145603	0.878	0.852	0.0150092
SESTD1	9.35985e-07	-0.0235633	0.117	0.096	0.0151882
ERCC1	9.38056e-07	0.0113805	0.244	0.207	0.0152218
LILRB3	9.4037e-07	0.0116067	0.401	0.353	0.0152594
GPAT3	9.64626e-07	0.0585172	0.131	0.093	0.015653
UBE2K	9.70443e-07	-0.0920705	0.166	0.165	0.0157474
ATP5PB	9.80043e-07	0.0105371	0.52	0.471	0.0159032
COG3	9.87101e-07	0.128665	0.127	0.079	0.0160177
ROMO1	9.99591e-07	0.0872172	0.366	0.303	0.0162204
RPL23	9.99908e-07	0.153018	0.755	0.685	0.0162255
HCK	1.00642e-06	-0.150265	0.593	0.598	0.0163312
ECHDC1	1.01759e-06	-0.0586735	0.176	0.157	0.0165125
MMP24OS	1.03334e-06	-0.0400732	0.448	0.415	0.016768
NDUFS6	1.0439e-06	0.0224393	0.392	0.336	0.0169394
TOMM6	1.05059e-06	0.0872001	0.61	0.536	0.0170479
NME3	1.05518e-06	0.00248068	0.315	0.273	0.0171224
IFNAR1	1.06725e-06	0.0404922	0.207	0.162	0.0173183
MT-ND6	1.0686e-06	-0.167068	0.25	0.248	0.0173401
POU2F2	1.07009e-06	-0.196268	0.492	0.515	0.0173643
EIF3K	1.07422e-06	0.0775662	0.898	0.845	0.0174314
SEC11A	1.0852e-06	0.0281394	0.616	0.557	0.0176095
UBE2S	1.09973e-06	0.160433	0.17	0.113	0.0178453
NFKBIA	1.10015e-06	0.267355	0.949	0.941	0.0178522
FGL2	1.10145e-06	-5.02096e-05	0.589	0.532	0.0178732
FBXO42	1.12077e-06	-0.0696198	0.072	0.068	0.0181868
TYROBP	1.12439e-06	0.0609594	0.998	0.998	0.0182455
ATP5F1D	1.1252e-06	0.0713311	0.811	0.746	0.0182587
ASAH1	1.17783e-06	-0.0747005	0.646	0.616	0.0191127
HOOK3	1.18551e-06	-0.101013	0.275	0.27	0.0192372
SLC66A3	1.18844e-06	0.0976836	0.191	0.138	0.0192848
ZNF207	1.19395e-06	0.0106383	0.292	0.246	0.0193742
SNRPD2	1.2102e-06	0.144852	0.622	0.542	0.0196379
MMADHC	1.23786e-06	-0.106049	0.194	0.195	0.0200868
BLVRB	1.24473e-06	-0.0847923	0.712	0.688	0.0201983
HOXA5	1.24673e-06	0.0332953	0.009	0	0.0202308
LAMTOR2	1.25966e-06	-0.0721791	0.413	0.389	0.0204405
PSMA2	1.29576e-06	0.107504	0.414	0.342	0.0210262
RRP7A	1.29593e-06	0.15116	0.254	0.189	0.0210291
NIPSNAP2	1.2993e-06	0.0120025	0.189	0.154	0.0210838
RARA-AS1	1.35032e-06	-0.00215889	0.152	0.123	0.0219116
AMPD2	1.35324e-06	0.054465	0.357	0.299	0.021959
GGA1	1.35456e-06	0.00389301	0.205	0.172	0.0219804
SSH1	1.3668e-06	-0.0409487	0.073	0.062	0.022179
SLIRP	1.38559e-06	0.0320236	0.217	0.178	0.0224839
GNA13	1.40593e-06	-0.0690402	0.193	0.18	0.022814
HSD17B11	1.41463e-06	0.159173	0.442	0.364	0.0229552
TBC1D7	1.42746e-06	0.173445	0.15	0.096	0.0231634
PTPN12	1.43247e-06	-0.172011	0.168	0.196	0.0232447
RPS17	1.43724e-06	0.163047	0.734	0.673	0.0233222
POLR1D	1.44428e-06	0.0704738	0.45	0.384	0.0234364
RAN	1.46844e-06	0.0417362	0.456	0.397	0.0238284
DGAT1	1.49637e-06	0.0263188	0.109	0.081	0.0242816
CREG1	1.50025e-06	-0.0954425	0.303	0.294	0.0243446
TINF2	1.53635e-06	-0.134801	0.151	0.164	0.0249303
STAG2	1.54848e-06	-0.0410495	0.214	0.188	0.0251272
HDLBP	1.55579e-06	-0.0598461	0.308	0.283	0.0252458
PPM1G	1.56159e-06	-0.0847648	0.26	0.245	0.02534
PLAUR	1.57925e-06	0.154006	0.772	0.701	0.0256265
NORAD	1.5833e-06	-0.165455	0.267	0.285	0.0256922
HIGD2A	1.58839e-06	0.0439635	0.811	0.749	0.0257748
PDS5A	1.59244e-06	-0.0509494	0.15	0.138	0.0258406
TXNL4A	1.6071e-06	0.0580746	0.447	0.384	0.0260783
ZNF467	1.6193e-06	0.11465	0.422	0.352	0.0262764
ATG3	1.63593e-06	-0.0425602	0.414	0.381	0.0265463
IQGAP2	1.642e-06	0.105345	0.369	0.3	0.0266447
PTGS2	1.65339e-06	-0.232042	0.276	0.303	0.0268296
HACD4	1.70915e-06	0.125552	0.437	0.362	0.0277343
CD300E	1.71554e-06	-0.240829	0.407	0.445	0.0278381
LIPA	1.71958e-06	-0.026891	0.131	0.112	0.0279036
SPCS1	1.74386e-06	-0.0110145	0.428	0.383	0.0282976
H2AFJ	1.77744e-06	-0.143893	0.38	0.384	0.0288425
MGST2	1.7842e-06	0.118835	0.147	0.098	0.0289523
KTN1	1.84144e-06	0.00400441	0.305	0.266	0.029881
MEF2A	1.88914e-06	-0.0507833	0.159	0.142	0.0306551
PMF1	1.89438e-06	-0.170534	0.17	0.199	0.0307401
MAP3K2	1.90962e-06	0.0238604	0.295	0.248	0.0309873
HSP90B1	1.91239e-06	-0.0272905	0.36	0.323	0.0310323
ARAP1	1.95367e-06	-0.11318	0.312	0.311	0.0317023
OPTN	1.96665e-06	-0.121432	0.025	0.055	0.0319128
KDELR1	1.97229e-06	0.0920494	0.472	0.402	0.0320043
APP	2.00056e-06	-0.126658	0.195	0.198	0.0324631
SERTAD1	2.00125e-06	0.189204	0.335	0.262	0.0324742
CYP27A1	2.00675e-06	-0.151054	0.2	0.204	0.0325636
FGD3	2.0124e-06	-0.11719	0.223	0.217	0.0326552
SULT1A2	2.02074e-06	0.0244818	0.09	0.062	0.0327905
CHP1	2.03117e-06	-0.0495591	0.304	0.282	0.0329598
TNFSF13B	2.03243e-06	-0.0535592	0.576	0.538	0.0329802
NQO2	2.06143e-06	0.073607	0.302	0.245	0.0334508
ANKHD1	2.06922e-06	-0.0116519	0.274	0.24	0.0335772
RNF13	2.09114e-06	-0.0670858	0.246	0.228	0.0339329
HIKESHI	2.10881e-06	0.0465393	0.181	0.141	0.0342197
PPIB	2.11649e-06	0.0839283	0.674	0.602	0.0343443
CD1A	2.11881e-06	0.0284849	0.009	0	0.034382
RNF114	2.12019e-06	0.00946972	0.269	0.231	0.0344043
TRIM38	2.13465e-06	-0.151251	0.205	0.212	0.034639
DCAF12	2.14261e-06	-0.122203	0.074	0.085	0.0347681
IMPDH1	2.15638e-06	-0.0900766	0.351	0.341	0.0349916
UQCRH	2.18316e-06	0.0819839	0.733	0.662	0.0354261
BCKDK	2.18911e-06	-0.14108	0.239	0.248	0.0355226
BTBD11	2.24819e-06	0.0584385	0.022	0.005	0.0364813
DRAP1	2.24938e-06	-0.018266	0.519	0.475	0.0365007
CSTB	2.26342e-06	0.0346124	0.708	0.65	0.0367285
LSP1	2.29828e-06	-0.134755	0.944	0.94	0.0372942
MT-CYB	2.31601e-06	0.0687748	0.971	0.946	0.037582
TRAPPC2L	2.31987e-06	0.00874022	0.228	0.193	0.0376445
HSPA9	2.3333e-06	-0.0857787	0.258	0.245	0.0378624
ATP2B4	2.34105e-06	-0.143772	0.088	0.105	0.0379883
CAPZA1	2.35633e-06	-0.0845023	0.333	0.319	0.0382362
RAB8A	2.36695e-06	-0.056339	0.248	0.231	0.0384085
FBXL5	2.37325e-06	-0.152123	0.463	0.477	0.0385107
SDF4	2.42031e-06	-0.117873	0.243	0.249	0.0392743
OGA	2.46209e-06	-0.152318	0.186	0.197	0.0399523
TCF25	2.47444e-06	0.0472898	0.665	0.597	0.0401527
MRPS6	2.4828e-06	-0.0386739	0.175	0.155	0.0402883
DPYD	2.49726e-06	-0.143784	0.322	0.329	0.040523
SSBP4	2.51032e-06	-0.0027411	0.202	0.173	0.040735
UBE2G2	2.53728e-06	0.0116837	0.18	0.145	0.0411725
FAM49B	2.56004e-06	-0.0967445	0.41	0.397	0.0415417
TNFSF12	2.61939e-06	0.004744	0.278	0.234	0.0425048
CDV3	2.6371e-06	-0.0950954	0.308	0.298	0.0427922
ZGLP1	2.64422e-06	-0.057781	0.053	0.052	0.0429077
TRMT112	2.71242e-06	0.0897892	0.487	0.414	0.0440145
UBE2L6	2.71733e-06	0.122112	0.34	0.27	0.0440941
MCEMP1	2.75226e-06	-0.157514	0.31	0.321	0.044661
PABPC1	2.75599e-06	0.10361	0.962	0.949	0.0447215
SCAF11	2.76041e-06	-0.175327	0.304	0.334	0.0447931
ACSL4	2.78705e-06	-0.166451	0.149	0.174	0.0452255
NCL	2.78733e-06	-0.0375158	0.513	0.475	0.0452299
MIF	2.80563e-06	0.121286	0.644	0.568	0.045527
SPG21	2.83857e-06	0.00206986	0.439	0.388	0.0460614
SMAP2	2.85043e-06	-0.0669902	0.562	0.533	0.0462539
C17orf49	2.85224e-06	0.0244432	0.386	0.339	0.0462834
TBL1XR1	2.89431e-06	-0.0225159	0.122	0.101	0.046966
CXCL16	2.90033e-06	0.027172	0.229	0.187	0.0470637
RB1CC1	2.92354e-06	-0.0904457	0.222	0.216	0.0474402
MARCH7	2.97676e-06	-0.0922117	0.131	0.129	0.0483039
YPEL5	2.98097e-06	0.21137	0.555	0.482	0.0483721
MYO1F	3.01733e-06	-0.0838641	0.714	0.689	0.0489622
PSMB6	3.04578e-06	-0.066568	0.48	0.462	0.0494239
TUBB	3.04693e-06	0.128912	0.355	0.285	0.0494426
HNRNPL	3.05037e-06	0.0497605	0.434	0.37	0.0494983
TRIR	3.09903e-06	-0.0185259	0.713	0.666	0.0502879
TMEM167A	3.12444e-06	-0.119889	0.388	0.385	0.0507002
SNW1	3.13616e-06	0.0528841	0.191	0.148	0.0508905
MRPL33	3.13663e-06	0.0662578	0.317	0.263	0.0508981
PPP2R2D	3.14368e-06	0.0702825	0.123	0.085	0.0510124
DHRS7	3.1478e-06	-0.0542727	0.301	0.277	0.0510794
SPATA13	3.16747e-06	-0.0578232	0.164	0.148	0.0513985
HIST1H4C	3.16862e-06	0.117689	0.241	0.182	0.0514172
SPTAN1	3.17793e-06	-0.12763	0.144	0.151	0.0515682
PTEN	3.17811e-06	-0.147646	0.248	0.263	0.0515712
CCT4	3.30227e-06	0.03619	0.267	0.221	0.053586
RASSF4	3.3402e-06	0.0286366	0.372	0.325	0.0542014
GHITM	3.34052e-06	0.0983009	0.368	0.303	0.0542067
CIAO2A	3.34678e-06	-0.0113485	0.356	0.316	0.0543082
DAZAP2	3.35444e-06	0.0711607	0.763	0.695	0.0544325
TRAF3IP3	3.43697e-06	-0.119011	0.278	0.275	0.0557718
NDUFB8	3.48201e-06	0.0520371	0.517	0.457	0.0565026
RIN3	3.54539e-06	-0.105214	0.357	0.348	0.057531
SRRM2	3.57219e-06	-0.00958233	0.703	0.65	0.0579659
RPL15	3.59008e-06	0.0882178	0.979	0.961	0.0582562
LINC01578	3.67444e-06	0.0862587	0.244	0.192	0.0596251
C1orf43	3.7416e-06	0.0689801	0.355	0.296	0.060715
NOCT	3.7561e-06	0.0803708	0.076	0.043	0.0609502
METTL26	3.84245e-06	0.0614935	0.312	0.259	0.0623514
FOSL2	3.85128e-06	-0.0417195	0.325	0.302	0.0624948
COX6C	3.89251e-06	0.111382	0.561	0.484	0.0631638
PICALM	3.91067e-06	-0.109831	0.402	0.393	0.0634585
PSMD2	3.91503e-06	-0.101858	0.214	0.218	0.0635292
IL13RA1	3.95912e-06	0.0678463	0.173	0.13	0.0642446
PLP2	3.96378e-06	-0.111587	0.664	0.654	0.0643203
NPC2	3.96409e-06	0.0404665	0.772	0.711	0.0643252
EIF2S3	3.98847e-06	0.0227823	0.455	0.402	0.064721
SLC25A1	4.01337e-06	0.0927612	0.161	0.114	0.065125
NCKAP1L	4.03194e-06	-0.103363	0.348	0.345	0.0654262
EVI2B	4.05309e-06	-0.157291	0.626	0.635	0.0657695
SYF2	4.09698e-06	0.00336412	0.458	0.408	0.0664817
PRKACA	4.12381e-06	-0.0491289	0.176	0.159	0.0669171
PSMB8-AS1	4.2284e-06	-0.0958497	0.182	0.179	0.0686143
WASHC1	4.22906e-06	0.0248618	0.323	0.278	0.068625
RBM15B	4.2543e-06	0.128843	0.104	0.062	0.0690345
CPEB4	4.27174e-06	-0.153592	0.095	0.116	0.0693176
TPRG1-AS1	4.32847e-06	-0.0826896	0.006	0.024	0.0702382
PSMD13	4.34514e-06	-0.00404684	0.278	0.244	0.0705086
DUSP1	4.35231e-06	0.196759	0.985	0.982	0.0706249
PSMB3	4.35299e-06	-0.0574888	0.635	0.606	0.070636
NKG7	4.36895e-06	-0.45166	0.062	0.103	0.0708949
RAC2	4.38097e-06	-0.0468613	0.67	0.63	0.0710901
SFPQ	4.65004e-06	0.0437323	0.504	0.441	0.0754562
SNF8	4.70882e-06	0.0188828	0.37	0.324	0.07641
TRA2B	4.74325e-06	0.0460131	0.371	0.319	0.0769688
ATP6V1G1	4.75405e-06	0.0966498	0.701	0.629	0.0771439
AQP9	4.7606e-06	-0.0232128	0.174	0.149	0.0772503
HCST	4.76091e-06	0.114876	0.732	0.661	0.0772553
KMT2C	4.91393e-06	-0.143191	0.3	0.315	0.0797384
SSPO	5.01053e-06	-0.0306564	0	0.007	0.0813059
FCGRT	5.02997e-06	0.0729447	0.739	0.672	0.0816214
TGOLN2	5.0681e-06	-0.098164	0.423	0.41	0.08224
CISD3	5.13898e-06	-0.0315552	0.227	0.202	0.0833902
CBX3	5.14763e-06	0.0677562	0.307	0.252	0.0835306
NFKBIZ	5.16429e-06	0.182596	0.704	0.637	0.0838009
ZDHHC7	5.20614e-06	-0.0459742	0.242	0.22	0.08448
CCS	5.20951e-06	0.030399	0.186	0.149	0.0845347
RPL31	5.22843e-06	0.109598	0.875	0.829	0.0848417
CD48	5.25309e-06	-0.0394695	0.644	0.609	0.085242
PLD3	5.28067e-06	-0.088551	0.33	0.317	0.0856895
AC096667.1	5.30338e-06	-0.096773	0.219	0.217	0.086058
HNRNPA1	5.41737e-06	0.113294	0.768	0.7	0.0879077
HNMT	5.42764e-06	0.0637698	0.261	0.211	0.0880743
RWDD1	5.43109e-06	0.067207	0.356	0.298	0.0881303
AGFG1	5.43415e-06	-0.13253	0.156	0.169	0.08818
RAB27A	5.4428e-06	-0.125506	0.291	0.287	0.0883203
AKAP17A	5.47163e-06	0.00840562	0.196	0.165	0.0887882
MAP3K11	5.48791e-06	-0.101672	0.256	0.253	0.0890523
OTUD5	5.51099e-06	0.00167972	0.113	0.09	0.0894268
ATP5MC1	5.5547e-06	-0.015154	0.307	0.275	0.0901361
WAS	5.56717e-06	-0.0951745	0.6	0.586	0.0903385
NDUFC1	5.62548e-06	0.0732312	0.278	0.224	0.0912847
GNG2	5.68712e-06	-0.179868	0.198	0.228	0.0922849
NAGK	5.72508e-06	-0.173275	0.375	0.41	0.0929008
RXRA	5.79795e-06	-0.119249	0.352	0.356	0.0940834
ACADVL	5.85632e-06	-0.100807	0.319	0.309	0.0950305
SRRM1	5.87029e-06	0.0285586	0.514	0.456	0.0952572
RIPOR2	5.87562e-06	-0.134089	0.387	0.388	0.0953438
EIF6	5.98666e-06	0.0249295	0.323	0.279	0.0971456
PGAM1	6.07769e-06	-0.126977	0.557	0.553	0.0986226
RAD23B	6.08208e-06	-0.0714341	0.241	0.228	0.0986939
AC091173.1	6.12916e-06	0.0277028	0.008	0	0.0994578
SCO2	6.15668e-06	-0.110344	0.379	0.375	0.0999044
PPP1R2	6.16089e-06	-0.127112	0.319	0.318	0.0999728
MTMR11	6.17907e-06	-0.000909198	0.191	0.161	0.100268
MDM4	6.18914e-06	0.0121139	0.204	0.169	0.100431
NUMB	6.23101e-06	-0.0951867	0.236	0.235	0.101111
SF3B1	6.33498e-06	-0.100071	0.41	0.397	0.102798
GTF2I	6.37556e-06	-0.155539	0.269	0.283	0.103456
NOSIP	6.38373e-06	-0.0301052	0.274	0.246	0.103589
SEC13	6.40987e-06	0.00399626	0.268	0.231	0.104013
HERPUD1	6.53544e-06	0.0552441	0.4	0.342	0.106051
GSK3B	6.57906e-06	-0.147508	0.207	0.224	0.106758
VPS26B	6.59651e-06	-0.00953847	0.169	0.145	0.107042
MKNK2	6.63847e-06	-0.0343025	0.243	0.216	0.107722
RPS6KA4	6.66387e-06	-0.165091	0.187	0.213	0.108135
NDUFV2	6.68584e-06	-0.0822278	0.315	0.307	0.108491
SMC1A	6.71804e-06	-0.146483	0.171	0.192	0.109014
QPCT	6.73671e-06	0.085279	0.271	0.217	0.109317
GTF3A	6.80929e-06	0.000987946	0.337	0.297	0.110494
TMEM120A	6.83533e-06	0.0419385	0.174	0.136	0.110917
R3HDM2	6.85129e-06	-0.15921	0.085	0.107	0.111176
CFP	6.87925e-06	0.0807201	0.699	0.63	0.11163
MAP7D1	6.92257e-06	-0.0775208	0.295	0.282	0.112333
TUBA1B	6.92667e-06	0.0570826	0.52	0.457	0.112399
CYTOR	6.97057e-06	-0.0106625	0.182	0.152	0.113111
GAB2	6.9882e-06	0.030863	0.182	0.146	0.113397
ARID1A	7.06424e-06	-0.155412	0.257	0.276	0.114631
ACSS1	7.10967e-06	-0.0602291	0.051	0.047	0.115369
PRR13	7.15625e-06	-0.0346615	0.72	0.682	0.116125
RNPEPL1	7.20576e-06	-0.0901894	0.349	0.345	0.116928
HNRNPM	7.32311e-06	-0.0650683	0.369	0.345	0.118832
RNF144B	7.33689e-06	0.109958	0.173	0.126	0.119056
RBM39	7.38938e-06	0.0631337	0.605	0.539	0.119907
TNFRSF14	7.44178e-06	0.0578367	0.345	0.29	0.120758
SH3BP2	7.48067e-06	-0.0729199	0.338	0.318	0.121389
GRK2	7.52438e-06	-0.00672056	0.513	0.466	0.122098
RTN4	7.58922e-06	-0.0780426	0.459	0.438	0.12315
PRRC2C	7.59024e-06	-0.149735	0.432	0.447	0.123167
NBEAL2	7.62884e-06	-0.149189	0.284	0.296	0.123793
IPCEF1	7.69695e-06	-0.110129	0.067	0.074	0.124898
TCEA1	7.75701e-06	-0.0899758	0.406	0.39	0.125873
SF3B5	7.83593e-06	-0.0373687	0.585	0.545	0.127154
RBM5	7.8844e-06	-0.0506079	0.177	0.16	0.12794
RCSD1	7.92741e-06	-0.0971372	0.46	0.45	0.128638
BAX	8.03517e-06	-0.106123	0.492	0.486	0.130387
SPINT2	8.03779e-06	0.0457649	0.188	0.145	0.130429
TRMT1	8.13624e-06	0.111234	0.302	0.24	0.132027
GPATCH8	8.14501e-06	-0.124371	0.115	0.124	0.132169
PER1	8.1707e-06	0.0538281	0.375	0.318	0.132586
DYNLL1	8.21271e-06	-0.0802756	0.462	0.44	0.133268
ZNF580	8.3724e-06	-0.048783	0.158	0.141	0.135859
NUCKS1	8.37305e-06	-0.00950942	0.252	0.22	0.135869
UBR5	8.40659e-06	-0.0256121	0.137	0.119	0.136414
GABARAPL2	8.41132e-06	-0.0956278	0.433	0.425	0.136491
BAZ1A	8.49654e-06	-0.153712	0.246	0.266	0.137873
COX17	8.54114e-06	0.0379204	0.303	0.252	0.138597
MAPK1	8.5426e-06	-0.0912192	0.292	0.284	0.138621
CXCR4	8.54605e-06	0.0216616	0.264	0.215	0.138677
CLTC	8.57328e-06	-0.0966164	0.285	0.277	0.139119
KCTD20	8.58475e-06	-0.0159036	0.226	0.198	0.139305
CREB5	8.67382e-06	-0.182041	0.216	0.242	0.14075
RAP2B	8.73094e-06	-0.105484	0.299	0.296	0.141677
CHCHD10	8.74416e-06	0.0601163	0.488	0.423	0.141891
NDUFB10	8.78449e-06	0.0833303	0.531	0.463	0.142546
ZNF106	8.79995e-06	-0.165016	0.46	0.476	0.142797
AC100810.1	8.86283e-06	-0.136846	0.138	0.155	0.143817
TCHP	8.97927e-06	-0.137662	0.105	0.12	0.145707
ABRACL	9.00151e-06	-0.136099	0.409	0.422	0.146067
HSPA1A	9.16918e-06	-0.0529698	0.198	0.179	0.148788
DOCK2	9.21457e-06	-0.0374115	0.328	0.301	0.149525
TBK1	9.21842e-06	-0.0376232	0.069	0.057	0.149587
COMT	9.27839e-06	-0.0127014	0.445	0.405	0.15056
TNFSF10	9.44172e-06	-0.182293	0.286	0.307	0.153211
GCH1	9.4511e-06	0.0191037	0.171	0.137	0.153363
APEX1	9.47627e-06	0.0974642	0.251	0.196	0.153771
CARHSP1	9.52631e-06	0.140371	0.254	0.194	0.154583
GPR65	9.58787e-06	-0.155663	0.108	0.131	0.155582
ARID4B	9.59276e-06	-0.146686	0.239	0.247	0.155662
RBP7	9.59886e-06	0.0884702	0.626	0.557	0.155761
VSIR	9.6439e-06	-0.122077	0.748	0.746	0.156491
GASK1B	9.67768e-06	-0.184686	0.184	0.22	0.15704
OLA1	9.69286e-06	0.0912917	0.226	0.174	0.157286
HOTAIRM1	9.75078e-06	0.0950008	0.313	0.253	0.158226
PPIF	9.78249e-06	0.206689	0.459	0.385	0.15874
CLEC4A	9.79649e-06	0.0581149	0.376	0.32	0.158968
BRI3	9.83576e-06	0.0688378	0.773	0.707	0.159605
RBMX	9.86983e-06	-0.0723306	0.251	0.234	0.160158
ADGRE5	9.8913e-06	-0.00357103	0.601	0.551	0.160506
PRKCSH	9.98894e-06	0.00797803	0.26	0.225	0.162091
SLBP	1.00114e-05	-0.0980344	0.128	0.127	0.162455
OGDH	1.0063e-05	-0.060256	0.198	0.185	0.163293
AUP1	1.01033e-05	-0.0107384	0.308	0.275	0.163946
H3F3B	1.01122e-05	0.116571	0.991	0.989	0.164091
EMB	1.01597e-05	-0.159004	0.292	0.318	0.164862
WSB1	1.02867e-05	-0.0422405	0.45	0.415	0.166923
CHD4	1.03933e-05	-0.157142	0.249	0.261	0.168652
CLEC6A	1.04338e-05	0.0273885	0.008	0	0.16931
LINC01226	1.04338e-05	0.0271794	0.008	0	0.16931
AL021396.1	1.04338e-05	0.0341803	0.008	0	0.16931
UBE2B	1.04564e-05	-0.0574894	0.399	0.374	0.169675
MYCBP2	1.04673e-05	-0.12947	0.329	0.331	0.169852
SMCHD1	1.04687e-05	-0.154961	0.443	0.452	0.169875
SPG7	1.06052e-05	-0.0213836	0.182	0.158	0.172091
PLEC	1.06068e-05	-0.160013	0.478	0.495	0.172117
HLA-DMA	1.06447e-05	0.135965	0.448	0.376	0.172732
NDUFS5	1.07448e-05	-0.100885	0.545	0.531	0.174356
ABI1	1.08009e-05	-0.0833578	0.146	0.143	0.175266
CNDP2	1.08085e-05	-0.111644	0.139	0.145	0.175389
OTUB1	1.08187e-05	-0.0309059	0.368	0.345	0.175554
MFNG	1.09422e-05	-0.00352327	0.186	0.158	0.177559
YWHAQ	1.10088e-05	-0.0443032	0.269	0.249	0.178639
PSAP	1.10223e-05	-0.0690778	0.968	0.945	0.178858
C22orf39	1.10502e-05	0.117317	0.143	0.098	0.179311
COX16	1.10779e-05	-0.0328304	0.246	0.223	0.179762
UGP2	1.11437e-05	-0.117061	0.135	0.147	0.180829
SARAF	1.11449e-05	0.111832	0.67	0.598	0.180848
SRP72	1.11587e-05	0.0714097	0.257	0.207	0.181072
STAT3	1.11851e-05	-0.0934619	0.4	0.39	0.1815
DYSF	1.12409e-05	-0.153156	0.208	0.227	0.182407
WBP2	1.12616e-05	-0.0842364	0.253	0.248	0.182742
DICER1	1.13359e-05	-0.16808	0.191	0.221	0.183948
UBE2E3	1.13936e-05	-0.0381278	0.221	0.199	0.184884
PAPOLA	1.14321e-05	-0.000677758	0.374	0.332	0.185509
DCTN4	1.14972e-05	-0.047159	0.135	0.123	0.186564
MAN2B1	1.15092e-05	-0.0429669	0.444	0.415	0.18676
RSRC1	1.15548e-05	-0.130393	0.089	0.109	0.1875
PTPRJ	1.16937e-05	-0.160832	0.107	0.139	0.189754
ASGR2	1.17665e-05	-0.212261	0.218	0.256	0.190935
RCBTB2	1.17741e-05	-0.086072	0.147	0.142	0.191059
MED13L	1.18649e-05	-0.0377622	0.251	0.23	0.192531
EIF3D	1.1961e-05	-0.0282448	0.366	0.339	0.194091
CYTH1	1.20423e-05	-0.0126314	0.315	0.28	0.195411
TIMP2	1.22524e-05	-0.0455478	0.284	0.262	0.19882
RILPL2	1.23396e-05	0.0621423	0.664	0.599	0.200235
SLK	1.23907e-05	-0.0663512	0.103	0.103	0.201065
SUMO2	1.25326e-05	-0.00419116	0.729	0.682	0.203366
C4orf3	1.26082e-05	0.0618038	0.559	0.495	0.204593
LINC01506	1.26954e-05	0.0676092	0.065	0.037	0.206008
UCP2	1.27753e-05	-0.0945559	0.637	0.621	0.207305
MSL3	1.28029e-05	-0.0987531	0.23	0.22	0.207752
ATRAID	1.29487e-05	-0.025203	0.234	0.212	0.210118
STK10	1.29569e-05	-0.139892	0.353	0.355	0.210251
HBQ1	1.29676e-05	-0.0193603	0	0.006	0.210425
TNKS2	1.30861e-05	-0.0296438	0.177	0.156	0.212348
PSMA1	1.31782e-05	0.108074	0.381	0.314	0.213843
S1PR4	1.31955e-05	-0.103147	0.254	0.253	0.214123
TUFM	1.32064e-05	0.0228079	0.384	0.338	0.2143
GYPC	1.32885e-05	-0.105947	0.214	0.203	0.215632
HBD	1.33102e-05	-0.0924345	0.002	0.013	0.215984
JAML	1.33942e-05	-0.0563037	0.612	0.581	0.217348
TLE5	1.34646e-05	-0.0604904	0.323	0.307	0.21849
ANKRD12	1.3561e-05	-0.134008	0.261	0.275	0.220054
VAPA	1.36315e-05	0.0319708	0.472	0.42	0.221198
RAB20	1.36319e-05	-0.114987	0.152	0.159	0.221205
BLOC1S1	1.37661e-05	-0.0569741	0.749	0.714	0.223382
SMG1	1.39098e-05	-0.113362	0.242	0.245	0.225714
TMEM123	1.40058e-05	-0.0870994	0.317	0.305	0.227272
RPS10	1.40297e-05	-0.0488043	0.329	0.298	0.22766
CMTM6	1.40511e-05	0.0179312	0.462	0.414	0.228006
AL132709.8	1.40556e-05	0.0430931	0.11	0.078	0.22808
PANK2	1.41868e-05	-0.00359578	0.158	0.129	0.230209
NAPRT	1.42869e-05	0.0292367	0.313	0.267	0.231834
MAPKAPK3	1.43086e-05	-0.00699662	0.319	0.282	0.232186
MCRIP1	1.43911e-05	-0.0250461	0.202	0.18	0.233524
BLOC1S6	1.45506e-05	-0.134831	0.228	0.243	0.236112
BNIP3L	1.45535e-05	-0.0360497	0.54	0.502	0.23616
AC090559.1	1.45548e-05	-0.158395	0.211	0.228	0.236181
PNPLA6	1.45603e-05	-0.0226337	0.206	0.184	0.23627
RALGAPB	1.45955e-05	-0.0989065	0.049	0.06	0.236841
EIF4A3	1.4609e-05	0.200824	0.166	0.116	0.23706
RBM17	1.46414e-05	-0.0776816	0.338	0.324	0.237585
SRM	1.49528e-05	0.0667944	0.198	0.153	0.242639
CD46	1.50192e-05	-0.124365	0.213	0.216	0.243717
TRAF7	1.50596e-05	0.0435274	0.179	0.142	0.244373
ELOC	1.50879e-05	0.0458941	0.336	0.283	0.244831
OSBPL11	1.53221e-05	-0.0780497	0.249	0.238	0.248631
EEF1G	1.55055e-05	0.0730501	0.91	0.865	0.251608
GMFG	1.56181e-05	-0.114933	0.861	0.856	0.253435
PREP	1.57092e-05	-0.095057	0.049	0.06	0.254913
C4orf48	1.58442e-05	0.00427537	0.579	0.526	0.257104
POLR2J3	1.59023e-05	0.0100929	0.157	0.127	0.258046
CD33	1.60667e-05	-0.00572694	0.322	0.288	0.260714
POLD4	1.60941e-05	-0.093134	0.53	0.515	0.261159
GLIPR1	1.6241e-05	-0.0473427	0.517	0.487	0.263543
STOML2	1.62916e-05	0.0362991	0.159	0.125	0.264365
ATP6V0C	1.64808e-05	0.0832168	0.897	0.849	0.267434
SUCLG1	1.66083e-05	0.0233239	0.216	0.18	0.269502
TPI1	1.68282e-05	0.0278656	0.788	0.732	0.273072
RNF19B	1.68672e-05	0.0652852	0.18	0.14	0.273704
ALDH1A1	1.6872e-05	0.077995	0.228	0.182	0.273782
LILRA2	1.69601e-05	0.0564358	0.422	0.364	0.275212
AURKAIP1	1.69765e-05	-0.039003	0.548	0.514	0.275478
MAP4K4	1.70261e-05	-0.00458649	0.236	0.204	0.276282
LMAN2	1.71138e-05	-0.0728341	0.294	0.283	0.277706
PDLIM7	1.7139e-05	-0.0583806	0.199	0.188	0.278115
SNRNP200	1.71788e-05	-0.157791	0.181	0.199	0.27876
USP25	1.72354e-05	-0.103146	0.101	0.106	0.279678
ATP6V1A	1.7306e-05	-0.118665	0.185	0.193	0.280825
PFDN5	1.73132e-05	0.0814973	0.988	0.977	0.280941
NBPF20	1.73472e-05	-0.123191	0.03	0.054	0.281493
MAZ	1.73589e-05	-0.0121348	0.198	0.173	0.281683
RAB3D	1.74267e-05	-0.038725	0.244	0.224	0.282783
BTN2A1	1.74538e-05	-0.064843	0.066	0.066	0.283223
CIAO2B	1.74711e-05	0.0947937	0.412	0.349	0.283504
ARF6	1.76057e-05	-0.0637294	0.491	0.467	0.285688
SEC16A	1.77359e-05	-0.0154105	0.145	0.122	0.2878
RPGRIP1	1.77742e-05	0.0265755	0.007	0	0.288421
C7orf50	1.78285e-05	0.119271	0.219	0.164	0.289303
SSBP3	1.78697e-05	-0.0763364	0.071	0.072	0.289971
PPP4C	1.81272e-05	0.00708364	0.492	0.447	0.294151
ABHD2	1.8337e-05	-0.0962748	0.152	0.155	0.297555
AP3S1	1.85259e-05	-0.0163019	0.236	0.209	0.300619
ARPC1A	1.85596e-05	0.0108025	0.211	0.177	0.301167
NLRP12	1.86309e-05	-0.072632	0.212	0.203	0.302323
ERCC5	1.86345e-05	-0.0323799	0.125	0.109	0.302383
ERP29	1.87441e-05	0.0594627	0.715	0.652	0.30416
SHFL	1.88633e-05	-0.0369975	0.115	0.105	0.306094
STAC3	1.88639e-05	-0.00598424	0.142	0.119	0.306104
AOAH	1.89862e-05	-0.0711007	0.342	0.324	0.308089
CLTA	1.90435e-05	0.0286002	0.552	0.496	0.309019
SLC11A1	1.91146e-05	-0.113558	0.728	0.712	0.310173
TAP1	1.91298e-05	-0.0903999	0.162	0.157	0.310419
CELF1	1.91368e-05	-0.0622773	0.287	0.266	0.310532
ARL6IP5	1.918e-05	-0.0892568	0.439	0.425	0.311235
DNAJC21	1.93054e-05	0.0376812	0.125	0.095	0.313269
BACH1	1.94179e-05	-0.0694426	0.416	0.394	0.315094
RBM27	1.94978e-05	-0.0624473	0.127	0.117	0.316392
PSMB1	1.96074e-05	0.0428688	0.537	0.478	0.318169
SLFN12	1.97547e-05	-0.0925717	0.05	0.057	0.320559
EWSR1	1.98717e-05	-0.0996468	0.32	0.315	0.322458
NXF1	1.99553e-05	0.132175	0.256	0.197	0.323815
SECTM1	2.00057e-05	-0.115244	0.177	0.184	0.324632
NEMF	2.00125e-05	-0.0485702	0.166	0.152	0.324743
SLC27A3	2.01569e-05	-0.00625028	0.127	0.102	0.327086
TACC1	2.02239e-05	-0.0971974	0.32	0.314	0.328174
PLIN3	2.0339e-05	-0.0623097	0.299	0.286	0.330041
DCAF11	2.04539e-05	0.0218887	0.143	0.11	0.331905
C18orf32	2.05505e-05	0.00212917	0.264	0.23	0.333473
UVRAG	2.05615e-05	-0.0713271	0.195	0.186	0.333651
RALY	2.05746e-05	0.0306617	0.372	0.322	0.333864
MOB1A	2.09023e-05	-0.0507673	0.431	0.406	0.339182
FMNL1	2.11884e-05	-0.0908002	0.634	0.615	0.343824
UBXN4	2.12169e-05	-0.0643795	0.32	0.301	0.344286
POLR2I	2.14583e-05	0.00939311	0.175	0.143	0.348204
FKBP8	2.15205e-05	-0.0419399	0.599	0.564	0.349213
RABGEF1	2.15829e-05	-0.0275152	0.12	0.104	0.350226
ADPGK	2.16262e-05	-0.0407973	0.262	0.243	0.350928
EREG	2.16324e-05	0.210994	0.24	0.181	0.351028
CHURC1	2.19129e-05	-0.03761	0.35	0.322	0.355581
FCAR	2.19229e-05	-0.015414	0.289	0.259	0.355743
TXNL1	2.19731e-05	0.072834	0.205	0.159	0.356558
FOSB	2.19813e-05	0.173949	0.947	0.922	0.35669
UPK3BL1	2.1986e-05	0.0939808	0.085	0.051	0.356767
MRPS36	2.2012e-05	0.0919489	0.208	0.159	0.35719
CNOT7	2.21559e-05	0.00139117	0.202	0.17	0.359524
ASGR1	2.22013e-05	-0.110799	0.498	0.489	0.360261
DUSP23	2.22329e-05	-0.0585488	0.268	0.254	0.360773
NDUFB5	2.25189e-05	-0.0601045	0.302	0.282	0.365415
NIPBL	2.25328e-05	-0.130926	0.225	0.239	0.36564
TFEC	2.26987e-05	-0.135572	0.117	0.132	0.368332
AF213884.3	2.29613e-05	0.101957	0.141	0.1	0.372593
NDUFB11	2.30743e-05	0.0368793	0.701	0.642	0.374427
TMEM160	2.33169e-05	-0.0474476	0.368	0.345	0.378364
FKBP1A	2.3404e-05	0.0593987	0.744	0.682	0.379777
PSMD7	2.34094e-05	-0.0468415	0.303	0.283	0.379864
CLEC4E	2.35111e-05	-0.0072434	0.296	0.26	0.381515
DAPK1	2.38056e-05	-0.0403293	0.155	0.14	0.386294
EBLN3P	2.40231e-05	-0.0759249	0.094	0.091	0.389822
IVNS1ABP	2.4068e-05	-0.028809	0.444	0.409	0.390552
BX284668.5	2.40831e-05	0.0795124	0.078	0.046	0.390796
BECN1	2.41521e-05	-0.0584941	0.19	0.175	0.391916
U2AF1L4	2.41726e-05	0.0790314	0.096	0.062	0.392249
MRPS18B	2.43184e-05	-0.0143515	0.125	0.105	0.394614
SMAP1	2.44984e-05	0.0373749	0.251	0.21	0.397536
AKAP13	2.46854e-05	-0.170959	0.528	0.553	0.40057
ACTR3	2.47351e-05	-0.133217	0.455	0.459	0.401377
LSM14A	2.48e-05	-0.0914283	0.243	0.24	0.402429
HSD17B10	2.48614e-05	0.0215109	0.262	0.225	0.403426
ACAP2	2.49424e-05	-0.10228	0.58	0.57	0.404741
UBE2R2	2.49459e-05	-0.0281285	0.328	0.299	0.404797
NHP2	2.49746e-05	0.0575153	0.274	0.225	0.405263
KLC1	2.50261e-05	-0.0840795	0.137	0.14	0.406098
GRK3	2.51568e-05	-0.0992174	0.137	0.136	0.408219
SF1	2.5231e-05	-0.0418276	0.531	0.498	0.409423
ADRM1	2.54576e-05	0.000731332	0.299	0.262	0.4131
PSMB2	2.55017e-05	0.0277176	0.297	0.255	0.413815
PIEZO1	2.55255e-05	-0.047242	0.12	0.11	0.414203
MARCKSL1	2.59333e-05	0.113409	0.288	0.229	0.42082
EDEM1	2.59937e-05	-0.115504	0.095	0.099	0.4218
TMEM205	2.6032e-05	0.110141	0.374	0.309	0.422422
VCL	2.60577e-05	-0.122649	0.162	0.174	0.422839
FAM204A	2.64401e-05	0.0288693	0.285	0.244	0.429043
MPC1	2.64651e-05	0.0384533	0.186	0.147	0.42945
ARRDC3	2.65051e-05	0.0959849	0.109	0.071	0.430098
GINM1	2.6528e-05	0.098777	0.173	0.128	0.43047
GLRX5	2.66671e-05	-0.033451	0.139	0.124	0.432727
PIP4P2	2.66711e-05	-0.0935011	0.126	0.123	0.432792
ATP9B	2.69981e-05	-0.102949	0.05	0.065	0.438098
GIMAP1	2.70146e-05	0.0416573	0.276	0.232	0.438366
NCF4	2.70205e-05	-0.0839344	0.414	0.404	0.438462
CLCN7	2.73295e-05	-0.0665201	0.131	0.123	0.443476
AC009506.1	2.77304e-05	0.0490263	0.039	0.018	0.449981
TAOK3	2.78881e-05	-0.113308	0.264	0.268	0.45254
CD83	2.7924e-05	0.190008	0.465	0.395	0.453123
UBE2D1	2.82992e-05	-0.161735	0.368	0.392	0.459211
NUP58	2.84313e-05	0.013546	0.175	0.144	0.461355
NDUFA6	2.88138e-05	-0.032767	0.331	0.305	0.467561
AL109615.2	2.88186e-05	0.0148306	0.103	0.081	0.46764
LILRB2	2.89404e-05	-0.0722804	0.474	0.466	0.469616
G6PD	2.89502e-05	-0.0420997	0.341	0.316	0.469774
COX7A2L	2.90916e-05	0.10492	0.481	0.414	0.472069
CPPED1	2.92447e-05	0.0144163	0.429	0.384	0.474554
RACK1	2.93592e-05	0.0736567	0.977	0.962	0.476412
TLR4	2.94735e-05	-0.162876	0.222	0.245	0.478267
JAK3	2.95419e-05	-0.150717	0.099	0.12	0.479376
AGTRAP	2.9576e-05	0.0471621	0.729	0.669	0.479929
IFI44L	2.9642e-05	-0.158215	0.048	0.074	0.481
ZNF385A	2.96844e-05	0.0819596	0.519	0.455	0.481689
DNAJC4	2.97724e-05	0.0826004	0.36	0.303	0.483116
INPP5D	2.97952e-05	-0.144662	0.219	0.238	0.483486
MARC1	3.00854e-05	-0.00343955	0.178	0.151	0.488196
HSP90AB1	3.00894e-05	0.0458248	0.593	0.533	0.48826
HIST2H2AC	3.0353e-05	-0.0804913	0.037	0.045	0.492539
CX3CR1	3.04747e-05	-0.177273	0.079	0.117	0.494513
SP3	3.0599e-05	-0.0408845	0.228	0.211	0.496531
TSG101	3.06515e-05	0.0527639	0.141	0.105	0.497381
IFI27L2	3.07336e-05	0.0202106	0.336	0.293	0.498714
CDC40	3.0736e-05	-0.0717216	0.265	0.255	0.498754
H2AFZ	3.07593e-05	-0.0389402	0.565	0.534	0.499131
AC005280.2	3.08712e-05	0.0733	0.154	0.114	0.500947
LILRA1	3.09404e-05	-0.0182738	0.218	0.193	0.50207
PSMA7	3.10569e-05	-0.0313131	0.75	0.71	0.50396
AP5B1	3.10753e-05	-0.0900435	0.274	0.263	0.504259
EID1	3.16527e-05	-0.02777	0.575	0.541	0.513629
C12orf10	3.1799e-05	-0.0077169	0.197	0.171	0.516002
MIR22HG	3.21271e-05	-0.0399685	0.229	0.211	0.521326
TPMT	3.24188e-05	0.0248516	0.095	0.07	0.526059
LDHA	3.25837e-05	-0.0967816	0.416	0.409	0.528735
SSR2	3.28336e-05	-0.015547	0.544	0.504	0.53279
POM121	3.31278e-05	-0.0275978	0.112	0.098	0.537565
AL353611.1	3.36446e-05	-0.0200556	0	0.006	0.54595
PARK7	3.38468e-05	0.0475847	0.58	0.522	0.549232
MNT	3.38676e-05	-0.0884012	0.164	0.164	0.54957
SMARCE1	3.41994e-05	-0.00737211	0.183	0.161	0.554953
SERP1	3.45382e-05	0.0672424	0.911	0.867	0.560451
MGAT4A	3.47502e-05	-0.0450571	0.13	0.12	0.563892
CRY2	3.50071e-05	0.0860236	0.075	0.044	0.568061
IFNGR1	3.51462e-05	-0.0752853	0.326	0.312	0.570318
DMXL1	3.51727e-05	-0.0250421	0.134	0.115	0.570747
TMEM219	3.51763e-05	0.00100597	0.646	0.6	0.570806
AL353719.1	3.53186e-05	0.0873273	0.045	0.02	0.573114
MRPL21	3.53427e-05	0.0664306	0.257	0.21	0.573506
GIMAP4	3.53788e-05	-0.147792	0.33	0.341	0.574092
HRH2	3.54157e-05	-0.0518033	0.297	0.273	0.57469
ILF2	3.546e-05	0.059019	0.251	0.207	0.575409
ATF4	3.57633e-05	-0.0082988	0.458	0.418	0.580331
PPM1A	3.57943e-05	-0.135716	0.1	0.118	0.580834
CARD19	3.60356e-05	0.0375536	0.308	0.26	0.58475
MRPL20	3.61172e-05	-0.0582723	0.373	0.354	0.586073
RTN1	3.63037e-05	-0.0078744	0.079	0.063	0.589101
PSMB10	3.64734e-05	0.0166361	0.618	0.564	0.591854
CALCOCO2	3.66349e-05	-0.00695349	0.322	0.285	0.594475
AKNA	3.68718e-05	-0.111095	0.297	0.302	0.598319
RCC2	3.70834e-05	-0.0873174	0.125	0.126	0.601752
AC026979.2	3.70989e-05	0.0899404	0.076	0.044	0.602004
SRA1	3.74081e-05	0.0532589	0.422	0.368	0.607021
CS	3.7548e-05	0.0425248	0.149	0.116	0.609291
AL034397.3	3.75942e-05	-0.196854	0.188	0.232	0.610042
NLRP3	3.76486e-05	0.142855	0.486	0.417	0.610923
AC004687.1	3.7716e-05	-0.0924343	0.346	0.332	0.612018
DNAJC7	3.78083e-05	-0.0475659	0.284	0.263	0.613515
CD68	3.82295e-05	0.0964815	0.797	0.738	0.620349
COG8	3.82905e-05	-0.0207236	0.032	0.026	0.621339
ARHGAP9	3.90858e-05	0.0835864	0.341	0.283	0.634245
MXD3	3.92372e-05	0.115014	0.12	0.079	0.636702
AGPAT4	3.92527e-05	0.074787	0.065	0.036	0.636954
FRAT1	3.96834e-05	0.0216544	0.189	0.158	0.643942
CTNNA1	3.97457e-05	-0.0458209	0.242	0.224	0.644954
NDUFAF8	3.98107e-05	-0.0279232	0.187	0.168	0.646009
RNF19A	3.99909e-05	-0.0148082	0.096	0.079	0.648933
RNF40	4.02654e-05	-0.0310083	0.119	0.107	0.653387
ILK	4.0375e-05	-0.0657203	0.276	0.261	0.655166
TGFBR2	4.05415e-05	-0.115964	0.246	0.248	0.657867
LILRB1	4.05505e-05	0.105848	0.275	0.22	0.658013
MINK1	4.06546e-05	-0.147586	0.127	0.15	0.659703
ZNF330	4.08468e-05	0.0493376	0.129	0.098	0.662821
GBP2	4.08719e-05	-0.126343	0.209	0.22	0.663228
CIB1	4.08952e-05	0.0192409	0.461	0.408	0.663606
CANX	4.09774e-05	-0.0633983	0.432	0.415	0.664941
FLOT2	4.10176e-05	-0.0240881	0.32	0.289	0.665593
PHC2	4.12938e-05	-0.0185663	0.147	0.127	0.670074
ANTKMT	4.13622e-05	-0.0368102	0.24	0.221	0.671184
CHD3	4.14772e-05	-0.128664	0.165	0.176	0.67305
CCDC88B	4.16442e-05	-0.0911797	0.289	0.282	0.67576
RAB7A	4.18147e-05	-0.104864	0.419	0.421	0.678528
ARID5A	4.18992e-05	0.0291415	0.202	0.167	0.679899
COX20	4.19507e-05	0.038077	0.097	0.07	0.680734
PPP4R3A	4.19558e-05	-0.0310247	0.193	0.17	0.680816
SLC12A6	4.19828e-05	-0.0650688	0.137	0.128	0.681255
ZFPL1	4.27603e-05	0.021049	0.104	0.08	0.693872
IRF8	4.30515e-05	0.00229378	0.209	0.176	0.698597
PARP14	4.33331e-05	-0.106208	0.191	0.191	0.703166
JDP2	4.34456e-05	-0.054942	0.075	0.072	0.704991
CTR9	4.36224e-05	-0.091186	0.088	0.096	0.707861
PEPD	4.36461e-05	-0.110387	0.232	0.241	0.708246
ALKBH7	4.37358e-05	0.0632334	0.52	0.46	0.709702
TMEM59	4.40817e-05	0.0172431	0.381	0.337	0.715313
IRF2BP2	4.41103e-05	-0.0928157	0.366	0.357	0.715778
CLTB	4.41228e-05	0.0672433	0.396	0.34	0.71598
SIRPB2	4.44588e-05	-0.0291247	0.163	0.145	0.721433
RASGRP2	4.44887e-05	-0.0961709	0.296	0.296	0.721918
JPT1	4.46946e-05	0.0783392	0.362	0.304	0.72526
DOK3	4.47815e-05	-0.118172	0.269	0.275	0.72667
CD93	4.49033e-05	-0.134604	0.351	0.355	0.728646
DDX5	4.5054e-05	0.0306992	0.85	0.8	0.731091
HNRNPA2B1	4.52363e-05	-0.0428141	0.776	0.741	0.734049
HM13	4.53806e-05	0.0116065	0.404	0.36	0.736391
ELOVL1	4.5438e-05	-0.0549751	0.147	0.141	0.737322
MRFAP1	4.55193e-05	-0.0811823	0.28	0.273	0.738642
PPP6C	4.56172e-05	-0.0261887	0.196	0.179	0.74023
COX5A	4.57234e-05	0.0463548	0.628	0.569	0.741954
SUGP2	4.57406e-05	-0.111956	0.112	0.12	0.742233
FXYD6	4.5799e-05	0.00326384	0.124	0.103	0.743181
SP110	4.58182e-05	0.000408046	0.277	0.249	0.743493
DNAJC15	4.59154e-05	-0.156409	0.253	0.279	0.745069
RPL23A	4.63341e-05	0.0930521	0.922	0.888	0.751864
LBR	4.63852e-05	-0.141151	0.185	0.204	0.752693
CTDNEP1	4.67209e-05	-0.0431759	0.239	0.225	0.75814
MICAL2	4.67373e-05	-0.0497185	0.135	0.122	0.758406
SSR4	4.67967e-05	-0.0384563	0.638	0.605	0.75937
FTL	4.71496e-05	-0.103024	1	0.999	0.765097
CCDC69	4.73388e-05	-0.0449698	0.419	0.393	0.768167
H2AFY	4.78399e-05	-0.0575729	0.621	0.594	0.776298
MXD1	4.81463e-05	-0.131979	0.444	0.441	0.781271
TUG1	4.83929e-05	-0.0749744	0.13	0.127	0.785271
HLA-C	4.91772e-05	0.114918	0.982	0.984	0.797999
MYL12A	4.92297e-05	-0.0493906	0.801	0.771	0.79885
TAGLN2	4.92759e-05	0.134137	0.83	0.78	0.7996
ANKRD13A	4.94547e-05	-0.06484	0.219	0.203	0.802502
SMIM26	4.94622e-05	0.139745	0.361	0.297	0.802623
PLBD1	4.95618e-05	-0.0751036	0.545	0.52	0.804239
IL10RA	4.98356e-05	-0.0600231	0.421	0.399	0.808682
ATRX	5.04898e-05	-0.115008	0.248	0.249	0.819297
FAM107B	5.11177e-05	-0.0401234	0.232	0.208	0.829487
PPM1H	5.17062e-05	0.018777	0.007	0	0.839037
DNAJB5-DT	5.17062e-05	0.0235367	0.007	0	0.839037
PACSIN2	5.17579e-05	-0.13112	0.104	0.123	0.839875
RREB1	5.22052e-05	-0.107854	0.095	0.106	0.847133
CAMLG	5.235e-05	-0.0179105	0.193	0.17	0.849484
ERGIC3	5.30035e-05	0.0321956	0.436	0.386	0.860088
TAX1BP1	5.33371e-05	-0.0462822	0.415	0.388	0.8655
PGK1	5.34088e-05	0.00765516	0.653	0.601	0.866665
SQSTM1	5.34984e-05	0.0516069	0.623	0.568	0.868118
DENND6B	5.38153e-05	0.0680212	0.151	0.114	0.873261
SLC16A3	5.41951e-05	-0.153617	0.25	0.272	0.879424
SYNE1	5.43938e-05	-0.12172	0.074	0.085	0.882648
RPN1	5.45643e-05	-0.0233081	0.33	0.304	0.885415
RBCK1	5.47899e-05	-0.0406458	0.289	0.271	0.889075
CHD9	5.53322e-05	-0.0960954	0.12	0.13	0.897876
MED10	5.56568e-05	0.0396891	0.184	0.15	0.903143
TGFBI	5.56764e-05	0.0156527	0.456	0.407	0.903461
MSN	5.61351e-05	-0.0925814	0.653	0.643	0.910904
KDM5B	5.61476e-05	0.00156038	0.067	0.05	0.911108
BCL2L13	5.64089e-05	0.0819771	0.158	0.116	0.915347
FCN1	5.64792e-05	-0.0914487	0.973	0.957	0.916487
TNRC6A	5.65393e-05	-0.00492334	0.081	0.064	0.917463
UBAC1	5.66136e-05	0.00712561	0.136	0.11	0.918668
IMPA2	5.69192e-05	-0.00318204	0.274	0.241	0.923628
PLEKHM2	5.75232e-05	-0.0812776	0.136	0.136	0.93343
TNFAIP6	5.7773e-05	0.110139	0.059	0.031	0.937483
NKIRAS2	5.81876e-05	0.0150145	0.202	0.172	0.94421
RPS20	5.81999e-05	-0.0063349	0.653	0.606	0.944409
RNASE2	5.82357e-05	-0.148254	0.128	0.162	0.94499
SLCO3A1	5.8351e-05	-0.0386905	0.191	0.177	0.946862
RBM25	5.85431e-05	-0.102447	0.318	0.317	0.949979
UBAC2	5.85474e-05	-0.0135234	0.195	0.172	0.950049
RAB31	5.86231e-05	0.0110398	0.627	0.574	0.951277
PNRC2	5.87169e-05	0.0573989	0.25	0.203	0.952799
SF3A1	5.88022e-05	-0.047904	0.226	0.211	0.954183
EIF3L	5.89211e-05	0.134453	0.549	0.48	0.956112
CDA	5.90788e-05	0.107108	0.64	0.574	0.958671
UBE2F	5.92375e-05	-0.108789	0.233	0.243	0.961247
SF3B2	5.93281e-05	-0.0360765	0.52	0.492	0.962718
MRPL57	5.95999e-05	-0.00857847	0.315	0.282	0.967127
PHYKPL	5.9605e-05	-0.053242	0.195	0.183	0.967211
NAT9	5.9765e-05	-0.0189268	0.101	0.086	0.969807
TGFB1	6.00063e-05	-0.0388253	0.559	0.525	0.973722
AP2M1	6.0092e-05	0.0530015	0.473	0.416	0.975113
GPBP1	6.01665e-05	-0.0626703	0.203	0.194	0.976322
LINC01003	6.05942e-05	0.0975586	0.116	0.078	0.983262
CTSB	6.06148e-05	-0.0301288	0.641	0.602	0.983596
ATP5PO	6.07141e-05	0.0933612	0.619	0.554	0.985207
SYNGR2	6.08004e-05	-0.0852129	0.421	0.412	0.986608
NFKBIB	6.0811e-05	-0.00387671	0.142	0.121	0.98678
AC083855.2	6.08827e-05	0.0322397	0.016	0.004	0.987943
COX7B	6.10482e-05	0.105889	0.489	0.422	0.990629
PLAGL1	6.13076e-05	0.0579333	0.069	0.043	0.994838
NONO	6.19226e-05	-0.0493992	0.329	0.307	1
LUCAT1	6.19287e-05	0.0262301	0.425	0.371	1
MRPS24	6.20672e-05	0.0722824	0.38	0.324	1
CAPZA2	6.22601e-05	-0.0913651	0.438	0.426	1
SREK1IP1	6.29439e-05	0.0133188	0.145	0.119	1
PRDX1	6.30954e-05	0.0221634	0.507	0.463	1
PPP2R3C	6.36345e-05	-0.0744091	0.149	0.14	1
EIF3J	6.38008e-05	0.0856025	0.103	0.068	1
DYNLL2	6.39135e-05	0.0624324	0.148	0.113	1
ADAM10	6.40938e-05	-0.147383	0.203	0.224	1
POMZP3	6.43288e-05	0.0948422	0.035	0.015	1
MAP3K1	6.43609e-05	-0.126681	0.329	0.336	1
SDCCAG8	6.44443e-05	-0.0540229	0.145	0.134	1
JTB	6.45488e-05	0.00541893	0.545	0.499	1
OSER1	6.46212e-05	0.0391989	0.216	0.179	1
GATAD2A	6.47008e-05	2.53394e-05	0.136	0.112	1
NADK	6.47788e-05	-0.130047	0.319	0.325	1
DCAF6	6.49454e-05	-0.0963923	0.056	0.068	1
ARHGDIA	6.4985e-05	-0.0843059	0.594	0.586	1
ASCC3	6.52427e-05	-0.051661	0.08	0.074	1
FNDC3B	6.54987e-05	-0.126448	0.148	0.157	1
MEF2C	6.55837e-05	-0.018477	0.264	0.235	1
PEBP1	6.57123e-05	0.0655335	0.172	0.13	1
RHOA	6.57708e-05	-0.0243361	0.912	0.881	1
F11R	6.60426e-05	0.0279638	0.099	0.073	1
POLE4	6.63689e-05	0.0135822	0.507	0.456	1
RETN	6.64806e-05	-0.0603455	0.237	0.211	1
MAP3K3	6.67361e-05	0.00648271	0.28	0.249	1
IREB2	6.67593e-05	-0.0910626	0.12	0.12	1
PPP1R18	6.7306e-05	-0.0102034	0.433	0.395	1
ACSL3	6.737e-05	0.0239629	0.077	0.056	1
ATP6AP2	6.7825e-05	-0.080793	0.373	0.362	1
PJA2	6.80562e-05	-0.0491636	0.226	0.207	1
ANXA7	6.80909e-05	-0.0478866	0.237	0.22	1
PSMA3-AS1	6.81859e-05	-0.0218521	0.168	0.147	1
SATB1	6.93277e-05	-0.0919277	0.086	0.093	1
DGUOK	6.93443e-05	-0.0045005	0.275	0.244	1
UBE2V1	6.94309e-05	0.0199507	0.404	0.357	1
CNN2	6.95354e-05	-0.112248	0.339	0.345	1
WDR49	6.95785e-05	0.0366569	0.016	0.004	1
EMC6	6.98882e-05	-0.131023	0.205	0.217	1
UBA52	6.99236e-05	0.0871535	0.989	0.974	1
TECPR1	7.00317e-05	-0.117256	0.076	0.092	1
CENPC	7.02014e-05	0.101271	0.126	0.086	1
DNAJB1	7.0239e-05	0.12417	0.294	0.24	1
IMPDH2	7.0475e-05	0.121063	0.117	0.077	1
GSTP1	7.07155e-05	0.079659	0.953	0.927	1
COX19	7.12118e-05	0.000889436	0.209	0.179	1
GRINA	7.15144e-05	-0.0717078	0.571	0.551	1
NFRKB	7.15469e-05	0.0723386	0.053	0.028	1
PTBP3	7.17002e-05	-0.00209372	0.273	0.245	1
AC025159.1	7.26411e-05	-0.0399096	0.069	0.062	1
GPI	7.31219e-05	0.0312373	0.292	0.252	1
GBP5	7.36961e-05	-0.140565	0.038	0.067	1
ATG12	7.44719e-05	0.0134966	0.177	0.146	1
CUL3	7.50165e-05	-0.021084	0.14	0.125	1
EPHX1	7.50574e-05	0.0480463	0.05	0.027	1
ATF6	7.55109e-05	-0.0992236	0.12	0.127	1
RAB5C	7.58426e-05	0.0515153	0.504	0.447	1
HLA-F	7.59327e-05	-0.152859	0.327	0.358	1
UBE2L3	7.60967e-05	0.0706204	0.36	0.306	1
DDOST	7.6119e-05	0.00402404	0.216	0.189	1
MRPL48	7.67372e-05	0.0235102	0.089	0.066	1
SAMM50	7.6897e-05	-0.0211723	0.113	0.098	1
NAAA	7.70266e-05	0.127284	0.312	0.252	1
DOCK11	7.71138e-05	-0.129848	0.147	0.164	1
RGS19	7.72307e-05	0.0647935	0.499	0.438	1
STARD3NL	7.74055e-05	0.0942464	0.14	0.099	1
SYK	7.74437e-05	-0.0889604	0.46	0.449	1
PSMC5	7.75578e-05	-0.0759588	0.282	0.275	1
DNAJB11	7.75848e-05	0.00555332	0.106	0.086	1
FUOM	7.76972e-05	-0.0355906	0.19	0.168	1
BCL10	7.77363e-05	-0.0642735	0.179	0.17	1
GNG5	7.77505e-05	0.0433156	0.82	0.767	1
NSA2	7.81056e-05	0.0732215	0.416	0.36	1
UBE2J1	7.83466e-05	-0.0533207	0.397	0.379	1
NAPA	7.8418e-05	-0.0158437	0.389	0.352	1
MVP	7.84329e-05	-0.072909	0.303	0.294	1
VCPIP1	7.85664e-05	-0.1114	0.057	0.074	1
AGPAT2	7.87079e-05	-0.021051	0.25	0.226	1
PRLR	7.90464e-05	0.0552299	0.031	0.013	1
EIF5	7.93865e-05	0.123499	0.573	0.505	1
MIIP	7.93929e-05	0.0733346	0.227	0.181	1
MEGF9	7.96447e-05	-0.0966958	0.405	0.396	1
PCNX1	7.96731e-05	-0.139993	0.098	0.114	1
HSPA5	7.97434e-05	-0.0533033	0.283	0.262	1
MAML2	8.03463e-05	-0.118796	0.113	0.131	1
TLR2	8.04421e-05	-0.143988	0.223	0.235	1
EIF3A	8.04593e-05	-0.116209	0.462	0.466	1
SRSF2	8.09269e-05	-0.015397	0.344	0.312	1
MANBA	8.11566e-05	0.0729303	0.251	0.204	1
BOD1L1	8.23628e-05	-0.0941756	0.223	0.223	1
MFSD5	8.24357e-05	-0.0799564	0.067	0.071	1
CSDE1	8.24694e-05	-0.0225159	0.563	0.523	1
RNASE6	8.26401e-05	-0.0067804	0.269	0.241	1
AP2A1	8.32102e-05	0.0213393	0.204	0.172	1
SNRPE	8.39002e-05	0.0201327	0.216	0.183	1
ANKFY1	8.4e-05	-0.100547	0.065	0.075	1
SUPT6H	8.40592e-05	-0.105267	0.174	0.177	1
C5AR1	8.44419e-05	-0.0787251	0.596	0.578	1
HAUS1	8.46984e-05	0.00937313	0.092	0.071	1
NPM1	8.55062e-05	0.0244251	0.595	0.542	1
TRPM2	8.5507e-05	-0.0188577	0.081	0.068	1
TPP1	8.58398e-05	-0.0879986	0.326	0.32	1
XRN2	8.62949e-05	-0.024934	0.439	0.405	1
C19orf38	8.66591e-05	-0.00273945	0.572	0.529	1
GOLPH3	8.66743e-05	-0.110608	0.16	0.173	1
TMEM170A	8.70816e-05	-0.0171411	0.123	0.105	1
AIF1	8.7146e-05	0.0481368	0.987	0.968	1
ATP6V0E1	8.71613e-05	-0.0981648	0.637	0.633	1
LIN7A	8.74783e-05	0.0383625	0.103	0.074	1
FKBP5	8.78408e-05	-0.0973528	0.123	0.131	1
ARHGEF40	8.79139e-05	0.0197025	0.295	0.252	1
KLF2	8.80565e-05	0.175584	0.817	0.766	1
SLC31A2	8.80874e-05	0.0401728	0.225	0.186	1
COL8A2	8.83175e-05	0.0236929	0.006	0	1
AC005280.1	8.83175e-05	0.0273188	0.006	0	1
PSME2	8.84463e-05	0.0163398	0.607	0.555	1
ECH1	8.84943e-05	0.0570124	0.393	0.341	1
MSRB2	8.86017e-05	-0.0534337	0.194	0.173	1
SPATA6	8.9276e-05	0.0558062	0.057	0.033	1
CCDC47	8.92763e-05	-0.113306	0.094	0.11	1
IGBP1	8.94102e-05	0.0170096	0.365	0.323	1
VCP	9.00094e-05	-0.143163	0.366	0.383	1
CNTRL	9.00439e-05	-0.121886	0.102	0.116	1
ZNF706	9.01149e-05	0.0885681	0.33	0.274	1
GADD45B	9.01731e-05	0.184953	0.366	0.304	1
MT2A	9.02361e-05	0.148752	0.393	0.328	1
VTI1B	9.10778e-05	-0.0436002	0.28	0.261	1
APC	9.16895e-05	-0.000979027	0.103	0.085	1
CPVL	9.199e-05	0.076074	0.421	0.362	1
DUSP5	9.32371e-05	0.130559	0.086	0.052	1
TFDP1	9.36604e-05	0.108887	0.141	0.098	1
ENO1	9.41911e-05	-0.0629679	0.748	0.718	1
WDR1	9.45313e-05	-0.0356475	0.403	0.377	1
NSMF	9.50813e-05	0.0833769	0.059	0.032	1
RER1	9.57167e-05	0.0572014	0.279	0.231	1
ATF7IP	9.57632e-05	-0.105857	0.131	0.132	1
NPIPB5	9.59076e-05	0.0278888	0.081	0.058	1
RBMS1	9.61643e-05	-0.0661352	0.34	0.322	1
DNAJB6	9.63126e-05	-0.0197383	0.315	0.287	1
KLF3	9.63359e-05	-0.0302636	0.383	0.356	1
PRKAG2	9.6473e-05	0.0246156	0.202	0.169	1
PUM1	9.69971e-05	-0.0657525	0.157	0.15	1
MSRA	9.74435e-05	0.0629882	0.139	0.103	1
POLR2K	9.7577e-05	0.0226622	0.143	0.116	1
SCPEP1	9.76051e-05	-0.0645369	0.304	0.287	1
SPTLC2	9.79826e-05	-0.127273	0.198	0.214	1
SELENOK	9.79941e-05	0.0948196	0.344	0.289	1
BIN2	9.80043e-05	-0.0682073	0.464	0.44	1
LSG1	9.81091e-05	-0.0462156	0.053	0.046	1
POMP	9.90335e-05	-0.0271339	0.506	0.471	1
ORMDL1	9.91597e-05	-0.0149209	0.157	0.137	1
MYL12B	9.91881e-05	-0.0400688	0.716	0.687	1
SLMAP	9.93782e-05	-0.0946162	0.091	0.098	1
PAK2	9.94055e-05	-0.0764444	0.527	0.519	1
MT1X	9.94638e-05	0.0830797	0.183	0.138	1
MYCBP	9.95859e-05	-0.0242162	0.128	0.112	1
PRRC2A	9.95933e-05	-0.0334551	0.193	0.173	1
LARP1	0.000100113	-0.0840302	0.115	0.118	1
SEPTIN9	0.00010037	-0.01605	0.453	0.422	1
ABI3	0.000100449	-0.0420085	0.084	0.076	1
H2AFV	0.000100651	-0.0135248	0.497	0.456	1
ARGLU1	0.000101342	-0.109974	0.472	0.474	1
FEZ2	0.00010227	0.0773556	0.218	0.176	1
PREX1	0.000102507	-0.103712	0.297	0.295	1
IL2RG	0.000102869	-0.175631	0.105	0.133	1
GGT7	0.000102989	0.0191599	0.025	0.013	1
GSTM4	0.000103239	0.0810575	0.044	0.02	1
PAIP2	0.000103263	-0.00593401	0.377	0.343	1
UBE3A	0.000103524	-0.0602421	0.201	0.192	1
ZFYVE16	0.000103557	-0.0938505	0.126	0.13	1
ANO6	0.000103737	-0.0417444	0.186	0.172	1
GTPBP4	0.000104802	-0.0298055	0.093	0.081	1
ZNHIT1	0.000104962	-0.0194122	0.402	0.368	1
HNRNPH2	0.000105403	-0.0682274	0.219	0.211	1
PCSK7	0.00010591	-0.0168257	0.139	0.121	1
ZBTB7A	0.000106504	0.0661337	0.349	0.297	1
MMGT1	0.000106953	0.00626714	0.153	0.128	1
AKIRIN1	0.000107017	0.0256356	0.173	0.143	1
COMTD1	0.000107938	-0.0962495	0.087	0.1	1
PIP4K2A	0.000107964	-0.0417967	0.091	0.085	1
AC006059.1	0.00010824	0.0341771	0.023	0.009	1
ARHGDIB	0.00010878	-0.0964924	0.889	0.88	1
CNPY2	0.000108849	-0.0514626	0.219	0.208	1
MAT2A	0.000109361	0.0156756	0.174	0.145	1
EML4	0.000109387	-0.0358629	0.204	0.183	1
SCP2	0.000109537	-0.0550461	0.251	0.238	1
DHX36	0.000109846	-0.0285336	0.171	0.157	1
NUP50	0.000110804	-0.0431565	0.153	0.14	1
KIF13A	0.000110847	-0.000755634	0.186	0.159	1
GSTK1	0.000110863	-0.0238144	0.61	0.572	1
SMARCC2	0.000112226	-0.0729476	0.195	0.185	1
HMG20B	0.0001125	0.0118656	0.163	0.137	1
SLC38A2	0.000113232	-0.00701738	0.234	0.204	1
MED28	0.000113512	-0.0267678	0.203	0.185	1
RBBP6	0.000113878	-0.018961	0.317	0.287	1
TOMM5	0.00011392	0.0451285	0.232	0.189	1
CTDSP1	0.000114893	-0.0608068	0.389	0.372	1
ERGIC1	0.000115115	0.0890851	0.164	0.123	1
PSMA6	0.000115249	-0.00502152	0.446	0.412	1
TMBIM1	0.000116528	-0.0735365	0.165	0.161	1
DDHD1	0.000116742	-0.128203	0.062	0.075	1
NEDD8	0.000117244	-0.0142373	0.562	0.523	1
REX1BD	0.000117669	-0.118671	0.425	0.439	1
HNRNPA0	0.000117854	0.035786	0.415	0.368	1
PTCH2	0.000117992	0.0791549	0.029	0.011	1
FOXN3	0.000118067	-0.0392931	0.25	0.23	1
TBCA	0.000118515	0.01179	0.516	0.468	1
NDUFC2	0.000118601	0.00874606	0.474	0.428	1
ARF5	0.000119404	0.0955552	0.684	0.621	1
ATP2A3	0.000119771	-0.0429514	0.082	0.072	1
VDAC2	0.000119897	0.0707988	0.404	0.349	1
ARPC4	0.000119981	0.00321251	0.555	0.512	1
NINJ1	0.000120186	-0.0258503	0.584	0.548	1
NUMA1	0.00012085	-0.151348	0.153	0.179	1
PSMD12	0.000121607	0.00132989	0.127	0.107	1
ACBD3	0.000121633	-0.103374	0.067	0.077	1
IL1RAP	0.000121976	0.0601438	0.059	0.034	1
ZBTB7B	0.000122281	-0.0771664	0.125	0.123	1
AL139246.5	0.00012271	0.0660988	0.111	0.08	1
PDE4A	0.00012286	0.0685817	0.09	0.06	1
PARVG	0.000123005	-0.0689238	0.435	0.419	1
NABP1	0.000123232	-0.112928	0.185	0.19	1
SELENBP1	0.000123431	-0.0231069	0.001	0.009	1
NOP53	0.000124504	0.0148254	0.554	0.505	1
STX11	0.000125122	0.105415	0.597	0.534	1
HDAC10	0.000125217	-0.0275051	0.101	0.09	1
DAP3	0.000126501	0.0885781	0.179	0.136	1
UBE2G1	0.000126639	0.0391123	0.121	0.092	1
CCT6A	0.000126677	0.0596945	0.299	0.255	1
ENY2	0.000126784	-0.00621273	0.48	0.442	1
BID	0.000127636	0.0847781	0.443	0.384	1
ACOT9	0.000128355	0.00297678	0.15	0.13	1
IL6R	0.000128405	0.0164547	0.266	0.23	1
HUWE1	0.000128779	-0.0624036	0.139	0.132	1
CACYBP	0.000128875	0.0233942	0.178	0.147	1
SUPT4H1	0.000129065	-0.0353031	0.453	0.425	1
MAP2K2	0.000129097	0.0910565	0.341	0.284	1
ARHGEF1	0.000129352	-0.065921	0.394	0.38	1
BCL7B	0.000129694	0.0882576	0.255	0.206	1
FGR	0.000129708	-0.0960746	0.669	0.661	1
DCPS	0.000130584	-0.0845745	0.096	0.103	1
PSMF1	0.000131016	0.0410727	0.299	0.256	1
UBE2D3	0.00013114	0.0143151	0.678	0.629	1
TNRC18	0.00013121	-0.121098	0.148	0.162	1
CACNA2D4	0.000131222	0.021356	0.16	0.133	1
FAM192A	0.000131295	-0.0122569	0.127	0.11	1
FAM91A1	0.000131313	-0.0911218	0.117	0.121	1
C16orf72	0.000131348	-0.0591564	0.098	0.095	1
SRCAP	0.00013144	-0.0649373	0.115	0.112	1
C12orf57	0.00013151	0.155563	0.386	0.322	1
REEP5	0.00013171	-0.0422792	0.415	0.386	1
RRP12	0.000131829	0.0106139	0.45	0.404	1
SPSB3	0.000132007	-0.0253691	0.257	0.235	1
CYTIP	0.000132076	0.0523551	0.422	0.371	1
DMXL2	0.000132692	-0.153939	0.417	0.441	1
OGFR	0.000133051	-0.0720477	0.366	0.357	1
FLI1	0.000133148	-0.0488469	0.205	0.193	1
REL	0.000133722	0.0693803	0.356	0.304	1
ZFAND2B	0.000134197	-0.0764513	0.159	0.155	1
UNC50	0.000134517	0.0283809	0.08	0.057	1
ALOX5	0.00013463	-0.0617854	0.34	0.322	1
UIMC1	0.000134803	0.0719276	0.151	0.113	1
SPCS3	0.000135559	-0.0296554	0.302	0.275	1
TRIM22	0.000135668	-0.116075	0.197	0.197	1
RAD23A	0.00013598	-0.11821	0.353	0.364	1
RPS27L	0.000136738	0.038646	0.35	0.306	1
SH3BGRL	0.00013688	0.0841109	0.598	0.537	1
JOSD1	0.000137422	0.0322202	0.169	0.138	1
SLC25A3	0.000137428	0.0309954	0.68	0.628	1
TOX4	0.000138285	-0.0770154	0.251	0.247	1
RASGRP4	0.000138609	0.0518791	0.241	0.201	1
TRAM1	0.000138689	-0.036988	0.255	0.236	1
PRDX6	0.000138903	-0.0263118	0.423	0.4	1
MEF2D	0.000139391	0.0394253	0.196	0.162	1
CAPN2	0.00013958	-0.0779835	0.377	0.367	1
STMP1	0.000140027	0.0674621	0.51	0.452	1
SIGIRR	0.000141428	-0.0820176	0.29	0.282	1
SND1	0.000142058	0.0640582	0.257	0.211	1
NUB1	0.000142076	-0.0244638	0.145	0.128	1
AP3D1	0.000142844	-0.123881	0.171	0.183	1
LPGAT1	0.000143185	0.0762366	0.31	0.259	1
RAPGEF6	0.000143622	-0.0979701	0.05	0.064	1
FRG1	0.000144426	0.0393096	0.207	0.169	1
NRAS	0.000144502	-0.0611245	0.081	0.082	1
NUTF2	0.000144731	0.0180093	0.212	0.18	1
CRTAP	0.000145367	0.10317	0.599	0.534	1
PDXK	0.000147422	0.0234207	0.386	0.345	1
HNRNPDL	0.000147897	0.0346128	0.589	0.539	1
GON4L	0.000148896	-0.0362512	0.107	0.094	1
RAF1	0.000149781	-0.106568	0.188	0.192	1
FNIP1	0.000150009	-0.104343	0.2	0.205	1
AC004921.1	0.000151025	0.0203022	0.006	0	1
AC025580.2	0.000151025	0.0230035	0.006	0	1
AC097634.3	0.000151025	0.0222726	0.006	0	1
AC105105.1	0.000151025	0.0197156	0.006	0	1
PILRA	0.000151925	0.118116	0.451	0.388	1
NDUFB9	0.000152196	-0.00399678	0.636	0.596	1
ACER3	0.000152442	-0.00587662	0.107	0.089	1
HSBP1	0.000153006	0.0194582	0.452	0.404	1
SUGT1	0.00015303	-0.0149511	0.186	0.165	1
IFNGR2	0.000154423	-0.0673238	0.499	0.486	1
DNAJA1	0.000154875	0.152764	0.386	0.324	1
OGFRL1	0.00015497	-0.0757184	0.31	0.298	1
NUCB1	0.000155481	-0.0674383	0.329	0.322	1
RPP21	0.000155714	0.0559718	0.189	0.15	1
RBM47	0.000156898	-0.118799	0.234	0.246	1
METRNL	0.000156995	0.0506101	0.35	0.302	1
PYURF	0.000157414	0.033465	0.258	0.221	1
MAPKAP1	0.00015913	-0.029572	0.126	0.116	1
ATP2B1	0.000159437	0.101247	0.477	0.415	1
S100A10	0.000159521	0.0615617	0.987	0.971	1
UTY	0.000160396	0.0593433	0.109	0.078	1
ATP6V1E1	0.000160598	0.0206811	0.184	0.154	1
RAD9A	0.000160928	0.077728	0.029	0.011	1
TPGS1	0.000161058	0.0225265	0.264	0.23	1
PDIA3	0.000161834	-0.0776164	0.316	0.308	1
AC010642.2	0.00016251	-0.037064	0.104	0.091	1
NDUFB3	0.000163225	0.0214199	0.285	0.247	1
FIBP	0.000163691	-0.067877	0.271	0.263	1
CR1	0.000163985	-0.0784379	0.135	0.136	1
ZBTB43	0.000166683	0.0259533	0.167	0.138	1
PFDN2	0.00016795	0.0227379	0.246	0.209	1
MBOAT7	0.000167981	-0.0622621	0.255	0.244	1
C9orf78	0.000168728	-0.0956676	0.269	0.271	1
CAMKK2	0.000169408	-0.1057	0.231	0.236	1
STN1	0.000169656	0.0486442	0.087	0.06	1
TSC22D2	0.000169879	-0.00455999	0.13	0.109	1
ITPA	0.000170005	-0.0122312	0.183	0.161	1
FAM50A	0.000170729	-0.0406107	0.296	0.271	1
HNRNPAB	0.000170745	-0.0288678	0.235	0.213	1
SNX29	0.000171166	0.00806328	0.189	0.161	1
PSMD3	0.000173034	0.0686554	0.146	0.109	1
SDCBP	0.000173964	-0.0924226	0.615	0.602	1
AC073332.1	0.000174832	0.0519233	0.067	0.044	1
KLF6	0.000175359	0.23207	0.949	0.932	1
SFXN3	0.000175706	-0.0846507	0.094	0.1	1
USP15	0.000175785	-0.0285548	0.524	0.482	1
RAB21	0.000175872	-0.0301289	0.116	0.104	1
ATP6V0D1	0.00017609	-0.0733023	0.615	0.598	1
IL27RA	0.000178039	-0.0846821	0.128	0.13	1
NUP214	0.00017961	-0.084607	0.591	0.581	1
VIPR1	0.00017986	0.0766966	0.076	0.048	1
HK3	0.000180344	-0.146625	0.349	0.367	1
CMTM2	0.000181471	0.103647	0.05	0.025	1
RING1	0.000182102	-0.0558931	0.103	0.098	1
LINC00937	0.000185046	-0.122142	0.226	0.233	1
ZNF655	0.000185604	0.00776533	0.167	0.141	1
FIS1	0.000185996	0.00185213	0.474	0.432	1
ROCK1	0.000186039	-0.0967861	0.378	0.378	1
XRRA1	0.000187285	-0.0673257	0.011	0.026	1
KDM2A	0.000187332	-0.0846815	0.203	0.203	1
HLA-DQB1	0.000187639	0.122339	0.333	0.348	1
NDST2	0.000188065	-0.113653	0.116	0.127	1
XPO6	0.000188179	-0.071857	0.123	0.12	1
VDAC1	0.00018925	0.087203	0.282	0.231	1
MAN1A2	0.000189283	-0.0634971	0.182	0.178	1
PRKAG2-AS1	0.00018966	0.069025	0.084	0.054	1
MGAT1	0.000189843	-0.00823844	0.388	0.352	1
TRAPPC1	0.000189915	-0.0480769	0.599	0.572	1
OLR1	0.000189996	0.0837954	0.085	0.054	1
POLR2J	0.000190213	0.0757445	0.26	0.211	1
TIMM8B	0.000190495	-0.0346817	0.261	0.244	1
ARF3	0.000190949	-0.14535	0.252	0.282	1
GIMAP2	0.000191157	-0.0655841	0.107	0.106	1
PLD4	0.000192043	0.0176358	0.016	0.005	1
CD2BP2	0.000192641	-0.117432	0.12	0.136	1
KIF22	0.000193133	0.0147661	0.196	0.166	1
MCCC2	0.000193392	-0.0235587	0.034	0.03	1
TGIF1	0.000193947	-0.00317472	0.157	0.136	1
DNAJC13	0.000195358	-0.0997869	0.092	0.103	1
SNN	0.000196218	0.0145304	0.2	0.169	1
MRPL51	0.000196975	-0.0706839	0.279	0.273	1
COX14	0.000197892	0.0413887	0.348	0.303	1
ZNF511	0.000198809	-0.0163181	0.229	0.207	1
TRAPPC2B	0.000198956	0.0415971	0.048	0.027	1
SERPINB6	0.000200307	0.0229152	0.371	0.328	1
ODF3B	0.000202491	0.0230442	0.389	0.349	1
C16orf54	0.000202748	-0.115238	0.174	0.185	1
NENF	0.000204367	0.0368866	0.221	0.186	1
PTS	0.000205383	0.0983089	0.112	0.076	1
ATP11A	0.00020661	-0.0748395	0.129	0.127	1
ANXA11	0.000207326	-0.0248321	0.492	0.461	1
RFX2	0.000207994	0.116602	0.113	0.076	1
PLPPR2	0.000208189	0.0813396	0.191	0.148	1
CNTLN	0.000209094	-0.0357472	0.092	0.084	1
ABTB1	0.000209215	-0.143879	0.326	0.359	1
TOP1	0.000211173	-0.0742153	0.257	0.254	1
XPO4	0.000211561	0.0130857	0.057	0.04	1
LTBR	0.000212701	-0.0353201	0.231	0.216	1
KIF5B	0.000213519	-0.0954884	0.273	0.278	1
QSOX1	0.000214521	-0.0515426	0.247	0.233	1
CCT5	0.000214638	-0.006534	0.298	0.269	1
NT5C3A	0.00021464	0.0126893	0.109	0.085	1
AKR1B1	0.000215504	0.0693124	0.154	0.117	1
UBQLN1	0.00021645	-0.0538139	0.176	0.164	1
WIPF1	0.000217088	-0.106306	0.284	0.29	1
CPM	0.000217992	-0.000525837	0.076	0.061	1
UGGT1	0.000218279	-0.0306436	0.076	0.069	1
CLEC4D	0.000218639	-0.16094	0.099	0.129	1
ATP5PF	0.000218705	0.037474	0.463	0.412	1
LENG8	0.000219085	-0.0279284	0.321	0.296	1
TSC22D4	0.00022002	0.0424383	0.289	0.249	1
LY96	0.000220406	-0.064687	0.249	0.241	1
NOP10	0.000221092	-0.0962141	0.559	0.554	1
CACNA2D3	0.000221681	0.0531669	0.048	0.026	1
S100Z	0.000222549	-0.0364595	0.12	0.107	1
SLU7	0.00022286	-0.0657233	0.133	0.127	1
CT70	0.000222949	0.0373143	0.033	0.018	1
TOB2	0.000223507	0.0465107	0.087	0.062	1
RPL10A	0.00022403	0.103568	0.893	0.862	1
NUDT21	0.000225066	0.0538573	0.164	0.129	1
NCKAP5L	0.00022526	-0.0307955	0.101	0.088	1
NAA50	0.00022676	-0.0902486	0.131	0.135	1
ZBTB21	0.000226884	0.0369906	0.049	0.03	1
LPXN	0.00022728	-0.119462	0.151	0.169	1
MTHFS	0.000228732	-0.124748	0.2	0.216	1
FBXO24	0.000228735	-0.0234318	0	0.005	1
LRRC4	0.000228735	-0.020034	0	0.005	1
TMEM50B	0.000229063	-0.0459493	0.064	0.061	1
SNHG32	0.000229149	0.0229307	0.143	0.115	1
SEPTIN7	0.000229377	-0.0685566	0.349	0.339	1
MYO9B	0.000230138	-0.0710603	0.41	0.394	1
ADNP	0.000230759	-0.0485642	0.051	0.047	1
NARS	0.000230911	-0.0724057	0.135	0.135	1
RAB5IF	0.000232155	-0.0225332	0.586	0.549	1
HSPE1	0.000232874	0.0671989	0.17	0.131	1
TMEM30A	0.000233664	-0.0558108	0.154	0.144	1
SRPRA	0.000234092	-0.0521526	0.181	0.171	1
CHMP2A	0.000235107	-0.0572319	0.425	0.404	1
CLIC1	0.000235644	0.0254385	0.913	0.875	1
RBPJ	0.000236459	-0.0908813	0.25	0.249	1
TMEM141	0.000237405	0.0743908	0.209	0.168	1
TTBK2	0.000237414	-0.0317781	0.071	0.063	1
BLVRA	0.000237981	-0.100394	0.381	0.381	1
PTPN2	0.00024034	-0.0618242	0.258	0.248	1
COA6	0.000240881	-0.144559	0.105	0.127	1
CD9	0.000241158	0.0558273	0.028	0.011	1
CSNK2A1	0.000241169	-0.00346622	0.106	0.088	1
UTRN	0.000241301	-0.0616628	0.2	0.193	1
WDTC1	0.000241302	-0.0163666	0.107	0.094	1
PSTPIP1	0.000241746	0.077	0.42	0.37	1
RNF7	0.000242195	0.0225897	0.505	0.46	1
HADHA	0.000244579	0.08778	0.512	0.452	1
VAMP3	0.000245235	0.0204753	0.246	0.214	1
AL109615.3	0.000245315	0.0371942	0.013	0.002	1
CD4	0.000246075	-0.0735275	0.318	0.31	1
SELENOF	0.000246588	0.0032413	0.23	0.202	1
GNB1	0.000247505	-0.0672417	0.342	0.331	1
EIF4A2	0.000247733	0.0366616	0.303	0.263	1
DGCR6L	0.0002483	-0.0121115	0.215	0.193	1
RAB10	0.000248617	-0.115564	0.286	0.302	1
BPTF	0.000249882	-0.0422131	0.231	0.218	1
MAU2	0.00025111	0.0453165	0.111	0.083	1
GABARAPL1	0.000255562	0.11558	0.472	0.412	1
LINC01366	0.000255867	0.048577	0.016	0.004	1
UBE2W	0.000256148	0.0136656	0.101	0.079	1
ERBIN	0.000257157	-0.0861586	0.153	0.151	1
HYMAI	0.000258594	0.0166419	0.005	0	1
HSPA2	0.000258594	0.0155567	0.005	0	1
LINC01888	0.000258594	0.0183063	0.005	0	1
AC093425.1	0.000258594	0.0198704	0.005	0	1
PLXND1	0.000258861	-0.114261	0.111	0.131	1
SMC5	0.000259184	-0.0641814	0.11	0.107	1
PYROXD1	0.000260566	0.0402743	0.08	0.056	1
TMBIM4	0.000262105	0.101394	0.497	0.437	1
SCAMP2	0.00026285	-0.125844	0.233	0.244	1
UBXN1	0.000263085	-0.0214422	0.602	0.562	1
SDHC	0.000264343	-0.0236802	0.258	0.238	1
COMMD8	0.000266357	0.041347	0.165	0.133	1
PUS7L	0.000266667	-0.0946028	0.031	0.05	1
NANS	0.000267255	-0.0863313	0.2	0.201	1
COPZ1	0.000267935	-0.044514	0.231	0.216	1
CWC25	0.00026801	-0.0127911	0.308	0.277	1
KAT6A	0.000268015	-0.112769	0.113	0.122	1
IL3RA	0.000268129	0.0480135	0.03	0.013	1
VPS39	0.000269831	-0.0694318	0.099	0.095	1
SLC9A3R2	0.000270257	0.0406803	0.016	0.004	1
HNRNPR	0.000270765	-0.0562613	0.23	0.223	1
AC079630.1	0.000271571	0.0303052	0.03	0.015	1
YWHAG	0.000272268	-0.108137	0.158	0.162	1
HECA	0.00027306	-0.0915665	0.15	0.153	1
BICD2	0.000273502	-0.101558	0.137	0.146	1
LYPLA1	0.000275008	0.0123652	0.241	0.211	1
LAT2	0.000276726	0.0226886	0.304	0.267	1
TNRC6B	0.000277015	-0.117056	0.235	0.241	1
YPEL2	0.000277699	-0.110402	0.139	0.15	1
GPBAR1	0.000278313	0.00806449	0.201	0.175	1
EPS8	0.000278398	0.00856023	0.075	0.059	1
DNAAF1	0.000278586	0.0501708	0.018	0.005	1
IGLV2-14	0.000279643	-0.049985	0.001	0.009	1
LMNA	0.000279771	0.119624	0.198	0.154	1
AMD1	0.000279928	-0.0382541	0.176	0.162	1
SBNO2	0.000280052	-0.151676	0.084	0.111	1
ANKRD44	0.000280104	-0.119876	0.221	0.231	1
PDE4B	0.000282354	0.142492	0.312	0.256	1
ZNF267	0.000284169	-0.0285411	0.2	0.181	1
VPS4B	0.000284373	0.0176512	0.206	0.173	1
ARMH1	0.000285366	0.0858654	0.176	0.136	1
ATG16L2	0.000287154	-0.0259696	0.379	0.349	1
VAMP1	0.00028791	0.0472604	0.02	0.006	1
PSMB8	0.000288934	-0.0689504	0.522	0.512	1
USP34	0.000290428	-0.104536	0.196	0.203	1
NDUFB7	0.000291094	-0.0276324	0.489	0.459	1
PDAP1	0.000291316	0.0677174	0.196	0.155	1
CFDP1	0.000291582	0.0358987	0.137	0.107	1
CRTC3	0.000292071	-0.0126176	0.123	0.105	1
TERF2IP	0.000293404	-0.066743	0.267	0.256	1
VPS13C	0.000294133	-0.108154	0.257	0.261	1
H1FX	0.000294314	-0.07593	0.423	0.412	1
CD84	0.000295059	-0.128866	0.076	0.099	1
METTL7A	0.000295665	-0.090499	0.122	0.131	1
ATP5F1B	0.000295755	0.0220559	0.581	0.534	1
TUBB6	0.000296326	0.106339	0.099	0.065	1
PIM3	0.000297404	-0.184134	0.379	0.401	1
CLIC4	0.000297555	-0.0819345	0.064	0.072	1
PPP1R7	0.00029806	0.0716036	0.206	0.164	1
LSM4	0.000298123	-0.00758491	0.271	0.244	1
LINC02785	0.00030158	0.00826357	0.084	0.067	1
EIF2A	0.00030523	0.0459307	0.233	0.194	1
AKAP8L	0.00030532	0.0796107	0.149	0.113	1
SYS1	0.000306343	-0.0901758	0.096	0.103	1
CCT8	0.00030677	0.0980596	0.312	0.261	1
PSMA4	0.000307326	0.0485495	0.297	0.255	1
CDK11A	0.000308486	0.0194595	0.149	0.122	1
CPSF2	0.000308511	-0.116549	0.078	0.095	1
POLR2E	0.000308756	-0.0273631	0.381	0.356	1
XIAP	0.000309679	-0.0619084	0.095	0.092	1
HCAR3	0.000311586	0.0975892	0.149	0.11	1
GNAS	0.000311621	-0.0395755	0.539	0.515	1
NCOA1	0.000311952	-0.00320535	0.182	0.161	1
SFT2D2	0.000312229	-0.0847413	0.158	0.159	1
MEFV	0.000313631	-0.0831124	0.188	0.186	1
DRG1	0.0003137	-0.0206209	0.106	0.091	1
UBALD2	0.000314078	0.0602201	0.29	0.245	1
SLA	0.000314458	-0.0904411	0.182	0.18	1
EIF4G2	0.000316644	-0.0598564	0.625	0.599	1
FBXW7	0.000319288	-0.0428172	0.169	0.159	1
RTF2	0.000321229	0.0382784	0.319	0.275	1
PTRHD1	0.000321496	0.043527	0.399	0.35	1
WARS	0.00032163	0.0633029	0.359	0.31	1
MAPK3	0.000322373	-0.113891	0.108	0.119	1
SEC14L1	0.000323967	0.0192375	0.268	0.232	1
TET3	0.00032473	-0.0226106	0.113	0.099	1
RAB5B	0.000326715	-0.0913322	0.091	0.099	1
SIPA1	0.000328342	-0.125379	0.234	0.252	1
DCAF8	0.000328388	-0.0113697	0.148	0.126	1
WASF2	0.000329212	-0.0301544	0.598	0.566	1
GNA15	0.000329249	-0.131886	0.192	0.214	1
ST13	0.000329956	0.0253805	0.369	0.328	1
DCTN5	0.000330746	-0.0562382	0.067	0.064	1
TALDO1	0.000332526	0.00274525	0.913	0.878	1
MYLIP	0.000332775	0.106493	0.125	0.088	1
SRPK2	0.000332841	0.0242896	0.23	0.196	1
PTP4A2	0.000335669	0.0629653	0.699	0.643	1
EEF1D	0.000337619	0.00139644	0.966	0.942	1
SMAD2	0.000337912	0.00978973	0.17	0.143	1
RAB13	0.000338086	-0.0945567	0.058	0.072	1
AL136454.1	0.000338188	-0.102433	0.014	0.029	1
IGF2R	0.000339229	0.0115275	0.242	0.212	1
RAB9A	0.000341905	-0.0468091	0.096	0.093	1
UQCC3	0.000344664	0.00495766	0.125	0.105	1
COX7C	0.000345331	0.0944195	0.8	0.751	1
ATP5MPL	0.000345908	0.0719626	0.668	0.608	1
ABCA1	0.000345939	0.108249	0.085	0.054	1
IGSF6	0.000346551	-0.0749309	0.533	0.513	1
FRY	0.000346723	-0.0393288	0.149	0.135	1
HMOX1	0.000347334	-0.112701	0.264	0.27	1
CDK5RAP3	0.000347884	-0.0217055	0.267	0.245	1
IST1	0.000348115	-0.0200146	0.147	0.132	1
SIN3B	0.00034812	-0.109796	0.146	0.153	1
EEF2	0.000352406	0.0946175	0.891	0.853	1
LSM12	0.000353515	0.054524	0.186	0.15	1
SLC6A6	0.00035435	-0.122266	0.138	0.158	1
STAT6	0.000355927	-0.032311	0.331	0.31	1
NR1D2	0.000356222	-0.0770669	0.087	0.091	1
AFG3L2	0.000357038	-0.144509	0.123	0.151	1
RNASEH2C	0.000357266	-0.0389105	0.36	0.339	1
KLF10	0.000359375	0.129727	0.413	0.353	1
RGS18	0.00035992	-0.0549049	0.125	0.12	1
SUN2	0.000360564	-0.109555	0.243	0.251	1
PXN	0.000361543	-0.0476825	0.317	0.301	1
ARID2	0.000362286	-0.0269829	0.064	0.055	1
TRAPPC11	0.000362518	-0.0901588	0.054	0.067	1
HTT	0.00036555	-0.102686	0.145	0.152	1
LYN	0.000365965	0.050387	0.622	0.567	1
TMF1	0.000366587	-0.100986	0.163	0.169	1
RNF166	0.000367562	-0.013078	0.344	0.311	1
AC026369.3	0.000367778	0.0342491	0.013	0.002	1
RPH3A	0.000368734	0.00946901	0.081	0.062	1
SRSF10	0.00037146	-0.0309233	0.238	0.221	1
RPN2	0.000371567	-0.0021922	0.24	0.213	1
OAF	0.000372329	-0.024267	0.159	0.14	1
TMEM126A	0.000372747	0.0539062	0.132	0.099	1
PPCS	0.000372861	-0.0323029	0.259	0.237	1
P4HB	0.000373068	0.0238694	0.527	0.48	1
RAMAC	0.000373968	-0.0138764	0.08	0.067	1
MRTFA	0.000374833	-0.113512	0.127	0.145	1
NBPF26	0.000375388	-0.116739	0.079	0.097	1
CRBN	0.00037564	-0.111373	0.128	0.137	1
ESD	0.000376386	-0.0167343	0.232	0.213	1
ARL6IP1	0.0003783	0.0433615	0.267	0.23	1
ARL8B	0.000379035	-0.0518769	0.251	0.241	1
TOB1	0.000379543	2.67036e-05	0.159	0.137	1
INTS8	0.000380378	0.0660626	0.067	0.041	1
SNAP29	0.000382133	-0.0232982	0.19	0.174	1
PPP6R2	0.000382758	-0.0711136	0.112	0.111	1
VPS51	0.000385856	0.00749424	0.233	0.206	1
CCDC124	0.000386219	0.0320801	0.235	0.2	1
ERH	0.000386895	-0.0465994	0.353	0.336	1
COQ2	0.000387242	0.0585535	0.114	0.083	1
ELF1	0.000387964	0.0774737	0.423	0.367	1
METAP2	0.000388859	0.0108283	0.172	0.146	1
KCMF1	0.000389424	-0.0731315	0.098	0.098	1
PRKD3	0.000391345	-0.00615047	0.084	0.068	1
CHD8	0.000395829	-0.0735652	0.124	0.121	1
RPS6KB2	0.000396147	0.0530688	0.194	0.159	1
DENND4B	0.000397317	-0.0710401	0.15	0.144	1
PRPF40A	0.000397365	-0.0827741	0.296	0.293	1
ZNF414	0.000398488	-0.0315533	0.076	0.068	1
NUDT22	0.000398541	0.04399	0.198	0.165	1
MBD2	0.000400127	-0.105919	0.21	0.213	1
NOL7	0.000402426	-0.00888051	0.289	0.263	1
VEZF1	0.000403054	-0.0527009	0.108	0.103	1
PPP2CA	0.000404319	-0.00602554	0.282	0.255	1
C6orf62	0.000405648	-0.017833	0.191	0.173	1
CHD1	0.000406286	-0.0481139	0.363	0.342	1
CD300LF	0.000407821	0.0346471	0.192	0.158	1
BSCL2	0.00040968	0.00667758	0.117	0.096	1
MAP3K20	0.00041023	0.0819605	0.151	0.113	1
SLC39A11	0.00041234	-0.0948263	0.036	0.053	1
CLCN5	0.00041315	-0.056949	0.028	0.032	1
FAM104A	0.000413336	-0.0827713	0.054	0.063	1
NDUFAF3	0.000413846	-0.0576875	0.219	0.21	1
KDM3B	0.000415073	-0.118461	0.13	0.146	1
HMGN3	0.00041514	-0.0201335	0.395	0.37	1
STEAP4	0.00041612	-0.124548	0.073	0.094	1
STK11IP	0.000416962	-0.0307487	0.079	0.07	1
PPP3R1	0.000417227	-0.0588891	0.171	0.163	1
SH3GLB1	0.000417313	-0.0830795	0.308	0.306	1
TWF2	0.000418101	-0.0749725	0.471	0.462	1
BAG6	0.000418886	0.0277861	0.228	0.194	1
KRTCAP2	0.000420249	-0.0142232	0.509	0.474	1
PPP3CB	0.000421025	-0.0402446	0.096	0.088	1
CUX1	0.000426907	-0.057868	0.339	0.327	1
SON	0.000427343	-0.0111732	0.59	0.548	1
HOMER3	0.000427817	-0.106147	0.138	0.145	1
PNPLA8	0.000428613	-0.101222	0.221	0.228	1
TRPT1	0.000428815	-0.0403335	0.087	0.08	1
WTAP	0.000429369	-0.0208365	0.262	0.24	1
ZCCHC10	0.000429598	-0.00531769	0.065	0.05	1
PGP	0.000431604	0.0620283	0.16	0.124	1
TRIOBP	0.000431652	-0.0366579	0.205	0.188	1
WDR26	0.000433894	-0.00597777	0.162	0.14	1
LTB	0.000434264	-0.31468	0.133	0.136	1
SNRPB2	0.000434633	0.0403266	0.224	0.188	1
PTBP1	0.000437382	-0.0429091	0.221	0.207	1
AKT1	0.000438315	-0.0560383	0.103	0.102	1
SNHG15	0.000438559	0.170542	0.241	0.191	1
SSNA1	0.000438683	-0.00535302	0.309	0.28	1
DNTTIP1	0.000438895	-0.00466308	0.18	0.158	1
SAMHD1	0.000439944	-0.0778332	0.704	0.686	1
NAF1	0.000441063	0.0554358	0.114	0.084	1
BCAP31	0.000441501	-0.0490135	0.325	0.31	1
TNFRSF1A	0.000442725	-0.155	0.177	0.218	1
GNLY	0.000443125	-0.324532	0.029	0.053	1
RASAL2	0.000443451	0.0149953	0.005	0	1
AL358334.3	0.000443451	0.0149933	0.005	0	1
PRUNE2	0.000443451	0.0127214	0.005	0	1
ZBED3-AS1	0.000443451	0.0148104	0.005	0	1
AC093583.1	0.000443451	0.0159175	0.005	0	1
AC092287.1	0.000443451	0.0193266	0.005	0	1
AC011446.3	0.000443451	0.0221351	0.005	0	1
AC012181.1	0.000443451	0.0145623	0.005	0	1
FAM32A	0.000444169	0.0317342	0.24	0.206	1
PPP1R12A	0.000445143	-0.0941197	0.235	0.231	1
WDR33	0.00044656	0.0548483	0.174	0.138	1
USP3	0.00044722	-0.0311041	0.42	0.393	1
CNIH4	0.000447287	0.0147978	0.205	0.175	1
CLNS1A	0.000447962	0.0250212	0.238	0.206	1
PPT1	0.000449905	-0.0827262	0.402	0.393	1
RASA4	0.000451479	0.0182348	0.064	0.048	1
MAF1	0.000451915	-0.116736	0.27	0.279	1
MAPK6	0.000453858	0.0342386	0.108	0.081	1
PPP2R1A	0.000453917	0.0222619	0.315	0.279	1
MFF	0.000454264	-0.0213394	0.23	0.211	1
YWHAB	0.00045535	-0.0263434	0.865	0.833	1
DOCK5	0.000456843	-0.0859745	0.147	0.149	1
BAZ2B	0.000457301	-0.0573625	0.211	0.198	1
RNH1	0.000457559	0.00648345	0.579	0.543	1
MDM2	0.000457895	-0.0613845	0.12	0.116	1
PPP1R9B	0.000461361	-0.0664475	0.196	0.191	1
GCC2	0.000462943	-0.0814712	0.108	0.114	1
STX6	0.0004638	-0.0178804	0.109	0.096	1
STAT5B	0.000465252	-0.112382	0.088	0.105	1
SULT1A1	0.000466167	-0.0948338	0.368	0.37	1
IQGAP1	0.000466389	-0.0664395	0.623	0.604	1
QKI	0.00046721	-0.0297166	0.291	0.272	1
SIPA1L1	0.000467214	0.00143091	0.159	0.134	1
HNRNPUL2	0.000468047	-0.110667	0.161	0.171	1
COX15	0.000469454	0.0510448	0.065	0.041	1
NUP93	0.000469826	-0.0718682	0.067	0.073	1
SSBP1	0.000470429	-0.0186524	0.322	0.297	1
SYNE2	0.000473977	-0.115201	0.024	0.041	1
DMTN	0.000479091	-0.0390914	0.003	0.013	1
FTX	0.000479508	-0.0642054	0.07	0.068	1
U2SURP	0.000480463	0.0116206	0.253	0.224	1
TRIP11	0.000481429	-0.103789	0.066	0.079	1
[truncated: 14,229 more rows]

## Sheet: MAST_CD14 Mono IPF vs LR
MAST_IPF vs LR COVID PF_CD14+ Monocytes
Column1	p_val	avg_log2FC	pct.1	pct.2	p_val_adj
FAM111B	7.88319e-98	0.000315872	0.927	0.495	1.57664e-94
ADAM23	7.16746e-94	-0.0021874	0.928	0.509	1.43349e-90
TRAV25	1.76361e-93	-0.00404354	0.954	0.555	3.52722e-90
TRBV11-3	2.2544e-92	0.000251139	0.886	0.45	4.50879e-89
TRAV40	5.55514e-82	-0.00126615	0.961	0.609	1.11103e-78
TRBV10-2	4.04818e-78	-0.0211399	0.943	0.581	8.09636e-75
PAX5	7.41267e-75	0.00385427	0.919	0.551	1.48253e-71
CCR8	3.54294e-73	0.000186199	0.883	0.501	7.08589e-70
GREM2	1.84179e-72	0.0116218	0.865	0.478	3.68359e-69
THBS1	3.62887e-69	0.183035	0.695	0.891	7.25774e-66
TRAV3	4.41406e-67	-0.018794	0.624	0.241	8.82812e-64
KALRN	2.12272e-63	0.00102908	0.901	0.558	4.24544e-60
IFNG-AS1	2.10957e-60	-0.00411417	0.446	0.125	4.21913e-57
GPR25	5.78884e-58	-0.00581097	0.835	0.487	1.15777e-54
LEF1-AS1	5.53579e-56	-0.00516363	0.654	0.299	1.10716e-52
TRGV2	2.20343e-55	-0.00184421	0.681	0.327	4.40687e-52
RORC	3.41562e-55	-0.000401842	0.732	0.383	6.83123e-52
SIGLEC1	5.97612e-55	0.139503	0.557	0.751	1.19522e-51
AL139020.1	5.34516e-53	0.00139511	0.75	0.403	1.06903e-49
IGHA1	1.5354e-52	0.0196954	0.728	0.953	3.07079e-49
PKHD1L1	3.39831e-51	0.00466083	0.594	0.258	6.79662e-48
TRBV30	1.32397e-50	-0.00243369	0.424	0.13	2.64794e-47
IFI44L	2.2746e-50	0.123578	0.533	0.748	4.54919e-47
IGHD	3.89346e-49	0.00928661	0.513	0.197	7.78692e-46
TRBV11-2	9.1533e-49	-0.0231028	0.597	0.268	1.83066e-45
EGLN3	1.7466e-48	-0.00366222	0.596	0.268	3.49319e-45
PI16	5.12385e-48	0.0103307	0.524	0.209	1.02477e-44
TRAV12-3	1.55459e-47	-0.0101032	0.895	0.606	3.10918e-44
CD28	4.36228e-47	-0.00126362	0.585	0.267	8.72456e-44
TRBV27	1.22514e-46	-0.0544461	0.512	0.209	2.45029e-43
EPHA4	2.14294e-46	-0.00783561	0.516	0.211	4.28589e-43
TRBV14	6.94772e-46	-0.0242946	0.46	0.166	1.38954e-42
PRCD	8.04712e-46	-0.000504265	0.669	0.344	1.60942e-42
IGLV2-11	1.53592e-45	-0.00665926	0.751	0.432	3.07184e-42
TRAV17	6.12771e-45	0.00296388	0.627	0.307	1.22554e-41
TRAV1-2	4.12889e-44	-0.010718	0.645	0.33	8.25778e-41
IGKV1-5	8.10901e-43	0.00324681	0.537	0.279	1.6218e-39
TSPAN18	1.79442e-42	-0.012775	0.558	0.261	3.58884e-39
SLC1A7	1.59437e-41	-0.00388434	0.79	0.492	3.18875e-38
PCLAF	2.53905e-41	0.0236945	0.49	0.203	5.07809e-38
LCNL1	3.72824e-41	-0.000165534	0.639	0.334	7.45648e-38
TRBV7-4	4.44871e-41	-0.00183838	0.493	0.206	8.89742e-38
GUCY1A1	8.03804e-41	0.000567831	0.783	0.485	1.60761e-37
CMTM5	3.42927e-40	-0.000274333	0.714	0.412	6.85853e-37
CX3CR1	5.11724e-40	-0.135437	0.82	0.575	1.02345e-36
AC133644.2	6.44407e-40	0.00102866	0.552	0.258	1.28881e-36
AEBP1	1.34306e-39	-0.00489394	0.496	0.213	2.68613e-36
AL138963.4	6.91919e-39	-0.360068	0.967	0.78	1.38384e-35
COL19A1	1.04465e-38	0.000678516	0.608	0.312	2.0893e-35
SLC4A10	1.77122e-38	0.00355659	0.575	0.282	3.54244e-35
FCRL2	7.69406e-38	-1.38965e-06	0.639	0.344	1.53881e-34
TNFRSF21	1.04436e-37	0.0159331	0.768	0.942	2.08872e-34
TSPAN13	4.38239e-37	0.00232915	0.774	0.489	8.76478e-34
TRAV12-2	7.34966e-37	-0.010714	0.504	0.231	1.46993e-33
XCL2	1.47513e-36	0.00340062	0.68	0.389	2.95025e-33
TRAV13-1	1.94502e-36	-0.0434368	0.576	0.297	3.89005e-33
TRAV30	3.81341e-36	0.000166051	0.561	0.279	7.62683e-33
HBA1	2.7195e-35	-0.00863563	0.979	0.801	5.439e-32
TRAV41	3.29011e-35	0.00185311	0.425	0.171	6.58021e-32
IL12RB2	5.99928e-35	-0.000211461	0.582	0.302	1.19986e-31
SPTSSB	7.74996e-35	-0.00199633	0.395	0.151	1.54999e-31
CR2	1.82261e-34	0.000111494	0.478	0.214	3.64522e-31
TRGV4	3.61787e-34	-0.000259657	0.816	0.554	7.23574e-31
CFH	3.97782e-34	0.00329509	0.501	0.235	7.95564e-31
TRBV5-5	5.18258e-34	-0.00179609	0.612	0.334	1.03652e-30
WDR86-AS1	5.68064e-34	-0.00593451	0.484	0.223	1.13613e-30
GPRC5C	8.4238e-34	0.0254141	0.585	0.811	1.68476e-30
TRBV9	1.09023e-33	-0.0101683	0.406	0.162	2.18047e-30
ZBTB16	2.04569e-33	0.0621465	0.621	0.821	4.09138e-30
EPB42	2.07594e-33	0.000894865	0.728	0.456	4.15187e-30
AC090559.1	4.48661e-33	-0.151097	0.9	0.702	8.97323e-30
MYL4	6.4658e-33	-0.00285585	0.56	0.293	1.29316e-29
IFIT3	7.16642e-33	0.141123	0.618	0.808	1.43328e-29
GZMB	7.39643e-33	-0.160357	0.614	0.349	1.47929e-29
TRAV24	2.99203e-32	-0.00117719	0.612	0.351	5.98406e-29
CA1	3.19126e-32	0.00648167	0.823	0.572	6.38252e-29
AC020656.1	5.44197e-32	-0.203196	0.987	0.856	1.08839e-28
CD248	6.21265e-32	0.000754621	0.677	0.407	1.24253e-28
COL5A3	6.63518e-32	0.000327113	0.618	0.348	1.32704e-28
AC017104.1	9.95807e-32	0.0011028	0.867	0.634	1.99161e-28
CALML4	2.31422e-31	-0.080605	0.904	0.706	4.62844e-28
PDE5A	3.21497e-31	-0.000993156	0.611	0.346	6.42993e-28
MEOX1	4.4523e-31	-0.000575166	0.671	0.405	8.90459e-28
NEFL	5.20904e-31	-0.0014444	0.521	0.264	1.04181e-27
JDP2	7.90504e-31	0.0080574	0.563	0.76	1.58101e-27
IGHV3-48	1.60611e-30	5.30608e-05	0.582	0.32	3.21222e-27
LYL1	2.54406e-30	-0.102441	0.976	0.822	5.08813e-27
LINC02432	2.77752e-30	-0.0816905	0.93	0.745	5.55504e-27
ITPRID2	3.69939e-30	-0.117975	0.96	0.791	7.39877e-27
FANK1	1.53385e-29	-0.00122422	0.683	0.424	3.0677e-26
CYP1B1	2.17471e-29	-0.273904	0.873	0.703	4.34942e-26
TRAV8-6	5.42847e-29	-0.00665805	0.59	0.334	1.08569e-25
CD200	9.92964e-29	-0.0012007	0.472	0.231	1.98593e-25
TRAV2	1.24139e-28	0.00109333	0.356	0.144	2.48278e-25
TRBV12-5	1.3747e-28	0.000795787	0.422	0.192	2.74939e-25
NIBAN1	3.97747e-28	-0.134434	0.844	0.646	7.95495e-25
FASLG	6.60827e-28	-0.00373648	0.563	0.314	1.32165e-24
MAL	3.99114e-27	0.0198319	0.548	0.304	7.98229e-24
VASH1	4.61035e-27	-0.119023	0.898	0.73	9.22071e-24
ROGDI	7.37476e-27	-0.00889909	0.901	0.709	1.47495e-23
NOG	9.37987e-27	-0.00622884	0.394	0.177	1.87597e-23
TRAV34	1.12467e-26	-0.00231285	0.51	0.271	2.24933e-23
PDCD1	1.16576e-26	-0.00864848	0.754	0.517	2.33152e-23
STEAP4	1.31342e-26	-0.0865613	0.925	0.754	2.62684e-23
ALOX5AP	1.50408e-26	0.00369343	0.868	0.671	3.00816e-23
LGALSL	1.62166e-26	-0.0156818	0.633	0.386	3.24332e-23
CYP4F22	1.80309e-26	0.000609557	0.436	0.21	3.60617e-23
TRBV23-1	2.50938e-26	0.00487525	0.612	0.368	5.01876e-23
PLAC8	2.61827e-26	-0.0528451	0.937	0.77	5.23655e-23
TTC39C-AS1	4.19351e-26	0.00122596	0.796	0.566	8.38702e-23
AC103591.3	4.33234e-26	0.131206	0.548	0.692	8.66468e-23
RAMP1	5.0093e-26	0.00468773	0.558	0.317	1.00186e-22
TRBV6-6	6.26512e-26	0.00927153	0.504	0.27	1.25302e-22
CADM1	7.90525e-26	-0.000250431	0.539	0.308	1.58105e-22
ZNF331	1.04604e-25	-0.0926399	0.798	0.595	2.09209e-22
KIR2DL3	1.29567e-25	-0.00307432	0.413	0.196	2.59134e-22
FCRL5	1.31114e-25	5.9172e-07	0.446	0.221	2.62228e-22
NBEAL2	1.33549e-25	-0.150628	0.937	0.79	2.67098e-22
RNF144B	1.38565e-25	0.0223035	0.621	0.782	2.7713e-22
GASK1B	1.7899e-25	-0.154099	0.993	0.88	3.57979e-22
ADGRE1	1.91084e-25	-0.0471124	0.717	0.498	3.82168e-22
TNFRSF11A	2.15892e-25	-0.000796904	0.361	0.155	4.31784e-22
TRBV4-2	3.11726e-25	-0.0371568	0.476	0.251	6.23451e-22
TRAV38-1	3.47456e-25	-0.00736392	0.609	0.37	6.94911e-22
IGHV5-78	4.02657e-25	0.00216195	0.504	0.274	8.05314e-22
TBC1D9	4.3707e-25	0.00694218	0.882	0.686	8.74139e-22
ID1	4.55747e-25	-0.132996	0.982	0.853	9.11494e-22
TRBV2	4.88698e-25	-0.00775554	0.566	0.328	9.77396e-22
RTKN2	5.88879e-25	0.000285923	0.407	0.193	1.17776e-21
NMUR1	9.00497e-25	-0.00542432	0.442	0.223	1.80099e-21
TRAV10	4.1336e-24	-0.00230493	0.617	0.384	8.2672e-21
GTSCR1	5.28339e-24	0.00333112	0.32	0.13	1.05668e-20
TRAV5	5.33587e-24	-0.00636908	0.499	0.273	1.06717e-20
IFITM1	5.56116e-24	-0.166823	0.51	0.718	1.11223e-20
LTK	6.06172e-24	2.61351e-05	0.451	0.234	1.21234e-20
RBPMS2	6.27311e-24	-0.0050391	0.47	0.249	1.25462e-20
TNFRSF13B	9.4178e-24	-6.02257e-05	0.41	0.2	1.88356e-20
IFIT1	1.66772e-23	0.0658507	0.605	0.756	3.33545e-20
PCED1B	1.94318e-23	-0.0144823	0.699	0.473	3.88636e-20
AL034397.3	2.50523e-23	-0.0728036	0.858	0.679	5.01047e-20
GP1BB	2.70499e-23	-0.0861344	0.93	0.772	5.40998e-20
PTGDR2	2.78123e-23	-0.004167	0.481	0.261	5.56245e-20
GIMAP5	3.12515e-23	-0.0755038	0.859	0.68	6.2503e-20
CCR1	4.60677e-23	-0.0902937	0.74	0.551	9.21354e-20
PF4	5.67813e-23	0.0724895	0.74	0.893	1.13563e-19
VIPR2	5.92915e-23	-0.00529395	0.479	0.263	1.18583e-19
AC013264.1	6.17675e-23	0.00151116	0.557	0.331	1.23535e-19
TRBV20-1	7.62389e-23	-0.0304139	0.437	0.227	1.52478e-19
TRAV6	1.21031e-22	-0.00250602	0.271	0.102	2.42061e-19
NAGK	1.63893e-22	-0.172495	0.996	0.904	3.27785e-19
FAM184A	1.90998e-22	-0.00245432	0.635	0.411	3.81995e-19
NR1D1	2.16876e-22	0.00561867	0.651	0.425	4.33751e-19
BEX1	3.60562e-22	0.00409551	0.879	0.919	7.21123e-19
HBA2	4.20412e-22	0.00238655	0.991	0.884	8.40824e-19
TRBV5-4	4.24722e-22	-0.0227506	0.499	0.284	8.49444e-19
MX1	6.53846e-22	0.158101	0.711	0.82	1.30769e-18
PTGDS	8.35589e-22	-0.0134774	0.507	0.293	1.67118e-18
PTPRS	8.49741e-22	-2.62118e-05	0.475	0.28	1.69948e-18
PTCRA	9.08434e-22	-0.00375558	0.617	0.395	1.81687e-18
HIST2H2AB	1.51193e-21	-0.0131537	0.555	0.752	3.02385e-18
TRGV9	1.96468e-21	-0.00175883	0.579	0.359	3.92935e-18
BEST1	2.37958e-21	-0.124642	0.912	0.762	4.75917e-18
AC011472.2	2.39198e-21	-0.160461	0.937	0.806	4.78396e-18
ALAS2	2.458e-21	0.0174439	0.876	0.693	4.916e-18
IGKV4-1	2.53937e-21	0.00916026	0.37	0.177	5.07875e-18
MARCO	3.51131e-21	-0.0527759	0.56	0.377	7.02261e-18
TRBV7-6	4.26593e-21	-0.0163254	0.554	0.338	8.53186e-18
IMPA2	4.55385e-21	-0.146965	0.889	0.74	9.1077e-18
AL021155.5	6.34975e-21	-0.162191	0.954	0.821	1.26995e-17
VEGFA	7.21175e-21	-0.0185545	0.912	0.748	1.44235e-17
PLEKHF1	8.59767e-21	-0.0128381	0.392	0.203	1.71953e-17
LGR6	1.05054e-20	-0.00338086	0.512	0.303	2.10109e-17
OLFM1	1.11224e-20	-0.0336042	0.591	0.402	2.22447e-17
CD24	1.64094e-20	0.00256848	0.591	0.375	3.28188e-17
TRDV1	1.66882e-20	-0.00272202	0.722	0.515	3.33764e-17
TRBV6-1	1.7035e-20	-0.0119575	0.377	0.187	3.407e-17
IL10	2.02067e-20	-0.00753484	0.921	0.765	4.04134e-17
IGFBP6	2.36076e-20	0.000392277	0.513	0.304	4.72152e-17
SYNM	2.75186e-20	-0.00575389	0.717	0.508	5.50372e-17
TRAV23DV6	3.09268e-20	-0.00632832	0.515	0.307	6.18537e-17
CXCR1	4.83468e-20	-0.0045492	0.38	0.192	9.66936e-17
LRRN3	4.86422e-20	-0.00606417	0.434	0.238	9.72845e-17
GIMAP7	5.27532e-20	-0.101362	0.907	0.765	1.05506e-16
IGHV4-39	6.64039e-20	0.000485045	0.43	0.234	1.32808e-16
IGLV1-47	6.92105e-20	0.00221867	0.521	0.315	1.38421e-16
PLP2	2.21214e-19	-0.102103	0.997	0.916	4.42429e-16
TRBV5-1	3.0602e-19	-0.0346375	0.454	0.256	6.1204e-16
SPINK2	3.61343e-19	-0.00120088	0.669	0.463	7.22686e-16
CPA5	4.47169e-19	-0.00292589	0.624	0.418	8.94338e-16
KIFC3	4.86353e-19	-0.0204306	0.594	0.396	9.72706e-16
RRM2	5.69739e-19	-0.00204928	0.416	0.225	1.13948e-15
ARL4C	6.69284e-19	-0.199022	0.88	0.741	1.33857e-15
ARRB1	8.92131e-19	-0.155316	0.919	0.789	1.78426e-15
CLEC4C	9.2857e-19	-0.00150052	0.395	0.209	1.85714e-15
IGKV3-11	1.10454e-18	0.000413659	0.404	0.218	2.20908e-15
SELP	1.11542e-18	-0.00556384	0.716	0.518	2.23083e-15
TOP2A	1.13973e-18	0.0127997	0.639	0.812	2.27947e-15
CDT1	1.25561e-18	-0.000346839	0.94	0.8	2.51122e-15
SLAMF7	1.28958e-18	-0.0299809	0.731	0.541	2.57916e-15
CCR6	1.79338e-18	-0.00856069	0.545	0.344	3.58676e-15
SCGB3A1	1.86985e-18	-0.00679294	0.63	0.428	3.7397e-15
PRXL2A	2.101e-18	-0.0150443	0.913	0.767	4.20201e-15
IGHG3	2.23341e-18	0.000777515	0.383	0.202	4.46682e-15
C19orf33	2.33821e-18	-0.00410971	0.513	0.313	4.67641e-15
TRAV8-5	2.44107e-18	5.37173e-06	0.534	0.334	4.88214e-15
BNC2	2.648e-18	1.09273e-05	0.266	0.112	5.296e-15
GEM	2.84112e-18	-0.000831281	0.781	0.595	5.68225e-15
KIF21A	2.90981e-18	-0.011346	0.422	0.238	5.81961e-15
KLRC1	3.06069e-18	0.00350079	0.485	0.288	6.12138e-15
IGHG2	3.98822e-18	-0.0102281	0.44	0.255	7.97644e-15
ANPEP	4.45345e-18	-0.173805	0.747	0.627	8.90691e-15
PTPN12	6.40091e-18	-0.0662017	0.801	0.633	1.28018e-14
KLRC2	6.86805e-18	-0.0323399	0.398	0.223	1.37361e-14
ADAMTS1	7.95195e-18	-4.07503e-05	0.286	0.129	1.59039e-14
KIR3DL1	8.25853e-18	0.00264628	0.389	0.208	1.65171e-14
CXCR6	9.33678e-18	-0.00137591	0.389	0.21	1.86736e-14
SPHK1	1.17804e-17	0.00336691	0.704	0.514	2.35608e-14
CMC1	1.21458e-17	-0.0162971	0.813	0.64	2.42915e-14
ST6GALNAC1	1.30019e-17	-0.000906993	0.433	0.246	2.60038e-14
SEMA4B	1.44163e-17	-0.00719029	0.795	0.614	2.88326e-14
NXPH4	1.48725e-17	0.000512281	0.482	0.3	2.97449e-14
SERPING1	1.7015e-17	0.0349464	0.639	0.796	3.40301e-14
CNFN	1.70336e-17	0.00490597	0.695	0.852	3.40672e-14
ABHD17A	2.26823e-17	-0.0118287	0.787	0.61	4.53646e-14
TLN1	2.52997e-17	0.0177513	0.984	0.893	5.05993e-14
MIR155HG	2.91504e-17	-0.000928339	0.603	0.406	5.83009e-14
CXorf21	2.95251e-17	-0.081457	0.864	0.711	5.90503e-14
TMOD1	3.19899e-17	-0.000471002	0.683	0.491	6.39799e-14
TRBV6-4	4.0811e-17	-0.0094616	0.284	0.131	8.1622e-14
GZMK	4.17314e-17	-0.119057	0.62	0.442	8.34629e-14
EFHD2	5.46519e-17	-0.159971	0.924	0.844	1.09304e-13
MCOLN3	5.7188e-17	0.00010204	0.338	0.172	1.14376e-13
TRBV12-3	6.08969e-17	0.0199084	0.428	0.246	1.21794e-13
TRBV7-7	6.21587e-17	-0.00984172	0.578	0.383	1.24317e-13
TRAV14DV4	6.38844e-17	-0.0153053	0.738	0.551	1.27769e-13
ARHGAP15	6.4262e-17	-0.0454865	0.62	0.448	1.28524e-13
SERPINB2	7.73086e-17	-0.0192765	0.828	0.659	1.54617e-13
LGALS9B	8.7463e-17	-0.00700673	0.54	0.349	1.74926e-13
IGLV3-1	8.8719e-17	0.00404598	0.464	0.284	1.77438e-13
GZMH	1.14274e-16	-0.245516	0.584	0.417	2.28547e-13
CTBP2	1.15383e-16	0.0172593	0.898	0.749	2.30765e-13
IFI44	1.34467e-16	0.105497	0.597	0.71	2.68933e-13
IGHG1	1.38396e-16	0.00279077	0.46	0.275	2.76793e-13
CCR4	1.52059e-16	0.00394546	0.37	0.2	3.04118e-13
LINC02694	1.68243e-16	0.000168707	0.406	0.23	3.36486e-13
TBXA2R	1.70654e-16	-0.00333799	0.578	0.385	3.41309e-13
TRBV6-5	1.95688e-16	-0.0877013	0.618	0.433	3.91376e-13
MICAL2	2.59196e-16	-0.0540537	0.856	0.699	5.18391e-13
MACROD2	2.63069e-16	0.00257673	0.346	0.182	5.26138e-13
SCART1	2.79739e-16	-0.00192562	0.484	0.298	5.59479e-13
SLC16A3	2.95228e-16	-0.109921	0.93	0.81	5.90456e-13
WDFY3	3.11565e-16	-0.0565653	0.915	0.78	6.2313e-13
MATK	3.14174e-16	-0.043947	0.478	0.305	6.28348e-13
SCO2	3.1976e-16	-0.0594968	0.985	0.894	6.39519e-13
TP53I11	3.27804e-16	-0.0198826	0.759	0.585	6.55608e-13
RAB30	3.6551e-16	-0.00630322	0.726	0.543	7.31021e-13
HEMGN	3.68344e-16	0.00422162	0.717	0.53	7.36687e-13
CST7	3.87749e-16	-0.275376	0.838	0.695	7.75497e-13
SLC4A1	4.6751e-16	0.00353437	0.979	0.882	9.35019e-13
HBQ1	4.72265e-16	0.000175961	0.843	0.68	9.4453e-13
PLCB1	4.9244e-16	-0.103573	0.879	0.741	9.8488e-13
LINC00996	5.62967e-16	6.24992e-05	0.287	0.136	1.12593e-12
TRAV8-2	6.5927e-16	0.00313092	0.461	0.279	1.31854e-12
IGHV3-21	7.13777e-16	0.000429159	0.376	0.206	1.42755e-12
VPREB3	7.75026e-16	0.0154538	0.49	0.31	1.55005e-12
ID3	8.46672e-16	-0.0569306	0.787	0.631	1.69334e-12
FRMD4B	8.72376e-16	-0.046414	0.919	0.789	1.74475e-12
RNASE6	8.75339e-16	0.020738	0.832	0.935	1.75068e-12
[truncated: 1,732 more rows]

## Sheet: DEG_ContvsLR_Int Mono
DEG_Cont vs LR COVID PF_Intermediate Monocytes
[truncated: 674 more rows]

[truncated: 15 more sheets: DEG_ERvsLR_Int Mono, DEGwtimefromtest_ERvsLR_int M, DEG_IPFvsLR_Int Mono, MAST_Int. Mono Cont vs ER, MAST_Int. Mono Cont vs LR, MAST_Int. Mono ER vs LR, MAST_Int. Mono IPF vs LR, DEG_ContvsLR_CD16+ Mono, DEG_ERvsLR_CD16+ Mono, DEGwtimefromtest_ERvsLR CD16+ M, DEG_IPFvsLR_CD16+ Mono, MAST_CD16 Mono Cont vs ER, MAST_CD16 Mono Cont vs LR, MAST_CD16 Mono ER vs LR, MAST_CD16 Mono IPF vs LR]
