# Supplementary material for: High-dimensional comparison of monocytes and T cells in post-COVID and idiopathic pulmonary fibrosis
Source: Front Immunol. 2024 Jan 16;14:1308594. doi: 10.3389/fimmu.2023.1308594 (PMC10824838; doi:10.3389/fimmu.2023.1308594)
Supplement: Supplementary file 2 [file Presentation_1.zip › Supplementary Table E7.XLSX]

## Sheet: DEG_ContvsLR_CD8 Tmem
DEG_Cont vs LR COVID PF_CD8 Tmem
Column1	p_val	avg_log2FC	pct.1 (ER)	pct.2 (LR)	p_val_adj
RPS29	1.19026e-222	2.25424	0.998	0.853	1.93143e-218
PTPRCAP	9.87697e-105	1.59831	0.67	0.232	1.60274e-100
RPS21	8.18605e-204	1.52538	0.998	0.976	1.32835e-199
LINC01138	5.46889e-75	1.36798	0.474	0.141	8.87436e-71
MT-ATP8	5.04184e-70	1.34606	0.758	0.436	8.1814e-66
RPS28	8.40393e-199	1.2984	1	0.995	1.36371e-194
LINC01871	5.37437e-97	1.28813	0.4	0.066	8.72099e-93
ATP5ME	1.78901e-70	1.25214	0.586	0.234	2.90302e-66
MT-ND3	4.32915e-125	1.24858	0.988	0.932	7.02491e-121
RPS27	8.96781e-185	1.23379	1	0.997	1.45521e-180
RPL39	4.03941e-169	1.08657	0.998	0.996	6.55476e-165
RPL37	7.11343e-154	1.07786	0.998	0.992	1.1543e-149
NDUFA3	2.88422e-50	1.05602	0.581	0.282	4.68023e-46
ATP5F1E	1.92294e-92	1.00188	0.974	0.874	3.12035e-88
NDUFB1	7.87885e-46	1.00105	0.433	0.166	1.2785e-41
MT2A	1.66111e-28	0.978371	0.574	0.354	2.69549e-24
AC026979.2	8.37952e-41	0.972234	0.326	0.106	1.35975e-36
PET100	8.43125e-46	0.967946	0.523	0.247	1.36814e-41
RPL36	1.9285e-123	0.941776	0.991	0.989	3.12938e-119
MTRNR2L12	7.65618e-34	0.932657	0.93	0.959	1.24237e-29
TMA7	3.15465e-74	0.923728	0.928	0.809	5.11905e-70
SNHG9	5.16942e-46	0.866143	0.249	0.053	8.38842e-42
RPL34	1.14449e-139	0.853988	1	0.998	1.85716e-135
RPL37A	2.83043e-77	0.840924	0.986	0.938	4.59294e-73
RPL36A	5.91974e-77	0.804082	0.981	0.955	9.60596e-73
AL627171.2	4.79424e-33	0.793649	0.242	0.067	7.77962e-29
RPL38	3.80733e-54	0.793245	0.937	0.819	6.17815e-50
FCGR3A	5.40664e-30	0.763715	0.186	0.044	8.77336e-26
GNLY	1.55529e-27	0.761461	0.367	0.145	2.52377e-23
ROMO1	5.63957e-27	0.756646	0.402	0.197	9.15133e-23
KLRB1	1.48601e-13	0.747138	0.305	0.163	2.41135e-09
MALAT1	3.08577e-42	0.714363	1	1	5.00728e-38
ALDOA	4.0624e-21	0.689008	0.647	0.521	6.59205e-17
ATP5MD	1.0302e-18	0.687011	0.567	0.43	1.67171e-14
RPL35A	4.69396e-101	0.666461	0.998	0.997	7.61689e-97
NDUFA1	2.50011e-27	0.666121	0.665	0.465	4.05693e-23
KLRD1	2.0094e-16	0.657984	0.307	0.155	3.26065e-12
TXNIP	4.8605e-32	0.63836	0.951	0.903	7.88714e-28
TOMM7	2.85101e-35	0.627563	0.923	0.863	4.62633e-31
TMEM258	4.62112e-17	0.61227	0.57	0.43	7.4987e-13
NDUFC1	3.15883e-15	0.603134	0.37	0.217	5.12583e-11
RPL22	8.19565e-56	0.596277	0.993	0.98	1.32991e-51
UBL5	9.6598e-22	0.589195	0.693	0.599	1.5675e-17
CTSW	8.26105e-19	0.578768	0.83	0.749	1.34052e-14
ELOB	9.4092e-22	0.569776	0.753	0.628	1.52683e-17
S100A8	1.44081e-37	0.567889	0.126	0.013	2.338e-33
MATR3.1	4.2278e-14	0.563415	0.26	0.135	6.86046e-10
AC006369.1	6.27661e-11	0.557592	0.233	0.127	1.01851e-06
FAU	2.09298e-79	0.546019	0.998	0.998	3.39627e-75
SEC62	1.69115e-12	0.541311	0.47	0.342	2.74424e-08
TRGV2	3.9883e-12	0.537816	0.14	0.053	6.47181e-08
SEC61G	1.64184e-12	0.53536	0.505	0.392	2.66422e-08
RPL41	2.14752e-73	0.529783	0.998	0.998	3.48477e-69
ANKRD49	3.98228e-18	0.516943	0.186	0.065	6.46205e-14
COMMD6	1.59171e-22	0.516525	0.849	0.796	2.58287e-18
RPL36AL	1.12125e-33	0.512919	0.97	0.961	1.81944e-29
OST4	3.40293e-17	0.503658	0.73	0.679	5.52194e-13
DDX18	5.95848e-09	0.4972	0.353	0.251	9.66883e-05
ATP5MF	3.64429e-11	0.496494	0.509	0.404	5.91359e-07
UQCRQ	8.26836e-12	0.489184	0.472	0.361	1.34171e-07
UQCR11	1.59375e-16	0.483318	0.749	0.664	2.58617e-12
GZMB	5.95519e-11	0.477619	0.17	0.075	9.66348e-07
SH2D2A	4.42374e-06	0.47527	0.293	0.22	0.0717841
IFITM2	2.45291e-13	0.469637	0.805	0.735	3.98033e-09
KLRF1	3.80213e-12	0.467623	0.112	0.036	6.16972e-08
UQCRB	2.28884e-16	0.46094	0.809	0.785	3.7141e-12
KTN1	5.56342e-08	0.459319	0.419	0.323	0.000902776
ATP5MPL	1.17801e-10	0.454998	0.502	0.388	1.91156e-06
MED10	7.66746e-08	0.452593	0.46	0.392	0.0012442
RPL30	1.56297e-78	0.451354	1	0.998	2.53624e-74
LYZ	2.48901e-30	0.447369	0.105	0.012	4.03892e-26
POLR2L	2.85321e-09	0.44652	0.498	0.402	4.6299e-05
MT-ND4L	9.33501e-31	0.439963	1	0.981	1.51479e-26
SNHG6	5.98247e-12	0.43981	0.674	0.627	9.70775e-08
UPF2	7.12036e-09	0.439649	0.209	0.114	0.000115542
CNOT1	6.75357e-08	0.436333	0.249	0.159	0.0010959
TMSB10	8.91519e-38	0.434105	0.998	0.996	1.44667e-33
CWF19L2	5.5615e-09	0.43402	0.151	0.072	9.02464e-05
COX7C	1.58853e-19	0.429687	0.867	0.839	2.57771e-15
SMIM27	1.25902e-11	0.428221	0.184	0.084	2.04301e-07
HCST	1.12224e-15	0.426372	0.9	0.878	1.82106e-11
GZMH	1.42584e-07	0.425469	0.442	0.321	0.00231371
NAA10	6.77769e-07	0.417029	0.172	0.1	0.0109982
UQCR10	2.37115e-09	0.408986	0.602	0.528	3.84766e-05
BOLA2B	1.42966e-12	0.404252	0.135	0.049	2.31991e-08
AAK1	9.51969e-07	0.39191	0.365	0.277	0.0154476
EIF3J	4.32663e-07	0.390489	0.195	0.115	0.00702082
ST13	2.14378e-06	0.389487	0.547	0.494	0.034787
COX6C	4.04999e-09	0.368692	0.693	0.648	6.57191e-05
PPDPF	2.03781e-12	0.359879	0.93	0.916	3.30676e-08
RPLP2	6.27009e-30	0.358496	1	0.996	1.01745e-25
C11orf98	4.98368e-13	0.35822	0.112	0.034	8.08702e-09
RPS15A	8.79335e-56	0.356722	0.998	0.998	1.4269e-51
COX7A2	3.68339e-08	0.353842	0.665	0.61	0.000597703
DYNLRB1	1.76972e-08	0.345404	0.151	0.073	0.000287172
RPS12	5.48512e-43	0.343112	0.998	0.998	8.90071e-39
RPS15	9.64948e-42	0.341242	1	0.998	1.56582e-37
SMIM4	1.98773e-10	0.340951	0.102	0.035	3.22548e-06
RPS14	7.81806e-37	0.327442	0.998	0.998	1.26864e-32
RPL28	3.71117e-49	0.324479	1	0.999	6.02212e-45
IFITM1	7.51275e-13	0.322002	0.984	0.959	1.21909e-08
RPL31	3.19027e-13	0.320525	0.937	0.935	5.17685e-09
ZSCAN16-AS1	2.30089e-06	0.308728	0.14	0.075	0.0373366
MT-CO2	1.57645e-30	0.304905	1	0.998	2.55811e-26
SERF2	1.0636e-12	0.303231	0.958	0.951	1.7259e-08
SNRPD2	1.69289e-06	0.298864	0.823	0.835	0.0274705
ATP5MG	3.13578e-09	0.288454	0.849	0.864	5.08843e-05
AC079781.5	2.85273e-06	0.280535	0.116	0.058	0.0462913
ITGB2	4.36401e-06	0.269735	0.786	0.789	0.0708148
RPL32	9.25525e-25	0.267849	0.998	0.999	1.50185e-20
SON	2.8257e-07	0.254367	0.723	0.678	0.00458526
RPS13	3.00512e-17	0.253314	0.998	0.998	4.8764e-13
EID1	1.92498e-07	-0.250695	0.472	0.654	0.00312366
TBL1XR1	3.10297e-06	-0.25077	0.049	0.127	0.0503519
HNRNPA1	1.7582e-09	-0.251059	0.898	0.95	2.85304e-05
IQGAP2	2.90154e-06	-0.251752	0.26	0.399	0.0470833
RTN4	9.10359e-07	-0.252215	0.209	0.353	0.0147724
CD48	1.29442e-06	-0.252866	0.64	0.788	0.0210046
PTS	1.78551e-07	-0.253852	0.028	0.109	0.00289734
GNAI3	9.45755e-07	-0.254335	0.116	0.229	0.0153468
CD52	8.73812e-08	-0.255783	0.851	0.951	0.00141793
RAB1A	1.3011e-07	-0.255926	0.084	0.196	0.00211129
LSM1	3.79238e-07	-0.256412	0.107	0.219	0.00615389
ARF4	2.89854e-06	-0.257231	0.158	0.272	0.0470346
DBF4	4.79264e-07	-0.25733	0.126	0.244	0.00777702
TCP11L2	4.21933e-07	-0.258007	0.042	0.127	0.00684671
SIAH2	2.96076e-06	-0.258675	0.13	0.238	0.0480443
MOB4	2.9291e-06	-0.258947	0.14	0.246	0.0475305
UBE3A	1.33175e-06	-0.259249	0.195	0.328	0.0216103
AKIRIN1	1.42085e-06	-0.260005	0.137	0.249	0.0230562
CHIC2	1.44515e-07	-0.260063	0.128	0.253	0.00234504
HLA-E	1.44618e-12	-0.260547	0.974	0.998	2.34672e-08
VAMP2	1.403e-08	-0.261179	0.677	0.839	0.000227665
TSC22D2	1.10643e-07	-0.261564	0.04	0.129	0.0017954
NFKB2	7.38294e-07	-0.261637	0.06	0.151	0.0119803
SPAG9	3.72677e-06	-0.261694	0.053	0.132	0.0604743
RPS2	3.88843e-20	-0.261801	1	0.997	6.30976e-16
PABPC1	1.10653e-07	-0.261877	0.905	0.952	0.00179556
NUFIP2	5.61014e-06	-0.261901	0.06	0.14	0.0910358
HNRNPA0	5.30146e-08	-0.262159	0.581	0.743	0.000860268
NOP56	1.56914e-06	-0.262865	0.088	0.185	0.0254624
MAPRE2	2.52395e-07	-0.264808	0.17	0.304	0.00409561
EIF3D	1.79792e-06	-0.265288	0.342	0.488	0.0291749
DDX24	5.35324e-06	-0.265346	0.428	0.581	0.086867
ARHGAP15	4.54765e-06	-0.266405	0.384	0.528	0.0737947
STAT4	1.63943e-06	-0.266698	0.165	0.288	0.026603
EPB41L4A-AS1	1.77999e-07	-0.266741	0.114	0.23	0.00288839
TMPO	4.57663e-06	-0.267311	0.102	0.198	0.074265
ITGB7	3.61439e-06	-0.267384	0.286	0.429	0.0586507
TOMM20	2.41057e-08	-0.267424	0.426	0.606	0.000391162
MTHFD2	1.15664e-07	-0.267816	0.04	0.129	0.00187688
LRRC8C	1.20046e-06	-0.267939	0.065	0.156	0.0194798
DYNLL1	4.02164e-08	-0.268777	0.207	0.364	0.000652592
NEU1	2.67214e-07	-0.269404	0.03	0.112	0.00433608
RPL7	9.27157e-10	-0.270298	0.86	0.95	1.5045e-05
JMJD1C	9.54038e-07	-0.270369	0.16	0.282	0.0154812
ETFB	1.59148e-07	-0.270674	0.158	0.294	0.00258249
TIAL1	6.37393e-08	-0.270807	0.156	0.295	0.0010343
KMT2E	4.63638e-08	-0.271481	0.421	0.617	0.000752346
CD47	2.23015e-08	-0.271696	0.328	0.508	0.000361887
SLC25A5	1.43267e-06	-0.271815	0.472	0.628	0.0232479
MPC2	1.78804e-07	-0.272023	0.17	0.306	0.00290146
TAP2	5.09539e-07	-0.272133	0.251	0.4	0.0082683
CHD1	6.7707e-08	-0.272211	0.181	0.329	0.00109868
LINC-PINT	3.82272e-08	-0.27235	0.077	0.191	0.000620312
CENPK	1.2916e-07	-0.272401	0.06	0.159	0.00209588
ATP2B4	9.57567e-07	-0.272443	0.163	0.29	0.0155384
HSPH1	5.25755e-08	-0.272824	0.093	0.209	0.000853142
BCAS2	5.72557e-08	-0.272918	0.244	0.406	0.000929089
TCF7	4.33521e-06	-0.272963	0.349	0.495	0.0703475
IL21R	1.74429e-08	-0.273159	0.037	0.136	0.000283046
PPP2CA	8.84683e-07	-0.274131	0.244	0.388	0.0143557
AL499604.1	1.30131e-08	-0.274734	0.023	0.114	0.000211163
SDCBP	1.68488e-07	-0.274964	0.149	0.28	0.00273406
EIF1AX	3.10215e-07	-0.275765	0.163	0.29	0.00503386
TSPAN14	1.66056e-07	-0.276653	0.121	0.242	0.00269459
RAP2C	5.93082e-07	-0.277244	0.042	0.124	0.00962393
ZNF267	8.47629e-08	-0.278686	0.04	0.129	0.00137545
HMGA1	2.30898e-07	-0.279852	0.126	0.242	0.00374678
STK10	1.57352e-06	-0.281117	0.258	0.4	0.0255336
SMC3	6.6134e-07	-0.281367	0.114	0.225	0.0107316
HNRNPAB	6.41893e-08	-0.282015	0.084	0.195	0.0010416
CD44	1.52168e-07	-0.282046	0.493	0.67	0.00246924
MT-ND1	2.28097e-10	-0.282339	0.928	0.982	3.70134e-06
CFAP20	1.55778e-08	-0.282617	0.037	0.135	0.000252781
BCL3	2.60005e-07	-0.282643	0.035	0.119	0.0042191
MICU2	4.13056e-07	-0.283262	0.084	0.188	0.00670266
POLR2A	1.18663e-07	-0.284108	0.13	0.255	0.00192554
SF1	4.44951e-09	-0.284747	0.57	0.768	7.22022e-05
CCNH	1.36339e-06	-0.284974	0.267	0.418	0.0221237
SELENOT	3.07551e-09	-0.285864	0.205	0.379	4.99062e-05
TAF15	2.36685e-06	-0.286152	0.263	0.402	0.0384068
SAMHD1	8.41441e-07	-0.286594	0.307	0.465	0.0136541
JAK3	5.30117e-09	-0.287351	0.1	0.234	8.60221e-05
RSRC2	6.44479e-07	-0.287564	0.202	0.333	0.010458
ELMO1	7.30957e-07	-0.289146	0.091	0.191	0.0118612
DUSP10	2.19371e-08	-0.290062	0.026	0.114	0.000355974
AHR	1.19168e-08	-0.290078	0.021	0.109	0.000193374
YY1	6.93913e-07	-0.292283	0.202	0.328	0.0112601
SPTBN1	1.26788e-06	-0.292401	0.109	0.212	0.0205739
H2AFZ	8.88907e-08	-0.29256	0.412	0.583	0.00144243
SERINC1	1.77083e-07	-0.293162	0.205	0.341	0.00287353
B4GALT1	3.54319e-07	-0.294718	0.151	0.278	0.00574954
HNRNPF	1.18247e-07	-0.295269	0.326	0.497	0.00191879
HSP90AB1	3.46203e-09	-0.29627	0.751	0.892	5.61784e-05
RPS18	3.8012e-26	-0.296274	1	0.998	6.16821e-22
SQOR	1.87457e-07	-0.296553	0.091	0.198	0.00304186
KDM2A	4.07685e-08	-0.297541	0.123	0.256	0.00066155
RPL13A	1.9065e-13	-0.29755	0.967	0.991	3.09369e-09
SUB1	1.53388e-09	-0.297563	0.6	0.78	2.48903e-05
RPS20	5.23658e-08	-0.297577	0.698	0.858	0.000849739
HNRNPLL	4.42131e-07	-0.297788	0.116	0.229	0.00717445
PAG1	1.1904e-08	-0.298363	0.13	0.259	0.000193166
UBL3	1.95681e-07	-0.298408	0.105	0.219	0.00317531
LAT	2.62699e-08	-0.298473	0.502	0.667	0.000426281
DUSP5	1.74784e-07	-0.298735	0.044	0.134	0.00283622
YIPF5	1.54597e-08	-0.29914	0.084	0.202	0.000250864
ARF6	1.90981e-08	-0.299424	0.405	0.572	0.000309905
USP16	8.75179e-08	-0.300112	0.149	0.278	0.00142015
TSC22D3	1.52481e-09	-0.30012	0.856	0.937	2.4743e-05
ACIN1	4.59094e-08	-0.300756	0.137	0.267	0.000744972
FAM13B	1.30756e-07	-0.300963	0.086	0.196	0.00212178
NARF	2.53401e-09	-0.302029	0.081	0.209	4.11194e-05
ISCA1	3.30531e-09	-0.302084	0.142	0.29	5.36353e-05
AL139246.5	7.3453e-08	-0.302918	0.033	0.12	0.00119192
SNHG15	8.35052e-08	-0.303631	0.128	0.253	0.00135504
CTCF	3.65402e-07	-0.306214	0.107	0.212	0.00592938
HPCAL1	5.2943e-08	-0.306333	0.128	0.255	0.000859107
SMCHD1	6.32033e-08	-0.306967	0.379	0.553	0.0010256
CHCHD2	1.16079e-10	-0.307976	0.721	0.873	1.88361e-06
AMD1	3.32152e-10	-0.308457	0.147	0.308	5.38982e-06
GRB2	1.5182e-09	-0.308587	0.249	0.425	2.46359e-05
ANKRD11	2.81586e-06	-0.312613	0.221	0.342	0.0456929
RPL13	1.39878e-36	-0.312708	0.998	0.999	2.2698e-32
PRRC2C	5.27397e-08	-0.313074	0.477	0.649	0.000855807
MLLT3	3.75812e-08	-0.313488	0.081	0.193	0.00060983
NFKB1	4.20637e-07	-0.314083	0.1	0.207	0.00682568
PAFAH1B1	8.16389e-10	-0.314203	0.153	0.313	1.32475e-05
ZC3H12A	2.08873e-08	-0.314276	0.07	0.181	0.000338939
CD55	4.48046e-08	-0.314538	0.133	0.267	0.000727045
NAA50	1.33234e-07	-0.315906	0.077	0.178	0.00216199
NGRN	2.66258e-08	-0.316393	0.107	0.232	0.000432056
PELI1	1.76254e-08	-0.317234	0.049	0.151	0.000286007
RPS3A	1.19295e-30	-0.319385	0.998	0.999	1.9358e-26
LDHA	2.59008e-09	-0.320067	0.509	0.684	4.20292e-05
ELF1	9.07388e-10	-0.321991	0.377	0.567	1.47242e-05
NOP53	8.5411e-11	-0.322842	0.721	0.874	1.38596e-06
PSMG2	9.63074e-09	-0.323509	0.153	0.295	0.000156278
TNIK	1.09623e-08	-0.323645	0.095	0.221	0.000177885
UBC	3.18983e-17	-0.32632	0.963	0.994	5.17614e-13
USP3	4.32895e-09	-0.326541	0.1	0.231	7.02459e-05
RNF114	1.27926e-08	-0.326809	0.112	0.242	0.000207585
RELB	1.12596e-09	-0.32738	0.095	0.231	1.82709e-05
EIF3I	7.12338e-09	-0.327688	0.256	0.423	0.000115591
YPEL3	4.94053e-09	-0.327812	0.358	0.546	8.017e-05
PTP4A2	6.01474e-10	-0.328613	0.5	0.684	9.76013e-06
SLC38A1	2.56396e-09	-0.329644	0.284	0.473	4.16053e-05
NUMA1	6.32996e-09	-0.330267	0.093	0.219	0.000102716
LIME1	1.61066e-10	-0.33031	0.647	0.806	2.61361e-06
BIRC3	2.91883e-08	-0.331669	0.07	0.178	0.000473639
CD28	4.03189e-08	-0.332102	0.093	0.208	0.000654255
HSPA9	3.33886e-10	-0.332277	0.251	0.436	5.41797e-06
EIF4A3	1.05966e-08	-0.334634	0.072	0.182	0.000171951
NSD3	8.57575e-11	-0.335281	0.298	0.495	1.39159e-06
ATP2B1	5.96015e-09	-0.335513	0.1	0.227	9.67154e-05
G3BP2	1.71872e-08	-0.335528	0.314	0.487	0.000278897
RPS6	8.3071e-25	-0.335542	0.995	0.998	1.34799e-20
CCT5	1.46964e-07	-0.337383	0.142	0.262	0.00238479
WSB1	6.73089e-10	-0.337421	0.219	0.397	1.09222e-05
RNF139	1.46681e-08	-0.337682	0.149	0.286	0.000238019
SLC7A5	3.15215e-10	-0.337968	0.044	0.162	5.11499e-06
PNRC1	2.20892e-13	-0.338438	0.898	0.947	3.58442e-09
MTPN	7.89309e-10	-0.338982	0.214	0.385	1.28081e-05
TXNL4A	8.08979e-09	-0.339426	0.251	0.421	0.000131273
PSMA3	5.38125e-08	-0.33988	0.144	0.271	0.000873215
SMDT1	2.14353e-11	-0.341156	0.407	0.619	3.47831e-07
GSPT1	1.49223e-08	-0.342313	0.2	0.355	0.000242145
WTAP	4.60718e-09	-0.344984	0.216	0.369	7.47607e-05
GOLGA4	7.49637e-11	-0.347145	0.163	0.334	1.21644e-06
GLUD1	5.94305e-10	-0.347639	0.123	0.275	9.64379e-06
CD82	3.64637e-09	-0.348478	0.142	0.286	5.91696e-05
SNRK	8.51506e-09	-0.350792	0.149	0.291	0.000138174
HBP1	2.27528e-10	-0.351452	0.098	0.241	3.69209e-06
LEPROTL1	4.41979e-09	-0.351638	0.56	0.725	7.17199e-05
SNHG1	5.36394e-09	-0.352606	0.121	0.256	8.70406e-05
LPIN2	7.60672e-10	-0.353699	0.093	0.226	1.23434e-05
COTL1	4.11683e-10	-0.354069	0.584	0.762	6.68038e-06
HIST1H3D	2.68976e-09	-0.355294	0.037	0.14	4.36467e-05
OSBPL8	1.83812e-09	-0.356373	0.223	0.388	2.98271e-05
BCLAF1	1.9997e-09	-0.357901	0.335	0.517	3.24491e-05
PPHLN1	1.66712e-08	-0.358429	0.191	0.336	0.000270523
FOXP1	1.12846e-11	-0.36096	0.291	0.487	1.83115e-07
TOB1	9.86998e-11	-0.362155	0.149	0.316	1.6016e-06
MYH9	1.03035e-09	-0.362222	0.609	0.768	1.67195e-05
RGS2	1.79791e-09	-0.364608	0.058	0.174	2.91747e-05
SLC25A3	2.11041e-11	-0.36586	0.44	0.658	3.42456e-07
PER1	3.53772e-10	-0.367253	0.06	0.186	5.74066e-06
PNP	1.92477e-10	-0.367872	0.051	0.174	3.12332e-06
EIF5A	5.22234e-10	-0.370029	0.479	0.665	8.4743e-06
NR1D2	1.00822e-09	-0.371167	0.072	0.195	1.63603e-05
NRBF2	1.18213e-11	-0.373535	0.03	0.152	1.91824e-07
NFE2L2	2.52644e-10	-0.374634	0.107	0.252	4.09965e-06
DNAJB6	1.12347e-11	-0.377152	0.193	0.383	1.82306e-07
SRSF5	1.97314e-13	-0.377332	0.691	0.854	3.20181e-09
CRIP1	1.18257e-08	-0.379046	0.744	0.858	0.000191895
CDC42	2.68554e-10	-0.380681	0.493	0.685	4.35783e-06
PIM3	1.29531e-10	-0.381914	0.098	0.242	2.1019e-06
RORA	3.03773e-11	-0.384724	0.205	0.393	4.92933e-07
EIF4A2	1.53761e-10	-0.386324	0.421	0.619	2.49508e-06
TLE4	2.25856e-10	-0.386327	0.114	0.26	3.66496e-06
TAGLN2	3.71285e-10	-0.386757	0.709	0.828	6.02485e-06
STAT1	1.31172e-06	-0.387539	0.223	0.35	0.0212852
CALR	1.56078e-10	-0.390819	0.509	0.703	2.53267e-06
H2AFX	2.28483e-11	-0.391919	0.042	0.168	3.7076e-07
RHOH	2.97094e-11	-0.395437	0.351	0.543	4.82095e-07
KDM6B	3.72282e-12	-0.3958	0.033	0.16	6.04102e-08
SELL	3.23396e-08	-0.397341	0.288	0.448	0.000524775
MIDN	3.80023e-10	-0.397987	0.07	0.197	6.16663e-06
BNIP3L	9.02038e-11	-0.401176	0.098	0.242	1.46374e-06
IDI1	3.45987e-12	-0.401233	0.121	0.29	5.61433e-08
HSP90AA1	2.67481e-14	-0.403309	0.772	0.917	4.34042e-10
KPNA2	8.34597e-11	-0.403406	0.056	0.183	1.3543e-06
YBX3	7.96359e-09	-0.405236	0.109	0.238	0.000129225
GPR174	7.0662e-10	-0.405336	0.095	0.229	1.14663e-05
ABRACL	1.22781e-12	-0.405899	0.274	0.489	1.99236e-08
ARID4B	1.03632e-11	-0.405929	0.309	0.505	1.68163e-07
ZFAND5	2.72488e-11	-0.406061	0.114	0.272	4.42167e-07
NSMCE3	6.09926e-11	-0.408754	0.2	0.377	9.89727e-07
CD27	1.45101e-13	-0.410729	0.367	0.589	2.35455e-09
DUSP4	3.5147e-08	-0.412119	0.026	0.111	0.00057033
CDC42SE1	1.54125e-10	-0.412413	0.235	0.418	2.50099e-06
UBE2S	1.82717e-11	-0.412553	0.079	0.224	2.96495e-07
H3F3B	1.19424e-22	-0.413785	0.974	0.99	1.9379e-18
DDIT3	2.55483e-12	-0.413881	0.058	0.204	4.14573e-08
SMAP2	1.83965e-09	-0.416484	0.221	0.381	2.98519e-05
RPL3	5.99553e-39	-0.41729	0.993	0.998	9.72895e-35
NR3C1	1.66218e-11	-0.422826	0.251	0.443	2.69723e-07
EIF1	7.94832e-36	-0.424152	1	0.997	1.28977e-31
NFATC2	2.25439e-11	-0.425752	0.195	0.374	3.65819e-07
SAT1	7.32207e-10	-0.428349	0.381	0.567	1.18815e-05
SBDS	2.41245e-11	-0.428892	0.393	0.576	3.91468e-07
TGIF1	1.52912e-12	-0.429946	0.06	0.207	2.4813e-08
HLA-DQA1	2.08526e-07	-0.432342	0.077	0.176	0.00338375
CXCR3	1.29844e-11	-0.433144	0.16	0.331	2.10698e-07
TIPARP	9.64289e-13	-0.43425	0.107	0.274	1.56475e-08
MT-ND4	4.34357e-19	-0.438522	0.856	0.957	7.04831e-15
HERPUD2	3.51342e-13	-0.438903	0.202	0.406	5.70123e-09
TBCC	3.15576e-12	-0.440443	0.172	0.355	5.12085e-08
NXT1	2.68042e-14	-0.440872	0.116	0.307	4.34952e-10
CALM1	2.80284e-29	-0.442883	0.933	0.993	4.54818e-25
CCR7	3.21198e-10	-0.444235	0.098	0.238	5.21208e-06
RBM38	1.53275e-11	-0.44471	0.235	0.427	2.48719e-07
KLF3	3.39213e-11	-0.444964	0.351	0.539	5.50441e-07
DYNC1H1	4.12079e-14	-0.446682	0.188	0.394	6.6868e-10
ID2	5.04088e-12	-0.447601	0.202	0.394	8.17984e-08
IRF2BP2	8.50405e-15	-0.449668	0.116	0.311	1.37995e-10
LTB	2.59002e-08	-0.450758	0.644	0.767	0.000420282
TUBA1B	2.93685e-14	-0.452598	0.372	0.593	4.76563e-10
PASK	7.14355e-10	-0.455177	0.093	0.225	1.15918e-05
PDE4B	1.30535e-13	-0.456032	0.119	0.3	2.11819e-09
S1PR4	7.03373e-11	-0.457421	0.221	0.392	1.14136e-06
GTF2B	1.30534e-13	-0.461247	0.121	0.302	2.11818e-09
CYCS	1.93638e-13	-0.465653	0.298	0.513	3.14217e-09
KIF5B	1.53464e-14	-0.466243	0.198	0.404	2.49026e-10
IVNS1ABP	1.29201e-14	-0.469537	0.051	0.209	2.09654e-10
STK17B	1.48494e-15	-0.472094	0.409	0.641	2.40961e-11
SLC38A2	1.17038e-12	-0.475998	0.093	0.257	1.89918e-08
CHMP1B	1.19861e-14	-0.477748	0.06	0.227	1.94499e-10
MT-ND6	2.15396e-08	-0.480721	0.465	0.615	0.000349523
SRGN	2.26621e-19	-0.481301	0.765	0.914	3.67738e-15
HNRNPL	1.12534e-14	-0.482223	0.307	0.536	1.82609e-10
TENT5C	9.26763e-15	-0.49195	0.295	0.538	1.50386e-10
BHLHE40	2.1268e-12	-0.493062	0.084	0.239	3.45116e-08
ABLIM1	4.69085e-14	-0.493239	0.144	0.337	7.61183e-10
EML4	9.57387e-17	-0.497449	0.34	0.587	1.55355e-12
STAT3	5.34255e-16	-0.50316	0.242	0.471	8.66936e-12
SOCS1	1.07445e-12	-0.503382	0.095	0.257	1.74351e-08
RALGAPA1	3.58859e-17	-0.507645	0.091	0.289	5.82321e-13
BRD2	3.87596e-15	-0.509893	0.23	0.447	6.28952e-11
RNF125	1.07454e-15	-0.51363	0.247	0.475	1.74366e-11
OSER1	1.62893e-17	-0.520392	0.1	0.306	2.64326e-13
DNAAF2	1.44461e-13	-0.520595	0.081	0.244	2.34417e-09
CDKN1A	1.16856e-12	-0.520708	0.002	0.111	1.89623e-08
SRSF3	2.61767e-15	-0.522956	0.314	0.541	4.24769e-11
C16orf54	7.00155e-16	-0.538767	0.086	0.27	1.13614e-11
FUS	1.03544e-18	-0.541104	0.479	0.72	1.6802e-14
ANXA1	3.51358e-12	-0.54152	0.705	0.807	5.70148e-08
GPR183	4.12692e-15	-0.550802	0.165	0.367	6.69675e-11
IFNG	1.41451e-07	-0.551107	0.042	0.129	0.00229532
FAM177A1	1.82068e-16	-0.551735	0.177	0.404	2.95442e-12
DDX3X	1.63377e-18	-0.552899	0.137	0.367	2.65112e-14
MYLIP	3.1406e-16	-0.5548	0.109	0.304	5.09625e-12
RPS9	2.27096e-55	-0.555474	0.967	0.994	3.68509e-51
PIM2	4.95956e-14	-0.555565	0.116	0.29	8.04787e-10
JMJD6	9.31527e-18	-0.556765	0.049	0.234	1.51159e-13
PMAIP1	4.61081e-13	-0.557433	0.095	0.26	7.48196e-09
NR4A3	1.1894e-19	-0.573715	0.007	0.179	1.93004e-15
TMSB4X	1.01292e-79	-0.593212	0.998	1	1.64366e-75
ITM2A	4.61443e-17	-0.594494	0.326	0.571	7.48783e-13
HLA-A	3.3785e-65	-0.598545	0.993	0.999	5.48228e-61
GBP5	6.16467e-15	-0.600565	0.253	0.469	1.00034e-10
CCNL1	5.94348e-20	-0.601764	0.358	0.613	9.64449e-16
TAGAP	1.34605e-18	-0.602021	0.316	0.567	2.18424e-14
ARL4A	4.56823e-18	-0.609983	0.107	0.322	7.41287e-14
BTG1	2.92147e-43	-0.615187	0.958	0.993	4.74067e-39
CREM	1.66285e-18	-0.623013	0.098	0.314	2.6983e-14
ZFP36L2	1.51857e-36	-0.62788	0.947	0.99	2.46418e-32
FTH1	1.03215e-44	-0.631461	0.977	0.996	1.67487e-40
SMAD7	1.31038e-20	-0.634129	0.037	0.239	2.12636e-16
PLP2	6.89911e-21	-0.636599	0.2	0.447	1.11952e-16
SRSF2	9.3194e-21	-0.639023	0.349	0.597	1.51226e-16
PLK3	4.74456e-22	-0.651068	0.037	0.249	7.699e-18
ODC1	7.56163e-21	-0.657216	0.153	0.407	1.22703e-16
ID1	2.58566e-16	-0.66447	0	0.138	4.19575e-12
RPL27A	1.03837e-29	-0.676158	0.733	0.909	1.68496e-25
CDK17	8.33746e-23	-0.682014	0.13	0.387	1.35292e-18
DNAJA1	8.619e-24	-0.701709	0.2	0.473	1.3986e-19
EIF4A1	5.16882e-33	-0.702959	0.528	0.797	8.38745e-29
S1PR1	1.82964e-20	-0.706575	0.128	0.355	2.96896e-16
DNAJB1	7.41315e-32	-0.713688	0.705	0.893	1.20293e-27
RGS1	1.14574e-18	-0.720173	0.095	0.304	1.8592e-14
AREG	3.422e-20	-0.748775	0.023	0.212	5.55288e-16
CITED2	2.90047e-19	-0.7504	0.214	0.447	4.7066e-15
HLA-C	1.83906e-93	-0.751145	0.993	1	2.98424e-89
HLA-DRA	1.41784e-08	-0.754498	0.191	0.312	0.000230072
SOCS3	1.67211e-26	-0.767741	0.053	0.302	2.71333e-22
AC020916.1	5.97305e-26	-0.769268	0.012	0.234	9.69246e-22
EZR	8.69183e-31	-0.783218	0.428	0.731	1.41042e-26
TUBB4B	6.87018e-28	-0.786798	0.174	0.465	1.11482e-23
IFRD1	1.40917e-24	-0.788761	0.091	0.343	2.28666e-20
PTGER4	9.40041e-27	-0.790701	0.14	0.419	1.52541e-22
MCL1	8.52533e-31	-0.802325	0.267	0.592	1.3834e-26
IER5	3.79087e-28	-0.818715	0.021	0.266	6.15145e-24
PCBP2	2.28729e-40	-0.822943	0.437	0.775	3.71158e-36
EIF5	3.71344e-35	-0.834539	0.284	0.63	6.0258e-31
IDS	6.63762e-35	-0.842859	0.3	0.645	1.07709e-30
ZFP36L1	3.53541e-23	-0.864105	0.267	0.529	5.7369e-19
TUBA4A	6.70553e-25	-0.866709	0.305	0.574	1.08811e-20
CSRNP1	4.68015e-30	-0.896381	0.137	0.44	7.59447e-26
CD69	1.04333e-41	-0.948282	0.66	0.882	1.69301e-37
SRSF7	9.59908e-53	-0.986602	0.479	0.831	1.55764e-48
SERTAD1	5.13616e-36	-0.98768	0.051	0.364	8.33445e-32
ZNF331	5.34703e-34	-1.01604	0.077	0.384	8.67662e-30
LMNA	1.02206e-27	-1.02362	0.016	0.253	1.6585e-23
MT-ATP6	1.67619e-91	-1.02845	0.94	0.992	2.71995e-87
KLF6	8.36685e-51	-1.03082	0.66	0.906	1.35769e-46
CCNI	3.18033e-73	-1.05146	0.528	0.901	5.16071e-69
IRF1	7.72484e-38	-1.06411	0.421	0.73	1.25351e-33
PPP1R15A	1.23383e-48	-1.09499	0.307	0.712	2.00214e-44
KLF2	2.76377e-71	-1.13815	0.781	0.948	4.48477e-67
GADD45B	2.15835e-44	-1.14932	0.153	0.526	3.50235e-40
IER2	4.56142e-57	-1.20817	0.37	0.778	7.40182e-53
YPEL5	4.97776e-50	-1.22021	0.256	0.637	8.07741e-46
SLC2A3	5.59994e-50	-1.23709	0.256	0.639	9.08702e-46
ZFP36	7.13864e-57	-1.27482	0.681	0.901	1.15839e-52
TUBA1A	1.89165e-58	-1.30475	0.353	0.74	3.06957e-54
MYADM	1.01895e-56	-1.47217	0.116	0.539	1.65344e-52
TNFAIP3	8.09569e-82	-1.47733	0.437	0.862	1.31369e-77
CXCR4	3.1089e-117	-1.4959	0.681	0.967	5.04482e-113
BTG2	1.03163e-74	-1.53045	0.251	0.72	1.67403e-70
NFKBIA	2.70358e-79	-1.54096	0.47	0.85	4.3871e-75
DUSP1	2.8994e-121	-1.61674	0.621	0.971	4.70486e-117
JUNB	1.15264e-114	-1.62237	0.844	0.989	1.87039e-110
NR4A2	6.88632e-79	-1.64803	0.212	0.705	1.11744e-74
FOSB	7.03923e-71	-1.68151	0.014	0.49	1.14226e-66
RGCC	2.94648e-59	-2.02021	0.053	0.479	4.78125e-55
JUN	2.32573e-169	-2.88069	0.398	0.955	3.77396e-165
FOS	4.58588e-193	-3.74969	0.186	0.946	7.4415e-189
MTRNR2L8	2.25649e-29	-4.15127	0.121	0.376	3.6616e-25
HBB	2.00529e-52	-4.89896	0.019	0.408	3.25399e-48
IDH2	7.13115e-06	-0.280041	0.263	0.391	0.115717
TTC3	7.62569e-06	-0.264565	0.235	0.36	0.123742
KAT6B	7.79109e-06	-0.278226	0.123	0.221	0.126426
TLK1	8.07513e-06	-0.262542	0.121	0.217	0.131035
SF3B1	9.99023e-06	-0.260652	0.393	0.542	0.162111
MYBL1	1.0505e-05	0.344327	0.221	0.146	0.170465
CDC42EP3	1.08704e-05	-0.268587	0.112	0.204	0.176395
KIAA0040	1.19317e-05	-0.275691	0.065	0.141	0.193616
TMEM123	1.22901e-05	-0.25404	0.307	0.437	0.199432
AHNAK	1.32437e-05	-0.271713	0.691	0.808	0.214905
POLR2J	1.32862e-05	0.339283	0.281	0.206	0.215596
BRD4	1.41492e-05	-0.274661	0.13	0.225	0.229599
CDKN1B	1.94385e-05	-0.262755	0.277	0.401	0.315429
CEBPB	2.10384e-05	0.399955	0.291	0.22	0.34139
MARCKSL1	2.18497e-05	-0.292298	0.14	0.233	0.354555
PIM1	2.2119e-05	-0.288413	0.191	0.296	0.358924
AC004687.1	2.36514e-05	-0.256544	0.126	0.217	0.383792
SVIP	2.76104e-05	0.480743	0.274	0.209	0.448034
KRTCAP2	2.83852e-05	0.308578	0.672	0.662	0.460606
COX6B1	2.86559e-05	0.293854	0.66	0.673	0.464999
PSMB8	3.1359e-05	-0.253398	0.474	0.617	0.508863
PLEK	3.34657e-05	-0.385364	0.305	0.412	0.543049
SFPQ	3.70119e-05	-0.25536	0.405	0.532	0.600593
TARSL2	3.74015e-05	0.302881	0.181	0.116	0.606914
COX17	4.32148e-05	0.349587	0.277	0.206	0.701246
AOAH	4.90758e-05	0.424939	0.219	0.154	0.796352
HLA-DQB1	5.02872e-05	-0.328151	0.147	0.236	0.816011
S1PR5	5.60357e-05	0.261223	0.112	0.061	0.909291
NAA38	5.85683e-05	0.327934	0.267	0.196	0.950389
ADGRG1	8.41986e-05	0.329213	0.116	0.066	1
NDUFB2	0.0001	0.317842	0.516	0.488	1
NCR3	0.000116649	0.2904	0.165	0.106	1
RBIS	0.000125917	0.373013	0.36	0.306	1
UCP2	0.000146716	-0.25438	0.572	0.699	1
ANAPC16	0.000177175	0.292463	0.598	0.562	1
NKG7	0.000191698	0.26405	0.807	0.755	1
IL7R	0.000193577	0.429018	0.691	0.695	1
KLRC4	0.000195322	0.447624	0.279	0.22	1
MT1E	0.000214982	0.268688	0.116	0.068	1
SEM1	0.000227741	0.29783	0.365	0.304	1
DENR	0.000237077	0.30545	0.228	0.163	1
DPM3	0.000248764	0.255121	0.177	0.118	1
CD74	0.000276078	-0.359239	0.933	0.945	1
RHOC	0.00028678	0.336455	0.277	0.214	1
AP2B1	0.000307254	0.264493	0.205	0.144	1
PRKAR1A	0.000409209	0.302524	0.188	0.132	1
ZRANB2	0.000447207	0.306877	0.279	0.217	1
COPS9	0.000544069	0.30921	0.349	0.297	1
PGGHG	0.000785029	0.253181	0.112	0.069	1
COX20	0.000808435	0.26361	0.193	0.138	1
FCRL6	0.000841518	0.306011	0.226	0.168	1
CMPK1	0.00108854	0.31068	0.388	0.349	1
RWDD1	0.00131437	0.32934	0.484	0.447	1
LSM7	0.0013249	0.299275	0.47	0.442	1
MRPS21	0.00152328	0.324603	0.437	0.411	1
TRA2B	0.00164625	0.369577	0.377	0.347	1
NSA2	0.00166068	0.344269	0.491	0.496	1
MAL	0.00170439	-0.268193	0.095	0.153	1
TIMM10	0.00172873	0.266991	0.144	0.1	1
MT1F	0.00197904	0.262698	0.172	0.124	1
HLA-DRB1	0.00227224	-0.34973	0.412	0.484	1
BIN1	0.00237652	0.263542	0.463	0.443	1
MT1X	0.00254304	0.269214	0.221	0.168	1
TOMM5	0.00278564	0.308077	0.36	0.319	1
CD160	0.00296218	0.283904	0.149	0.104	1
TRG-AS1	0.00336898	0.296197	0.235	0.188	1
CD8B	0.0039246	0.287748	0.621	0.622	1
SUPT3H	0.00477249	0.262148	0.153	0.114	1
DDT	0.00486495	0.276393	0.347	0.311	1
CCL4	0.00621749	-0.731284	0.342	0.279	1
ATOX1	0.00785612	0.262555	0.151	0.112	1
CMC1	0.00798036	0.296958	0.46	0.435	1
HLA-DRB5	0.00823578	-0.266262	0.26	0.333	1
BST2	0.00920185	0.270244	0.412	0.39	1
PTPRA	0.00937856	0.323752	0.265	0.229	1
PRF1	0.00942577	0.263592	0.426	0.395	1
FKBP11	0.01007	0.269936	0.298	0.264	1
PA2G4	0.0106621	0.303353	0.442	0.429	1
CD300A	0.0147382	0.288676	0.144	0.111	1
SELENOS	0.0158683	0.256642	0.235	0.2	1
SYTL3	0.01935	0.265572	0.272	0.236	1
EIF2S2	0.0203323	0.27155	0.284	0.26	1
CBX3	0.0214357	0.262623	0.284	0.256	1
COL6A2	0.0216766	0.325685	0.14	0.107	1
SNRPA	0.0225589	0.318921	0.36	0.352	1
RNF145	0.0278402	0.288263	0.181	0.152	1
SEC11A	0.0357726	0.253134	0.349	0.338	1
SERPINB6	0.0423778	0.273415	0.156	0.129	1
HLA-DQA2	0.0494007	0.287358	0.112	0.088	1
MAP3K8	0.0730098	0.297208	0.249	0.232	1
COX16	0.0841667	0.266375	0.258	0.242	1
RASSF1	0.0908313	0.320449	0.305	0.295	1
MATK	0.110284	0.250894	0.36	0.36	1
EIF5B	0.19236	0.25296	0.256	0.247	1
RPS26	0.316659	0.322106	0.912	0.948	1

## Sheet: DEG_ERvsLR_CD8 Tmem
DEG_ER vs LR COVID PF_CD8 Tmem
Column1	p_val	avg_log2FC	pct.1	pct.2	p_val_adj
ZFP36	1.87838e-81	0.856419	0.959	0.901	3.04805e-77
RGCC	4.94088e-44	0.737554	0.678	0.479	8.01757e-40
FOSB	5.44013e-58	0.731083	0.702	0.49	8.8277e-54
NR4A2	3.72038e-54	0.6841	0.84	0.705	6.03707e-50
YPEL5	5.03543e-55	0.649088	0.81	0.637	8.17099e-51
JUN	1.90407e-48	0.640466	0.98	0.955	3.08974e-44
NFKBIA	5.10059e-56	0.597476	0.938	0.85	8.27673e-52
TUBA4A	1.16043e-28	0.555591	0.717	0.574	1.88303e-24
ZNF331	5.37016e-26	0.542463	0.541	0.384	8.71417e-22
LMNA	1.79824e-23	0.540939	0.399	0.253	2.918e-19
ID1	7.09237e-28	0.527571	0.274	0.138	1.15088e-23
CSRNP1	2.67664e-39	0.520074	0.638	0.44	4.34338e-35
FOS	1.26669e-30	0.511044	0.963	0.946	2.05547e-26
JUNB	1.80623e-53	0.503376	0.993	0.989	2.93098e-49
GADD45B	5.43389e-28	0.497781	0.673	0.526	8.81758e-24
DUSP1	6.09183e-46	0.489625	0.986	0.971	9.88521e-42
KLF2	1.72532e-62	0.475963	0.994	0.948	2.79967e-58
CD69	5.72105e-24	0.455706	0.918	0.882	9.28355e-20
TSC22D3	1.1108e-41	0.436512	0.971	0.937	1.8025e-37
CHMP1B	1.3417e-20	0.428291	0.357	0.227	2.17718e-16
BTG2	3.5638e-23	0.427027	0.843	0.72	5.78298e-19
CCR7	1.56852e-15	0.411437	0.348	0.238	2.54523e-11
NFKB1	8.02174e-33	0.410715	0.382	0.207	1.30169e-28
EGR1	1.29596e-18	0.40356	0.17	0.08	2.10295e-14
MYADM	2.0776e-24	0.392108	0.699	0.539	3.37133e-20
TUBB4B	1.45246e-24	0.387266	0.633	0.465	2.3569e-20
DDIT3	1.52589e-21	0.387097	0.339	0.204	2.47607e-17
IER2	8.27911e-20	0.373569	0.872	0.778	1.34345e-15
PPP1R15A	2.47102e-26	0.370575	0.838	0.712	4.00973e-22
AREG	9.28833e-17	0.368438	0.328	0.212	1.50722e-12
TNFAIP3	2.25801e-19	0.36445	0.909	0.862	3.66407e-15
FTH1	5.89777e-28	0.360086	0.998	0.996	9.57031e-24
SERTAD1	2.82096e-19	0.352676	0.515	0.364	4.57757e-15
IDI1	5.67741e-19	0.352223	0.429	0.29	9.21274e-15
DNAJA1	1.53633e-16	0.345411	0.595	0.473	2.493e-12
ODC1	2.63574e-19	0.343448	0.557	0.407	4.27702e-15
IFRD1	1.81397e-15	0.342366	0.468	0.343	2.94353e-11
CXCR4	1.24787e-25	0.341141	0.977	0.967	2.02492e-21
DNAJB1	6.05535e-26	0.334485	0.947	0.893	9.82601e-22
SRSF7	7.98682e-21	0.329899	0.9	0.831	1.29602e-16
TUBA1A	4.96949e-18	0.329398	0.846	0.74	8.06399e-14
RPS4Y1	2.28674e-32	0.328862	0.91	0.687	3.71069e-28
MT-ND4L	1.3131e-51	0.32634	0.994	0.981	2.13077e-47
GSTM1	1.44416e-44	0.32386	0.131	0.022	2.34345e-40
EIF4A3	1.54103e-18	0.3211	0.302	0.182	2.50063e-14
DDIT4	3.36154e-12	0.314315	0.547	0.434	5.45477e-08
MCL1	5.63287e-12	0.313164	0.695	0.592	9.14046e-08
SNHG8	2.72271e-18	0.310818	0.59	0.448	4.41814e-14
PLK3	3.08913e-13	0.303494	0.352	0.249	5.01272e-09
EIF5	2.92602e-18	0.302579	0.745	0.63	4.74806e-14
RBM38	2.22064e-16	0.301027	0.566	0.427	3.60344e-12
IER5	4.83641e-17	0.300306	0.397	0.266	7.84805e-13
EIF1	8.70197e-58	0.296455	1	0.997	1.41207e-53
UBE2S	3.30163e-15	0.291628	0.342	0.224	5.35755e-11
MT-ATP8	4.07423e-20	0.291231	0.608	0.436	6.61126e-16
NFKBIZ	2.58343e-07	0.288798	0.285	0.216	0.00419213
MTRNR2L12	4.53932e-09	0.287777	0.986	0.959	7.36595e-05
DYNLL2	1.91524e-16	0.286796	0.256	0.151	3.10786e-12
GABARAPL1	4.23013e-12	0.286453	0.348	0.25	6.86422e-08
H2AFX	7.11015e-16	0.281521	0.277	0.168	1.15376e-11
ZFAND5	3.7634e-16	0.276319	0.397	0.272	6.10687e-12
PIK3IP1	3.03916e-15	0.272806	0.482	0.347	4.93164e-11
ARL4A	3.34959e-15	0.272437	0.456	0.322	5.43538e-11
AL118516.1	3.25817e-14	0.269407	0.284	0.182	5.28704e-10
TUBB2A	1.98012e-12	0.268718	0.232	0.146	3.21315e-08
H3F3B	1.79244e-31	0.268003	0.999	0.99	2.90859e-27
SOCS1	4.98756e-15	0.267311	0.381	0.257	8.09331e-11
CYCS	2.87957e-12	0.265238	0.623	0.513	4.67268e-08
HIST1H4C	1.99739e-11	0.264297	0.589	0.479	3.24116e-07
PTGER4	4.35696e-13	0.262899	0.538	0.419	7.07004e-09
CREM	1.10167e-07	0.262574	0.396	0.314	0.00178768
NR4A3	1.8256e-14	0.25991	0.282	0.179	2.9624e-10
RPS28	3.28516e-18	0.25892	0.999	0.995	5.33083e-14
HSPH1	1.0856e-12	0.258447	0.311	0.209	1.7616e-08
RASGEF1B	7.50224e-18	0.258186	0.125	0.051	1.21739e-13
SNHG1	5.80362e-13	0.253707	0.367	0.256	9.41753e-09
SMAD7	1.07527e-09	0.252504	0.33	0.239	1.74484e-05
KDM6B	1.0218e-14	0.252402	0.264	0.16	1.65807e-10
SELENOK	5.15901e-12	0.251479	0.679	0.569	8.37152e-08
NR4A1	1.92803e-15	0.251153	0.138	0.064	3.12861e-11
CD3G	1.19294e-12	-0.250088	0.717	0.743	1.93578e-08
LIME1	1.24648e-13	-0.250182	0.797	0.806	2.02266e-09
GBP4	1.53073e-06	-0.252687	0.214	0.268	0.0248391
ERAP2	3.13129e-07	-0.258469	0.152	0.208	0.00508115
ANXA2	3.89811e-11	-0.258611	0.419	0.501	6.32547e-07
CD52	1.2693e-16	-0.259257	0.931	0.951	2.05969e-12
SPN	1.41745e-07	-0.25956	0.313	0.372	0.0023001
PTMS	5.51896e-09	-0.260809	0.073	0.129	8.95562e-05
GZMM	3.77421e-14	-0.262914	0.765	0.785	6.12441e-10
PPP1CA	6.59247e-16	-0.264702	0.688	0.735	1.06976e-11
GAS5	6.40921e-06	-0.265689	0.793	0.766	0.104002
GZMK	2.92263e-10	-0.26706	0.766	0.802	4.74255e-06
HLA-DMA	4.92844e-08	-0.269233	0.157	0.217	0.000799737
PSMB9	3.96776e-16	-0.270686	0.719	0.784	6.43849e-12
PLAAT4	8.07786e-14	-0.271379	0.788	0.814	1.31079e-09
IL2RG	5.20498e-20	-0.274546	0.877	0.899	8.44612e-16
CD2	9.91556e-12	-0.282774	0.663	0.704	1.609e-07
PSME2	1.05038e-13	-0.284681	0.665	0.713	1.70445e-09
MYH9	3.18261e-14	-0.28651	0.737	0.768	5.16442e-10
RPL27A	1.16637e-11	-0.287817	0.908	0.909	1.89267e-07
RPS26	9.40383e-12	-0.288996	0.963	0.948	1.52596e-07
IQGAP1	3.87007e-08	-0.295886	0.4	0.46	0.000627996
SYNE1	5.50706e-07	-0.299075	0.326	0.378	0.00893631
ITGA4	1.87485e-11	-0.301376	0.56	0.624	3.04232e-07
CLIC1	6.00995e-20	-0.313191	0.767	0.804	9.75235e-16
RNF213	4.06966e-10	-0.313307	0.503	0.555	6.60384e-06
S100A11	6.05719e-11	-0.315019	0.501	0.554	9.829e-07
ITM2A	2.89196e-11	-0.315966	0.507	0.571	4.69279e-07
IFITM3	1.23158e-09	-0.31866	0.251	0.325	1.99848e-05
GZMH	3.93238e-06	-0.319245	0.26	0.321	0.0638107
FGFBP2	1.66991e-06	-0.321672	0.089	0.136	0.0270976
CD160	2.33884e-12	-0.328002	0.045	0.104	3.79523e-08
CTSW	1.73773e-15	-0.329308	0.699	0.749	2.81981e-11
FLNA	4.33198e-14	-0.332404	0.607	0.664	7.02951e-10
STAT1	6.67307e-10	-0.345604	0.276	0.35	1.08284e-05
SYNE2	2.47584e-13	-0.358893	0.591	0.64	4.01755e-09
LINC02446	6.3953e-09	-0.371531	0.137	0.204	0.000103777
HLA-B	1.45445e-110	-0.37657	1	1	2.36013e-106
AHNAK	1.79597e-18	-0.379435	0.748	0.808	2.91432e-14
HLA-DQB1	1.3085e-11	-0.402492	0.159	0.236	2.1233e-07
PLEK	1.47355e-11	-0.404064	0.326	0.412	2.39112e-07
GBP5	1.76556e-16	-0.414609	0.37	0.469	2.86498e-12
HLA-DQA1	2.67604e-13	-0.439149	0.1	0.176	4.34242e-09
GZMA	6.83506e-27	-0.442229	0.668	0.779	1.10912e-22
NKG7	2.00101e-20	-0.461589	0.674	0.755	3.24703e-16
LGALS1	1.4124e-16	-0.472366	0.23	0.342	2.2919e-12
S100A4	1.17591e-38	-0.473473	0.871	0.921	1.90815e-34
CD74	2.08002e-27	-0.516028	0.924	0.945	3.37525e-23
HLA-DRB1	3.61359e-17	-0.522461	0.379	0.484	5.86378e-13
HLA-DPB1	9.04732e-31	-0.569215	0.518	0.63	1.46811e-26
HLA-DRB5	7.24102e-21	-0.623408	0.211	0.333	1.175e-16
HLA-DPA1	5.25923e-31	-0.636561	0.505	0.612	8.53416e-27
HLA-DRA	6.91094e-34	-0.862523	0.153	0.312	1.12144e-29
HBB	4.99987e-07	-2.94836	0.366	0.408	0.00811329
MTRNR2L8	9.97742e-77	-4.23714	0.146	0.376	1.61904e-72
ALOX5AP	0.00098525	-0.25144	0.381	0.398	1
GNLY	0.00103616	-0.545615	0.11	0.145	1
CCL4L2	0.00225357	-0.325728	0.08	0.108	1

## Sheet: DEG w time test_ERvsLR CD8 Mem
DEG with time test_ER vs LR COVID PF CD8 Mem
Column1	p_val	avg_log2FC	pct.1	pct.2	p_val_adj
ZFP36	5.45117e-27	0.856419	0.959	0.901	8.84561e-23
RGCC	8.1224e-09	0.737554	0.678	0.479	0.000131802
FOSB	6.69446e-27	0.731083	0.702	0.49	1.08631e-22
NR4A2	2.16095e-16	0.6841	0.84	0.705	3.50657e-12
YPEL5	3.58455e-22	0.649088	0.81	0.637	5.81665e-18
JUN	1.14539e-28	0.640466	0.98	0.955	1.85863e-24
NFKBIA	2.4871e-10	0.597476	0.938	0.85	4.03581e-06
TUBA4A	7.40726e-15	0.555591	0.717	0.574	1.20198e-10
ID1	1.643e-10	0.527571	0.274	0.138	2.6661e-06
CSRNP1	1.70104e-07	0.520074	0.638	0.44	0.00276027
FOS	8.91888e-08	0.511044	0.963	0.946	0.00144727
JUNB	7.72854e-24	0.503376	0.993	0.989	1.25411e-19
GADD45B	1.12891e-09	0.497781	0.673	0.526	1.83189e-05
DUSP1	4.4081e-20	0.489625	0.986	0.971	7.15302e-16
KLF2	1.78802e-99	0.475963	0.994	0.948	2.90142e-95
CD69	2.11625e-13	0.455706	0.918	0.882	3.43404e-09
TSC22D3	5.78905e-12	0.436512	0.971	0.937	9.39388e-08
CHMP1B	3.22771e-07	0.428291	0.357	0.227	0.00523761
BTG2	3.28035e-18	0.427027	0.843	0.72	5.32302e-14
NFKB1	2.98789e-15	0.410715	0.382	0.207	4.84845e-11
MYADM	3.114e-11	0.392108	0.699	0.539	5.05308e-07
TUBB4B	3.09631e-16	0.387266	0.633	0.465	5.02438e-12
DDIT3	8.97009e-11	0.387097	0.339	0.204	1.45558e-06
IER2	1.79625e-16	0.373569	0.872	0.778	2.91477e-12
SERTAD1	1.33142e-07	0.352676	0.515	0.364	0.0021605
IDI1	5.57033e-08	0.352223	0.429	0.29	0.000903897
ODC1	3.03395e-14	0.343448	0.557	0.407	4.9232e-10
IFRD1	1.70368e-07	0.342366	0.468	0.343	0.00276457
CXCR4	1.89198e-28	0.341141	0.977	0.967	3.07012e-24
DNAJB1	4.86745e-07	0.334485	0.947	0.893	0.0078984
SRSF7	5.58454e-12	0.329899	0.9	0.831	9.06204e-08
RPS4Y1	1.12154e-25	0.328862	0.91	0.687	1.81992e-21
GSTM1	2.83112e-06	0.32386	0.131	0.022	0.0459405
EIF4A3	1.22317e-13	0.3211	0.302	0.182	1.98483e-09
RBM38	4.5504e-10	0.301027	0.566	0.427	7.38394e-06
IER5	2.4486e-08	0.300306	0.397	0.266	0.000397334
EIF1	3.77467e-15	0.296455	1	0.997	6.12515e-11
H2AFX	1.73253e-09	0.281521	0.277	0.168	2.81138e-05
ZFAND5	4.17393e-07	0.276319	0.397	0.272	0.00677303
AL118516.1	6.46897e-06	0.269407	0.284	0.182	0.104972
H3F3B	2.82234e-17	0.268003	0.999	0.99	4.5798e-13
SOCS1	1.16638e-11	0.267311	0.381	0.257	1.89269e-07
RPS28	1.02836e-41	0.25892	0.999	0.995	1.66871e-37
HSPH1	4.87928e-09	0.258447	0.311	0.209	7.91761e-05
SNHG1	2.36444e-06	0.253707	0.367	0.256	0.0383678
NR4A1	2.35575e-06	0.251153	0.138	0.064	0.0382267
CD52	1.24568e-11	-0.259257	0.931	0.951	2.02136e-07
GAS5	5.672e-06	-0.265689	0.793	0.766	0.0920395
ITM2A	8.00226e-08	-0.315966	0.507	0.571	0.00129853
HLA-B	1.91217e-83	-0.37657	1	1	3.10287e-79
HLA-DQB1	9.23775e-07	-0.402492	0.159	0.236	0.0149901
LGALS1	1.71623e-06	-0.472366	0.23	0.342	0.0278493
S100A4	8.39388e-12	-0.473473	0.871	0.921	1.36207e-07
HLA-DRB5	2.97778e-06	-0.623408	0.211	0.333	0.0483204
HLA-DPA1	5.34949e-06	-0.636561	0.505	0.612	0.0868061
HLA-DRA	4.03277e-09	-0.862523	0.153	0.312	6.54397e-05
HBB	9.34209e-07	-2.94836	0.366	0.408	0.0151594
MTRNR2L8	4.95548e-138	-4.23714	0.146	0.376	8.04125e-134
MTRNR2L12	1.05201e-05	0.287777	0.986	0.959	0.170709
MT-ATP8	1.24558e-05	0.291231	0.608	0.436	0.20212
KDM6B	1.458e-05	0.252402	0.264	0.16	0.236589
UBE2S	2.32941e-05	0.291628	0.342	0.224	0.377993
RNF213	2.62676e-05	-0.313307	0.503	0.555	0.426244
EIF5	3.61445e-05	0.302579	0.745	0.63	0.586516
CCR7	3.76128e-05	0.411437	0.348	0.238	0.610342
AREG	4.35944e-05	0.368438	0.328	0.212	0.707406
DYNLL2	4.48746e-05	0.286796	0.256	0.151	0.728179
RPS26	4.51732e-05	-0.288996	0.963	0.948	0.733026
TUBA1A	6.18182e-05	0.329398	0.846	0.74	1
CYCS	6.73279e-05	0.265238	0.623	0.513	1
ITGA4	0.000128014	-0.301376	0.56	0.624	1
EGR1	0.000139328	0.40356	0.17	0.08	1
GABARAPL1	0.000165672	0.286453	0.348	0.25	1
PIK3IP1	0.000187351	0.272806	0.482	0.347	1
NR4A3	0.00020753	0.25991	0.282	0.179	1
ARL4A	0.000209948	0.272437	0.456	0.322	1
AHNAK	0.000307256	-0.379435	0.748	0.808	1
MCL1	0.000376874	0.313164	0.695	0.592	1
IL2RG	0.000387882	-0.274546	0.877	0.899	1
DNAJA1	0.000484558	0.345411	0.595	0.473	1
HLA-DPB1	0.000544255	-0.569215	0.518	0.63	1
CD74	0.000854108	-0.516028	0.924	0.945	1
DDIT4	0.00436499	0.314315	0.547	0.434	1
RPL27A	0.00567185	-0.287817	0.908	0.909	1
FLNA	0.00823713	-0.332404	0.607	0.664	1
GBP5	0.00928681	-0.414609	0.37	0.469	1
ZNF331	0.0101262	0.542463	0.541	0.384	1
SYNE2	0.0126519	-0.358893	0.591	0.64	1
SMAD7	0.0190113	0.252504	0.33	0.239	1
ERAP2	0.0203286	-0.258469	0.152	0.208	1
LMNA	0.0203793	0.540939	0.399	0.253	1
PTMS	0.0224365	-0.260809	0.073	0.129	1
HLA-DRB1	0.0232417	-0.522461	0.379	0.484	1
HLA-DQA1	0.0251738	-0.439149	0.1	0.176	1
SELENOK	0.0256869	0.251479	0.679	0.569	1
LINC02446	0.0270612	-0.371531	0.137	0.204	1
MT-ND4L	0.027325	0.32634	0.994	0.981	1
PPP1R15A	0.0284738	0.370575	0.838	0.712	1
PTGER4	0.0296241	0.262899	0.538	0.419	1
PSMB9	0.0347226	-0.270686	0.719	0.784	1
PLK3	0.0568531	0.303494	0.352	0.249	1
MYH9	0.0603573	-0.28651	0.737	0.768	1
PSME2	0.0636352	-0.284681	0.665	0.713	1
SNHG8	0.0779721	0.310818	0.59	0.448	1
PLEK	0.0939757	-0.404064	0.326	0.412	1
PLAAT4	0.103262	-0.271379	0.788	0.814	1
HIST1H4C	0.114826	0.264297	0.589	0.479	1
ALOX5AP	0.116893	-0.25144	0.381	0.398	1
RASGEF1B	0.130045	0.258186	0.125	0.051	1
CTSW	0.139025	-0.329308	0.699	0.749	1
FGFBP2	0.174144	-0.321672	0.089	0.136	1
IQGAP1	0.187579	-0.295886	0.4	0.46	1
CD160	0.200962	-0.328002	0.045	0.104	1
CD2	0.212926	-0.282774	0.663	0.704	1
HLA-DMA	0.214498	-0.269233	0.157	0.217	1
GBP4	0.214517	-0.252687	0.214	0.268	1
FTH1	0.244131	0.360086	0.998	0.996	1
GNLY	0.267242	-0.545615	0.11	0.145	1
S100A11	0.302214	-0.315019	0.501	0.554	1
CCL4L2	0.334552	-0.325728	0.08	0.108	1
CLIC1	0.372547	-0.313191	0.767	0.804	1
STAT1	0.411923	-0.345604	0.276	0.35	1
LIME1	0.511635	-0.250182	0.797	0.806	1
GZMK	0.512353	-0.26706	0.766	0.802	1
GZMA	0.519528	-0.442229	0.668	0.779	1
TUBB2A	0.619281	0.268718	0.232	0.146	1
CREM	0.644437	0.262574	0.396	0.314	1
IFITM3	0.650478	-0.31866	0.251	0.325	1
GZMH	0.658983	-0.319245	0.26	0.321	1
TNFAIP3	0.6849	0.36445	0.909	0.862	1
PPP1CA	0.713027	-0.264702	0.688	0.735	1
SPN	0.71906	-0.25956	0.313	0.372	1
ANXA2	0.770938	-0.258611	0.419	0.501	1
NFKBIZ	0.825938	0.288798	0.285	0.216	1
GZMM	0.845855	-0.262914	0.765	0.785	1
SYNE1	0.884875	-0.299075	0.326	0.378	1
NKG7	0.89488	-0.461589	0.674	0.755	1
CD3G	0.903906	-0.250088	0.717	0.743	1

## Sheet: DEG_IPFvsLR_CD8 Tmem
DEG_IPF vs LR COVID PF_CD8 Tmem
Column1	p_val	avg_log2FC	pct.1	pct.2	p_val_adj
RPS29	7.92843e-104	1.57565	0.986	0.853	1.28655e-99
MT-ATP8	9.35419e-73	1.27948	0.837	0.436	1.5179e-68
RPS21	1.19608e-120	1.1695	1	0.976	1.94089e-116
RPS26	3.70967e-70	1.11277	0.989	0.948	6.01968e-66
MT-ND3	1.17913e-90	1.08065	0.992	0.932	1.91337e-86
RPS27	1.2622e-129	1.07391	1	0.997	2.04818e-125
RPS28	2.42694e-133	1.04761	0.997	0.995	3.9382e-129
RPL37	2.75258e-125	1.04347	1	0.992	4.46661e-121
RPL38	1.56705e-78	1.04322	0.975	0.819	2.54286e-74
HIST1H1E	2.73056e-21	1.03293	0.545	0.333	4.43088e-17
RPL37A	4.35464e-82	0.925338	0.997	0.938	7.06627e-78
RPL39	1.74064e-112	0.91679	0.994	0.996	2.82454e-108
RPL36	7.48747e-96	0.885988	0.994	0.989	1.21499e-91
RPL34	3.28644e-116	0.848454	1	0.998	5.33291e-112
MT-ND2	1.84587e-39	0.787477	0.978	0.927	2.9953e-35
AES	1.57847e-81	0.778842	0.14	0	2.56138e-77
PIK3IP1	2.11905e-16	0.739397	0.523	0.347	3.43858e-12
H1FX	6.42648e-06	0.71583	0.457	0.381	0.104283
RARRES3	1.35058e-73	0.709572	0.127	0	2.19159e-69
ATP5F1E	1.71024e-31	0.685766	0.934	0.874	2.77521e-27
RPL36A	4.79167e-42	0.667064	0.986	0.955	7.77545e-38
HIST1H4C	1.79046e-14	0.657947	0.62	0.479	2.90538e-10
TMA7	2.59778e-33	0.649883	0.926	0.809	4.21541e-29
RPL35A	1.80289e-80	0.647793	1	0.997	2.92554e-76
TXNIP	2.20798e-17	0.643926	0.931	0.903	3.58288e-13
RPL41	2.8158e-102	0.626905	1	0.998	4.5692e-98
TOMM7	7.91649e-37	0.609428	0.956	0.863	1.28461e-32
MT-ND4L	2.62532e-45	0.591775	1	0.981	4.2601e-41
MTRNR2L12	1.54009e-13	0.587436	0.981	0.959	2.49911e-09
SRSF10	1.18106e-13	0.586633	0.468	0.298	1.9165e-09
RPLP2	5.87323e-66	0.580531	0.997	0.996	9.5305e-62
RPL27	2.89468e-39	0.556096	0.972	0.96	4.6972e-35
EIF5A	3.89367e-16	0.554139	0.76	0.665	6.31825e-12
RPL35	1.82368e-51	0.5514	1	0.985	2.95929e-47
RPL31	1.2182e-32	0.545347	0.967	0.935	1.97677e-28
TRA2B	1.59865e-11	0.542727	0.504	0.347	2.59413e-07
COX7C	5.27875e-27	0.538848	0.895	0.839	8.56583e-23
HIST1H1C	1.1065e-08	0.533351	0.298	0.184	0.000179551
MT-ND5	6.05466e-22	0.49996	0.992	0.961	9.8249e-18
RPL22	2.86865e-31	0.494479	0.994	0.98	4.65497e-27
RPS25	2.5141e-57	0.491012	0.997	0.995	4.07963e-53
PET100	7.35405e-10	0.487483	0.38	0.247	1.19334e-05
PCBP2	8.5623e-16	0.485705	0.829	0.775	1.3894e-11
RPS16	9.3016e-42	0.483348	1	0.994	1.50937e-37
SEPT7	1.09228e-65	0.480309	0.113	0	1.77244e-61
RPL32	1.97974e-59	0.470702	1	0.999	3.21252e-55
MT-ND1	1.11598e-25	0.469267	1	0.982	1.81091e-21
SRRM2	1.9535e-07	0.467299	0.631	0.531	0.00316995
WHAMM	3.20271e-06	0.464193	0.336	0.243	0.0519703
MT-CO3	1.49154e-37	0.462578	1	0.995	2.42033e-33
SEC62	1.07232e-08	0.459532	0.468	0.342	0.000174005
RPS14	9.08872e-58	0.453825	1	0.998	1.47483e-53
SEPT9	5.90985e-61	0.445054	0.105	0	9.58991e-57
RPL30	9.54687e-64	0.441676	1	0.998	1.54917e-59
SEC61G	7.50225e-10	0.440001	0.529	0.392	1.21739e-05
ATP5ME	1.50678e-10	0.434274	0.377	0.234	2.44504e-06
RPS12	4.94584e-46	0.431403	1	0.998	8.02561e-42
RBM39	1.04472e-07	0.428251	0.725	0.653	0.00169526
PTPRCAP	4.50296e-07	0.423734	0.344	0.232	0.00730696
ROMO1	3.70749e-09	0.418145	0.322	0.197	6.01614e-05
PIK3R1	6.26641e-06	0.415816	0.691	0.645	0.101685
CEBPZ	5.28639e-08	0.415065	0.322	0.208	0.000857823
RPS23	2.78408e-48	0.407144	1	0.998	4.51773e-44
RPL23A	1.03888e-38	0.401286	1	0.995	1.68579e-34
RPS15	1.65182e-47	0.401	1	0.998	2.68041e-43
RBM3	2.43354e-13	0.398198	0.832	0.76	3.9489e-09
COX7A2	2.69487e-10	0.39635	0.727	0.61	4.37296e-06
FAU	4.76834e-44	0.393797	0.997	0.998	7.73759e-40
ATG2A	1.17422e-06	0.393704	0.278	0.184	0.0190541
RPS13	1.37844e-32	0.385683	1	0.998	2.2368e-28
NDUFA1	1.99468e-09	0.385342	0.601	0.465	3.23676e-05
SRRM1	1.48689e-07	0.378459	0.697	0.591	0.00241278
RPL23	1.99986e-09	0.377786	0.769	0.694	3.24517e-05
SON	1.70155e-10	0.377218	0.793	0.678	2.76111e-06
SEPT1	2.22566e-59	0.366649	0.102	0	3.61159e-55
TPT1	5.04747e-27	0.356521	1	0.998	8.19052e-23
RPL28	2.17774e-47	0.352335	0.997	0.999	3.53381e-43
MT-CO2	1.69418e-23	0.351256	1	0.998	2.74915e-19
COG3	4.44902e-08	0.345583	0.215	0.116	0.000721943
RPS17	1.52283e-06	0.341951	0.716	0.69	0.0247109
RPS20	5.92788e-11	0.340397	0.871	0.858	9.61917e-07
EIF1B	2.59669e-06	0.337669	0.416	0.31	0.0421365
TOMM5	4.02057e-06	0.337036	0.424	0.319	0.0652418
COMMD6	5.65634e-09	0.331429	0.835	0.796	9.17855e-05
RPL21	8.71516e-24	0.33142	1	0.995	1.41421e-19
ZFAS1	3.96925e-06	0.327127	0.658	0.599	0.064409
RPLP1	8.24028e-24	0.323935	1	0.998	1.33715e-19
ATF7IP2	1.75582e-07	0.323603	0.267	0.159	0.00284916
RPL27A	6.93266e-14	0.32193	0.953	0.909	1.12496e-09
MT-CYB	5.6714e-17	0.318475	1	0.996	9.20298e-13
COX6C	2.36632e-08	0.312156	0.727	0.648	0.000383983
RPL4	1.08756e-12	0.309176	0.981	0.97	1.76478e-08
UBA52	1.98196e-19	0.303344	0.986	0.987	3.21613e-15
CIRBP	1.78789e-07	0.30085	0.898	0.859	0.00290121
RPS19	4.40635e-23	0.299433	1	0.998	7.15019e-19
RPS5	2.73739e-17	0.296177	0.997	0.994	4.44197e-13
UQCR11	5.12626e-08	0.294777	0.76	0.664	0.000831839
RPL9	1.26003e-16	0.292779	0.997	0.995	2.04465e-12
FAM153CP	3.53373e-09	0.289054	0.116	0.043	5.73418e-05
TMSB10	1.63776e-07	0.288169	0.994	0.996	0.0026576
NDUFB1	1.13961e-06	0.275785	0.27	0.166	0.0184925
UQCRB	7.32721e-07	0.274656	0.821	0.785	0.0118899
RPL13A	8.39014e-13	0.266169	0.994	0.991	1.36147e-08
PPDPF	1.41021e-07	0.262696	0.928	0.916	0.00228835
RPL11	3.12778e-23	0.252847	1	0.998	5.07545e-19
RPL24	3.59574e-13	0.251761	0.992	0.993	5.83481e-09
HSP90AB1	2.3273e-06	-0.251081	0.873	0.892	0.0377651
CD99	2.13361e-08	-0.25621	0.774	0.901	0.00034622
TOB2	5.31556e-06	-0.262878	0.036	0.113	0.0862556
ILK	1.66822e-06	-0.26349	0.08	0.181	0.0270702
GABARAP	1.82318e-06	-0.265655	0.667	0.796	0.0295847
UBB	2.00698e-07	-0.265901	0.81	0.892	0.00325673
KDELR1	4.65915e-06	-0.267615	0.204	0.32	0.075604
MLLT3	5.54754e-06	-0.268345	0.094	0.193	0.0900199
GAPDH	1.01718e-11	-0.269403	0.92	0.98	1.65058e-07
NR4A3	2.723e-06	-0.269713	0.077	0.179	0.0441861
MAP7D1	7.91722e-07	-0.270686	0.143	0.272	0.0128473
ATP5PO	2.48596e-07	-0.271338	0.479	0.656	0.00403397
EIF3G	1.01178e-06	-0.274184	0.656	0.772	0.0164181
NDUFA11	1.11743e-06	-0.274194	0.444	0.607	0.0181325
GLRX5	2.2846e-06	-0.276273	0.102	0.215	0.0370722
ARHGDIB	2.95833e-13	-0.27757	0.934	0.981	4.80048e-09
STXBP2	4.80252e-06	-0.277795	0.165	0.284	0.0779305
PNRC1	9.16822e-11	-0.278483	0.887	0.947	1.48773e-06
SYNGR2	5.98735e-06	-0.278817	0.262	0.391	0.0971567
NR4A2	2.70849e-06	-0.279897	0.556	0.705	0.0439507
SELENOW	1.96726e-06	-0.282242	0.421	0.551	0.0319228
EGLN2	4.17355e-06	-0.282303	0.102	0.204	0.0677242
SKP1	1.75846e-07	-0.283986	0.65	0.791	0.00285346
TMEM50A	1.38842e-07	-0.284302	0.427	0.571	0.00225299
SNX3	6.10607e-06	-0.284542	0.281	0.419	0.0990832
RGS19	2.29856e-06	-0.284879	0.185	0.313	0.0372987
TRMT112	6.2213e-06	-0.285396	0.369	0.504	0.100953
HERPUD2	5.68657e-06	-0.285694	0.275	0.406	0.092276
MICOS10	1.42402e-06	-0.286179	0.245	0.387	0.0231075
RBM4	3.05412e-06	-0.286765	0.176	0.302	0.0495593
HM13	1.08733e-06	-0.286855	0.168	0.29	0.0176441
PDIA3	5.06359e-06	-0.286903	0.565	0.671	0.0821668
SAMD9L	6.76024e-06	-0.287326	0.052	0.136	0.109698
CERS2	1.21313e-06	-0.287471	0.047	0.138	0.0196854
SIPA1	4.6808e-07	-0.288935	0.16	0.292	0.00759553
FAM49B	8.18641e-07	-0.289086	0.273	0.415	0.0132841
ITGB2	2.26287e-08	-0.289441	0.601	0.789	0.000367196
LEMD3	4.04418e-06	-0.291033	0.08	0.175	0.0656249
PSMC5	1.28886e-06	-0.291169	0.303	0.449	0.0209143
PSMD13	2.59077e-06	-0.291782	0.157	0.275	0.0420404
GIMAP2	2.18933e-06	-0.292097	0.058	0.15	0.0355263
MRPL51	4.67549e-06	-0.29362	0.135	0.245	0.0758692
RAB1B	6.31582e-06	-0.293669	0.193	0.309	0.102487
MAP2K2	7.14963e-07	-0.294415	0.165	0.305	0.0116017
TLN1	5.00869e-06	-0.295576	0.314	0.451	0.0812761
NCL	7.94196e-07	-0.297067	0.702	0.806	0.0128874
CIAO2A	5.21488e-06	-0.297371	0.118	0.225	0.0846219
IVNS1ABP	3.92102e-07	-0.297412	0.091	0.209	0.00636264
CALM2	2.77836e-08	-0.29785	0.656	0.769	0.000450845
TALDO1	2.733e-06	-0.299004	0.237	0.361	0.0443485
CCND3	3.67277e-07	-0.299787	0.532	0.679	0.0059598
PRDX2	4.76966e-07	-0.299931	0.361	0.508	0.00773972
ARF6	3.77109e-07	-0.301825	0.419	0.572	0.00611935
CRIP1	1.92752e-13	-0.304097	0.675	0.858	3.12779e-09
HNRNPA2B1	8.17357e-08	-0.304295	0.799	0.886	0.00132632
DIAPH1	9.60583e-07	-0.304648	0.248	0.386	0.0155874
SHISA5	4.78988e-07	-0.304934	0.361	0.518	0.00777254
DNAJB9	6.29456e-06	-0.305845	0.152	0.263	0.102142
RPS4Y1	1.85011e-06	-0.306603	0.529	0.687	0.0300217
PSMA5	3.26766e-06	-0.307203	0.201	0.325	0.0530244
RBMS1	1.18801e-06	-0.308055	0.24	0.392	0.0192779
RSBN1L	5.08453e-06	-0.30994	0.163	0.274	0.0825067
HSP90B1	3.05867e-07	-0.310688	0.532	0.695	0.0049633
ECH1	2.80644e-07	-0.311047	0.256	0.409	0.00455401
MSN	1.33673e-07	-0.311115	0.46	0.614	0.00216912
DPY30	2.61957e-06	-0.311147	0.08	0.177	0.0425078
SEPTIN1	5.90703e-07	-0.311198	0.408	0.58	0.00958533
SYNE2	4.55225e-06	-0.311917	0.504	0.64	0.0738693
SLC10A3	1.2967e-06	-0.313004	0.074	0.174	0.0210415
HMOX2	3.72464e-06	-0.313769	0.215	0.338	0.0604397
SH3BP5	2.82925e-07	-0.313832	0.149	0.275	0.00459102
BSG	4.87837e-06	-0.313927	0.397	0.515	0.0791613
MESD	9.90461e-07	-0.314084	0.11	0.222	0.0160722
TRAC	2.71861e-06	-0.314301	0.284	0.422	0.044115
BAX	5.48559e-07	-0.314389	0.317	0.464	0.00890147
LPCAT1	7.26539e-07	-0.314563	0.033	0.12	0.0117895
SRSF7	2.80777e-07	-0.315821	0.747	0.831	0.00455617
SUMO2	9.17525e-10	-0.315865	0.702	0.842	1.48887e-05
CFL1	7.05424e-15	-0.316491	0.912	0.986	1.14469e-10
TUBA1B	3.36046e-08	-0.316816	0.427	0.593	0.000545302
TNFSF12	1.61302e-07	-0.317349	0.066	0.18	0.00261745
LCP2	1.57074e-06	-0.318122	0.402	0.537	0.0254883
TRIR	1.30338e-08	-0.318398	0.636	0.773	0.000211499
HLA-DMA	4.09509e-06	-0.320103	0.113	0.217	0.0664511
RNF139	8.85071e-07	-0.321017	0.157	0.286	0.014362
ANXA2R	6.29619e-06	-0.321333	0.149	0.255	0.102168
ORAI1	3.16532e-07	-0.321442	0.193	0.333	0.00513636
VAMP8	5.58484e-07	-0.321812	0.375	0.513	0.00906251
SSU72	2.78882e-06	-0.321981	0.295	0.427	0.0452542
APOBEC3C	5.56435e-06	-0.323213	0.099	0.195	0.0902927
FBXW5	3.09374e-06	-0.323326	0.207	0.329	0.0502022
PYCR2	3.24868e-06	-0.323864	0.11	0.214	0.0527163
TRIM69	1.01119e-07	-0.324975	0.03	0.124	0.00164085
PCMT1	5.51934e-07	-0.324984	0.121	0.24	0.00895623
VKORC1	2.74487e-07	-0.326147	0.102	0.219	0.00445411
PSME1	2.89794e-12	-0.32682	0.804	0.899	4.70249e-08
CKLF	4.61539e-07	-0.32695	0.275	0.425	0.0074894
ACTG1	4.42537e-16	-0.327233	0.868	0.951	7.18105e-12
CLIC3	6.53769e-06	-0.327643	0.074	0.166	0.106087
SCAMP2	8.40218e-08	-0.328563	0.231	0.381	0.00136342
ARPC3	7.017e-12	-0.328863	0.738	0.889	1.13865e-07
CNN2	3.53827e-09	-0.328974	0.639	0.782	5.74156e-05
PGAM1	5.89502e-07	-0.32906	0.386	0.513	0.00956584
DUSP2	9.64608e-10	-0.329106	0.782	0.898	1.56527e-05
CCDC107	1.79284e-06	-0.330514	0.198	0.32	0.0290924
FLOT1	6.57e-07	-0.330923	0.163	0.289	0.0106611
PTGER4	2.30015e-07	-0.33118	0.264	0.419	0.00373246
RAB29	2.45566e-06	-0.331274	0.171	0.284	0.039848
CFLAR	5.05154e-07	-0.3316	0.253	0.392	0.00819714
DECR1	6.86299e-07	-0.332267	0.135	0.256	0.0111366
NSMCE3	8.30223e-07	-0.334036	0.229	0.377	0.013472
MYO1F	2.7493e-06	-0.335072	0.187	0.311	0.0446129
DNAJB1	1.03642e-07	-0.335445	0.785	0.893	0.00168179
CD3E	1.31915e-16	-0.335506	0.926	0.984	2.14058e-12
BIN2	9.31e-08	-0.336666	0.501	0.64	0.00151073
NXT1	2.78967e-06	-0.337048	0.187	0.307	0.0452679
ARHGAP30	2.99416e-06	-0.33733	0.248	0.374	0.0485862
TAGLN2	5.79189e-09	-0.337948	0.702	0.828	9.39851e-05
SQOR	1.27358e-06	-0.339253	0.094	0.198	0.0206665
ITM2A	9.9197e-07	-0.339989	0.435	0.571	0.0160967
GTPBP6	2.02361e-08	-0.340029	0.083	0.211	0.00032837
TLE5	5.79885e-10	-0.340271	0.664	0.854	9.40979e-06
LINC02084	1.75845e-07	-0.340849	0.044	0.141	0.00285344
RNF5	1.24634e-06	-0.341313	0.102	0.209	0.0202243
LY75	3.77759e-08	-0.342349	0.044	0.151	0.000612989
HP1BP3	1.68718e-07	-0.342957	0.435	0.574	0.00273779
SLFN5	4.96686e-06	-0.343181	0.237	0.362	0.0805972
DCXR	8.556e-07	-0.343345	0.196	0.327	0.0138838
DNAJA1	1.35299e-06	-0.34341	0.336	0.473	0.0219549
GET3	1.27813e-08	-0.34431	0.107	0.246	0.000207402
COPZ1	9.72723e-07	-0.344435	0.135	0.249	0.0157844
PNP	4.41873e-07	-0.345118	0.069	0.174	0.00717027
ACAA2	3.81865e-08	-0.345662	0.102	0.231	0.000619652
BST2	1.88667e-06	-0.34627	0.262	0.39	0.0306149
RALGAPA1	1.14939e-09	-0.346708	0.124	0.289	1.86511e-05
RAP1A	4.24916e-07	-0.34761	0.328	0.476	0.00689511
ANP32A	1.20791e-06	-0.348741	0.259	0.388	0.0196008
PHB	2.68629e-07	-0.349027	0.165	0.286	0.00435905
GHITM	1.7813e-07	-0.349197	0.333	0.473	0.00289051
MATK	5.42625e-06	-0.349776	0.242	0.36	0.0880518
WDR1	2.90824e-07	-0.349971	0.361	0.515	0.0047192
UQCRC1	4.01831e-08	-0.350097	0.182	0.329	0.000652051
GNG2	8.19984e-08	-0.350468	0.27	0.424	0.00133059
IFRD1	2.84137e-06	-0.350589	0.22	0.343	0.0461069
AC119396.1	4.84544e-07	-0.351277	0.11	0.225	0.0078627
CHMP4A	1.09739e-07	-0.351508	0.138	0.27	0.00178073
SNRPN	2.12685e-07	-0.35167	0.237	0.376	0.00345124
CCT7	6.71558e-09	-0.352512	0.289	0.444	0.000108974
RNPEPL1	2.41014e-08	-0.35261	0.19	0.348	0.000391093
WASF2	6.20226e-07	-0.353093	0.281	0.421	0.0100644
SLAMF7	4.30314e-07	-0.353431	0.066	0.17	0.00698271
ARPC4	1.76608e-07	-0.354813	0.322	0.485	0.00286582
SERINC3	7.55087e-08	-0.354915	0.118	0.248	0.00122528
C5orf56	3.62378e-07	-0.35542	0.121	0.242	0.00588031
CYTOR	2.7848e-06	-0.35556	0.182	0.307	0.045189
CASP1	3.63812e-07	-0.356428	0.127	0.247	0.00590358
SMAD7	6.71871e-09	-0.356809	0.096	0.239	0.000109024
ANXA2	2.43391e-08	-0.356982	0.339	0.501	0.00039495
ARAP2	1.35339e-08	-0.357052	0.157	0.306	0.000219614
SIGIRR	2.05866e-07	-0.3577	0.38	0.52	0.00334059
PLK3	5.60013e-08	-0.357943	0.118	0.249	0.000908733
CD3G	3.23906e-10	-0.358771	0.573	0.743	5.25603e-06
ODC1	4.34571e-07	-0.359812	0.259	0.407	0.00705179
SCP2	5.37032e-09	-0.360433	0.215	0.376	8.71442e-05
PRMT1	7.93046e-07	-0.361057	0.226	0.351	0.0128688
VASP	4.95428e-08	-0.361919	0.19	0.339	0.000803931
JPT1	2.01761e-07	-0.36283	0.174	0.306	0.00327397
LMAN2	1.75382e-08	-0.363012	0.27	0.424	0.000284592
CTSD	9.22332e-08	-0.363095	0.242	0.395	0.00149667
TWF2	8.394e-09	-0.363104	0.185	0.337	0.000136209
HAGH	2.86223e-09	-0.363456	0.085	0.219	4.64454e-05
MAD1L1	3.37732e-07	-0.36346	0.165	0.294	0.00548038
ARPC2	2.39387e-14	-0.365216	0.785	0.919	3.88454e-10
PTPN6	2.75651e-06	-0.366864	0.242	0.366	0.0447299
LPXN	3.60648e-08	-0.367593	0.176	0.319	0.000585224
CTSA	3.29529e-06	-0.367598	0.143	0.255	0.0534727
MCL1	9.55882e-12	-0.367754	0.388	0.592	1.55111e-07
SERTAD1	5.03858e-06	-0.368798	0.245	0.364	0.081761
ENO1	1.07717e-09	-0.370146	0.485	0.651	1.74792e-05
APRT	5.85973e-11	-0.370838	0.617	0.766	9.50859e-07
HLA-F	2.29831e-08	-0.370876	0.49	0.642	0.000372946
KHDRBS1	6.85992e-08	-0.371091	0.405	0.56	0.00111316
S1PR4	1.21082e-07	-0.371923	0.24	0.392	0.00196481
CAPZB	1.62137e-10	-0.372197	0.576	0.758	2.631e-06
CD82	2.38884e-08	-0.375032	0.149	0.286	0.000387637
ACAP1	8.93956e-09	-0.37526	0.455	0.615	0.000145062
JAK1	2.04242e-11	-0.375768	0.653	0.805	3.31424e-07
EOMES	2.02371e-06	-0.375797	0.066	0.159	0.0328388
MAPK1	3.22209e-08	-0.376221	0.083	0.207	0.000522849
CSNK2B	3.00071e-10	-0.376569	0.375	0.578	4.86925e-06
H2AFZ	1.67982e-08	-0.37952	0.427	0.583	0.000272584
RNF187	1.47422e-08	-0.379647	0.105	0.239	0.000239222
TSC22D4	9.02279e-08	-0.380906	0.284	0.43	0.00146413
IRF9	9.55426e-07	-0.381822	0.179	0.306	0.0155037
SEPTIN6	5.06319e-10	-0.382488	0.433	0.639	8.21604e-06
SLC66A3	8.51478e-09	-0.382918	0.058	0.177	0.000138169
ARL4C	6.78888e-11	-0.383398	0.545	0.712	1.10163e-06
SDHC	4.85912e-09	-0.38362	0.185	0.342	7.88489e-05
MARCKSL1	3.70363e-07	-0.38434	0.116	0.233	0.00600988
TPI1	7.48105e-10	-0.384468	0.449	0.621	1.21395e-05
HSPD1	3.32629e-07	-0.384518	0.182	0.309	0.00539757
CREM	4.94756e-08	-0.385794	0.171	0.314	0.000802841
POLD4	3.08155e-08	-0.387124	0.273	0.427	0.000500044
IL32	7.75756e-19	-0.387528	0.915	0.934	1.25882e-14
MYL12B	1.38427e-13	-0.388201	0.78	0.891	2.24625e-09
ADGRE5	1.37855e-08	-0.389664	0.355	0.516	0.000223697
TMEM35B	1.06232e-08	-0.392044	0.099	0.23	0.000172383
RAC1	3.37712e-07	-0.394269	0.298	0.442	0.00548005
CHST12	3.13097e-09	-0.394328	0.11	0.251	5.08062e-05
PBXIP1	5.64919e-06	-0.394856	0.333	0.448	0.0916695
HLA-A	1.70688e-27	-0.396176	0.997	0.999	2.76975e-23
ANTKMT	1.07308e-09	-0.396499	0.107	0.258	1.74129e-05
GIMAP1	2.09662e-08	-0.39722	0.157	0.302	0.000340218
HMGN4	1.44002e-08	-0.397859	0.163	0.306	0.000233672
STOM	1.50169e-07	-0.39989	0.154	0.286	0.00243679
ITGA4	1.48276e-08	-0.400316	0.457	0.624	0.000240607
RPN1	9.74132e-10	-0.40048	0.229	0.401	1.58072e-05
CD3D	1.73909e-15	-0.401348	0.749	0.899	2.82202e-11
EMP3	2.6139e-15	-0.401612	0.758	0.893	4.24158e-11
FCMR	1.87321e-08	-0.402666	0.394	0.55	0.000303965
ALOX5AP	2.72266e-07	-0.403295	0.259	0.398	0.00441806
YWHAZ	1.1472e-17	-0.404466	0.796	0.921	1.86156e-13
ARL6IP1	2.30187e-10	-0.405972	0.397	0.596	3.73524e-06
SRM	2.33966e-10	-0.406181	0.132	0.302	3.79656e-06
PFN1	3.00766e-25	-0.406801	0.95	0.996	4.88053e-21
SRSF5	1.12335e-15	-0.407115	0.705	0.854	1.82286e-11
C16orf54	3.06787e-09	-0.407129	0.127	0.27	4.97824e-05
FYN	1.82607e-11	-0.408378	0.377	0.585	2.96316e-07
LCP1	1.21691e-09	-0.408776	0.57	0.726	1.97468e-05
SLC2A3	1.09021e-10	-0.410073	0.449	0.639	1.76909e-06
PSMA7	1.31459e-10	-0.410908	0.493	0.665	2.13318e-06
TMBIM6	8.1454e-11	-0.411327	0.576	0.737	1.32175e-06
TSC22D3	1.28114e-13	-0.412079	0.84	0.937	2.07891e-09
PDLIM2	1.57082e-08	-0.41223	0.149	0.285	0.000254897
MYH9	2.94853e-11	-0.41262	0.614	0.768	4.78458e-07
ATP2B4	1.28355e-07	-0.414232	0.163	0.29	0.00208281
SRSF9	7.79752e-11	-0.414974	0.292	0.482	1.2653e-06
TAP2	5.56858e-09	-0.415086	0.237	0.4	9.03614e-05
TAP1	5.57813e-10	-0.416662	0.262	0.44	9.05163e-06
BCAP31	1.29823e-09	-0.417097	0.397	0.557	2.10664e-05
ARHGAP9	1.01628e-08	-0.417865	0.229	0.38	0.000164911
B2M	2.656e-54	-0.41825	1	1	4.30989e-50
PTGER2	1.90851e-07	-0.418598	0.14	0.264	0.00309693
ITGAL	4.05854e-08	-0.420161	0.212	0.355	0.000658579
M6PR	5.12008e-09	-0.420515	0.229	0.382	8.30835e-05
LDHA	3.27828e-10	-0.42168	0.521	0.684	5.31966e-06
MFSD10	4.23421e-08	-0.422469	0.22	0.361	0.000687085
HLA-E	1.24431e-26	-0.422587	0.959	0.998	2.01914e-22
GBP4	2.10774e-07	-0.422815	0.143	0.268	0.00342023
GIMAP7	1.46976e-07	-0.422937	0.361	0.507	0.00238498
PCED1B-AS1	4.47744e-14	-0.423577	0.639	0.847	7.26555e-10
YWHAQ	3.5252e-11	-0.424724	0.369	0.557	5.72034e-07
IDH2	4.2951e-08	-0.426991	0.256	0.391	0.000696967
SIT1	7.67224e-09	-0.427099	0.127	0.267	0.000124498
TNFAIP8	6.42477e-09	-0.427269	0.306	0.456	0.000104255
SOCS3	1.12137e-09	-0.429033	0.146	0.302	1.81965e-05
RASAL3	1.8069e-08	-0.429353	0.27	0.417	0.000293206
PDCD6	1.05652e-09	-0.430496	0.207	0.372	1.71441e-05
ACTB	2.24559e-29	-0.431001	0.992	1	3.64393e-25
LINC-PINT	1.05698e-11	-0.431227	0.044	0.191	1.71517e-07
CITED2	7.04909e-07	-0.431476	0.309	0.447	0.0114386
WNK1	1.19592e-09	-0.432515	0.218	0.383	1.94062e-05
RCSD1	1.23923e-09	-0.433789	0.311	0.477	2.0109e-05
ICAM2	1.4471e-09	-0.435654	0.176	0.33	2.34821e-05
BTG1	7.9609e-23	-0.436872	0.983	0.993	1.29182e-18
SAMD3	4.06195e-07	-0.437097	0.231	0.357	0.00659133
SLAMF6	1.00691e-09	-0.437242	0.061	0.191	1.63392e-05
HLA-DRB5	3.75848e-07	-0.438243	0.198	0.333	0.00609889
XRCC5	2.28718e-10	-0.438549	0.383	0.552	3.71141e-06
MRPS6	3.21675e-08	-0.439496	0.149	0.279	0.000521982
ARPC5	6.6594e-11	-0.439542	0.342	0.523	1.08062e-06
HLA-DQA1	1.48322e-06	-0.440679	0.08	0.176	0.0240682
OSTF1	1.11392e-11	-0.441358	0.22	0.412	1.80756e-07
TIGIT	6.49722e-08	-0.445962	0.135	0.265	0.0010543
TC2N	2.59404e-10	-0.446152	0.3	0.483	4.20935e-06
GSTP1	1.28565e-11	-0.446399	0.468	0.654	2.08623e-07
MAT2B	1.61286e-08	-0.446526	0.24	0.391	0.00026172
BRK1	6.88105e-13	-0.449841	0.339	0.544	1.11659e-08
CORO1A	6.99764e-21	-0.450385	0.829	0.956	1.13551e-16
C12orf75	6.8821e-11	-0.450461	0.3	0.48	1.11676e-06
ATRX	5.40958e-10	-0.454021	0.275	0.444	8.77812e-06
AHNAK	7.49314e-12	-0.455915	0.639	0.808	1.21591e-07
CMTM3	2.45578e-10	-0.456332	0.163	0.323	3.985e-06
TMEM59	1.22552e-10	-0.456674	0.405	0.583	1.98865e-06
TRAF3IP3	4.52047e-13	-0.4567	0.397	0.593	7.33536e-09
SRPK2	1.07567e-09	-0.459105	0.16	0.308	1.74549e-05
TBCC	1.96615e-10	-0.46033	0.187	0.355	3.19047e-06
ARHGAP25	4.54078e-08	-0.46092	0.152	0.283	0.000736833
DENND2D	2.73655e-10	-0.462434	0.14	0.304	4.4406e-06
ARL4A	6.26679e-08	-0.465776	0.19	0.322	0.00101691
LAT	6.77463e-14	-0.467604	0.455	0.667	1.09932e-09
ATP6V0E1	8.39439e-13	-0.469308	0.449	0.637	1.36216e-08
CSRNP1	8.08472e-09	-0.470593	0.284	0.44	0.000131191
EIF4A1	2.12575e-17	-0.47377	0.625	0.797	3.44946e-13
FOSB	4.79979e-09	-0.475487	0.328	0.49	7.78862e-05
PPP1R18	1.50959e-10	-0.476179	0.284	0.456	2.44962e-06
PYCARD	4.21103e-12	-0.481373	0.107	0.28	6.83323e-08
PECAM1	2.27271e-08	-0.481658	0.091	0.21	0.000368792
UBE2L6	1.4906e-11	-0.481733	0.231	0.421	2.4188e-07
GRK6	7.24054e-11	-0.482073	0.234	0.418	1.17492e-06
GPR183	1.6247e-07	-0.482275	0.231	0.367	0.00263639
TNFAIP3	1.77891e-17	-0.484652	0.722	0.862	2.88663e-13
CHURC1	1.57369e-10	-0.484695	0.251	0.423	2.55363e-06
SH3BGRL3	2.16412e-30	-0.485994	0.956	0.99	3.51172e-26
APBB1IP	5.03337e-12	-0.487057	0.32	0.505	8.16765e-08
TUBB4B	2.04828e-10	-0.487473	0.3	0.465	3.32374e-06
CLEC2D	3.3469e-10	-0.488145	0.275	0.441	5.43101e-06
SRGN	6.50626e-19	-0.488238	0.78	0.914	1.05577e-14
ANXA6	1.54754e-12	-0.488347	0.449	0.634	2.5112e-08
THEMIS	4.8755e-09	-0.489534	0.171	0.317	7.91148e-05
KLRC4	1.30372e-10	-0.490656	0.074	0.22	2.11555e-06
TMBIM4	8.1926e-12	-0.49081	0.223	0.412	1.32941e-07
CTDSP1	6.70078e-13	-0.491665	0.14	0.329	1.08734e-08
CD27	9.04364e-13	-0.492008	0.394	0.589	1.46751e-08
UCP2	5.38353e-15	-0.49273	0.479	0.699	8.73585e-11
LBH	2.1428e-10	-0.492926	0.275	0.452	3.47712e-06
TUBA4A	2.94466e-09	-0.496502	0.41	0.574	4.7783e-05
GZMM	2.07181e-15	-0.496514	0.581	0.785	3.36193e-11
RIPOR2	3.70608e-12	-0.497778	0.466	0.631	6.01385e-08
CD53	3.02523e-11	-0.498739	0.369	0.552	4.90905e-07
RESF1	1.41e-09	-0.499554	0.287	0.457	2.28801e-05
SOCS1	8.13896e-10	-0.500492	0.11	0.257	1.32071e-05
MYL12A	6.74135e-26	-0.504411	0.879	0.981	1.09392e-21
GLIPR1	2.46077e-11	-0.517031	0.19	0.363	3.9931e-07
GNB2	2.80712e-14	-0.517726	0.32	0.545	4.55512e-10
KLRG1	9.27388e-10	-0.528438	0.281	0.438	1.50487e-05
IQGAP2	4.467e-13	-0.529753	0.201	0.399	7.2486e-09
PSMB8	7.63853e-16	-0.531322	0.383	0.617	1.23951e-11
GZMH	3.67427e-06	-0.531452	0.198	0.321	0.0596224
PSME2	1.32824e-17	-0.53231	0.477	0.713	2.15534e-13
TMSB4X	4.10796e-53	-0.534143	1	1	6.66598e-49
ARL6IP5	2.91683e-15	-0.535502	0.551	0.75	4.73314e-11
CDK2AP2	8.98922e-13	-0.535833	0.11	0.289	1.45868e-08
PARP1	2.58516e-12	-0.537415	0.163	0.345	4.19494e-08
SPN	3.90871e-14	-0.54075	0.163	0.372	6.34267e-10
GIMAP5	1.37663e-11	-0.545238	0.163	0.335	2.23386e-07
TPST2	9.90987e-14	-0.545551	0.168	0.366	1.60807e-09
IDS	1.00904e-16	-0.547966	0.438	0.645	1.63737e-12
HLA-C	3.65397e-48	-0.549454	1	1	5.9293e-44
PPP1CA	9.04492e-18	-0.551741	0.532	0.735	1.46772e-13
ACTR3	1.70951e-14	-0.551762	0.322	0.532	2.77402e-10
APOBEC3G	4.19664e-13	-0.553112	0.171	0.367	6.80988e-09
CD8B	2.79839e-12	-0.556358	0.413	0.622	4.54095e-08
ID1	7.2482e-10	-0.557799	0.025	0.138	1.17617e-05
TENT5C	4.08136e-15	-0.562957	0.3	0.538	6.62282e-11
PSMB10	1.02685e-16	-0.568447	0.344	0.572	1.66627e-12
RAC2	2.26584e-29	-0.57151	0.689	0.92	3.67678e-25
PSMB9	6.22759e-22	-0.571703	0.518	0.784	1.01055e-17
BTN3A2	1.91781e-13	-0.572747	0.198	0.392	3.11203e-09
NFATC2	2.30571e-13	-0.573879	0.179	0.374	3.74147e-09
DYNLL1	2.25918e-13	-0.586602	0.174	0.364	3.66597e-09
ARPC1B	2.72965e-26	-0.591885	0.636	0.866	4.4294e-22
LIME1	4.42783e-22	-0.592302	0.584	0.806	7.18504e-18
CLIC1	1.69905e-23	-0.594051	0.556	0.804	2.75704e-19
ABRACL	2.47226e-16	-0.594623	0.251	0.489	4.01174e-12
GBP5	1.17458e-11	-0.600969	0.287	0.469	1.90598e-07
CYBA	1.3788e-30	-0.601234	0.744	0.935	2.23737e-26
CD2	5.43303e-19	-0.601577	0.471	0.704	8.81618e-15
RNF167	1.45584e-16	-0.60975	0.245	0.472	2.3624e-12
FOS	1.38179e-15	-0.610033	0.84	0.946	2.24223e-11
STAT1	1.60565e-09	-0.61392	0.198	0.35	2.6055e-05
OAZ1	2.16411e-30	-0.616847	0.719	0.927	3.5117e-26
CTSC	4.16619e-16	-0.618758	0.284	0.512	6.76048e-12
HNRNPF	6.04905e-16	-0.619607	0.278	0.497	9.81579e-12
LCK	1.93776e-25	-0.62437	0.587	0.814	3.14441e-21
RGS1	2.93214e-11	-0.631387	0.138	0.304	4.75798e-07
SELPLG	2.01225e-18	-0.636028	0.253	0.503	3.26527e-14
NKG7	2.66292e-19	-0.638713	0.504	0.755	4.32112e-15
GIMAP4	1.23572e-15	-0.639787	0.284	0.505	2.00521e-11
SLC9A3R1	8.33065e-19	-0.661498	0.386	0.614	1.35181e-14
CCL5	7.2047e-24	-0.672454	0.791	0.898	1.16911e-19
CSK	2.86912e-21	-0.674369	0.234	0.504	4.65572e-17
PTP4A2	3.24526e-21	-0.682996	0.444	0.684	5.26608e-17
HSPA8	3.22136e-35	-0.68948	0.744	0.929	5.2273e-31
ZFP36	7.46712e-19	-0.69218	0.796	0.901	1.21169e-14
LMNA	1.96199e-12	-0.694231	0.085	0.253	3.18372e-08
PRF1	5.42013e-15	-0.697819	0.185	0.395	8.79525e-11
HLA-DRA	1.34279e-08	-0.699806	0.171	0.312	0.000217894
HLA-DPB1	2.18149e-18	-0.705488	0.402	0.63	3.5399e-14
IL2RG	1.31031e-37	-0.718738	0.603	0.899	2.12624e-33
AC020916.1	8.23462e-20	-0.720666	0.025	0.234	1.33623e-15
TAGAP	3.81334e-19	-0.732531	0.328	0.567	6.18791e-15
KLRK1	3.76955e-19	-0.739413	0.303	0.546	6.11685e-15
CD69	3.71191e-28	-0.747502	0.705	0.882	6.02332e-24
BTG2	1.79751e-23	-0.754859	0.479	0.72	2.91681e-19
HLA-DPA1	5.7708e-18	-0.759934	0.386	0.612	9.36428e-14
PLAAT4	1.70024e-31	-0.762756	0.512	0.814	2.75897e-27
YPEL5	6.07437e-21	-0.771633	0.419	0.637	9.85689e-17
S100A11	1.59236e-18	-0.774262	0.325	0.554	2.58392e-14
CD8A	3.83582e-20	-0.776622	0.405	0.64	6.22438e-16
PTPRC	1.25654e-45	-0.787515	0.818	0.963	2.03899e-41
HLA-DRB1	5.133e-17	-0.791986	0.251	0.484	8.32932e-13
ANXA1	5.43291e-27	-0.806261	0.609	0.807	8.81599e-23
COTL1	8.3654e-30	-0.831152	0.488	0.762	1.35745e-25
CD74	7.99151e-26	-0.836531	0.837	0.945	1.29678e-21
PPP1R15A	3.86843e-29	-0.846597	0.41	0.712	6.2773e-25
PLEK	2.87847e-18	-0.86823	0.176	0.412	4.6709e-14
KLF6	3.27687e-36	-0.891202	0.747	0.906	5.31738e-32
CST7	1.45105e-34	-0.920153	0.523	0.823	2.35461e-30
TUBA1A	2.37189e-30	-0.929456	0.504	0.74	3.84886e-26
PCBP1	4.63438e-43	-0.938068	0.466	0.808	7.52021e-39
DUSP1	2.16415e-51	-0.940427	0.793	0.971	3.51176e-47
IRF1	2.60332e-29	-0.943494	0.46	0.73	4.22441e-25
CXCR4	2.10649e-62	-1.00716	0.813	0.967	3.41821e-58
GZMA	7.16993e-40	-1.0258	0.408	0.779	1.16346e-35
JUN	6.30176e-45	-1.065	0.802	0.955	1.02259e-40
GZMK	1.16506e-40	-1.13583	0.532	0.802	1.89054e-36
KLF2	4.72244e-66	-1.16037	0.815	0.948	7.66311e-62
RGCC	2.21526e-25	-1.28189	0.198	0.479	3.5947e-21
MYADM	5.69851e-44	-1.39486	0.149	0.539	9.24697e-40
CCL4	1.49596e-12	-1.81146	0.11	0.279	2.42749e-08
MTRNR2L8	9.88242e-10	-3.49347	0.275	0.376	1.60362e-05
HBB	2.52464e-45	-4.92121	0.019	0.408	4.09673e-41
INPP4B	7.34254e-06	-0.329784	0.24	0.356	0.119147
TMEM248	7.70222e-06	-0.278687	0.138	0.248	0.124984
PPP4R3A	7.7093e-06	-0.313961	0.157	0.266	0.125099
PPP2R5C	7.80764e-06	-0.319342	0.455	0.571	0.126695
NINJ1	7.93324e-06	0.396292	0.267	0.181	0.128733
STUB1	8.21782e-06	-0.262584	0.3	0.428	0.133351
C18orf32	8.36636e-06	-0.298521	0.19	0.308	0.135761
MDH1	8.41248e-06	-0.287201	0.215	0.329	0.136509
RAD23A	8.57763e-06	-0.265707	0.317	0.446	0.139189
CXCR3	8.6498e-06	-0.308453	0.204	0.331	0.14036
SSBP4	8.66156e-06	-0.281582	0.251	0.384	0.140551
SNHG6	8.97881e-06	0.406095	0.639	0.627	0.145699
PRDX1	9.15095e-06	-0.312894	0.306	0.435	0.148492
MYO1G	9.25027e-06	-0.280775	0.32	0.451	0.150104
TADA3	9.48524e-06	-0.274511	0.16	0.268	0.153917
SNHG16	9.49214e-06	-0.308153	0.185	0.305	0.154029
TAF15	9.61111e-06	-0.352258	0.292	0.402	0.155959
REXO2	9.77262e-06	-0.293084	0.107	0.205	0.15858
IKZF3	9.81572e-06	-0.354638	0.198	0.306	0.15928
VOPP1	9.96554e-06	-0.300632	0.138	0.246	0.161711
POLR2L	1.03858e-05	0.295912	0.501	0.402	0.16853
CDK17	1.13475e-05	-0.266559	0.27	0.387	0.184137
BATF	1.15045e-05	-0.313876	0.066	0.15	0.186683
DDX46	1.15589e-05	-0.263227	0.284	0.404	0.187566
HDAC1	1.15891e-05	-0.337089	0.289	0.399	0.188056
STOML2	1.1603e-05	-0.281724	0.129	0.231	0.188281
KRCC1	1.16426e-05	-0.290285	0.077	0.166	0.188924
CCL4L2	1.19597e-05	-0.636901	0.036	0.108	0.19407
SH3KBP1	1.21817e-05	-0.326761	0.32	0.439	0.197673
JUND	1.30243e-05	0.403525	0.421	0.335	0.211345
HMGB2	1.38959e-05	0.382901	0.51	0.435	0.225489
AKNA	1.40167e-05	-0.289125	0.278	0.41	0.227449
SNX9	1.4099e-05	0.34354	0.16	0.09	0.228784
IQGAP1	1.41055e-05	-0.322527	0.333	0.46	0.22889
NDUFA4	1.44947e-05	0.260354	0.771	0.739	0.235206
CNOT1	1.49544e-05	0.344701	0.242	0.159	0.242665
TRAPPC1	1.49559e-05	-0.26792	0.438	0.571	0.242689
HNRNPH3	1.54998e-05	0.410404	0.463	0.381	0.251515
APOL6	1.56634e-05	-0.296524	0.121	0.217	0.254169
MANF	1.58483e-05	-0.274331	0.105	0.199	0.25717
TEX264	1.61569e-05	-0.279609	0.185	0.295	0.262178
EMB	1.70063e-05	-0.254367	0.366	0.504	0.275961
TNFRSF25	1.74869e-05	0.279301	0.157	0.088	0.28376
RBCK1	1.77172e-05	-0.256937	0.229	0.352	0.287498
SERPINB1	1.82843e-05	-0.331784	0.248	0.357	0.296699
PASK	1.83653e-05	-0.343346	0.127	0.225	0.298014
HOPX	1.85368e-05	-0.353858	0.179	0.288	0.300797
ATG14	1.91691e-05	0.310281	0.138	0.075	0.311057
STAT6	1.94744e-05	-0.264296	0.088	0.179	0.316011
PCMTD1	1.98166e-05	-0.266933	0.08	0.167	0.321564
ABHD14A	2.03719e-05	-0.290658	0.127	0.226	0.330574
PPP1R12A	2.10062e-05	-0.271124	0.267	0.392	0.340868
NDUFB10	2.11886e-05	-0.283758	0.416	0.536	0.343827
PPP2CA	2.14395e-05	-0.267001	0.264	0.388	0.347898
JAK3	2.2175e-05	-0.25872	0.132	0.234	0.359834
TNFRSF14	2.21802e-05	-0.328473	0.336	0.443	0.359919
TMEM126B	2.24435e-05	-0.251657	0.047	0.121	0.364191
SYF2	2.44239e-05	0.305622	0.501	0.417	0.396326
ATF7IP	2.50792e-05	-0.31612	0.204	0.309	0.40696
ATP5MD	2.51013e-05	0.277905	0.526	0.43	0.407318
SYNE1	2.57658e-05	-0.357271	0.267	0.378	0.418101
AC008875.3	2.58746e-05	-0.275398	0.099	0.19	0.419867
ZBTB38	2.59717e-05	-0.309041	0.229	0.343	0.421443
PSMB8-AS1	2.62931e-05	-0.323456	0.171	0.271	0.426659
TMBIM1	2.65369e-05	-0.259252	0.11	0.206	0.430614
FLOT2	2.6941e-05	-0.294892	0.226	0.335	0.437171
CDC25B	2.7273e-05	-0.254901	0.278	0.401	0.442559
ARL5A	2.77854e-05	-0.298005	0.168	0.269	0.450873
SASH3	2.79169e-05	-0.293009	0.218	0.329	0.453008
HIKESHI	2.82684e-05	-0.26959	0.102	0.192	0.458712
RALBP1	2.84059e-05	-0.266969	0.146	0.246	0.460943
ANXA5	2.88728e-05	-0.267901	0.278	0.396	0.46852
ZYX	3.02158e-05	-0.266913	0.391	0.507	0.490311
IRF2	3.027e-05	-0.316863	0.121	0.213	0.491191
GABARAPL2	3.04246e-05	-0.286082	0.38	0.492	0.4937
KPNB1	3.05166e-05	-0.250363	0.237	0.356	0.495192
MBP	3.1143e-05	-0.324953	0.421	0.541	0.505357
CYBC1	3.16936e-05	-0.278167	0.14	0.238	0.514291
PRELID1	3.24081e-05	-0.291677	0.399	0.513	0.525886
CLEC2B	3.35665e-05	-0.265993	0.466	0.601	0.544683
DGKZ	3.498e-05	-0.287889	0.237	0.357	0.567621
IL16	3.50078e-05	-0.280912	0.289	0.404	0.568071
PAGR1	3.52525e-05	-0.257445	0.072	0.151	0.572042
SNRPB2	3.53846e-05	0.273619	0.399	0.301	0.574185
NOL7	3.57957e-05	0.277991	0.485	0.381	0.580856
CD300A	3.60643e-05	-0.250849	0.041	0.111	0.585216
CAPN2	3.67167e-05	-0.257732	0.311	0.435	0.595802
TMEM170A	3.74246e-05	-0.253858	0.113	0.206	0.607289
TMEM258	3.77347e-05	0.267581	0.529	0.43	0.612321
NAXE	3.91494e-05	-0.26961	0.16	0.258	0.635278
DOCK8	4.04687e-05	-0.327855	0.201	0.301	0.656686
GAS5	4.07137e-05	-0.267203	0.645	0.766	0.660661
LY9	4.15121e-05	-0.279118	0.19	0.29	0.673617
PAXX	4.22684e-05	-0.288408	0.457	0.558	0.685889
RBL2	4.25435e-05	-0.30558	0.386	0.507	0.690354
ENY2	4.28894e-05	-0.279639	0.201	0.306	0.695966
BTN3A3	4.371e-05	-0.28908	0.094	0.179	0.709282
LDLRAP1	4.37123e-05	-0.298297	0.152	0.246	0.709319
PPP2R1A	4.53028e-05	-0.300028	0.273	0.376	0.735129
ERLEC1	4.57323e-05	-0.250524	0.118	0.211	0.742098
PRKCH	4.72868e-05	-0.253223	0.35	0.474	0.767323
PSMD7	4.88519e-05	0.305978	0.43	0.336	0.792719
CCT5	4.96976e-05	-0.291637	0.165	0.262	0.806444
DDIT3	5.04017e-05	-0.251012	0.113	0.204	0.817868
RAB24	5.14054e-05	-0.260929	0.096	0.181	0.834156
FAM50A	5.25281e-05	-0.255454	0.135	0.232	0.852373
OSTC	5.37994e-05	-0.252388	0.193	0.299	0.873003
ANAPC11	5.47003e-05	-0.28068	0.284	0.39	0.887622
IL10RA	5.5367e-05	-0.258799	0.369	0.49	0.89844
SAMD9	5.58268e-05	-0.289452	0.091	0.174	0.905901
SMARCA5	5.75597e-05	-0.268729	0.157	0.257	0.934022
ROCK1	5.83871e-05	-0.290729	0.234	0.342	0.947448
TINF2	5.87714e-05	-0.27161	0.127	0.217	0.953684
GOPC	5.90392e-05	-0.291592	0.094	0.176	0.95803
PDIA6	6.11288e-05	-0.266289	0.259	0.37	0.991937
PTGDR	6.19192e-05	-0.2687	0.063	0.138	1
DDX24	6.235e-05	0.347327	0.647	0.581	1
KIAA0040	6.31757e-05	-0.260377	0.066	0.141	1
PHPT1	6.55616e-05	-0.275766	0.149	0.242	1
RNF145	6.57515e-05	0.30394	0.229	0.152	1
PITPNC1	6.78616e-05	-0.273353	0.273	0.392	1
CCNDBP1	6.79307e-05	-0.278772	0.193	0.292	1
DAD1	6.938e-05	-0.268327	0.397	0.531	1
DDX17	6.95981e-05	-0.315043	0.278	0.381	1
RECQL	7.18128e-05	-0.305229	0.116	0.201	1
MEAF6	7.20948e-05	-0.271914	0.256	0.367	1
MVP	7.93044e-05	-0.260954	0.245	0.352	1
JMJD6	8.12797e-05	-0.256268	0.14	0.234	1
UQCRQ	8.38208e-05	0.270621	0.444	0.361	1
ST6GAL1	8.48075e-05	-0.267224	0.061	0.132	1
BRD2	8.64239e-05	-0.263541	0.333	0.447	1
LRRFIP1	8.67397e-05	-0.284889	0.512	0.616	1
N4BP2L2	9.04793e-05	-0.286186	0.342	0.439	1
RNF149	9.30434e-05	-0.268722	0.237	0.342	1
FERMT3	9.35724e-05	-0.262998	0.234	0.338	1
TRIM22	9.47888e-05	-0.268366	0.215	0.317	1
HPCAL1	9.64146e-05	-0.268259	0.163	0.255	1
PRPF38B	9.69182e-05	-0.286926	0.256	0.36	1
NDUFS7	9.69834e-05	-0.256697	0.256	0.364	1
HNRNPLL	9.78704e-05	-0.283449	0.138	0.229	1
PPP1R11	0.000101433	-0.276164	0.143	0.229	1
LAG3	0.000102824	-0.295777	0.121	0.209	1
TSPYL2	0.000103113	0.470579	0.344	0.273	1
RASSF1	0.000104126	-0.267136	0.193	0.295	1
PMS1	0.000108017	-0.257406	0.072	0.143	1
SNRPF	0.000111451	0.268877	0.386	0.303	1
LINC00623	0.00011357	-0.251946	0.138	0.226	1
UCHL5	0.000117762	-0.255532	0.096	0.175	1
IFI35	0.000122506	-0.257573	0.083	0.157	1
ATP5PB	0.000136666	-0.291909	0.386	0.485	1
RSU1	0.000145852	-0.267543	0.138	0.223	1
ISG15	0.000146518	-0.295459	0.154	0.243	1
ITGB1	0.000157077	-0.321304	0.303	0.396	1
TMX4	0.000158151	-0.282867	0.253	0.354	1
PRKACB	0.000166095	-0.267525	0.152	0.239	1
GBP2	0.000177103	-0.258825	0.22	0.314	1
NME4	0.000185743	0.264403	0.157	0.098	1
CYB561D2	0.00018999	-0.260674	0.121	0.202	1
RICTOR	0.000191747	0.289205	0.209	0.141	1
FAS	0.000192076	-0.250246	0.116	0.196	1
PER1	0.000200803	0.297638	0.256	0.186	1
UBE2V1	0.000214918	-0.272416	0.344	0.444	1
RHBDD2	0.000232801	0.308105	0.32	0.235	1
ATP1B3	0.000237153	-0.255899	0.168	0.254	1
RAN	0.000246637	-0.250721	0.54	0.639	1
OGA	0.000248383	0.304759	0.317	0.243	1
ZNF331	0.000250028	-0.32088	0.284	0.384	1
NEAT1	0.000272941	-0.253337	0.298	0.403	1
GBP1	0.000279534	-0.313694	0.105	0.179	1
RAB27A	0.000285542	-0.254565	0.16	0.25	1
YBX3	0.000334302	-0.27404	0.152	0.238	1
EPB41L4A-AS1	0.000351748	0.29646	0.306	0.23	1
DUT	0.000386072	-0.261326	0.289	0.381	1
IFNG	0.000474752	-0.366106	0.066	0.129	1
WDR43	0.000480576	0.261695	0.201	0.138	1
FOXP1	0.000525705	0.353534	0.526	0.487	1
HMGN2	0.00052978	0.300658	0.661	0.633	1
SYNRG	0.000531411	-0.273831	0.187	0.267	1
SESN3	0.000534373	0.330247	0.152	0.095	1
MATR3.1	0.000606833	0.271473	0.198	0.135	1
IFI16	0.00064074	-0.263435	0.171	0.251	1
YTHDC1	0.000654302	0.256028	0.311	0.238	1
SREK1IP1	0.000663229	0.312207	0.207	0.146	1
XPO4	0.00068555	0.262323	0.223	0.159	1
MT2A	0.000709679	0.457229	0.416	0.354	1
RABL6	0.000731627	-0.250358	0.165	0.246	1
EVI2B	0.000757513	-0.255	0.333	0.426	1
SDHAF2	0.000763264	-0.262215	0.174	0.252	1
THRAP3	0.000785933	-0.260786	0.366	0.46	1
PRKCB	0.000788266	-0.25481	0.215	0.3	1
DNMT1	0.00100342	-0.259788	0.182	0.263	1
SCAF8	0.00100942	0.285209	0.157	0.104	1
CDKN1A	0.00108448	-0.265633	0.055	0.111	1
RAD21	0.00110962	-0.253527	0.38	0.46	1
SFXN1	0.00198027	0.2865	0.278	0.22	1
LINC02446	0.00204245	-0.382072	0.14	0.204	1
KLRB1	0.00247471	0.293454	0.223	0.163	1
HIF1A	0.0025172	0.295227	0.226	0.17	1
GADD45B	0.00269032	0.303354	0.556	0.526	1
TRG-AS1	0.00295597	-0.256769	0.127	0.188	1
HLA-DQB1	0.00306816	-0.263946	0.165	0.236	1
DDX21	0.00455413	0.273981	0.366	0.315	1
RIOK3	0.00465084	0.26765	0.284	0.229	1
GZMB	0.00475388	0.282251	0.118	0.075	1
ARID5A	0.00483698	0.278322	0.331	0.277	1
NAP1L1	0.00558367	0.293041	0.548	0.506	1
ZFP36L1	0.00962059	-0.257177	0.479	0.529	1
LINC01578	0.0101855	0.381745	0.322	0.291	1
PPP1R16B	0.0141465	0.36039	0.187	0.147	1
RWDD1	0.0148457	0.252035	0.477	0.447	1
AL138963.4	0.0171446	0.643066	0.366	0.349	1
C4orf48	0.0179081	0.251656	0.218	0.177	1
HIST1H1D	0.0180565	0.320918	0.287	0.238	1
EML4	0.0214082	0.369878	0.587	0.587	1
RUNX3	0.0559079	0.272143	0.375	0.349	1
IL7R	0.199036	-0.280979	0.711	0.695	1
GNA13	0.295852	0.259216	0.19	0.178	1
CHD1	0.46087	0.302728	0.325	0.329	1

## Sheet: MAST_CD8mem Cont vs ER
MAST_CD8 mem Cont vs ER COVID PF
Column1	p_val	avg_log2FC	pct.1	pct.2	p_val_adj
LY6G6F	6.33404e-187	0.000268043	0.984	0.262	1.26681e-183
MMP19	6.53348e-179	1.73616e-05	0.972	0.254	1.3067e-175
GFI1B	3.95847e-168	5.33957e-05	1	0.341	7.91695e-165
IGLV3-1	1.70333e-145	-0.000374374	0.888	0.265	3.40666e-142
IGLV1-47	5.11634e-145	0.0111402	0.895	0.263	1.02327e-141
CR2	5.8225e-143	-0.00109768	0.991	0.379	1.1645e-139
HP	3.5607e-138	-1.74434e-05	0.956	0.322	7.12141e-135
SGMS2	1.11212e-136	-0.000575834	0.856	0.208	2.22424e-133
CXCL3	1.47162e-134	0.000211726	0.993	0.403	2.94323e-131
TBC1D9	1.26534e-133	0.000218138	0.814	0.181	2.53067e-130
GASK1B	7.3887e-131	7.11682e-05	0.933	0.308	1.47774e-127
VNN3	1.58361e-127	-0.000339958	0.956	0.35	3.16722e-124
KLK1	1.69908e-127	0.000196602	0.812	0.203	3.39815e-124
LINC01857	6.42163e-119	-8.70339e-06	0.686	0.115	1.28433e-115
PPP1R14A	1.51328e-118	-9.1962e-05	0.949	0.368	3.02656e-115
AC064805.1	3.84558e-117	-0.000480102	0.949	0.372	7.69116e-114
IGLV3-21	2.88939e-116	5.285e-05	0.749	0.173	5.77878e-113
GP1BA	2.94607e-115	0.00274736	0.877	0.29	5.89213e-112
LINC01503	2.41036e-114	0.000558614	0.76	0.187	4.82073e-111
HGD	1.78012e-113	0.000273704	0.914	0.333	3.56025e-110
CLEC4C	2.65779e-111	0.00243732	0.837	0.247	5.31559e-108
C19orf33	3.31022e-111	0.000167474	0.995	0.48	6.62043e-108
TRPM4	2.25364e-109	-1.76942e-05	0.865	0.283	4.50729e-106
CSF2RA	2.68948e-109	0.0020444	0.798	0.296	5.37897e-106
IGLV2-23	1.84776e-108	-0.000164571	0.977	0.446	3.69553e-105
ADM	1.77499e-106	0.000509089	0.651	0.136	3.54997e-103
RRAD	1.09094e-103	-0.00232207	0.998	0.52	2.18187e-100
STEAP4	1.39584e-103	-4.88094e-05	0.888	0.323	2.79169e-100
ID1	1.7694e-103	-0.330065	0.993	0.593	3.53881e-100
SLC4A1	3.51096e-103	0.000708907	0.995	0.507	7.02193e-100
KLF1	3.73005e-103	0.000837154	0.995	0.507	7.46011e-100
IFITM10	4.29436e-102	-0.000127411	0.914	0.369	8.58872e-99
CR1	7.11701e-102	-0.00501143	0.928	0.389	1.4234e-98
AL731557.1	1.51778e-101	-0.000123659	0.96	0.435	3.03556e-98
NR4A1	9.21461e-99	-0.201338	0.97	0.533	1.84292e-95
C2orf88	3.01582e-98	-0.00166828	0.895	0.348	6.03164e-95
ESAM	5.59523e-97	0.00485046	0.988	0.508	1.11905e-93
AL391807.1	5.69329e-97	5.43226e-06	0.788	0.236	1.13866e-93
FCRL1	1.62449e-96	-4.96369e-06	0.937	0.417	3.24897e-93
CCR10	3.21204e-96	-0.0117626	0.991	0.525	6.42409e-93
KDM6B	8.73979e-96	-0.173892	0.991	0.609	1.74796e-92
S100A8	1.00131e-93	0.13521	0.274	0.546	2.00262e-90
VMO1	1.3643e-93	0.000129919	0.977	0.493	2.7286e-90
AREG	2.96367e-93	-0.325788	0.979	0.61	5.92734e-90
GMPR	1.21391e-92	0.00572511	0.944	0.441	2.42783e-89
TRBV7-7	1.74506e-92	-0.0415321	0.97	0.489	3.49012e-89
DACT1	1.19025e-91	0.000450192	0.851	0.337	2.3805e-88
SYT17	2.24247e-91	0.00424645	0.928	0.461	4.48493e-88
LRRN3	4.498e-91	0.0141031	0.942	0.447	8.996e-88
RBM47	6.33037e-91	0.000220841	0.874	0.362	1.26607e-87
DSC2	1.0424e-90	-5.08277e-06	0.944	0.443	2.08481e-87
HBM	7.36564e-90	0.000717672	0.984	0.523	1.47313e-86
LTBP1	7.41365e-90	-2.1849e-05	0.953	0.46	1.48273e-86
CD300C	1.51215e-89	0.000551102	0.77	0.239	3.0243e-86
AHSP	3.08841e-89	-0.00422723	0.988	0.538	6.17683e-86
CDA	4.12912e-89	0.000365288	0.902	0.385	8.25825e-86
IGHV5-78	5.48369e-89	-0.00046677	0.902	0.408	1.09674e-85
TREML1	5.82543e-89	-0.000589737	0.956	0.468	1.16509e-85
RGS16	6.11308e-89	-0.0985001	0.981	0.565	1.22262e-85
TNS1	1.01919e-88	0.000318252	0.965	0.49	2.03839e-85
PTGS2	2.29773e-88	0.00198987	0.809	0.279	4.59546e-85
CSF2RB	3.98298e-88	0.00221187	0.784	0.256	7.96597e-85
UTF1	5.10432e-88	9.18201e-05	0.947	0.455	1.02086e-84
AEBP1	1.82731e-87	-0.00231395	0.928	0.435	3.65462e-84
CA2	3.91022e-87	0.00193899	0.951	0.467	7.82044e-84
LINC01871	1.75829e-86	0.20443	0.458	0.631	3.51658e-83
IGHV3-21	4.64588e-86	-0.0141585	0.619	0.143	9.29176e-83
MRAS	9.49828e-86	0.000129385	0.905	0.4	1.89966e-82
CMTM5	1.23271e-85	-0.00185	0.947	0.464	2.46542e-82
LIN7A	3.91422e-85	8.42494e-05	0.914	0.414	7.82843e-82
TREM1	1.37383e-84	6.79085e-05	0.816	0.335	2.74766e-81
CASP5	3.41398e-84	0.000595324	0.042	0.294	6.82796e-81
IGHV4-34	3.49981e-84	-0.00062684	0.812	0.299	6.99962e-81
SPARC	9.0693e-84	-0.00468442	0.986	0.551	1.81386e-80
FPR2	9.61109e-84	6.04358e-05	0.995	0.578	1.92222e-80
NID1	2.51617e-83	0.000379586	0.837	0.327	5.03235e-80
LYZ	4.84339e-83	0.127086	0.228	0.509	9.68677e-80
DSC1	3.49241e-82	-0.00412033	0.94	0.47	6.98482e-79
PLD4	7.36794e-82	0.00363875	0.795	0.286	1.47359e-78
MYBL2	8.67613e-81	-0.00203504	0.819	0.313	1.73523e-77
CDKN1A	1.68371e-80	-0.163086	0.986	0.607	3.36742e-77
ZNF331	2.82684e-80	-0.273703	0.956	0.661	5.65369e-77
MS4A4A	4.45414e-80	0.0100664	0.86	0.362	8.90828e-77
AC096667.1	1.09716e-79	-1.90009e-05	0.835	0.333	2.19433e-76
ADAMTSL4	5.76099e-79	-0.00196276	0.956	0.506	1.1522e-75
TUBB1	2.02353e-78	-0.00770864	0.993	0.593	4.04705e-75
IL4I1	3.49173e-78	0.00544903	0.956	0.507	6.98345e-75
PDZK1IP1	3.59567e-78	0.0011786	0.926	0.459	7.19133e-75
DST	1.0239e-77	0.00388947	0.744	0.25	2.04781e-74
POU2AF1	1.67595e-77	-0.0102051	0.967	0.535	3.35189e-74
CNTNAP2	2.87115e-77	-4.36872e-05	0.66	0.185	5.7423e-74
GADD45G	9.00635e-77	-0.0365666	0.863	0.398	1.80127e-73
TRAV8-5	4.28128e-76	0.00539976	0.795	0.305	8.56257e-73
NR4A3	4.34523e-76	-0.198117	0.977	0.638	8.69046e-73
FAXDC2	1.35433e-75	-0.00522052	0.956	0.518	2.70865e-72
PTCRA	4.1506e-75	0.000390866	0.886	0.41	8.30119e-72
CD24	4.47999e-75	-0.00010166	0.902	0.434	8.95998e-72
EMP1	6.06958e-75	-0.0186455	0.94	0.498	1.21392e-71
CLDN5	1.07662e-74	-0.00036522	0.786	0.329	2.15325e-71
CHMP1B	1.08957e-74	-0.259551	0.977	0.658	2.17915e-71
ENHO	2.22296e-73	0.00165366	0.853	0.375	4.44592e-70
NEU1	3.02329e-73	-0.174373	0.972	0.623	6.04657e-70
FAM114A1	3.26644e-73	-4.74662e-06	0.933	0.486	6.53288e-70
ST6GALNAC1	3.83192e-73	0.00148098	0.812	0.334	7.66384e-70
B3GNT5	4.52083e-73	-0.0121632	0.935	0.496	9.04166e-70
GPRC5C	9.07107e-73	0.000711945	0.912	0.46	1.81421e-69
TSHZ2	1.21413e-72	0.00926167	0.926	0.482	2.42826e-69
TPPP3	1.39992e-72	0.000157128	0.928	0.48	2.79985e-69
SMIM5	2.73246e-71	-0.00513884	0.965	0.553	5.46491e-68
GRK3	3.44422e-71	-0.00165354	0.921	0.48	6.88844e-68
ATF3	4.41474e-71	-0.15236	0.967	0.593	8.82948e-68
CXCL2	1.0044e-70	0.000519933	0.651	0.2	2.0088e-67
EREG	2.56654e-70	3.58628e-05	0.777	0.302	5.13307e-67
RASGEF1B	2.70658e-70	-0.108979	0.956	0.588	5.41316e-67
IGF2BP2	3.05752e-70	0.000458904	0.881	0.424	6.11504e-67
FOSL1	6.76185e-70	-0.0083374	0.986	0.612	1.35237e-66
ZNF703	3.15583e-69	-0.0244722	0.986	0.618	6.31165e-66
OLIG1	1.40194e-68	3.09507e-05	0.912	0.47	2.80388e-65
LDB2	2.16535e-68	-0.00499153	0.991	0.624	4.33071e-65
S100P	3.18156e-68	0.000962202	0.888	0.439	6.36312e-65
NFIX	8.94663e-68	-0.0101185	0.953	0.55	1.78933e-64
AC123595.1	1.46146e-67	-0.00517154	0.981	0.608	2.92293e-64
ADTRP	3.02872e-67	-0.000549091	0.907	0.475	6.05743e-64
CREM	2.23952e-66	-0.13901	0.947	0.624	4.47905e-63
ARRDC4	3.44289e-66	-0.00410414	0.837	0.394	6.88579e-63
MAP7	3.54799e-66	-0.00167923	0.949	0.541	7.09598e-63
IRS2	4.1492e-66	-0.0171293	0.853	0.431	8.29839e-63
LRG1	5.45541e-66	5.73942e-05	0.879	0.454	1.09108e-62
GPR15	7.96608e-66	-0.0123967	0.765	0.319	1.59322e-62
C15orf48	1.85439e-65	-0.00144429	0.963	0.573	3.70877e-62
IFI27	3.40751e-65	0.0083683	0.94	0.53	6.81503e-62
RASL11A	5.59335e-65	-0.0109373	0.926	0.513	1.11867e-61
RRP12	1.23684e-64	-0.0738741	0.984	0.651	2.47367e-61
AC147651.1	1.30914e-64	-0.00184985	0.898	0.465	2.61828e-61
GP1BB	1.5644e-64	-0.0048384	1	0.673	3.1288e-61
AP000547.3	3.59364e-64	0.000849011	0.765	0.311	7.18729e-61
P2RX1	3.9453e-64	0.000376862	0.84	0.394	7.89061e-61
TNF	1.82172e-63	-0.209559	0.96	0.601	3.64345e-60
TRIM58	2.41255e-63	-0.000570604	0.986	0.633	4.82509e-60
EGR3	2.93135e-63	-0.00724296	0.953	0.566	5.86271e-60
PF4	1.79794e-62	-0.0111771	0.93	0.527	3.59588e-59
BEX1	2.96002e-62	-0.00350316	0.944	0.549	5.92004e-59
GNG11	3.01044e-62	-0.00209154	0.981	0.628	6.02088e-59
AC016405.3	6.08666e-62	-0.0773255	0.972	0.632	1.21733e-58
ZFAND5	9.2561e-62	-0.144499	0.986	0.709	1.85122e-58
AC020916.1	1.1769e-61	-0.212652	1	0.739	2.35379e-58
PHLDA1	1.39899e-61	-0.150105	0.923	0.573	2.79797e-58
DUSP4	1.72609e-61	-0.101388	0.819	0.424	3.45218e-58
MIR3945HG	2.8332e-61	-3.09992e-05	0.756	0.311	5.6664e-58
CCR7	7.76745e-61	-0.195457	0.963	0.666	1.55349e-57
DUSP5	1.04204e-60	-0.084058	0.919	0.56	2.08408e-57
AP001189.1	1.48909e-60	0.0029343	0.998	0.679	2.97819e-57
AL499604.1	2.31176e-60	-0.0849765	0.905	0.536	4.62352e-57
PNP	5.71421e-60	-0.112871	0.984	0.684	1.14284e-56
SLC24A4	6.5115e-60	8.897e-05	0.649	0.221	1.3023e-56
EGR1	6.81423e-60	-0.454689	0.986	0.714	1.36285e-56
SORT1	7.65214e-60	0.000318527	0.879	0.46	1.53043e-56
COL5A3	8.12675e-60	0.0104581	0.856	0.428	1.62535e-56
NOG	1.69304e-59	0.000251447	0.842	0.424	3.38609e-56
PBX1	1.81792e-59	6.81819e-05	0.923	0.53	3.63583e-56
SNCA	2.988e-59	0.00388284	0.986	0.65	5.97601e-56
BAMBI	3.50743e-59	-0.00592814	0.805	0.383	7.01486e-56
GP6	5.17163e-59	-0.00609549	0.942	0.559	1.03433e-55
IER5	5.88883e-59	-0.242133	0.998	0.754	1.17777e-55
SOCS3	9.27204e-59	-0.202913	0.995	0.746	1.85441e-55
ZG16B	1.19035e-58	-9.28481e-05	0.488	0.125	2.3807e-55
LILRA6	1.19899e-58	-0.000800691	0.737	0.304	2.39798e-55
PFKFB3	1.47578e-58	-0.000583106	0.872	0.478	2.95157e-55
TRAV40	2.07312e-58	0.0172606	1	0.699	4.14625e-55
TNNT1	3.49959e-58	0.000241933	0.912	0.512	6.99917e-55
LINC00937	3.70963e-58	-0.00427751	0.937	0.556	7.41925e-55
RGS2	4.93559e-58	-0.165027	0.965	0.656	9.87118e-55
S1PR3	9.99633e-58	0.000405713	0.8	0.374	1.99927e-54
H1F0	1.19458e-57	0.0199591	0.858	0.44	2.38917e-54
CKS2	2.18824e-57	-0.105716	0.874	0.519	4.37648e-54
CD200	2.36491e-57	-0.00796308	0.781	0.357	4.72982e-54
AL121944.1	2.50617e-57	-0.0432735	0.909	0.538	5.01234e-54
SMAD7	2.72767e-57	-0.214077	1	0.765	5.45535e-54
CTTN	3.89753e-57	-0.000540084	0.572	0.172	7.79507e-54
LINC00989	4.48171e-57	-0.00410285	0.902	0.505	8.96342e-54
CLEC4E	8.07733e-57	0.00565303	0.53	0.143	1.61547e-53
F5	1.21868e-56	-0.00637485	0.863	0.454	2.43736e-53
CD19	1.37055e-56	0.000437302	0.835	0.417	2.7411e-53
CDC42EP2	1.46103e-56	0.00219991	0.677	0.255	2.92205e-53
HBA2	1.54507e-56	-0.0611884	0.995	0.696	3.09013e-53
TRBV5-5	1.67145e-56	-0.13914	0.888	0.495	3.34289e-53
DNAAF2	1.88205e-56	-0.179262	0.972	0.694	3.76411e-53
GADD45A	1.93908e-56	-0.0571477	0.93	0.585	3.87816e-53
HBD	3.27651e-56	0.0011145	1	0.711	6.55302e-53
GTSCR1	4.11735e-56	-0.0125822	0.812	0.399	8.2347e-53
PHOSPHO1	6.31464e-56	0.000850267	0.986	0.664	1.26293e-52
SYNGR1	6.70507e-56	-0.00227256	0.97	0.63	1.34101e-52
RHOBTB3	8.28212e-56	0.00280937	0.937	0.563	1.65642e-52
OAF	8.43797e-56	0.00969993	0.865	0.457	1.68759e-52
AC004817.3	2.14948e-55	-0.00709214	0.928	0.559	4.29896e-52
PIM3	1.44007e-54	-0.0695857	0.94	0.626	2.88014e-51
CD83	1.7301e-54	-0.0831875	0.977	0.677	3.46019e-51
ARHGAP6	2.11933e-54	0.000756383	0.76	0.346	4.23867e-51
PHLDA2	4.73813e-54	-0.0150123	0.833	0.433	9.47627e-51
SGK1	5.3122e-54	-0.101376	0.914	0.569	1.06244e-50
CXCR5	5.61361e-54	-0.0428095	0.907	0.54	1.12272e-50
SNAI1	6.93283e-54	-0.0257442	0.967	0.637	1.38657e-50
LMNA	7.09507e-54	-0.447329	1	0.791	1.41901e-50
SPRED1	1.19258e-53	0.000126757	0.909	0.528	2.38516e-50
ZC3H12A	1.5811e-53	-0.126272	0.9	0.586	3.16221e-50
FAM13A	2.31766e-53	0.00302084	0.942	0.587	4.63531e-50
TMEM40	2.58093e-53	0.000351516	0.802	0.391	5.16185e-50
FAM111B	4.09879e-53	-0.000528032	0.793	0.386	8.19758e-50
NT5M	4.46241e-53	0.00125021	0.963	0.627	8.92481e-50
EDA	5.01939e-53	-0.0148303	0.863	0.475	1.00388e-49
ALAS2	5.46858e-53	-0.00159347	0.967	0.635	1.09372e-49
STAP1	7.99699e-53	-0.0024128	0.826	0.425	1.5994e-49
P2RY2	8.9134e-53	6.13111e-06	0.856	0.457	1.78268e-49
TSPAN33	9.05579e-53	-0.00184011	0.923	0.555	1.81116e-49
STAM	1.6764e-52	-0.0530542	0.942	0.613	3.35279e-49
IER5L	2.16421e-52	-0.0436281	0.898	0.533	4.32842e-49
ODC1	2.53327e-52	-0.110824	0.993	0.77	5.06654e-49
MOB3B	3.51795e-52	-0.00133991	0.777	0.369	7.0359e-49
TRBV19	3.61626e-52	-0.379519	0.809	0.436	7.23253e-49
IFIT3	5.70025e-52	-0.0166683	0.974	0.659	1.14005e-48
HBA1	1.02114e-51	-0.0300122	1	0.732	2.04227e-48
ANKRD26	2.22679e-51	-0.0476046	0.863	0.5	4.45359e-48
CLMN	4.12503e-51	0.00641795	0.923	0.561	8.25006e-48
LDLR	4.37611e-51	-0.0257818	0.947	0.613	8.75221e-48
SOCS1	5.52574e-51	-0.184891	0.988	0.749	1.10515e-47
ENTPD1	6.58325e-51	-0.0169795	0.935	0.588	1.31665e-47
CENPF	6.76339e-51	-0.00385394	0.9	0.531	1.35268e-47
HK2	7.49252e-51	-0.00606688	0.849	0.463	1.4985e-47
ITGB3	1.03647e-50	-0.00107407	0.77	0.366	2.07294e-47
ANKRD55	1.21367e-50	-0.00434591	0.837	0.45	2.42735e-47
VASH1	1.34973e-50	-0.0249068	0.912	0.556	2.69946e-47
MAL	1.4607e-50	-0.147627	0.809	0.482	2.9214e-47
MLF1	1.62073e-50	-0.0462406	0.888	0.532	3.24147e-47
IRF4	2.19056e-50	-0.0140327	0.867	0.492	4.38113e-47
PI16	5.68533e-50	-0.0257164	0.893	0.536	1.13707e-46
LINC00173	6.06809e-50	-0.00168381	0.919	0.561	1.21362e-46
ADGRE3	7.64875e-50	-8.2838e-05	0.798	0.4	1.52975e-46
FGD4	1.09514e-49	6.41573e-05	0.679	0.281	2.19027e-46
IGLV2-11	1.16814e-49	0.0172198	0.967	0.648	2.33627e-46
LIMS2	1.21998e-49	0.00193275	0.905	0.539	2.43995e-46
GPR18	1.24766e-49	-0.0404323	0.83	0.471	2.49533e-46
IFIT1	1.82837e-49	-0.00798007	0.891	0.524	3.65673e-46
LGMN	2.19744e-49	-0.0012548	0.76	0.368	4.39488e-46
SAMD4A	2.27526e-49	-0.00419373	0.867	0.49	4.55051e-46
PLA2G7	2.31991e-49	2.6593e-05	0.791	0.394	4.63981e-46
GRASP	5.92573e-49	-0.0140726	0.863	0.5	1.18515e-45
SLC25A37	6.80784e-49	0.0269383	0.949	0.621	1.36157e-45
KCNG1	8.02468e-49	0.000208013	0.788	0.409	1.60494e-45
CHRM3-AS2	1.10346e-48	-0.01375	0.888	0.538	2.20693e-45
MGLL	1.77604e-48	-0.00485359	0.974	0.671	3.55207e-45
AL627171.2	1.78477e-48	0.173932	0.328	0.457	3.56954e-45
CDCA8	2.20133e-48	0.00630849	0.833	0.447	4.40266e-45
BHLHE40	2.85312e-48	-0.0754278	0.974	0.698	5.70624e-45
CNFN	4.09916e-48	-0.00167412	0.879	0.513	8.19831e-45
RGCC	5.61664e-48	-0.583444	1	0.85	1.12333e-44
ALOX12	1.13105e-47	-0.000187264	0.605	0.256	2.2621e-44
TIMP2	1.29516e-47	0.00150437	0.737	0.344	2.59031e-44
TCF4	1.52691e-47	0.000487735	0.758	0.375	3.05383e-44
IGKV4-1	1.53278e-47	-0.00485309	0.84	0.461	3.06555e-44
DERL3	1.99329e-47	-0.000190802	0.733	0.345	3.98658e-44
PIP5K1B	2.02424e-47	0.0109847	0.758	0.368	4.04847e-44
GUCY1B1	4.14735e-47	-0.000412263	0.728	0.359	8.2947e-44
AC011446.2	4.72584e-47	-0.0284881	0.921	0.586	9.45168e-44
RGS1	5.78616e-47	-0.284609	0.998	0.791	1.15723e-43
PLAUR	5.94225e-47	-0.0182824	0.877	0.525	1.18845e-43
MMD	1.09606e-46	-0.0215067	0.921	0.595	2.19211e-43
CD28	1.55874e-46	-0.0967076	0.947	0.666	3.11748e-43
ZC2HC1A	2.25315e-46	-0.0141753	0.93	0.601	4.50631e-43
CCR4	2.85217e-46	-0.0140036	0.974	0.683	5.70435e-43
PIM2	3.5075e-46	-0.170219	0.949	0.701	7.01499e-43
ARL4A	4.13591e-46	-0.161936	0.993	0.788	8.27183e-43
FAM43A	5.95876e-46	-0.0989036	0.951	0.661	1.19175e-42
PMAIP1	5.95952e-46	-0.173424	0.937	0.672	1.1919e-42
PDE4B	1.09449e-45	-0.0266131	0.891	0.6	2.18898e-42
CDK14	1.11162e-45	-0.00021058	0.733	0.349	2.22324e-42
EPHA4	1.51786e-45	-0.0532439	0.877	0.554	3.03573e-42
TLR5	1.74146e-45	-0.00843605	0.721	0.344	3.48293e-42
CD93	2.12858e-45	0.00128184	0.512	0.306	4.25715e-42
MIR22HG	2.46335e-45	-0.0266277	0.912	0.586	4.92669e-42
AL034397.3	2.62462e-45	0.00343687	0.928	0.595	5.24923e-42
LYPD3	2.77182e-45	-0.0462927	0.847	0.499	5.54363e-42
TNFSF9	3.86882e-45	-0.0211159	0.977	0.699	7.73763e-42
GP9	4.36047e-45	-0.000813419	0.798	0.42	8.72094e-42
SCIMP	5.33773e-45	-0.00228248	0.64	0.263	1.06755e-41
IFI30	5.79191e-45	0.0809932	0.3	0.57	1.15838e-41
MIDN	5.91647e-45	-0.0916193	0.951	0.677	1.18329e-41
CD300LB	7.32672e-45	0.000103584	0.642	0.266	1.46534e-41
ADAP2	9.82667e-45	-0.000625702	0.872	0.52	1.96533e-41
LIM2	1.17346e-44	7.04111e-06	0.905	0.561	2.34693e-41
PELI1	1.24103e-44	-0.140559	0.814	0.518	2.48207e-41
SERTAD3	1.35585e-44	-0.0275364	0.921	0.606	2.7117e-41
GPR35	1.62798e-44	-0.00230391	0.779	0.408	3.25596e-41
SNX9	1.7874e-44	-0.0577746	0.865	0.546	3.5748e-41
IL1RN	1.86377e-44	-0.00162947	0.749	0.371	3.72754e-41
NREP	2.15004e-44	0.003341	0.87	0.513	4.30009e-41
ZBTB32	3.01075e-44	-0.00606272	0.872	0.519	6.0215e-41
IL10	9.04067e-44	-0.00711756	0.777	0.405	1.80813e-40
OSM	1.62007e-43	-0.0593323	0.865	0.545	3.24014e-40
PASK	1.86824e-43	-0.144476	0.926	0.659	3.73648e-40
AC015912.3	1.93199e-43	-0.02272	0.923	0.606	3.86397e-40
RELT	2.0663e-43	-0.02897	0.84	0.495	4.1326e-40
SLC2A3	2.22784e-43	-0.0188305	1	0.805	4.45568e-40
BEST1	2.56369e-43	-0.03774	0.781	0.439	5.12738e-40
DPEP2	3.23415e-43	-0.0140684	0.895	0.573	6.46831e-40
TMOD1	3.32592e-43	0.000254532	0.786	0.433	6.65185e-40
PLEKHO2	4.021e-43	0.00866602	0.867	0.522	8.04199e-40
RAB32	6.24951e-43	-0.00202573	0.66	0.294	1.2499e-39
CEACAM4	6.33418e-43	-7.00468e-05	0.681	0.318	1.26684e-39
RASGRP4	7.38879e-43	-0.0006681	0.626	0.26	1.47776e-39
SERTAD1	8.88017e-43	-0.212554	0.998	0.815	1.77603e-39
TUBB2A	8.95911e-43	-0.163996	0.86	0.583	1.79182e-39
BCAT1	9.13937e-43	-0.002299	0.781	0.414	1.82787e-39
BACH1	1.31086e-42	-0.0160083	0.849	0.514	2.62171e-39
IGHV3-23	1.62601e-42	0.0018138	0.593	0.256	3.25202e-39
TP53I3	2.14504e-42	-0.00156997	0.705	0.341	4.29008e-39
RAB20	3.66035e-42	-0.00189574	0.849	0.505	7.3207e-39
EGR2	3.76384e-42	-0.00126065	0.928	0.612	7.52768e-39
KNL1	4.64825e-42	-0.00207452	0.781	0.418	9.2965e-39
LUCAT1	7.06551e-42	-0.00863906	0.905	0.58	1.4131e-38
AL118516.1	7.38462e-42	-0.129669	0.951	0.702	1.47692e-38
ABHD5	7.44008e-42	-0.0648502	0.919	0.623	1.48802e-38
RCAN3	1.03001e-41	-0.0137115	0.926	0.654	2.06002e-38
LTA	1.04739e-41	-0.0723543	0.949	0.674	2.09477e-38
NAMPT	1.3369e-41	-0.0797089	0.902	0.61	2.6738e-38
TRAV22	1.50437e-41	0.0520323	0.842	0.494	3.00874e-38
IGHV3-15	2.06447e-41	-0.000148517	0.507	0.21	4.12893e-38
TRAF4	2.16318e-41	-0.0224846	0.791	0.454	4.32636e-38
CERCAM	2.26636e-41	0.000846402	0.779	0.419	4.53271e-38
SMOX	2.41092e-41	-0.00395295	0.798	0.439	4.82184e-38
AHR	2.88362e-41	-0.0860137	0.8	0.486	5.76723e-38
IGF2BP3	3.20771e-41	-0.000268261	0.805	0.447	6.41541e-38
TRBV10-3	3.50107e-41	-0.114666	0.912	0.599	7.00214e-38
BIRC3	4.13772e-41	-0.0402232	0.914	0.628	8.27544e-38
KLF11	4.32277e-41	-0.0077959	0.905	0.59	8.64554e-38
LPCAT2	4.40185e-41	0.0064625	0.44	0.128	8.8037e-38
BASP1	5.08018e-41	0.000533274	0.614	0.258	1.01604e-37
ATF5	7.98973e-41	0.0289725	0.828	0.493	1.59795e-37
PDK4	1.05023e-40	0.00104156	0.612	0.296	2.10047e-37
ABLIM1	1.66165e-40	-0.10313	0.953	0.725	3.32331e-37
RAB11FIP1	1.7104e-40	-0.0534699	0.805	0.481	3.4208e-37
BACH2	2.33472e-40	-0.105706	0.835	0.534	4.66944e-37
F13A1	2.6967e-40	0.00581613	0.828	0.478	5.39341e-37
RAPH1	4.2554e-40	0.0232613	0.737	0.377	8.5108e-37
PF4V1	4.49426e-40	-0.0124882	0.923	0.614	8.98851e-37
DAB2	4.8914e-40	0.00439018	0.83	0.482	9.78279e-37
GSPT1	4.94427e-40	-0.0116373	0.93	0.67	9.88853e-37
ICOS	6.07192e-40	-0.00181843	0.847	0.523	1.21438e-36
UGCG	8.93093e-40	0.0189346	0.884	0.57	1.78619e-36
EHD3	8.98531e-40	-0.00374411	0.898	0.58	1.79706e-36
MARCH1	9.21718e-40	0.00536676	0.705	0.348	1.84344e-36
MSRB1	9.22402e-40	-0.0045411	0.933	0.636	1.8448e-36
IFRD1	1.3658e-39	-0.257757	0.998	0.827	2.73161e-36
FOXP3	1.41289e-39	-0.0169218	0.909	0.601	2.82577e-36
GREM2	1.63763e-39	7.17531e-05	0.893	0.575	3.27527e-36
SEMA7A	2.42922e-39	-0.00248425	0.856	0.52	4.85844e-36
SECTM1	3.35744e-39	-0.000561504	0.774	0.425	6.71488e-36
TMIGD2	3.99985e-39	-0.00927296	0.853	0.526	7.99969e-36
IFNGR2	4.61061e-39	-0.00865866	0.802	0.47	9.22121e-36
MAFB	5.3597e-39	-0.00120523	0.853	0.52	1.07194e-35
TNFRSF13C	5.85313e-39	-0.0381148	0.935	0.653	1.17063e-35
TNFRSF9	6.07308e-39	-0.0230361	0.877	0.555	1.21462e-35
SESN3	7.35147e-39	-0.0506661	0.84	0.53	1.47029e-35
STON2	7.39381e-39	1.01024e-06	0.816	0.471	1.47876e-35
HIST1H3D	8.13371e-39	-0.156112	0.947	0.701	1.62674e-35
TNFSF13	9.8399e-39	0.010301	0.667	0.315	1.96798e-35
TCEAL2	1.10395e-38	-0.00172971	0.786	0.44	2.2079e-35
ST14	1.19044e-38	0.00306218	0.721	0.368	2.38088e-35
SPRY1	1.23147e-38	-0.011016	0.733	0.39	2.46294e-35
ARMH1	1.52457e-38	0.0269072	0.705	0.384	3.04914e-35
BNIP3L	1.61279e-38	-0.0446166	0.944	0.69	3.22558e-35
NINJ2	1.62931e-38	-0.000714048	0.928	0.636	3.25862e-35
ICAM1	1.66497e-38	-0.0308829	0.898	0.597	3.32994e-35
LEF1-AS1	1.74767e-38	-0.0206719	0.686	0.354	3.49534e-35
TRBV6-6	1.77612e-38	-0.0721938	0.826	0.49	3.55224e-35
SDCBP	1.84636e-38	-0.0904697	0.893	0.646	3.69272e-35
LINC02185	2.06743e-38	1.85965e-07	0.14	0.471	4.13487e-35
CPNE5	2.36265e-38	-0.0127226	0.781	0.444	4.72531e-35
NFKBIZ	2.36556e-38	-0.106711	0.893	0.632	4.73111e-35
BAIAP3	2.37384e-38	-0.0310935	0.842	0.515	4.74767e-35
TRIB1	2.47217e-38	-0.00406328	0.777	0.434	4.94434e-35
FHIT	2.49154e-38	-0.0108191	0.86	0.545	4.98308e-35
AUTS2	3.16949e-38	0.0353033	0.96	0.694	6.33897e-35
SH3BGRL2	3.42708e-38	-0.000108296	0.619	0.279	6.85416e-35
FOLR2	3.98918e-38	-4.05525e-05	0.623	0.278	7.97836e-35
FOSL2	4.20495e-38	-0.0202924	0.87	0.578	8.40991e-35
PTGER4	5.2392e-38	-0.19693	0.998	0.838	1.04784e-34
GEM	5.64413e-38	-0.0275893	0.77	0.437	1.12883e-34
MARC1	7.85418e-38	0.000237293	0.721	0.371	1.57084e-34
MXD3	7.95971e-38	0.00083001	0.916	0.616	1.59194e-34
ATP2B1	8.97331e-38	-0.0895616	0.949	0.706	1.79466e-34
LEF1	1.55153e-37	-0.216412	0.788	0.564	3.10306e-34
TRBV21-1	1.84611e-37	-0.039792	0.877	0.565	3.69222e-34
WDFY3	2.09496e-37	7.09811e-05	0.744	0.404	4.18991e-34
EGLN3	2.30535e-37	-0.0113085	0.837	0.516	4.6107e-34
GADD45B	2.36567e-37	-0.278597	1	0.865	4.73134e-34
ID3	2.7114e-37	-0.0476997	0.835	0.521	5.4228e-34
LSR	2.73773e-37	-0.075255	0.842	0.564	5.47545e-34
GPR183	2.76117e-37	-0.103685	0.981	0.784	5.52234e-34
ID2	3.09998e-37	-0.157881	0.991	0.805	6.19995e-34
LINC02345	4.13361e-37	3.51915e-06	0.014	0.248	8.26722e-34
PDXK	5.63045e-37	-0.0600312	0.844	0.55	1.12609e-33
RAB30	5.92259e-37	-0.0205424	0.872	0.567	1.18452e-33
TENT5A	8.34144e-37	-0.00294182	0.73	0.407	1.66829e-33
CITED2	1.04024e-36	-0.201432	0.995	0.827	2.08048e-33
MAGEH1	1.07351e-36	-0.0289647	0.83	0.522	2.14703e-33
NLRP12	1.08026e-36	1.02741e-05	0.619	0.279	2.16052e-33
IER3	1.36739e-36	-0.0810572	0.895	0.617	2.73477e-33
OAS3	1.40965e-36	-0.00637119	0.826	0.506	2.81929e-33
GINS2	1.45219e-36	-0.00422862	0.851	0.528	2.90438e-33
CD248	1.52396e-36	-0.029604	0.67	0.347	3.04793e-33
MAP9	1.69223e-36	-0.0642442	0.863	0.568	3.38446e-33
TCEA3	1.7121e-36	-0.0271891	0.847	0.542	3.42419e-33
TNFRSF4	1.79837e-36	0.0201094	0.863	0.547	3.59673e-33
STRBP	1.97438e-36	-0.0143407	0.795	0.473	3.94875e-33
SEC14L1	2.42022e-36	0.00954986	0.86	0.555	4.84043e-33
MAFG	2.84565e-36	-0.0322527	0.784	0.475	5.69129e-33
BRCA1	3.23554e-36	-0.00448139	0.909	0.614	6.47109e-33
CCDC189	3.3755e-36	-0.0146488	0.716	0.379	6.751e-33
PLPP5	3.39314e-36	0.048249	0.902	0.608	6.78629e-33
TOB1	3.5955e-36	-0.0848662	0.867	0.619	7.191e-33
HIST1H2BN	4.19278e-36	0.00525214	0.837	0.521	8.38555e-33
INSIG1	5.23276e-36	0.0115072	0.884	0.6	1.04655e-32
TJP2	7.4918e-36	-0.0143953	0.863	0.55	1.49836e-32
PNOC	8.36858e-36	-0.00019046	0.593	0.261	1.67372e-32
CLEC1B	1.13491e-35	-9.25108e-06	0.781	0.446	2.26981e-32
FOSB	1.36884e-35	-0.585213	1	0.898	2.73768e-32
TRBV10-2	1.6052e-35	-0.0386716	0.926	0.639	3.21039e-32
MIR222HG	1.84217e-35	-0.00271703	0.849	0.534	3.68434e-32
DUSP6	2.49787e-35	-0.0336431	0.865	0.566	4.99573e-32
TFRC	2.57331e-35	0.00705185	0.851	0.545	5.14661e-32
SLC4A10	3.36539e-35	0.00490299	0.828	0.505	6.73078e-32
CD40	3.67134e-35	0.0189431	0.73	0.394	7.34269e-32
CRIP2	4.38029e-35	-0.107321	0.951	0.714	8.76059e-32
IGLV1-44	4.89951e-35	0.000240507	0.547	0.234	9.79901e-32
PPIF	5.21696e-35	-0.036192	0.814	0.516	1.04339e-31
S1PR1	5.51805e-35	-0.154825	0.981	0.794	1.10361e-31
TRAV12-3	5.79819e-35	-0.151635	0.916	0.639	1.15964e-31
AFF3	6.71262e-35	-0.00444343	0.944	0.678	1.34252e-31
KIFC3	8.16223e-35	0.00813893	0.9	0.603	1.63245e-31
SQLE	8.79646e-35	-0.04068	0.812	0.509	1.75929e-31
UNC93B1	9.35049e-35	-0.0295342	0.914	0.638	1.8701e-31
SWAP70	9.71079e-35	0.0150245	0.881	0.579	1.94216e-31
MARCKSL1	9.87948e-35	-0.117224	0.942	0.72	1.9759e-31
DUSP3	1.06812e-34	-0.00529654	0.791	0.464	2.13624e-31
C3orf14	1.11084e-34	0.00526045	0.884	0.584	2.22167e-31
LIMS1	1.60014e-34	-0.0453058	0.895	0.633	3.20027e-31
AC007384.1	1.64062e-34	-0.0792351	0.84	0.56	3.28124e-31
IGKV1-5	2.00295e-34	-0.00455824	0.535	0.218	4.0059e-31
AL355075.4	2.45712e-34	0.00763221	0.853	0.543	4.91425e-31
IFNG	2.55999e-34	-0.149466	0.967	0.737	5.11998e-31
RBM38	2.67259e-34	-0.165028	0.893	0.719	5.34517e-31
BCL6	2.69786e-34	-0.0079323	0.819	0.503	5.39572e-31
RIN1	3.1207e-34	-0.00126877	0.77	0.449	6.2414e-31
ADGRE1	3.13181e-34	-0.0110926	0.807	0.495	6.26362e-31
IGHG3	3.37171e-34	-5.06947e-05	0.521	0.208	6.74343e-31
MCOLN1	3.69479e-34	0.0360755	0.807	0.485	7.38958e-31
GSTM2	4.15595e-34	-0.00974606	0.767	0.447	8.3119e-31
FCGR1B	4.45137e-34	-0.000181515	0.607	0.281	8.90273e-31
HIST1H2AE	5.56296e-34	-0.0216654	0.763	0.447	1.11259e-30
TYROBP	5.99389e-34	0.08465	0.414	0.667	1.19878e-30
OSBPL10	6.6382e-34	-0.0162849	0.765	0.457	1.32764e-30
LDLRAD4	6.93707e-34	-0.0517294	0.777	0.48	1.38741e-30
NRGN	9.09911e-34	-0.0051135	0.751	0.429	1.81982e-30
RASD1	9.56034e-34	-0.0613667	0.828	0.522	1.91207e-30
TBC1D12	1.76378e-33	0.000162425	0.677	0.372	3.52756e-30
CTLA4	1.78054e-33	-0.0386332	0.809	0.507	3.56108e-30
DNM3	1.81148e-33	-0.00972646	0.816	0.502	3.62296e-30
PLP2	1.83668e-33	-0.244283	0.967	0.794	3.67336e-30
ASGR1	2.40838e-33	0.00135228	0.733	0.405	4.81677e-30
SIRPB2	2.47923e-33	-0.000648149	0.507	0.201	4.95847e-30
TNFRSF12A	2.76451e-33	-0.013978	0.76	0.445	5.52903e-30
PLEKHG1	2.99264e-33	-0.0115732	0.835	0.528	5.98528e-30
CTNNAL1	3.11862e-33	4.78495e-05	0.902	0.618	6.23724e-30
TUBA1C	3.49899e-33	-0.0225061	0.937	0.7	6.99798e-30
TRAV26-2	5.24733e-33	-0.0673077	0.898	0.618	1.04947e-29
SLC2A6	6.19649e-33	0.0119939	0.865	0.566	1.2393e-29
MLH3	6.41013e-33	-0.0019607	0.865	0.573	1.28203e-29
AP3M2	8.55941e-33	-0.02808	0.86	0.585	1.71188e-29
PLK2	1.00803e-32	-0.0835857	0.76	0.476	2.01606e-29
HIST1H1B	1.03645e-32	-0.0274358	0.777	0.468	2.0729e-29
FSCN1	1.04944e-32	-0.0197895	0.807	0.507	2.09888e-29
KLRF1	1.19399e-32	0.0922513	0.374	0.583	2.38798e-29
BNC2	1.36941e-32	0.00451367	0.77	0.452	2.73882e-29
CCDC170	2.25302e-32	-2.42953e-05	0.609	0.289	4.50605e-29
ROGDI	2.50655e-32	-0.0157902	0.879	0.595	5.0131e-29
PAX5	2.5551e-32	0.000185546	0.519	0.214	5.11019e-29
RNF144B	2.9889e-32	0.0174526	0.823	0.514	5.97779e-29
ADGRE2	3.23784e-32	-0.0131908	0.723	0.42	6.47568e-29
NACC2	3.80904e-32	0.0319413	0.851	0.551	7.61808e-29
NAIP	3.88967e-32	-0.0378941	0.872	0.6	7.77934e-29
HOOK2	4.39846e-32	-0.0948907	0.788	0.523	8.79693e-29
ZFHX3	5.86526e-32	0.00391961	0.714	0.396	1.17305e-28
TRBV30	5.96069e-32	0.0178389	0.816	0.507	1.19214e-28
FFAR3	6.25834e-32	0.000625371	0.642	0.328	1.25167e-28
PPBP	7.46843e-32	-0.022833	0.909	0.636	1.49369e-28
SLC40A1	8.53165e-32	-0.0184788	0.877	0.598	1.70633e-28
SLCO4C1	1.02019e-31	0.00585851	0.891	0.606	2.04037e-28
CKAP4	1.06079e-31	-0.0127068	0.73	0.432	2.12158e-28
CPNE2	1.07442e-31	-0.0232902	0.858	0.58	2.14884e-28
TOX	1.20107e-31	-0.0537583	0.884	0.621	2.40213e-28
PDE4D	1.35111e-31	0.0441294	0.816	0.547	2.70222e-28
TTC7A	1.52427e-31	-0.0262824	0.893	0.624	3.04854e-28
PTPRS	1.73244e-31	0.000143079	0.637	0.328	3.46489e-28
FCRLA	1.8445e-31	-1.30622e-05	0.656	0.342	3.68899e-28
IGKV3-20	2.0859e-31	-0.00104125	0.819	0.513	4.1718e-28
SIDT2	2.43511e-31	-0.0182023	0.763	0.462	4.87022e-28
TUBB6	2.44782e-31	0.00235649	0.809	0.503	4.89564e-28
TLR8	2.86537e-31	-0.000276522	0.333	0.089	5.73074e-28
CD1D	4.04258e-31	-0.00198934	0.821	0.518	8.08516e-28
IGLV1-40	7.32101e-31	-1.64371e-05	0.574	0.266	1.4642e-27
RTKN2	7.76653e-31	0.004095	0.865	0.578	1.55331e-27
SMIM1	1.00309e-30	0.00733369	0.747	0.433	2.00617e-27
ZBTB16	1.69464e-30	0.0159153	0.788	0.488	3.38928e-27
LYST	1.87505e-30	0.00761034	0.967	0.754	3.75011e-27
AC020659.1	2.92053e-30	-0.00989549	0.905	0.642	5.84105e-27
LINC02694	3.12424e-30	-0.00111097	0.784	0.48	6.24848e-27
PIK3IP1	3.25868e-30	0.03787	0.898	0.678	6.51736e-27
TSPAN13	5.07551e-30	0.00116164	0.467	0.183	1.0151e-26
FXYD6	6.04708e-30	0.000688342	0.623	0.316	1.20942e-26
TTYH3	6.11534e-30	0.00731951	0.835	0.541	1.22307e-26
RBBP8	6.31185e-30	-0.00703116	0.881	0.607	1.26237e-26
SLC1A5	9.16142e-30	-0.0515053	0.702	0.434	1.83228e-26
FASLG	1.04054e-29	0.00605243	0.874	0.596	2.08108e-26
AC239799.2	1.04892e-29	-0.0398819	0.891	0.634	2.09784e-26
PTAFR	1.21133e-29	0.00190094	0.812	0.514	2.42266e-26
JUP	1.23499e-29	0.00307925	0.626	0.344	2.46998e-26
S100B	1.25852e-29	-0.0880637	0.614	0.333	2.51704e-26
C3AR1	1.26009e-29	-0.0148394	0.909	0.652	2.52017e-26
LINC01678	1.32716e-29	-0.00752509	0.835	0.551	2.65431e-26
CLECL1	1.35784e-29	-0.00426398	0.691	0.386	2.71568e-26
KCNK6	1.59058e-29	0.00755799	0.837	0.551	3.18115e-26
ICAM4	1.661e-29	-0.0049091	0.735	0.433	3.32199e-26
LACTB	1.69609e-29	-0.0145667	0.888	0.627	3.39217e-26
POU2F2	2.37594e-29	-0.0882986	0.865	0.621	4.75187e-26
MYL4	2.98134e-29	0.000889143	0.749	0.444	5.96269e-26
ZFAT	3.61931e-29	0.00961799	0.719	0.415	7.23863e-26
RNASE6	4.01971e-29	-0.0069809	0.884	0.615	8.03942e-26
C19orf38	4.12911e-29	0.00308556	0.626	0.32	8.25822e-26
MCL1	4.4719e-29	-0.0625201	1	0.88	8.9438e-26
CYP4F22	4.7528e-29	0.00806561	0.76	0.458	9.5056e-26
PDE3B	4.80616e-29	-0.0237133	0.9	0.676	9.61231e-26
MID1IP1	5.22261e-29	-0.0725008	0.856	0.598	1.04452e-25
DNASE1L3	5.5092e-29	0.000179024	0.609	0.31	1.10184e-25
RORC	5.99616e-29	0.0021795	0.84	0.553	1.19923e-25
KLRC3	6.17399e-29	-0.0093262	0.944	0.713	1.2348e-25
FUT7	6.22143e-29	-0.00531295	0.891	0.624	1.24429e-25
PCDH1	6.875e-29	0.00103375	0.698	0.393	1.375e-25
CD82	1.1752e-28	-0.0280684	0.912	0.684	2.3504e-25
CD55	1.31097e-28	-0.153081	0.923	0.739	2.62194e-25
CXCR3	1.45061e-28	-0.11873	0.958	0.778	2.90122e-25
TUBB4B	1.88318e-28	-0.0554113	0.993	0.85	3.76636e-25
PTX3	2.05445e-28	8.61625e-06	0.04	0.26	4.10889e-25
TRBV13	2.28796e-28	0.153646	0.235	0.448	4.57593e-25
CXCL8	2.56868e-28	0.00088049	0.684	0.384	5.13735e-25
Z93241.1	2.96201e-28	-0.0848416	0.928	0.704	5.92403e-25
RORA	5.58071e-28	-0.049832	0.919	0.731	1.11614e-24
HIST1H3H	5.94599e-28	0.01698	0.765	0.472	1.1892e-24
MAP3K20	6.09936e-28	0.0195702	0.73	0.432	1.21987e-24
SPTBN1	6.36227e-28	-0.0797914	0.86	0.625	1.27245e-24
ATAD5	7.65416e-28	-0.013483	0.844	0.575	1.53083e-24
RALGPS2	8.0308e-28	0.00200172	0.767	0.477	1.60616e-24
IL4R	8.36976e-28	-0.0309943	0.84	0.585	1.67395e-24
KLF10	9.10913e-28	-0.0540453	0.944	0.737	1.82183e-24
MAX	1.02375e-27	-0.0439332	0.963	0.795	2.04751e-24
MTURN	1.08476e-27	-0.0077468	0.688	0.389	2.16952e-24
NABP1	1.1079e-27	-0.0363678	0.86	0.607	2.21579e-24
FHL3	1.14865e-27	-0.0419394	0.856	0.595	2.29731e-24
CCR5	1.38129e-27	0.00569609	0.949	0.724	2.76258e-24
CALML4	1.50053e-27	0.00662067	0.549	0.26	3.00105e-24
SOD2	1.56266e-27	-0.056668	0.87	0.648	3.12532e-24
RRM2	1.8142e-27	0.00584474	0.844	0.567	3.62841e-24
ZDHHC1	1.9021e-27	-0.000673698	0.472	0.233	3.80419e-24
TXK	2.25395e-27	-0.0849003	0.786	0.536	4.50789e-24
TRAV10	2.49609e-27	-0.0407715	0.881	0.619	4.99218e-24
NUP214	3.24439e-27	-0.0682949	0.849	0.606	6.48879e-24
ITGA2B	3.2975e-27	-0.00519087	0.786	0.499	6.59499e-24
DCAF12	3.32461e-27	0.00693273	0.9	0.651	6.64922e-24
PDCD1	3.62827e-27	0.0467849	0.942	0.714	7.25655e-24
CRTAM	3.81648e-27	-0.000708822	0.907	0.667	7.63297e-24
HNRNPLL	3.94119e-27	-0.0682588	0.94	0.733	7.88237e-24
GNA15	4.00707e-27	0.018335	0.637	0.342	8.01415e-24
SPINK2	6.30634e-27	-0.0211144	0.926	0.699	1.26127e-23
HIST1H2BC	6.56809e-27	-0.0389777	0.807	0.541	1.31362e-23
MARCKS	7.30921e-27	0.00720921	0.798	0.513	1.46184e-23
CCDC88A	7.50833e-27	0.00332467	0.805	0.528	1.50167e-23
GABARAPL1	9.45479e-27	-0.0873884	0.844	0.646	1.89096e-23
DSE	9.45969e-27	0.0171214	0.786	0.507	1.89194e-23
BCL3	1.12619e-26	-0.0851426	0.812	0.573	2.25239e-23
TLE3	1.13395e-26	0.00917818	0.865	0.605	2.26789e-23
AC004687.1	1.3649e-26	-0.0459081	0.958	0.76	2.72981e-23
EMILIN2	1.46539e-26	0.0100933	0.714	0.422	2.93078e-23
TSPAN18	1.87971e-26	0.00726377	0.742	0.455	3.75943e-23
HIST1H1A	2.13978e-26	-0.0342458	0.795	0.528	4.27957e-23
CLEC17A	2.19834e-26	-0.000523462	0.312	0.095	4.39668e-23
TRAV38-1	2.31388e-26	-0.117389	0.767	0.495	4.62776e-23
CSGALNACT1	2.50669e-26	-0.0295135	0.77	0.503	5.01339e-23
CD163	2.55147e-26	-0.00353303	0.728	0.439	5.10293e-23
TAGAP	2.62116e-26	-0.123749	0.995	0.878	5.24231e-23
TSPYL2	2.67388e-26	-0.143587	0.881	0.682	5.34776e-23
AP1S2	2.89876e-26	-0.0820756	0.86	0.639	5.79752e-23
QPCT	3.73331e-26	-0.00435534	0.735	0.451	7.46661e-23
SCN1B	3.79722e-26	0.00264108	0.735	0.446	7.59443e-23
FBP1	4.78423e-26	-0.00391151	0.626	0.339	9.56845e-23
AGPAT5	5.02421e-26	-0.0403913	0.795	0.537	1.00484e-22
EPS8	5.50971e-26	-0.0164302	0.779	0.507	1.10194e-22
NPDC1	6.7919e-26	-0.0559638	0.809	0.573	1.35838e-22
MKRN1	7.25068e-26	0.0286658	0.87	0.64	1.45014e-22
HBB	7.35422e-26	-0.396071	1	0.883	1.47084e-22
R3HDM4	8.3182e-26	-0.0328253	0.914	0.721	1.66364e-22
TPM4	8.64191e-26	0.00300752	0.807	0.568	1.72838e-22
TUBA4A	8.76729e-26	-0.126755	1	0.894	1.75346e-22
ALDH1A1	8.83692e-26	0.000120032	0.588	0.311	1.76738e-22
C16orf74	1.02354e-25	-0.00621402	0.753	0.477	2.04708e-22
FAM110A	1.08061e-25	-0.0304061	0.94	0.727	2.16122e-22
CD72	1.10129e-25	-0.0142761	0.809	0.536	2.20258e-22
ALOX5	1.1049e-25	-0.00265281	0.651	0.369	2.20979e-22
GOLGB1	1.25027e-25	-0.0735561	0.872	0.658	2.50055e-22
MEOX1	1.39261e-25	-0.00876638	0.879	0.628	2.78522e-22
HMOX1	1.45579e-25	-0.000504271	0.886	0.636	2.91158e-22
AQP9	1.46989e-25	-0.000318782	0.595	0.312	2.93978e-22
ABI3	1.49301e-25	0.145043	0.947	0.731	2.98601e-22
NR4A2	1.59457e-25	-0.2254	1	0.926	3.18913e-22
ZFP36L1	1.6931e-25	-0.173904	0.995	0.873	3.3862e-22
TBXA2R	2.18342e-25	-0.00346579	0.591	0.323	4.36684e-22
SERPINE1	2.26042e-25	-0.00321399	0.812	0.54	4.52084e-22
LRRK2	2.42328e-25	-0.00198758	0.523	0.299	4.84656e-22
CDK2AP2	2.57358e-25	0.1202	0.984	0.815	5.14715e-22
SEPTIN5	2.65463e-25	-0.00166585	0.767	0.488	5.30927e-22
CADM1	2.71201e-25	-0.00773908	0.895	0.652	5.42403e-22
S100Z	2.83192e-25	0.000134429	0.709	0.428	5.66385e-22
PTTG1	3.06725e-25	0.0446036	0.837	0.578	6.13451e-22
IFNGR1	3.10996e-25	0.00212755	0.914	0.696	6.21992e-22
MAP3K1	3.58758e-25	-0.0851947	0.753	0.513	7.17517e-22
LTBR	4.13082e-25	-0.0057341	0.386	0.146	8.26165e-22
RHOH	4.3071e-25	-0.012442	0.972	0.818	8.61421e-22
HACD1	4.41815e-25	-0.000101089	0.719	0.435	8.8363e-22
TRAV26-1	5.72953e-25	-0.100048	0.684	0.422	1.14591e-21
LGALS3BP	5.87706e-25	0.0215712	0.774	0.504	1.17541e-21
DKK3	5.92716e-25	-0.00929873	0.912	0.682	1.18543e-21
TENT5C	6.0898e-25	0.017198	0.974	0.822	1.21796e-21
SCRN1	6.19445e-25	-0.00164749	0.742	0.473	1.23889e-21
PAG1	6.54323e-25	-0.101602	0.884	0.699	1.30865e-21
MEGF9	7.12341e-25	0.0244221	0.795	0.528	1.42468e-21
ZMIZ1	7.51674e-25	-0.00870767	0.781	0.512	1.50335e-21
SLA2	9.17399e-25	0.0121397	0.912	0.693	1.8348e-21
CTSA	9.69096e-25	-0.0607595	0.893	0.684	1.93819e-21
FLT3LG	1.09374e-24	-0.0197306	0.914	0.744	2.18749e-21
FCGR1A	1.11149e-24	-4.47597e-05	0.523	0.252	2.22298e-21
PTPN13	1.27697e-24	0.0183433	0.686	0.404	2.55395e-21
SH3YL1	1.32408e-24	-0.0214132	0.791	0.546	2.64815e-21
PPP1R14B	1.48162e-24	0.00803036	0.812	0.55	2.96324e-21
DPP4	1.84806e-24	-0.015333	0.835	0.588	3.69612e-21
DYNLL1	1.85604e-24	0.018377	0.991	0.843	3.71208e-21
TRAV13-2	1.86065e-24	-0.123537	0.844	0.601	3.72131e-21
AC012236.1	2.08075e-24	-6.7891e-06	0.709	0.429	4.1615e-21
NFAM1	2.27709e-24	-0.000411839	0.498	0.243	4.55418e-21
IGFBP4	2.47265e-24	0.0118364	0.886	0.646	4.9453e-21
TCL1A	2.6922e-24	0.00876043	0.742	0.475	5.38441e-21
TRAV24	2.70914e-24	-0.0710829	0.919	0.7	5.41828e-21
PPM1N	3.09622e-24	-0.00340121	0.765	0.5	6.19244e-21
GPR146	3.35526e-24	-0.0188515	0.716	0.451	6.71052e-21
GPCPD1	3.57658e-24	-0.0255373	0.863	0.633	7.15316e-21
HHEX	3.66935e-24	0.00340479	0.763	0.489	7.33871e-21
CISH	4.94721e-24	-0.065247	0.933	0.737	9.89442e-21
EAF2	5.47262e-24	-0.0167563	0.812	0.56	1.09452e-20
S100A12	5.79188e-24	0.0208836	0.174	0.369	1.15838e-20
RBP7	6.44081e-24	-0.00566827	0.393	0.157	1.28816e-20
APP	6.51958e-24	-0.015636	0.765	0.503	1.30392e-20
CDC42EP3	8.49141e-24	-0.0599221	0.947	0.765	1.69828e-20
YBX3	9.15045e-24	-0.137297	0.874	0.679	1.83009e-20
ARHGAP15	9.3695e-24	-0.0235966	0.951	0.803	1.8739e-20
LTK	9.54758e-24	-0.00185044	0.658	0.392	1.90952e-20
PLEKHG2	1.05969e-23	0.0112352	0.788	0.525	2.11938e-20
IL2RA	1.30983e-23	0.00495282	0.76	0.491	2.61966e-20
HES1	1.37708e-23	-0.00178474	0.619	0.348	2.75416e-20
JDP2	1.40229e-23	0.00719245	0.502	0.241	2.80457e-20
LMO2	1.47746e-23	0.000528307	0.421	0.176	2.95493e-20
PDLIM7	1.50993e-23	-0.00742424	0.726	0.459	3.01985e-20
IGHV4-59	1.57897e-23	0.0025046	0.333	0.296	3.15795e-20
TRBV28	1.58456e-23	-0.118321	0.902	0.671	3.16911e-20
DDIT4	1.75568e-23	-0.124233	0.97	0.833	3.51136e-20
METTL7A	1.85707e-23	0.0100794	0.847	0.595	3.71414e-20
NIBAN3	3.10593e-23	-0.00437386	0.781	0.518	6.21186e-20
ZEB2-AS1	3.43411e-23	0.00384612	0.777	0.511	6.86822e-20
TTN	3.64376e-23	-0.0369283	0.807	0.561	7.28751e-20
ANK1	4.15301e-23	0.000359379	0.77	0.51	8.30602e-20
MGST2	4.36453e-23	-0.0155779	0.879	0.649	8.72906e-20
FCER2	5.26493e-23	0.000736284	0.528	0.265	1.05299e-19
CAT	6.10634e-23	0.0537172	0.923	0.712	1.22127e-19
TRAV9-2	7.35672e-23	0.0321832	0.84	0.595	1.47134e-19
TRBV4-2	8.70557e-23	-0.435188	0.833	0.604	1.74111e-19
SAT1	1.08737e-22	0.0231705	0.995	0.869	2.17473e-19
TFDP2	1.12616e-22	0.00281572	0.777	0.532	2.25232e-19
NPL	1.18191e-22	0.00251356	0.8	0.545	2.36381e-19
B3GNT7	1.21877e-22	0.0172555	0.505	0.268	2.43754e-19
SULF2	1.45538e-22	-0.00883773	0.605	0.339	2.91075e-19
ETS2	1.50749e-22	-0.0408846	0.767	0.527	3.01498e-19
MCTP1	1.61346e-22	-0.00417294	0.833	0.583	3.22693e-19
AC243829.4	1.93112e-22	0.0040501	0.353	0.6	3.86224e-19
CFP	2.02443e-22	0.00449676	0.705	0.439	4.04886e-19
RPH3A	2.15865e-22	7.43412e-05	0.512	0.255	4.3173e-19
ARHGEF40	2.16801e-22	0.0177616	0.581	0.316	4.33601e-19
NFE2	2.65153e-22	0.000149696	0.626	0.394	5.30305e-19
HCAR3	2.7987e-22	-0.000532689	0.093	0.313	5.5974e-19
AC020656.1	2.90485e-22	0.016221	0.572	0.313	5.80969e-19
PIM1	3.55661e-22	-0.112971	0.914	0.756	7.11322e-19
BRI3	3.69748e-22	-0.0824972	0.665	0.451	7.39496e-19
OSBPL5	3.72153e-22	0.0134371	0.847	0.603	7.44306e-19
IL6ST	3.88474e-22	-0.0470356	0.749	0.512	7.76948e-19
TRAV41	3.9176e-22	-0.00168143	0.677	0.409	7.83521e-19
CD38	4.0589e-22	0.00072455	0.853	0.614	8.11779e-19
MFSD2B	4.21298e-22	0.000613688	0.681	0.418	8.42596e-19
NAAA	5.05277e-22	0.00885878	0.842	0.62	1.01055e-18
IL17RA	5.05336e-22	-0.0533946	0.895	0.699	1.01067e-18
ATP2B1-AS1	5.86578e-22	-0.0321672	0.84	0.618	1.17316e-18
LINC02762	5.96539e-22	0.00125693	0.57	0.314	1.19308e-18
TMEM140	6.20721e-22	-0.012784	0.886	0.664	1.24144e-18
UBXN11	7.13875e-22	-0.0450416	0.907	0.71	1.42775e-18
C5AR2	7.7361e-22	-0.00301552	0.779	0.523	1.54722e-18
PLAAT2	1.03091e-21	0.00549847	0.705	0.441	2.06181e-18
HDAC9	1.03445e-21	0.0199908	0.86	0.625	2.06889e-18
THEMIS	1.03754e-21	0.00592725	0.93	0.744	2.07508e-18
TRAV12-2	1.09598e-21	-0.0913875	0.805	0.562	2.19195e-18
PAK1	1.12858e-21	0.0230793	0.874	0.644	2.25716e-18
PLCB1	1.18861e-21	0.038429	0.842	0.603	2.37723e-18
DAAM1	1.38023e-21	0.0283296	0.835	0.594	2.76047e-18
CENPE	1.39658e-21	-0.00434018	0.712	0.45	2.79316e-18
VIM-AS1	1.49428e-21	-0.0430006	0.886	0.673	2.98856e-18
FCHSD2	1.52635e-21	-0.0299827	0.842	0.611	3.05271e-18
NFKBID	1.58386e-21	-0.00853586	0.779	0.532	3.16773e-18
PRKCQ-AS1	1.63244e-21	-0.0317208	0.926	0.743	3.26487e-18
CD27	1.65812e-21	0.0767762	1	0.888	3.31624e-18
SYCP2	1.73118e-21	-0.0198374	0.779	0.533	3.46236e-18
IATPR	1.95014e-21	0.0175182	0.705	0.444	3.90028e-18
CAVIN2	2.24802e-21	-0.00487595	0.86	0.629	4.49605e-18
ATP1B3	2.25194e-21	0.0190029	0.802	0.58	4.50387e-18
FCRL3	2.73764e-21	0.0122773	0.921	0.717	5.47528e-18
PTGES	2.78145e-21	-4.60316e-06	0.709	0.449	5.56289e-18
PLEC	3.08669e-21	-0.00620342	0.87	0.65	6.17337e-18
C9orf72	3.29743e-21	-0.0251873	0.798	0.57	6.59486e-18
PDGFRB	3.83058e-21	3.99593e-05	0.402	0.173	7.66116e-18
GAS6	3.89004e-21	-0.0121249	0.665	0.416	7.78009e-18
CA1	4.43964e-21	0.00263955	0.721	0.462	8.87929e-18
WDR86-AS1	5.30542e-21	-0.0122553	0.893	0.683	1.06108e-17
BEX3	5.55639e-21	0.00178569	0.644	0.407	1.11128e-17
GATA3	6.16425e-21	-0.0457775	0.951	0.8	1.23285e-17
FABP5	6.24176e-21	-0.059539	0.784	0.555	1.24835e-17
MAFF	6.69685e-21	-0.0724625	0.693	0.477	1.33937e-17
FAM210B	6.89269e-21	-0.0148861	0.812	0.58	1.37854e-17
BCL2L11	6.89515e-21	0.026235	0.826	0.586	1.37903e-17
SSX2IP	7.36078e-21	-0.0102745	0.723	0.477	1.47216e-17
RILPL2	7.69628e-21	-0.0400936	0.758	0.55	1.53926e-17
STMN1	8.07687e-21	0.0398399	0.879	0.66	1.61537e-17
OXNAD1	8.16845e-21	-0.0187135	0.895	0.713	1.63369e-17
TRAV27	9.36434e-21	-0.119698	0.77	0.525	1.87287e-17
ALCAM	1.01087e-20	-0.00334999	0.847	0.614	2.02175e-17
NT5C3A	1.02581e-20	0.094064	0.935	0.742	2.05161e-17
EZR	1.09835e-20	-0.0871858	0.984	0.888	2.19671e-17
CAMK4	1.13588e-20	0.0215593	0.96	0.802	2.27176e-17
TRBV29-1	1.17268e-20	-0.063192	0.791	0.545	2.34537e-17
TRBV7-3	1.25433e-20	-0.0495021	0.649	0.393	2.50865e-17
NEXN	1.36859e-20	0.0160343	0.744	0.491	2.73718e-17
UBE2R2	1.73881e-20	-0.0241063	0.835	0.613	3.47763e-17
CFH	1.77041e-20	0.0527398	0.367	0.537	3.54082e-17
NELL2	1.88491e-20	-0.0168088	0.874	0.681	3.76983e-17
BLVRA	1.98869e-20	0.0238187	0.835	0.608	3.97738e-17
SOX4	2.12761e-20	0.00426247	0.644	0.389	4.25521e-17
NCF4	2.32029e-20	-0.0259641	0.863	0.645	4.64058e-17
NAB2	2.93553e-20	-0.018861	0.812	0.578	5.87106e-17
STRADB	4.19635e-20	0.0268114	0.742	0.496	8.3927e-17
ALDH3B1	4.7008e-20	-0.00320993	0.733	0.483	9.4016e-17
TNFRSF18	5.41846e-20	0.0026248	0.765	0.523	1.08369e-16
CST3	5.57022e-20	0.086607	0.5	0.666	1.11404e-16
INKA1	5.63105e-20	-0.00391437	0.528	0.284	1.12621e-16
TST	5.78265e-20	-0.00534001	0.656	0.405	1.15653e-16
RNF141	5.94886e-20	-0.00264557	0.756	0.519	1.18977e-16
FOXO3	6.94125e-20	-0.015378	0.707	0.476	1.38825e-16
MPIG6B	7.12096e-20	0.00365315	0.679	0.426	1.42419e-16
ADGRG1	7.13327e-20	0.16705	0.928	0.736	1.42665e-16
RAP2B	7.15874e-20	-0.0273964	0.856	0.658	1.43175e-16
GLRX5	7.86511e-20	-0.0469895	0.865	0.672	1.57302e-16
TRBV7-9	8.02181e-20	-0.416042	0.93	0.742	1.60436e-16
TRAT1	8.30911e-20	-0.0495593	0.872	0.69	1.66182e-16
ST6GALNAC4	9.9862e-20	-0.0341115	0.77	0.548	1.99724e-16
TNFSF14	1.02072e-19	0.0147232	0.898	0.689	2.04144e-16
CCDC34	1.08634e-19	-0.0111989	0.756	0.519	2.17268e-16
PGM2L1	1.29456e-19	-0.0610438	0.816	0.596	2.58911e-16
CNR2	1.33406e-19	0.0227391	0.809	0.573	2.66812e-16
ARHGAP18	1.34217e-19	0.0113582	0.847	0.625	2.68433e-16
HIST1H2BH	1.35585e-19	-0.0130994	0.758	0.517	2.71171e-16
MYC	1.50975e-19	-0.0909515	0.772	0.566	3.0195e-16
FAM184A	1.63135e-19	-0.0187774	0.823	0.601	3.2627e-16
TRAV8-2	1.65075e-19	-0.0675879	0.826	0.603	3.3015e-16
C15orf39	1.80558e-19	-0.00885632	0.819	0.596	3.61115e-16
MTPN	1.82093e-19	-0.00926924	0.951	0.799	3.64187e-16
MSC	1.86489e-19	-0.0198854	0.881	0.672	3.72978e-16
RIOK3	2.19027e-19	0.0681647	0.858	0.648	4.38054e-16
PLCG1	2.22146e-19	-0.0531692	0.842	0.646	4.44292e-16
CCDC191	2.28431e-19	-0.0282544	0.833	0.619	4.56862e-16
TRBV6-2	2.40249e-19	-0.187222	0.714	0.474	4.80497e-16
NT5E	2.4838e-19	-0.0471555	0.77	0.552	4.9676e-16
GIMAP5	2.66364e-19	-0.0565325	0.977	0.859	5.32727e-16
LGALS9B	2.70378e-19	-0.00391028	0.507	0.269	5.40755e-16
EPB41L2	2.76692e-19	-0.00370649	0.712	0.473	5.53385e-16
TRAV34	2.8732e-19	-0.0063092	0.616	0.368	5.7464e-16
CCL3L1	2.9686e-19	-0.0127422	0.951	0.777	5.93721e-16
METRNL	3.48301e-19	-0.0494606	0.653	0.437	6.96602e-16
RHOB	3.9472e-19	-0.0398648	0.849	0.643	7.89441e-16
PDGFA	4.24767e-19	-0.00191458	0.07	0.257	8.49534e-16
HLA-DOA	4.56376e-19	-0.0170759	0.712	0.47	9.12752e-16
LINC00892	4.76689e-19	0.109392	0.86	0.649	9.53378e-16
ATP6V1B2	5.01784e-19	-0.0235681	0.884	0.685	1.00357e-15
HERPUD1	5.26735e-19	-0.132205	0.916	0.797	1.05347e-15
SLC31A2	5.34443e-19	0.00929617	0.684	0.438	1.06889e-15
ORAI2	6.58426e-19	-0.0428362	0.791	0.573	1.31685e-15
AC133644.2	7.19819e-19	-0.00903389	0.619	0.385	1.43964e-15
CES1	7.52232e-19	0.0279201	0.921	0.73	1.50446e-15
CCL4	7.80737e-19	-0.575278	0.986	0.853	1.56147e-15
MAP3K3	8.30007e-19	0.0222919	0.686	0.444	1.66001e-15
SAMHD1	8.4874e-19	-0.166592	0.942	0.831	1.69748e-15
LAP3	8.82067e-19	-0.00358212	0.747	0.527	1.76413e-15
NINJ1	8.97541e-19	0.00121121	0.87	0.677	1.79508e-15
ACSL1	9.34692e-19	0.0268844	0.751	0.512	1.86938e-15
MMRN1	1.03399e-18	-0.0012175	0.67	0.426	2.06799e-15
KALRN	1.127e-18	-0.00659919	0.633	0.395	2.25401e-15
H2AFY	1.19506e-18	-0.133536	0.874	0.725	2.39011e-15
TRAV14DV4	1.2403e-18	-0.261171	0.828	0.624	2.48059e-15
AQP3	1.29499e-18	-0.0782741	0.837	0.658	2.58999e-15
RUNX2	1.36398e-18	-0.0511184	0.86	0.668	2.72796e-15
TLR2	1.43331e-18	0.0111911	0.656	0.416	2.86662e-15
RASSF2	1.43578e-18	-0.0491	0.798	0.588	2.87155e-15
NUCB2	1.58582e-18	-0.0126047	0.977	0.847	3.17165e-15
AC017104.1	1.66111e-18	0.0159786	0.453	0.228	3.32223e-15
TRAV21	1.74569e-18	-0.0131247	0.777	0.546	3.49138e-15
BLVRB	1.92267e-18	0.0352585	0.76	0.525	3.84535e-15
KLRC1	1.96657e-18	-0.0348746	0.893	0.697	3.93314e-15
NUAK2	2.17347e-18	-0.0160334	0.695	0.462	4.34694e-15
SCO2	2.37059e-18	-0.0289575	0.867	0.667	4.74118e-15
CHST2	2.67281e-18	0.00345148	0.619	0.377	5.34562e-15
HMGN5	2.68308e-18	-0.00906723	0.851	0.638	5.36615e-15
GTF3C1	2.94039e-18	-0.0504981	0.87	0.681	5.88078e-15
RETN	3.08066e-18	-0.00586826	0.728	0.496	6.16132e-15
KLF4	3.12471e-18	-0.016622	0.595	0.377	6.24942e-15
H1FX	3.60049e-18	-0.0405588	0.856	0.69	7.20099e-15
TRBV11-1	3.78598e-18	-0.0413679	0.77	0.538	7.57196e-15
E2F5	3.87126e-18	-0.00320543	0.574	0.339	7.74251e-15
FAM214B	4.20189e-18	-0.00693353	0.772	0.545	8.40378e-15
ACTN1	4.48467e-18	-0.052465	0.772	0.561	8.96933e-15
EPHB6	4.52345e-18	-0.0110422	0.781	0.557	9.04689e-15
IGLC2	4.61692e-18	0.00107336	0.395	0.188	9.23384e-15
ATP2B4	4.89308e-18	-0.0100619	0.944	0.789	9.78616e-15
NEFL	5.16526e-18	-0.00243805	0.677	0.449	1.03305e-14
AC253572.2	5.18115e-18	0.0212855	0.812	0.591	1.03623e-14
NAP1L1	5.68128e-18	0.048028	0.937	0.789	1.13626e-14
STX11	6.27893e-18	-0.0383679	0.709	0.492	1.25579e-14
ASRGL1	6.38755e-18	-0.00974125	0.651	0.411	1.27751e-14
TRBV10-1	6.4231e-18	-0.084787	0.858	0.652	1.28462e-14
TESPA1	6.91397e-18	-0.104393	0.621	0.45	1.38279e-14
PITHD1	9.88548e-18	-0.0236382	0.865	0.691	1.9771e-14
CD70	9.93919e-18	-0.00512673	0.914	0.727	1.98784e-14
MPP1	1.14072e-17	0.00274731	0.795	0.571	2.28145e-14
GLIPR2	1.19463e-17	0.100701	0.893	0.7	2.38925e-14
GCA	1.21874e-17	0.042722	0.784	0.557	2.43748e-14
TRBV7-2	1.22551e-17	-0.267008	0.709	0.491	2.45102e-14
SIT1	1.31094e-17	0.0289458	0.937	0.775	2.62188e-14
TP53I11	1.32087e-17	-0.000673802	0.865	0.66	2.64174e-14
BID	1.3592e-17	0.0530664	0.823	0.61	2.71841e-14
PLEKHF1	1.49056e-17	0.00262228	0.847	0.646	2.98112e-14
VCAN	1.53977e-17	0.00967906	0.253	0.452	3.07955e-14
NCAPG2	1.79607e-17	-0.00712732	0.719	0.487	3.59215e-14
CDCA7L	1.82633e-17	0.0101677	0.619	0.384	3.65265e-14
ISG15	1.89761e-17	0.0810058	0.898	0.709	3.79523e-14
ADGRE5	2.03301e-17	-0.00968174	0.988	0.881	4.06603e-14
CMPK2	2.11244e-17	-0.0133392	0.849	0.648	4.22488e-14
ITGA6	2.39144e-17	-0.0483814	0.751	0.558	4.78289e-14
HIST1H4F	2.41291e-17	0.0288614	0.567	0.334	4.82583e-14
SMC2	2.45348e-17	-0.0350082	0.842	0.639	4.90696e-14
SLC16A3	2.46498e-17	0.0030548	0.812	0.6	4.92995e-14
RSAD2	2.58741e-17	-0.0039934	0.826	0.611	5.17481e-14
FECH	2.67521e-17	0.0198184	0.772	0.547	5.35042e-14
LINC00309	2.70395e-17	-0.000430957	0.549	0.319	5.4079e-14
RAB13	2.74086e-17	-0.000617671	0.479	0.255	5.48172e-14
PERP	2.7558e-17	0.01896	0.823	0.611	5.51159e-14
SLC25A39	2.75875e-17	-0.0696385	0.86	0.704	5.5175e-14
TRDV2	3.00948e-17	0.0538457	0.412	0.6	6.01897e-14
CHST15	3.25401e-17	-0.00105229	0.337	0.154	6.50802e-14
TRBV23-1	3.46444e-17	-0.0276336	0.663	0.435	6.92889e-14
ENC1	3.49768e-17	-0.0112701	0.823	0.621	6.99536e-14
SATB1	3.51014e-17	-0.0866055	0.821	0.652	7.02029e-14
PPM1J	3.65144e-17	-0.00276322	0.474	0.253	7.30288e-14
TTC39C-AS1	3.68128e-17	-0.0121902	0.742	0.528	7.36257e-14
EPB42	3.8592e-17	0.000640743	0.679	0.445	7.71839e-14
MYADM	4.01088e-17	-0.241815	1	0.934	8.02175e-14
NOSIP	4.09294e-17	0.00243664	0.956	0.837	8.18589e-14
GSN	4.28224e-17	0.0181823	0.74	0.51	8.56448e-14
OASL	4.31595e-17	-0.0428193	0.881	0.698	8.63191e-14
CLEC10A	4.37491e-17	0.0110729	0.628	0.397	8.74983e-14
MAP2K3	4.42798e-17	0.00439249	0.886	0.705	8.85596e-14
AC103591.3	4.44464e-17	0.16371	0.26	0.323	8.88927e-14
CEBPA	4.55175e-17	-0.00397031	0.751	0.528	9.1035e-14
BCL2A1	4.91472e-17	0.0157421	0.867	0.678	9.82945e-14
PLXNC1	5.07328e-17	0.03622	0.807	0.589	1.01466e-13
JUND	5.52064e-17	0.0145372	0.886	0.738	1.10413e-13
CMTM6	5.74651e-17	-0.0290408	0.898	0.735	1.1493e-13
TRBV25-1	6.07955e-17	0.0885287	0.681	0.449	1.21591e-13
AKR1C3	6.09079e-17	0.0427345	0.726	0.503	1.21816e-13
LTA4H	7.0182e-17	-0.0555508	0.853	0.676	1.40364e-13
TPM2	8.06343e-17	-0.00535658	0.64	0.41	1.61269e-13
GNG2	8.43555e-17	0.107021	0.984	0.866	1.68711e-13
HIST1H2BF	8.84984e-17	-0.0120213	0.728	0.504	1.76997e-13
FCGRT	8.9275e-17	0.0238314	0.684	0.473	1.7855e-13
NFKBIE	9.01759e-17	0.00166186	0.728	0.507	1.80352e-13
FADS1	1.01226e-16	0.00157543	0.667	0.437	2.02453e-13
HBQ1	1.04822e-16	0.0026259	0.667	0.44	2.09643e-13
SPINT2	1.08125e-16	-0.0593593	0.633	0.442	2.1625e-13
TPM1	1.15396e-16	-0.0168978	0.781	0.565	2.30793e-13
ITM2A	1.26049e-16	-0.0022016	0.993	0.89	2.52098e-13
KIR3DL2	1.27038e-16	-0.000701762	0.909	0.728	2.54077e-13
C1orf162	1.4049e-16	-0.0749017	0.798	0.611	2.80981e-13
MACROD2	1.62818e-16	2.03634e-05	0.153	0.358	3.25637e-13
SMC4	1.91411e-16	0.0292963	0.819	0.612	3.82822e-13
SHTN1	2.05129e-16	-0.00172132	0.633	0.407	4.10258e-13
ZNF467	2.18099e-16	0.0246628	0.605	0.377	4.36198e-13
ENKUR	2.38447e-16	0.000808349	0.623	0.394	4.76895e-13
ACRBP	2.65432e-16	-0.00262794	0.619	0.391	5.30865e-13
GBP2	2.69134e-16	0.01717	0.93	0.777	5.38268e-13
NIBAN1	3.32506e-16	0.0109876	0.937	0.784	6.65012e-13
USP10	3.39755e-16	-0.0201142	0.8	0.611	6.7951e-13
CEBPD	3.73725e-16	0.0400468	0.872	0.68	7.4745e-13
C20orf27	3.84876e-16	0.00708978	0.728	0.525	7.69752e-13
IGF2R	3.92084e-16	-0.0533046	0.805	0.619	7.84167e-13
UBXN10-AS1	4.38619e-16	-0.00196845	0.714	0.491	8.77237e-13
FCGR3A	4.60273e-16	0.254892	0.672	0.779	9.20546e-13
NBPF14	4.73201e-16	-0.0124255	0.774	0.566	9.46402e-13
RARA	4.93924e-16	-0.0578928	0.774	0.598	9.87848e-13
KIAA0513	5.31013e-16	0.00877369	0.709	0.488	1.06203e-12
NR1D1	5.34051e-16	-0.0168297	0.795	0.591	1.0681e-12
SNN	5.42854e-16	-0.01774	0.53	0.336	1.08571e-12
BCL2	5.86441e-16	-0.0474748	0.774	0.6	1.17288e-12
TUBA1B	6.15027e-16	0.0886879	1	0.918	1.23005e-12
MYO1F	6.40239e-16	0.142077	0.953	0.803	1.28048e-12
CTBP2	6.82176e-16	-0.00717731	0.812	0.603	1.36435e-12
IL2RB	6.99338e-16	0.0707961	0.909	0.736	1.39868e-12
LYL1	7.3465e-16	0.0171165	0.7	0.477	1.4693e-12
ITGA5	7.39448e-16	-0.00808504	0.816	0.616	1.4789e-12
TNFSF13B	7.69101e-16	0.00273216	0.681	0.459	1.5382e-12
FBXO7	8.22384e-16	0.065604	0.881	0.712	1.64477e-12
HLA-DQA1	8.33605e-16	0.0963231	0.94	0.781	1.66721e-12
VSIR	8.88842e-16	0.0540271	0.953	0.817	1.77768e-12
NRROS	1.01436e-15	-0.0122028	0.747	0.534	2.02872e-12
CDKN2D	1.04443e-15	-0.0279715	0.912	0.757	2.08886e-12
PGRMC1	1.04817e-15	-0.00688037	0.77	0.563	2.09633e-12
TSPAN3	1.10121e-15	0.0271603	0.849	0.655	2.20243e-12
PTPN18	1.11239e-15	0.0106134	0.84	0.652	2.22478e-12
FERMT3	1.1184e-15	0.0697683	0.926	0.768	2.23679e-12
MIR155HG	1.13011e-15	0.0735054	0.723	0.51	2.26022e-12
MZB1	1.15258e-15	0.0257033	0.679	0.456	2.30515e-12
SMIM14	1.15577e-15	0.0390854	0.863	0.67	2.31153e-12
BCL11B	1.26104e-15	0.105887	0.926	0.773	2.52208e-12
PAPSS2	1.26674e-15	6.76692e-05	0.295	0.124	2.53348e-12
LTB	1.31471e-15	-0.0984167	0.991	0.916	2.62943e-12
PRF1	1.37312e-15	0.380016	0.991	0.886	2.74623e-12
S100A9	1.48763e-15	0.0991404	0.36	0.406	2.97526e-12
SH2B3	1.52296e-15	0.00280804	0.805	0.601	3.04592e-12
TRAV3	1.71185e-15	-0.047851	0.733	0.517	3.4237e-12
DMTN	1.75698e-15	0.00915305	0.735	0.519	3.51395e-12
LGALS3	2.2026e-15	-0.0871468	0.86	0.693	4.4052e-12
CACNA2D4	2.25707e-15	0.0550675	0.86	0.669	4.51414e-12
AC020651.2	2.5211e-15	4.92984e-05	0.344	0.158	5.0422e-12
TNFRSF1B	2.52795e-15	-0.0421385	0.891	0.734	5.05589e-12
RGS10	2.97142e-15	0.107809	0.965	0.837	5.94283e-12
CCDC146	3.1156e-15	0.0341409	0.716	0.5	6.2312e-12
MYOM2	3.18924e-15	-0.000328556	0.442	0.238	6.37848e-12
MAML2	3.74878e-15	-0.0397619	0.758	0.574	7.49756e-12
RAC1	3.81714e-15	0.0663607	0.951	0.819	7.63428e-12
PLXND1	3.86816e-15	0.0962439	0.867	0.689	7.73631e-12
TKT	4.13624e-15	-0.0288783	0.87	0.717	8.27247e-12
HIST1H2BJ	4.57099e-15	0.0126953	0.723	0.509	9.14198e-12
DENND6B	4.7422e-15	-0.033808	0.765	0.572	9.4844e-12
TAGLN	4.7635e-15	0.00481882	0.7	0.483	9.527e-12
SLC8A1	4.88301e-15	-0.000909216	0.307	0.167	9.76602e-12
CD6	4.99085e-15	0.00636323	0.9	0.756	9.9817e-12
CARD19	5.07534e-15	0.0440845	0.749	0.541	1.01507e-11
FXYD7	5.10377e-15	-0.0108756	0.733	0.536	1.02075e-11
MXD1	5.20176e-15	-0.014244	0.784	0.584	1.04035e-11
PTGDR2	5.4569e-15	0.00176849	0.335	0.153	1.09138e-11
MPST	5.70935e-15	-0.0130439	0.772	0.573	1.14187e-11
LINC01550	6.3536e-15	0.0437368	0.809	0.611	1.27072e-11
BANK1	6.35544e-15	-0.0019054	0.463	0.259	1.27109e-11
TRAV1-2	6.36748e-15	-0.0426198	0.842	0.653	1.2735e-11
CD300LF	6.51734e-15	-0.000222219	0.502	0.297	1.30347e-11
SIRPA	6.84073e-15	0.000689407	0.149	0.152	1.36815e-11
FCGR2B	6.84198e-15	0.00884444	0.707	0.492	1.3684e-11
ARHGAP24	6.94627e-15	-2.03153e-05	0.516	0.314	1.38925e-11
SLC9A7	6.98149e-15	-0.000687131	0.609	0.394	1.3963e-11
NEAT1	7.19498e-15	-0.0253752	0.942	0.814	1.439e-11
ATG3	7.38802e-15	0.0352011	0.856	0.683	1.4776e-11
SOCS2	9.54511e-15	0.00336142	0.774	0.57	1.90902e-11
CD79B	9.56863e-15	0.0126016	0.781	0.58	1.91373e-11
PBXIP1	9.89641e-15	0.0410404	0.967	0.852	1.97928e-11
PARP14	1.0093e-14	0.016696	0.891	0.719	2.0186e-11
PALM2-AKAP2	1.04014e-14	0.0513086	0.828	0.633	2.08028e-11
HBEGF	1.11498e-14	-0.00359969	0.612	0.401	2.22995e-11
LAT2	1.13634e-14	0.00424701	0.586	0.371	2.27267e-11
AK5	1.15382e-14	-0.000333693	0.577	0.367	2.30764e-11
TRAV12-1	1.29699e-14	-0.0974382	0.779	0.581	2.59399e-11
FHL1	1.30358e-14	0.0279815	0.791	0.593	2.60715e-11
SSC5D	1.33337e-14	-0.00259776	0.681	0.468	2.66673e-11
AC090617.10	1.35687e-14	-0.00125227	0.681	0.468	2.71374e-11
CDT1	1.73658e-14	0.00958825	0.56	0.356	3.47316e-11
RHOQ	1.84653e-14	0.00520221	0.826	0.631	3.69306e-11
TNIP3	1.85851e-14	0.108799	0.909	0.749	3.71702e-11
DTHD1	2.16344e-14	0.0548898	0.912	0.747	4.32689e-11
PTPRE	2.20493e-14	-0.0345284	0.828	0.659	4.40987e-11
IGFBP6	2.26844e-14	-0.00387829	0.737	0.53	4.53688e-11
TRAC	2.30809e-14	0.159091	0.979	0.863	4.61618e-11
TRBV7-6	2.39752e-14	-0.115382	0.853	0.667	4.79505e-11
TOP2A	2.66922e-14	-0.0172491	0.686	0.485	5.33845e-11
PTGER2	2.81271e-14	-0.0967211	0.865	0.721	5.62541e-11
CD86	2.8622e-14	-0.00188782	0.667	0.455	5.7244e-11
VIPR2	2.88668e-14	0.014502	0.856	0.671	5.77336e-11
IGHV1-2	3.10986e-14	0.000507107	0.526	0.336	6.21971e-11
CTSD	3.19218e-14	0.0834274	0.921	0.776	6.38435e-11
HIST1H2AG	3.51073e-14	-0.014659	0.753	0.56	7.02147e-11
MT-ND6	3.54816e-14	0.0661231	0.984	0.879	7.09632e-11
TXN	3.6341e-14	0.0642423	0.919	0.78	7.26821e-11
IKZF3	4.07638e-14	-0.0488472	0.926	0.797	8.15276e-11
MYO1E	4.09835e-14	0.000644258	0.47	0.271	8.1967e-11
MEFV	4.47419e-14	0.000276853	0.277	0.115	8.94837e-11
VMP1	4.50365e-14	0.00281917	0.823	0.643	9.00729e-11
BST1	4.57975e-14	0.00055447	0.244	0.324	9.1595e-11
TRAV16	4.70709e-14	-0.040017	0.8	0.607	9.41417e-11
RAB3D	5.27963e-14	-0.0111524	0.86	0.681	1.05593e-10
ODF3B	5.46038e-14	0.0347522	0.614	0.405	1.09208e-10
EXOC3L1	5.71517e-14	1.80758e-05	0.528	0.321	1.14303e-10
BLK	5.96339e-14	0.00055075	0.744	0.542	1.19268e-10
SIRPG	6.19227e-14	0.0624817	0.809	0.623	1.23845e-10
ZEB2	6.6395e-14	0.00936655	0.881	0.721	1.3279e-10
IGHV1-3	7.05068e-14	-9.76288e-05	0.537	0.33	1.41014e-10
TRBV12-3	7.79581e-14	-0.142795	0.565	0.368	1.55916e-10
HES4	8.63159e-14	-0.007969	0.493	0.299	1.72632e-10
AC013264.1	9.54676e-14	-0.00872714	0.849	0.675	1.90935e-10
MYB	1.03479e-13	-0.00956143	0.677	0.472	2.06959e-10
IFIT2	1.05508e-13	-0.0241243	0.8	0.613	2.11015e-10
ITGAX	1.13369e-13	0.0117279	0.721	0.517	2.26737e-10
LILRA2	1.14676e-13	-0.00110242	0.298	0.135	2.29352e-10
SNX10	1.22192e-13	-0.0309746	0.733	0.543	2.44385e-10
TRBV5-1	1.28213e-13	-0.253376	0.695	0.5	2.56426e-10
SLC43A2	1.30957e-13	0.00183835	0.756	0.56	2.61913e-10
RAB34	1.33231e-13	0.00598713	0.774	0.579	2.66461e-10
BOK	1.36761e-13	-0.00140277	0.44	0.245	2.73523e-10
CRISPLD2	1.43764e-13	0.000467235	0.44	0.299	2.87528e-10
PPP1R15A	1.45599e-13	0.0505325	1	0.94	2.91198e-10
CFD	1.46246e-13	0.00999816	0.647	0.442	2.92492e-10
CLEC11A	1.51469e-13	0.00873951	0.537	0.333	3.02939e-10
STAB1	1.65155e-13	-0.000124589	0.414	0.225	3.3031e-10
TRBV24-1	1.678e-13	-0.0668555	0.767	0.57	3.35599e-10
UBE2D1	1.71789e-13	-0.0215381	0.819	0.646	3.43578e-10
SLFN5	1.73955e-13	-0.0332926	0.923	0.804	3.4791e-10
TUBA1A	1.86233e-13	-0.00462558	1	0.941	3.72466e-10
CLDND1	2.08069e-13	-0.0049976	0.935	0.813	4.16139e-10
PRKCD	2.15146e-13	-0.0431046	0.719	0.537	4.30292e-10
KLRC2	2.3561e-13	0.0470441	0.907	0.748	4.7122e-10
GBP4	2.48645e-13	0.0719133	0.916	0.765	4.97289e-10
THEMIS2	2.53152e-13	0.0685981	0.693	0.495	5.06304e-10
FLNA	2.59396e-13	0.120946	0.986	0.888	5.18792e-10
UBE2J1	2.68725e-13	0.011429	0.837	0.673	5.37449e-10
LRMDA	2.94051e-13	-0.000409555	0.549	0.349	5.88102e-10
ANXA5	3.01e-13	0.148465	0.958	0.83	6.02e-10
CTSB	3.05007e-13	-0.0308731	0.763	0.585	6.10013e-10
RNF11	3.07724e-13	-0.0289622	0.8	0.628	6.15448e-10
ARPIN	3.08467e-13	2.41473e-05	0.467	0.273	6.16934e-10
CEP78	3.58376e-13	0.00198966	0.777	0.589	7.16752e-10
CHST12	3.92987e-13	0.0450985	0.912	0.767	7.85975e-10
BTG2	4.53627e-13	-0.182075	1	0.955	9.07254e-10
TRAV2	4.6096e-13	-0.0208377	0.726	0.534	9.2192e-10
NCF1	4.74384e-13	-0.0456495	0.756	0.591	9.48768e-10
NUDT16	4.76557e-13	0.0106119	0.758	0.565	9.53114e-10
ENDOD1	4.83565e-13	0.0694905	0.784	0.593	9.6713e-10
IGFBP3	5.28826e-13	-0.080705	0.767	0.616	1.05765e-09
HSBP1	5.32348e-13	-0.0598968	0.76	0.598	1.0647e-09
ARL4C	5.69459e-13	-0.003044	0.981	0.91	1.13892e-09
GNLY	6.41762e-13	0.476567	0.691	0.673	1.28352e-09
CTSL	7.18869e-13	-0.00152434	0.665	0.467	1.43774e-09
IRF5	7.19846e-13	0.0148455	0.549	0.349	1.43969e-09
TCF7	7.70779e-13	-0.11111	0.891	0.789	1.54156e-09
CUX1	7.81828e-13	0.0249429	0.791	0.608	1.56366e-09
RNH1	7.84388e-13	0.0324256	0.877	0.731	1.56878e-09
SELL	8.20638e-13	-0.0173926	0.881	0.742	1.64128e-09
KIF21A	8.35738e-13	-0.013546	0.886	0.729	1.67148e-09
RAB24	8.66531e-13	0.113833	0.73	0.538	1.73306e-09
ETV6	1.03132e-12	-0.0331134	0.742	0.565	2.06263e-09
EOMES	1.07588e-12	0.0655957	0.944	0.81	2.15176e-09
VAMP5	1.08997e-12	0.125491	0.909	0.759	2.17993e-09
EGFL7	1.15055e-12	0.000436872	0.679	0.482	2.3011e-09
CYFIP1	1.19967e-12	-0.00320564	0.721	0.527	2.39933e-09
GLIPR1	1.22828e-12	-0.0319112	0.942	0.824	2.45656e-09
HIST1H2BK	1.25091e-12	-0.0168971	0.695	0.506	2.50182e-09
RAB10	1.30549e-12	-0.062933	0.886	0.747	2.61099e-09
SELENBP1	1.50909e-12	0.000362973	0.712	0.518	3.01818e-09
CCDC50	1.51427e-12	-0.00516172	0.658	0.465	3.02853e-09
AMPD2	1.56035e-12	0.0256719	0.781	0.596	3.12071e-09
P2RX5	1.64419e-12	-0.0207336	0.707	0.522	3.28838e-09
LGALSL	1.67723e-12	-0.00161745	0.472	0.283	3.35445e-09
BATF3	1.70469e-12	-0.00218601	0.414	0.232	3.40939e-09
SDF2L1	1.72837e-12	0.00577768	0.856	0.707	3.45674e-09
RNPEP	1.81924e-12	0.010892	0.733	0.548	3.63848e-09
CDK6	1.83283e-12	0.0095007	0.798	0.623	3.66566e-09
ARHGAP26	2.03916e-12	0.0112565	0.809	0.636	4.07833e-09
TRGV2	2.04406e-12	0.0551173	0.36	0.483	4.08813e-09
CREG1	2.13084e-12	0.0184783	0.763	0.575	4.26168e-09
OGFRL1	2.15243e-12	0.0341046	0.84	0.666	4.30485e-09
ARID5B	2.27491e-12	-0.0455982	0.872	0.742	4.54981e-09
IGHG2	2.39568e-12	0.000637369	0.27	0.146	4.79135e-09
APLP2	2.43101e-12	0.0207406	0.856	0.693	4.86201e-09
AC025164.1	2.46755e-12	-0.050432	0.73	0.563	4.9351e-09
CD63	2.59789e-12	0.0670621	0.937	0.805	5.19578e-09
SERPING1	2.61877e-12	-9.94591e-06	0.123	0.286	5.23754e-09
MDK	2.62169e-12	0.00798399	0.735	0.543	5.24338e-09
IGHV3-30	2.73222e-12	0.0108369	0.377	0.205	5.46444e-09
GNS	2.95349e-12	0.00222611	0.712	0.525	5.90697e-09
HAL	2.99949e-12	-6.22176e-05	0.258	0.151	5.99898e-09
GAB2	3.06354e-12	-0.000195882	0.577	0.384	6.12708e-09
PALLD	3.54358e-12	0.011897	0.644	0.449	7.08716e-09
PYHIN1	3.60873e-12	0.0448485	0.947	0.82	7.21747e-09
KLRB1	3.62384e-12	0.282284	0.688	0.759	7.24769e-09
AL138963.4	3.80518e-12	-0.0973809	0.909	0.777	7.61035e-09
RSU1	3.83067e-12	0.0329306	0.842	0.68	7.66133e-09
FCN1	4.01277e-12	0.0259128	0.421	0.528	8.02553e-09
SPN	4.0681e-12	0.026708	0.923	0.794	8.13621e-09
HLA-DQA2	4.1694e-12	0.0338204	0.953	0.835	8.3388e-09
LRRC25	4.38626e-12	0.00588729	0.54	0.352	8.77252e-09
PDE6G	4.40931e-12	-0.00300601	0.5	0.316	8.81863e-09
RGS18	5.39231e-12	0.0205827	0.567	0.379	1.07846e-08
GPR25	5.6309e-12	-0.00725229	0.737	0.553	1.12618e-08
CHN1	5.65963e-12	-0.0256617	0.623	0.435	1.13193e-08
INKA2	5.69385e-12	0.000336161	0.372	0.207	1.13877e-08
SH3BP2	6.40725e-12	0.0221559	0.814	0.641	1.28145e-08
SNX2	6.40871e-12	-0.135543	0.802	0.685	1.28174e-08
PTGIR	6.42863e-12	-0.002992	0.512	0.33	1.28573e-08
CCR1	6.85784e-12	0.00417102	0.677	0.485	1.37157e-08
MAPKAPK3	7.04685e-12	-0.0183585	0.767	0.603	1.40937e-08
AC007032.1	8.4056e-12	-0.0069789	0.556	0.378	1.68112e-08
IGLC3	8.50965e-12	0.000394681	0.24	0.158	1.70193e-08
SULT1A1	9.0671e-12	0.0513317	0.702	0.513	1.81342e-08
SNX18	9.47512e-12	-0.0365569	0.681	0.507	1.89502e-08
HLA-DMA	9.71568e-12	-0.0226292	0.8	0.642	1.94314e-08
AHNAK	1.11108e-11	0.1306	1	0.936	2.22216e-08
NCR1	1.15412e-11	0.0374704	0.363	0.494	2.30824e-08
TTC39C	1.1858e-11	0.0291343	0.888	0.76	2.3716e-08
THBS1	1.20744e-11	0.0027303	0.595	0.404	2.41488e-08
IFNG-AS1	1.21362e-11	0.0370982	0.856	0.694	2.42723e-08
MX1	1.40552e-11	-0.0379407	0.867	0.721	2.81104e-08
TCF7L2	1.44835e-11	0.0174375	0.714	0.527	2.89671e-08
TRBV9	1.65428e-11	-0.0778953	0.584	0.406	3.30857e-08
SETBP1	1.66844e-11	0.0271308	0.702	0.516	3.33688e-08
PYGL	1.70431e-11	-0.000836199	0.302	0.148	3.40862e-08
NXPH4	1.74629e-11	-0.00508112	0.442	0.266	3.49258e-08
TSPO	1.76868e-11	0.033308	0.953	0.852	3.53737e-08
KLRK1	1.79986e-11	0.0362227	0.986	0.908	3.59973e-08
CXXC5	1.80955e-11	-0.00298138	0.763	0.583	3.6191e-08
ITGA4	2.01681e-11	0.163663	0.993	0.913	4.03362e-08
IFI44L	2.08738e-11	0.00674927	0.733	0.554	4.17476e-08
HIST2H2BF	2.15712e-11	-0.00211263	0.8	0.628	4.31423e-08
IER2	2.30752e-11	-0.0910697	1	0.964	4.61504e-08
RUNX3	2.51525e-11	-0.0265185	0.83	0.698	5.03051e-08
TRABD2A	2.53593e-11	0.00863908	0.77	0.603	5.07186e-08
TNFAIP2	2.56142e-11	0.00410367	0.484	0.305	5.12284e-08
PGLS	2.67029e-11	0.0813834	0.874	0.734	5.34058e-08
TRBV5-6	2.94897e-11	0.0105122	0.744	0.565	5.89793e-08
AP2S1	3.26625e-11	0.0595046	0.895	0.757	6.53251e-08
ARRB1	3.42506e-11	0.0196464	0.728	0.546	6.85012e-08
LY86	3.45267e-11	0.00180924	0.565	0.382	6.90535e-08
ARRB2	3.60013e-11	0.166124	0.963	0.852	7.20026e-08
NAGA	3.82207e-11	0.0108146	0.64	0.454	7.64413e-08
ALDH2	4.22072e-11	0.0120845	0.7	0.518	8.44144e-08
TRBV18	4.37104e-11	0.3305	0.381	0.374	8.74208e-08
CAVIN3	4.39521e-11	0.000324881	0.563	0.382	8.79043e-08
ILK	4.59936e-11	-0.0344959	0.893	0.764	9.19871e-08
VNN1	4.63241e-11	2.15696e-05	0.021	0.117	9.26482e-08
MYD88	4.66026e-11	-0.0102536	0.758	0.593	9.32052e-08
CD40LG	4.67766e-11	0.0188115	0.819	0.653	9.35532e-08
NMUR1	5.13182e-11	0.0116207	0.8	0.629	1.02636e-07
SIGLEC7	5.55352e-11	0.00270831	0.495	0.341	1.1107e-07
AC244502.1	5.60596e-11	-0.0185147	0.64	0.457	1.12119e-07
TRAV8-6	5.84747e-11	0.0882075	0.767	0.593	1.16949e-07
OAS1	6.08466e-11	0.0117993	0.823	0.658	1.21693e-07
LINC02397	6.23089e-11	-0.000495886	0.079	0.21	1.24618e-07
FOS	6.2822e-11	-0.287034	1	0.982	1.25644e-07
ARPC5	6.90813e-11	0.146676	0.977	0.883	1.38163e-07
EFHD2	7.16045e-11	0.206557	0.809	0.644	1.43209e-07
ERN1	7.98739e-11	-0.0369518	0.881	0.752	1.59748e-07
RNF130	8.06566e-11	0.0408263	0.726	0.547	1.61313e-07
CALR	8.54967e-11	0.00757544	0.953	0.872	1.70993e-07
CD300A	8.61971e-11	-0.00909167	0.888	0.757	1.72394e-07
HLA-DQB1	8.85197e-11	0.0779374	0.805	0.639	1.77039e-07
VASP	9.11248e-11	0.0250684	0.884	0.757	1.8225e-07
GIHCG	1.00281e-10	0.0037634	0.779	0.611	2.00563e-07
NCOA4	1.10663e-10	-0.00935274	0.863	0.72	2.21327e-07
GSTO1	1.12796e-10	0.0404072	0.844	0.695	2.25591e-07
TXNDC5	1.17086e-10	0.00672403	0.767	0.596	2.34173e-07
SPOCK2	1.18133e-10	0.138005	0.972	0.882	2.36265e-07
CDK2AP1	1.19683e-10	0.0120939	0.733	0.556	2.39366e-07
CHI3L2	1.21294e-10	-0.0722371	0.858	0.711	2.42589e-07
NLRP3	1.2184e-10	0.00673913	0.66	0.482	2.4368e-07
TRAV35	1.24792e-10	-0.0614756	0.64	0.464	2.49585e-07
PLEK	1.31847e-10	0.109986	0.984	0.896	2.63694e-07
MMP23B	1.35888e-10	0.0141661	0.686	0.506	2.71776e-07
BCL7A	1.40117e-10	0.00427949	0.588	0.407	2.80234e-07
ADIPOR1	1.40129e-10	0.119677	0.874	0.732	2.80259e-07
HIF1A	1.41042e-10	-0.0226133	0.8	0.656	2.82083e-07
CHP1	1.44921e-10	-0.00209286	0.753	0.583	2.89841e-07
PFKFB4	1.58884e-10	0.00637487	0.505	0.327	3.17767e-07
GLUL	1.6374e-10	-0.0269839	0.747	0.587	3.27479e-07
DMXL2	1.71019e-10	0.000408008	0.533	0.353	3.42038e-07
EAF1	1.80859e-10	-0.0253017	0.735	0.575	3.61719e-07
RRBP1	1.82161e-10	0.0196101	0.747	0.577	3.64323e-07
ADAMTS1	1.82701e-10	-0.00185307	0.188	0.264	3.65402e-07
BSG	1.88712e-10	0.102723	0.967	0.873	3.77424e-07
ITGB1	1.93772e-10	0.068759	0.891	0.77	3.87544e-07
KIR2DL3	2.03981e-10	-0.0160591	0.34	0.505	4.07961e-07
ADRB2	2.13392e-10	-0.0331156	0.884	0.75	4.26784e-07
CD247	2.14011e-10	0.0262328	0.953	0.858	4.28023e-07
ZYX	2.20047e-10	0.118859	0.935	0.823	4.40095e-07
PCED1B	2.24598e-10	-0.0216472	0.821	0.687	4.49197e-07
SERPINB1	2.25265e-10	0.0739204	0.886	0.753	4.50531e-07
ATP6V0D1	2.333e-10	0.0143242	0.835	0.69	4.666e-07
ATP6V0B	2.42203e-10	-0.000616771	0.87	0.748	4.84407e-07
CORO1C	2.44115e-10	0.02344	0.663	0.485	4.88231e-07
IGLV2-14	2.45195e-10	-0.00211897	0.935	0.835	4.90391e-07
BCL11A	2.72086e-10	-2.95834e-05	0.223	0.1	5.44173e-07
KIR3DL1	3.12423e-10	0.0776504	0.456	0.553	6.24845e-07
LINC00299	3.29852e-10	0.0705734	0.781	0.626	6.59703e-07
TKTL1	3.3921e-10	0.0139139	0.688	0.512	6.78419e-07
CCR6	3.42877e-10	-0.00515796	0.7	0.533	6.85755e-07
ACSM3	3.75579e-10	-0.0157841	0.73	0.563	7.51157e-07
PRAM1	4.43732e-10	0.000786158	0.549	0.374	8.87464e-07
LINC02812	4.86378e-10	0.0199095	0.614	0.444	9.72755e-07
PRXL2A	4.8984e-10	-0.0291703	0.772	0.611	9.79681e-07
EPHX2	5.00886e-10	0.0248477	0.563	0.398	1.00177e-06
TBX21	5.04405e-10	0.0554684	0.872	0.731	1.00881e-06
LINC02446	5.2637e-10	0.0941585	0.4	0.5	1.05274e-06
EVI2B	5.36175e-10	0.0325467	0.907	0.791	1.07235e-06
PRKAR2B	5.37008e-10	-0.00715244	0.572	0.407	1.07402e-06
GPAT3	5.62813e-10	-0.00609136	0.688	0.522	1.12563e-06
BRCA2	5.73847e-10	-0.00329437	0.64	0.467	1.14769e-06
GRINA	5.88051e-10	0.025102	0.784	0.629	1.1761e-06
ASCL2	5.99018e-10	0.0694689	0.535	0.649	1.19804e-06
FCMR	6.39873e-10	-0.0591491	0.953	0.879	1.27975e-06
RMRP	6.49374e-10	0.0159895	0.491	0.319	1.29875e-06
CEP290	6.50546e-10	0.00419498	0.77	0.609	1.30109e-06
ABCA1	6.78493e-10	-0.00144932	0.463	0.316	1.35699e-06
KLRG1	6.80053e-10	0.168376	0.986	0.905	1.36011e-06
TGFB1I1	7.12374e-10	0.00402014	0.609	0.437	1.42475e-06
RBPMS2	7.41626e-10	6.10671e-05	0.409	0.255	1.48325e-06
SMIM25	7.4729e-10	0.00367372	0.386	0.228	1.49458e-06
FEZ1	7.71015e-10	0.0352738	0.798	0.642	1.54203e-06
PPT1	7.74901e-10	-0.0378419	0.7	0.555	1.5498e-06
GAS7	7.85908e-10	0.0162276	0.77	0.607	1.57182e-06
RAB37	7.89293e-10	-0.00783871	0.865	0.732	1.57859e-06
DDAH2	9.45174e-10	-0.033003	0.719	0.561	1.89035e-06
MICAL2	1.01861e-09	-0.00183434	0.821	0.671	2.03722e-06
CAPNS1	1.08656e-09	0.0698543	0.821	0.667	2.17311e-06
MARCH2	1.13784e-09	0.00612252	0.681	0.522	2.27568e-06
XAF1	1.24392e-09	-0.00181841	0.858	0.729	2.48785e-06
BACE2	1.25241e-09	-0.000243144	0.302	0.202	2.50482e-06
TSPOAP1	1.28196e-09	0.0312535	0.821	0.667	2.56392e-06
C5AR1	1.33797e-09	-0.00228274	0.393	0.235	2.67595e-06
PCSK1N	1.39537e-09	-0.0684144	0.577	0.455	2.79075e-06
GLRX	1.41297e-09	0.0439951	0.872	0.739	2.82595e-06
FMNL2	1.53946e-09	-0.000669467	0.435	0.273	3.07892e-06
GZMB	1.55059e-09	0.252127	0.898	0.772	3.10117e-06
TRAV25	1.55215e-09	0.00768922	0.56	0.392	3.1043e-06
CYTOR	1.56652e-09	0.204027	0.902	0.775	3.13304e-06
STXBP2	1.774e-09	0.0268258	0.856	0.729	3.548e-06
PRSS23	1.77633e-09	0.00338008	0.84	0.693	3.55266e-06
IKZF2	1.81197e-09	0.00235721	0.828	0.677	3.62395e-06
LINC00861	1.85162e-09	0.129545	0.914	0.792	3.70323e-06
CCL3	1.89382e-09	-0.043274	0.893	0.762	3.78764e-06
TPST2	1.91408e-09	0.0351305	0.916	0.803	3.82816e-06
CNPY3	1.95158e-09	0.083638	0.856	0.726	3.90315e-06
RGS19	1.96069e-09	0.00693719	0.895	0.782	3.92138e-06
TNNI2	2.03788e-09	-0.000835719	0.377	0.235	4.07575e-06
SMIM3	2.06169e-09	-0.00494713	0.726	0.566	4.12337e-06
PECAM1	2.38893e-09	-0.0377625	0.858	0.727	4.77785e-06
GALNT2	2.5929e-09	-0.0124394	0.667	0.509	5.1858e-06
INPP4B	2.65845e-09	0.118753	0.819	0.678	5.3169e-06
TRAV1-1	2.68788e-09	-0.0470144	0.556	0.391	5.37575e-06
CD160	2.72318e-09	0.0951754	0.447	0.45	5.44635e-06
GNB4	2.75572e-09	0.0127195	0.367	0.217	5.51143e-06
PKHD1L1	2.83319e-09	2.09504e-05	0.156	0.301	5.66638e-06
CYB561A3	2.95373e-09	0.0161825	0.709	0.551	5.90746e-06
UCP2	2.97047e-09	0.160642	1	0.948	5.94095e-06
TSC22D1	3.01316e-09	-0.00511047	0.756	0.6	6.02632e-06
IGHV3-48	3.03795e-09	0.000135353	0.077	0.185	6.0759e-06
KIF20B	3.09842e-09	-0.0323771	0.712	0.56	6.19685e-06
AL021155.5	3.13873e-09	-0.0226794	0.744	0.591	6.27746e-06
FRMD3	3.2292e-09	-0.00291738	0.44	0.28	6.45841e-06
HIST2H2BE	3.59853e-09	-0.00176132	0.628	0.461	7.19707e-06
AC104809.2	3.62847e-09	0.00327785	0.214	0.104	7.25693e-06
LY96	3.68896e-09	0.0182228	0.595	0.427	7.37792e-06
LST1	3.8138e-09	0.0627706	0.691	0.526	7.62759e-06
TRBV11-2	3.9969e-09	-0.095256	0.749	0.595	7.99379e-06
TRAPPC5	4.03516e-09	0.0984964	0.926	0.813	8.07033e-06
TRAV38-2DV8	4.09713e-09	-0.142461	0.777	0.623	8.19427e-06
C1orf21	4.12518e-09	0.15209	0.844	0.707	8.25036e-06
SEL1L3	4.36026e-09	0.0388747	0.819	0.67	8.72052e-06
CD7	4.73631e-09	0.160295	0.974	0.891	9.47262e-06
DOK2	4.97257e-09	0.16713	0.926	0.81	9.94515e-06
TRBC1	4.99535e-09	-0.0584346	0.942	0.857	9.9907e-06
HPGD	5.01359e-09	0.00354137	0.73	0.57	1.00272e-05
ZFP36	5.02562e-09	-0.194022	1	0.993	1.00512e-05
CTSC	5.03337e-09	0.146428	0.97	0.88	1.00667e-05
LINC00996	5.61783e-09	0.00687927	0.688	0.529	1.12357e-05
MKI67	5.94854e-09	0.0101007	0.756	0.6	1.18971e-05
BCL2L1	6.35933e-09	0.0219331	0.779	0.628	1.27187e-05
SERPINA1	6.8544e-09	0.0105441	0.721	0.571	1.37088e-05
SLC11A1	7.52836e-09	-0.0123375	0.493	0.334	1.50567e-05
CD68	7.56682e-09	0.0249827	0.526	0.364	1.51336e-05
IRF1	7.8875e-09	0.024293	0.998	0.945	1.5775e-05
RUBCNL	7.94492e-09	-0.00174699	0.181	0.125	1.58898e-05
AC092821.3	8.10987e-09	0.0565878	0.7	0.538	1.62197e-05
VPREB3	8.31635e-09	-0.000170326	0.237	0.122	1.66327e-05
ADAM19	8.52112e-09	0.00875911	0.826	0.681	1.70422e-05
MAST4	8.82771e-09	0.0318387	0.686	0.524	1.76554e-05
FCER1G	8.90482e-09	0.0310611	0.34	0.475	1.78096e-05
HBG2	9.09703e-09	-0.00477954	0.567	0.412	1.81941e-05
TRADD	9.71954e-09	0.0098707	0.877	0.764	1.94391e-05
LIME1	1.06951e-08	-0.0521449	0.977	0.935	2.13903e-05
PLA2G12A	1.12022e-08	-0.02172	0.74	0.593	2.24045e-05
HERC5	1.12749e-08	0.00943581	0.737	0.585	2.25498e-05
NAGK	1.22196e-08	-0.0225121	0.733	0.588	2.44393e-05
RHBDL1	1.22566e-08	0.00351933	0.542	0.381	2.45131e-05
HIST1H1C	1.33515e-08	-0.075094	0.795	0.671	2.67031e-05
COBLL1	1.34218e-08	0.000735739	0.233	0.164	2.68436e-05
RXRA	1.47505e-08	0.0123091	0.786	0.637	2.95009e-05
DENND3	1.53862e-08	-0.0138525	0.723	0.568	3.07723e-05
LGR6	1.56701e-08	0.0508281	0.835	0.697	3.13402e-05
BPGM	1.73431e-08	0.0181268	0.777	0.627	3.46861e-05
MTSS1	1.82064e-08	0.00518091	0.723	0.572	3.64127e-05
SCPEP1	1.93636e-08	0.0323296	0.74	0.586	3.87273e-05
IGKC	1.98048e-08	-0.00630395	0.405	0.256	3.96096e-05
SPI1	1.99521e-08	0.00317932	0.598	0.437	3.99043e-05
MCTP2	1.99678e-08	0.0588822	0.723	0.568	3.99356e-05
IL12RB2	2.01561e-08	-0.00692531	0.709	0.553	4.03122e-05
ANXA2	2.03746e-08	-0.0464631	0.926	0.843	4.07492e-05
TNFAIP3	2.16418e-08	0.083306	1	0.966	4.32836e-05
CMIP	2.27192e-08	0.0216526	0.663	0.506	4.54384e-05
KCNMB1	2.29009e-08	0.0026214	0.237	0.125	4.58018e-05
TLN1	2.39424e-08	0.04769	0.905	0.799	4.78848e-05
SH3RF1	2.53776e-08	0.000304293	0.474	0.329	5.07553e-05
HLA-DOB	2.64742e-08	-0.000688566	0.628	0.468	5.29485e-05
HSH2D	2.68325e-08	-0.0524899	0.64	0.504	5.3665e-05
TNFSF10	2.74922e-08	0.00126929	0.823	0.688	5.49843e-05
HVCN1	2.8007e-08	-0.00821419	0.598	0.438	5.60139e-05
HSPA1A	2.86645e-08	-0.014368	0.751	0.607	5.7329e-05
APOBEC3G	2.90474e-08	0.108413	0.937	0.84	5.80949e-05
GBP5	3.18444e-08	-0.111752	0.884	0.795	6.36888e-05
STOM	3.35789e-08	0.0552953	0.914	0.806	6.71579e-05
ZNF106	4.02486e-08	0.0853069	0.756	0.609	8.04972e-05
SYTL2	4.10395e-08	0.0928161	0.851	0.722	8.20791e-05
JAML	4.18248e-08	0.0247632	0.756	0.61	8.36496e-05
TRBV11-3	4.26386e-08	0.0414772	0.258	0.377	8.52771e-05
MIS18BP1	4.26977e-08	0.0425843	0.791	0.651	8.53953e-05
HSPA5	4.77696e-08	0.0379948	0.967	0.901	9.55392e-05
CYBB	5.0506e-08	0.0104112	0.177	0.263	0.000101012
CSTB	5.12286e-08	0.047465	0.979	0.912	0.000102457
CPPED1	5.2918e-08	-0.0201363	0.753	0.613	0.000105836
S100A11	5.74159e-08	0.0262972	0.951	0.868	0.000114832
NUSAP1	5.75704e-08	0.00959581	0.442	0.293	0.000115141
LDHB	6.07965e-08	0.0325717	0.993	0.951	0.000121593
NORAD	6.12577e-08	0.047129	0.763	0.623	0.000122515
HAVCR2	6.55058e-08	-0.00559716	0.637	0.485	0.000131012
TSPAN4	6.57408e-08	0.00709173	0.698	0.547	0.000131482
FRMD4B	6.75885e-08	-0.011965	0.649	0.505	0.000135177
SMARCD3	7.00819e-08	-0.00800811	0.551	0.409	0.000140164
IGHV4-39	7.16731e-08	-0.000710622	0.263	0.165	0.000143346
HLA-DRB1	7.90027e-08	-0.0130287	0.921	0.823	0.000158005
TMEM170B	7.93794e-08	0.00736471	0.43	0.29	0.000158759
CD79A	8.01968e-08	0.000229245	0.505	0.358	0.000160394
CD8A	8.12571e-08	0.0381452	0.991	0.934	0.000162514
LGALS9	9.10466e-08	0.0178337	0.698	0.549	0.000182093
PPP2R5C	9.58221e-08	0.131378	0.947	0.857	0.000191644
PDLIM1	1.0242e-07	0.0135425	0.802	0.665	0.00020484
TRAV8-4	1.06927e-07	-0.111138	0.593	0.443	0.000213854
CTSZ	1.17171e-07	0.0231128	0.679	0.529	0.000234342
PLEKHO1	1.20875e-07	-0.010819	0.693	0.553	0.000241751
CD302	1.22771e-07	-0.0031272	0.533	0.382	0.000245542
OTUD1	1.32895e-07	-0.00145546	0.63	0.482	0.00026579
TGFBR3	1.41218e-07	0.0386054	0.86	0.739	0.000282436
FXYD2	1.48595e-07	-0.0422529	0.802	0.68	0.00029719
CLEC4D	1.50335e-07	0.00758754	0.205	0.102	0.000300669
EIF4EBP1	1.66266e-07	0.0173286	0.712	0.568	0.000332532
TRBV7-4	1.69937e-07	0.00858797	0.563	0.412	0.000339875
UNC119	1.88767e-07	0.0663265	0.719	0.575	0.000377535
ITGAM	1.90249e-07	0.0536789	0.756	0.633	0.000380498
TLR9	1.90703e-07	-0.000125576	0.484	0.339	0.000381405
ATP6V0A1	1.91288e-07	-0.00371963	0.188	0.303	0.000382576
NFIL3	1.94863e-07	-0.0122044	0.809	0.677	0.000389727
NKG7	2.1695e-07	0.245346	0.993	0.966	0.000433901
EHBP1L1	2.17178e-07	-0.00924121	0.751	0.611	0.000434356
PTGS1	2.18029e-07	-0.00343194	0.526	0.378	0.000436059
ITK	2.47467e-07	-0.041332	0.867	0.775	0.000494935
PLSCR1	2.52179e-07	0.0399187	0.733	0.592	0.000504358
APMAP	2.58594e-07	0.139078	0.907	0.8	0.000517187
TALDO1	2.67001e-07	-0.0431735	0.847	0.746	0.000534001
PTTG1IP	2.67796e-07	-0.0307658	0.758	0.634	0.000535592
ACP5	2.74763e-07	-0.0301542	0.735	0.605	0.000549526
CAMK1	2.79669e-07	0.00605754	0.688	0.544	0.000559338
SYNGR2	2.86347e-07	-0.11949	0.833	0.772	0.000572694
TRAV13-1	3.10275e-07	0.088196	0.788	0.654	0.00062055
SENCR	3.33351e-07	-0.0062544	0.519	0.372	0.000666702
TRAV29DV5	3.34825e-07	-0.100038	0.665	0.534	0.000669649
TRDV1	3.79754e-07	0.011926	0.626	0.481	0.000759508
TRAV6	3.8841e-07	0.0876136	0.63	0.486	0.000776819
FES	3.93327e-07	0.00775926	0.693	0.55	0.000786654
ZNF503	3.96657e-07	-0.00016937	0.221	0.118	0.000793314
TRBV20-1	4.16089e-07	-0.287809	0.709	0.58	0.000832178
RUFY1	4.50452e-07	0.0289791	0.744	0.608	0.000900905
ZNF185	4.53914e-07	-0.00136768	0.705	0.563	0.000907828
LINC00877	4.68506e-07	-0.00267884	0.695	0.553	0.000937011
JCHAIN	4.69491e-07	-0.0046287	0.614	0.468	0.000938983
DOCK5	4.87161e-07	-0.00256792	0.651	0.51	0.000974322
IFI6	4.92116e-07	0.011995	0.837	0.717	0.000984232
SERPINF1	5.05388e-07	-0.0062412	0.407	0.28	0.00101078
TSPAN5	5.24249e-07	0.0091719	0.798	0.673	0.0010485
SCGB3A1	5.52387e-07	0.0831306	0.302	0.304	0.00110477
GNG5	5.70149e-07	0.131003	0.944	0.855	0.0011403
LINC01588	5.78464e-07	0.00132902	0.719	0.579	0.00115693
STAT1	5.79914e-07	-0.164501	0.83	0.75	0.00115983
TCIRG1	5.86479e-07	-0.0274267	0.779	0.667	0.00117296
BAZ2B	6.05967e-07	-0.0155723	0.733	0.604	0.00121193
LHFPL2	6.08368e-07	-9.54503e-05	0.144	0.193	0.00121674
CCR8	6.28218e-07	-0.000646819	0.442	0.305	0.00125644
CXCR1	6.76566e-07	0.00066316	0.53	0.47	0.00135313
HIST1H2AC	6.85554e-07	0.0147761	0.756	0.622	0.00137111
TIGIT	6.96134e-07	0.0706536	0.902	0.8	0.00139227
FKBP1A	6.98217e-07	0.044352	0.842	0.739	0.00139643
HSPA6	7.05167e-07	0.00161251	0.602	0.459	0.00141033
GAPT	7.20821e-07	0.00101475	0.253	0.142	0.00144164
NBPF10	8.14392e-07	0.017049	0.674	0.536	0.00162878
TYMP	8.24065e-07	0.0733366	0.772	0.64	0.00164813
GRAP2	8.2883e-07	0.0297759	0.791	0.664	0.00165766
CD69	8.6348e-07	-0.0484404	1	0.974	0.00172696
CRTAP	9.20663e-07	-0.0224099	0.684	0.569	0.00184133
TRAV23DV6	9.49993e-07	-0.0839524	0.658	0.523	0.00189999
GIMAP7	1.1216e-06	0.0845184	0.963	0.891	0.00224319
ARAP1	1.13382e-06	-0.0423702	0.56	0.44	0.00226764
WARS	1.16691e-06	-0.009719	0.707	0.578	0.00233383
LINC01220	1.1838e-06	-0.00193481	0.423	0.292	0.00236761
COTL1	1.2251e-06	0.103872	0.979	0.925	0.0024502
IGLC1	1.28625e-06	-0.00432068	0.147	0.065	0.0025725
SYNE1	1.29824e-06	0.0525953	0.921	0.83	0.00259648
ADA2	1.31487e-06	-0.0213923	0.807	0.693	0.00262974
CTSS	1.3594e-06	0.10951	0.867	0.757	0.00271879
PTPN6	1.39662e-06	0.0834825	0.858	0.749	0.00279323
SYNE2	1.4229e-06	0.0730785	0.956	0.888	0.0028458
TRBC2	1.44279e-06	0.0593639	0.986	0.93	0.00288557
NADK	1.44513e-06	0.0192273	0.723	0.59	0.00289025
C12orf75	1.51759e-06	0.168919	0.949	0.866	0.00303519
IL13RA1	1.5764e-06	-0.00203252	0.114	0.22	0.00315281
LINC00824	1.68449e-06	-0.0202489	0.53	0.409	0.00336899
TBC1D8	1.74348e-06	-0.00247632	0.514	0.382	0.00348696
LGALS12	1.88768e-06	-0.000110012	0.067	0.157	0.00377535
CD14	1.90769e-06	0.00192519	0.614	0.477	0.00381538
BTK	1.91785e-06	-0.000376359	0.409	0.299	0.00383571
ANXA1	1.92757e-06	0.00546004	1	0.968	0.00385515
ANPEP	1.95842e-06	-0.00140592	0.409	0.297	0.00391685
FGD2	1.99607e-06	0.0168535	0.723	0.595	0.00399214
PILRA	2.18491e-06	1.00941e-05	0.512	0.375	0.00436983
NAPSA	2.19754e-06	0.00649414	0.488	0.361	0.00439508
COL6A2	2.20296e-06	0.137446	0.656	0.519	0.00440591
MX2	2.29357e-06	-0.0184576	0.705	0.585	0.00458714
STAG3	2.43567e-06	0.0388107	0.698	0.565	0.00487134
ADAM28	2.48596e-06	-0.000548538	0.509	0.376	0.00497192
GPBAR1	2.52458e-06	-0.000383864	0.398	0.271	0.00504916
PLIN3	2.61497e-06	-0.0104251	0.742	0.613	0.00522995
C1QA	2.63695e-06	-0.00040931	0.405	0.28	0.0052739
CD244	2.67011e-06	0.0544081	0.784	0.662	0.00534021
IGKV3-11	2.90561e-06	0.00789856	0.233	0.142	0.00581122
TPX2	2.91464e-06	-0.011695	0.509	0.379	0.00582929
PPP2R2B	2.92316e-06	-0.0156863	0.716	0.592	0.00584632
CLU	3.26851e-06	0.0404521	0.735	0.611	0.00653702
PPP1R9B	3.50735e-06	0.0167904	0.695	0.563	0.0070147
MGST1	3.82989e-06	0.00244149	0.449	0.329	0.00765978
SEMA4B	3.8464e-06	0.0173903	0.472	0.34	0.0076928
EPSTI1	3.92994e-06	0.0414127	0.698	0.566	0.00785988
NEIL1	3.99573e-06	-0.0354058	0.593	0.478	0.00799146
CIITA	4.23809e-06	0.00544902	0.565	0.48	0.00847618
ISG20	4.28266e-06	0.0556191	0.947	0.878	0.00856532
TPR	4.56069e-06	-0.0326287	0.847	0.765	0.00912138
HNMT	4.75353e-06	0.00144873	0.202	0.115	0.00950707
RAP1B	5.2218e-06	0.111259	0.97	0.908	0.0104436
CARD9	5.28898e-06	0.000975331	0.556	0.422	0.010578
NPC2	5.354e-06	0.0353994	0.805	0.696	0.010708
NFKBIA	5.55859e-06	-0.0142915	1	0.985	0.0111172
TRAV8-3	5.71182e-06	-0.0245506	0.681	0.554	0.0114236
CTSH	5.71536e-06	-0.013598	0.73	0.606	0.0114307
HIP1	5.71764e-06	0.00242661	0.428	0.55	0.0114353
GYPC	5.84801e-06	0.173482	0.951	0.877	0.011696
UTS2	5.95237e-06	0.00982122	0.633	0.516	0.0119047
QKI	6.39312e-06	-0.00557607	0.744	0.623	0.0127862
STX7	6.45073e-06	0.00814381	0.779	0.659	0.0129015
MPEG1	6.46187e-06	-0.000879725	0.312	0.239	0.0129237
GK5	7.00448e-06	0.0239408	0.735	0.61	0.014009
SMPD3	7.00783e-06	0.00417063	0.66	0.53	0.0140157
FGFBP2	7.24828e-06	0.29083	0.858	0.765	0.0144966
OSR2	7.38507e-06	-0.0017167	0.5	0.371	0.0147701
CD8B	7.55427e-06	0.132174	0.972	0.909	0.0151085
GZMH	7.76895e-06	0.161802	0.926	0.841	0.0155379
PSAP	7.92885e-06	0.00791821	0.849	0.767	0.0158577
GRN	9.13403e-06	0.00853989	0.616	0.491	0.0182681
PHACTR1	1.02958e-05	-0.00206821	0.326	0.213	0.0205916
CX3CR1	1.05249e-05	0.0175132	0.842	0.734	0.0210499
STAC3	1.06555e-05	0.00914733	0.544	0.415	0.0213111
SKAP2	1.0656e-05	0.0514686	0.84	0.732	0.021312
CNTLN	1.07453e-05	0.00360408	0.202	0.299	0.0214905
TRGV10	1.12281e-05	-0.00573704	0.751	0.635	0.0224562
SEMA4A	1.1945e-05	-0.0381045	0.612	0.49	0.02389
TBXAS1	1.20389e-05	0.0260158	0.537	0.415	0.0240779
LY6E	1.22122e-05	0.225494	0.979	0.922	0.0244245
IRF7	1.23404e-05	0.027961	0.77	0.656	0.0246808
TLR4	1.25418e-05	-0.000976748	0.281	0.175	0.0250836
GABARAP	1.27636e-05	0.0726969	0.979	0.934	0.0255272
CD5	1.29324e-05	-0.0228943	0.858	0.782	0.0258648
JUNB	1.35096e-05	-0.0141546	1	0.997	0.0270192
TRBV15	1.40841e-05	0.0636813	0.737	0.625	0.0281682
PLAC8	1.47172e-05	-0.0103342	0.712	0.61	0.0294345
TMEM91	1.52514e-05	-0.0236079	0.523	0.408	0.0305027
CYP1B1	1.5499e-05	0.0103796	0.212	0.283	0.030998
PTMS	1.61521e-05	0.0561684	0.758	0.644	0.0323042
AC245060.5	1.6295e-05	0.0103056	0.572	0.448	0.0325901
ITM2C	1.68947e-05	0.0220735	0.763	0.659	0.0337895
AOAH	1.73515e-05	0.116501	0.621	0.679	0.0347031
SLC15A4	1.86819e-05	0.0128763	0.667	0.546	0.0373638
PIK3AP1	1.94739e-05	-0.0101307	0.791	0.679	0.0389478
JUN	1.95843e-05	-0.0941006	1	0.996	0.0391687
PYCARD	2.17695e-05	0.130865	0.863	0.765	0.043539
ACTN4	2.18232e-05	0.0689901	0.879	0.784	0.0436465
KIF13A	2.18233e-05	0.00154339	0.356	0.243	0.0436466
TNFRSF21	2.38759e-05	-0.000125006	0.27	0.168	0.0477519
CXCL16	2.46106e-05	-0.050049	0.46	0.388	0.0492212
ATP6V0C	2.53765e-05	0.107189	0.972	0.92	0.0507531
NCF2	2.59039e-05	0.00693646	0.384	0.471	0.0518078
TNFRSF11A	2.63514e-05	0.000510904	0.219	0.175	0.0527027
ZNF683	2.67674e-05	-0.0784136	0.779	0.674	0.0535348
AL133415.1	3.0016e-05	-0.032679	0.635	0.524	0.060032
FCER1A	3.20606e-05	0.00519498	0.188	0.114	0.0641212
ITGAL	3.24993e-05	0.0534398	0.842	0.747	0.0649985
HIST2H2AB	3.33996e-05	0.0124525	0.526	0.409	0.0667992
RNASE2	3.34269e-05	-2.60608e-05	0.019	0.07	0.0668539
FGL2	3.35858e-05	0.018658	0.753	0.653	0.0671716
HOPX	3.36722e-05	0.21033	0.891	0.8	0.0673443
HIST1H1D	3.39338e-05	0.119786	0.742	0.628	0.0678676
CMC1	3.40171e-05	0.0985112	0.942	0.868	0.0680342
IMPA2	3.45702e-05	0.0159975	0.586	0.465	0.0691405
KLRD1	3.55438e-05	0.212733	0.749	0.726	0.0710877
LILRA4	3.79105e-05	-0.000631701	0.298	0.197	0.0758211
PPM1F	3.87702e-05	0.0369577	0.57	0.448	0.0775403
FGR	4.00071e-05	0.0998889	0.758	0.677	0.0800142
SYTL3	4.08554e-05	0.0922425	0.853	0.757	0.0817108
AC079779.1	4.10805e-05	-0.00347036	0.5	0.382	0.0821611
CRIP1	4.21788e-05	0.0772128	1	0.973	0.0843575
KIAA0930	4.56822e-05	0.0155912	0.644	0.53	0.0913645
GAS2L1	4.66936e-05	0.00616939	0.551	0.43	0.0933873
PADI4	4.92856e-05	-0.0144922	0.435	0.33	0.0985712
VCL	5.61334e-05	0.0474039	0.735	0.623	0.112267
CEP162	5.6708e-05	-0.034881	0.605	0.495	0.113416
MLC1	6.05154e-05	0.00307165	0.67	0.555	0.121031
KDM1B	6.11379e-05	-0.01146	0.677	0.566	0.122276
MCOLN3	6.43287e-05	-0.00179014	0.43	0.324	0.128657
DSEL	6.46409e-05	-0.0329133	0.433	0.347	0.129282
CSTA	6.73516e-05	0.000279783	0.66	0.545	0.134703
TAGLN2	7.50095e-05	0.101445	1	0.976	0.150019
FRY	7.85958e-05	-0.0112903	0.551	0.437	0.157192
TRGV7	7.95294e-05	0.0363546	0.691	0.578	0.159059
TUBA8	8.27518e-05	-0.000242096	0.093	0.136	0.165504
VEGFA	8.88608e-05	-0.00115359	0.165	0.261	0.177722
ANKRD28	9.1739e-05	-0.0443691	0.649	0.553	0.183478
RGS9	0.000100412	0.0143104	0.633	0.518	0.200825
NCAM1	0.000100511	0.0004075	0.274	0.352	0.201021
SELP	0.000101016	-0.000693373	0.416	0.33	0.202032
DAPP1	0.000102841	0.00867866	0.686	0.573	0.205683
DUSP2	0.000112346	-0.106977	0.991	0.966	0.224692
DUSP1	0.000113587	0.0681442	1	0.996	0.227173
MFSD1	0.00011561	-0.00816563	0.67	0.562	0.231219
IGHV3-7	0.000115695	0.000288404	0.3	0.235	0.231391
AC127502.2	0.00011776	0.0043995	0.34	0.414	0.235521
MS4A7	0.00011821	0.000261505	0.195	0.248	0.23642
MYO9B	0.000122531	-0.0178314	0.688	0.587	0.245062
XCL1	0.000127781	0.0765924	0.556	0.636	0.255562
SYK	0.000139782	0.00483204	0.56	0.454	0.279564
TFEC	0.000146321	-0.00494326	0.251	0.186	0.292641
TMEM107	0.000156945	-0.0452421	0.707	0.614	0.31389
AP003068.2	0.00016042	0.00560675	0.586	0.473	0.320841
SYNM	0.000186388	0.0544816	0.612	0.507	0.372777
HLA-DRB5	0.000186829	0.166575	0.902	0.831	0.373658
DHCR24	0.000188695	-0.0115483	0.581	0.469	0.37739
CD1C	0.000190007	0.00708183	0.26	0.175	0.380014
GRK2	0.000190763	0.101519	0.786	0.688	0.381527
GZMA	0.000192178	0.110587	0.988	0.951	0.384356
GUCY1A1	0.000199624	-0.000699169	0.291	0.213	0.399247
LCP1	0.000208967	0.158047	0.988	0.949	0.417933
LINC01943	0.000219568	0.0236815	0.707	0.603	0.439136
KCNE1	0.000223868	7.33617e-06	0.384	0.28	0.447737
DAPK1	0.000236135	-0.000884854	0.302	0.207	0.472269
TRAV5	0.00023721	0.128481	0.528	0.525	0.47442
PTGDR	0.000238697	0.00811407	0.798	0.702	0.477393
CCDC151	0.000247589	0.000414193	0.219	0.196	0.495177
MTMR11	0.000248701	0.0059255	0.237	0.152	0.497403
LILRB3	0.000265545	0.0210401	0.237	0.267	0.531089
LINC02384	0.000289311	0.0336805	0.602	0.623	0.578622
IGKV3-15	0.000304182	0.000363137	0.412	0.31	0.608364
FCRL6	0.000305739	0.190299	0.686	0.664	0.611479
MT1E	0.00031233	0.0714391	0.581	0.611	0.62466
HCK	0.000318874	0.0163665	0.209	0.26	0.637748
CD22	0.000320287	-0.000596819	0.263	0.187	0.640575
MYOF	0.000330859	-0.000576868	0.312	0.221	0.661718
LAIR2	0.000343184	0.0809141	0.667	0.575	0.686368
AL445524.1	0.000350936	0.00171165	0.533	0.427	0.701872
TRAV4	0.000354497	0.16834	0.642	0.584	0.708993
NBEAL2	0.000360567	0.0552834	0.658	0.556	0.721134
CARD16	0.000363285	0.0772649	0.86	0.779	0.72657
ASAH1	0.000373003	-0.0108735	0.698	0.606	0.746006
SNX22	0.000373305	-0.0041205	0.393	0.296	0.746609
POP1	0.000376587	0.0249103	0.635	0.532	0.753174
LILRB1	0.000392752	0.0430198	0.749	0.684	0.785503
ZNF804A	0.000394236	-1.9112e-05	0.012	0.049	0.788472
GSTP1	0.000420466	0.068396	0.923	0.868	0.840932
SPIB	0.000450575	-0.00077689	0.177	0.258	0.90115
NEURL1	0.00045439	0.00831771	0.428	0.326	0.908779
SPECC1	0.000466176	-0.0185682	0.742	0.645	0.932353
MARVELD1	0.000470582	-0.00121774	0.305	0.303	0.941164
TRBV27	0.000500869	-0.167875	0.63	0.54	1
MEF2C	0.000503431	0.00224729	0.314	0.367	1
DNAJB1	0.000506628	0.0288753	0.998	0.983	1
CYBA	0.000507572	0.181729	1	0.988	1
ARHGEF12	0.000511499	0.0244417	0.626	0.521	1
AC011472.2	0.000532795	0.00362824	0.121	0.178	1
LGALS1	0.000583347	0.0490666	0.651	0.719	1
IGHG1	0.000708398	-5.59192e-05	0.198	0.135	1
SH2D2A	0.000728284	0.115721	0.914	0.847	1
TRGC1	0.000742163	0.00774132	0.781	0.691	1
CDC42EP4	0.000743593	-0.0022966	0.349	0.264	1
CEBPB	0.000758489	-0.0214989	0.733	0.662	1
CENPJ	0.000774874	-0.0125374	0.344	0.26	1
G0S2	0.000809342	-0.00170809	0.27	0.186	1
STAM-AS1	0.000838832	0.0113086	0.607	0.508	1
TRAV20	0.000848486	-0.00014887	0.693	0.605	1
APOBEC3A	0.000853834	0.0301288	0.491	0.419	1
ARPC1B	0.000880469	0.0443757	0.998	0.976	1
EMP3	0.000944991	0.144466	1	0.981	1
PLCG2	0.000996724	0.0627465	0.593	0.502	1
LAG3	0.0010181	-0.0129124	0.788	0.707	1
CBFA2T3	0.00101872	-0.000305359	0.247	0.191	1
PID1	0.00108784	-0.00110474	0.126	0.2	1
MATK	0.00114718	0.181375	0.858	0.781	1
CLSPN	0.00115149	-0.00351209	0.593	0.493	1
PGD	0.00132823	0.0313927	0.742	0.653	1
RHOC	0.00138834	0.171092	0.76	0.689	1
LGALS2	0.00142822	0.0147201	0.526	0.439	1
BLNK	0.00145219	0.0105292	0.228	0.16	1
S100A4	0.00155471	-0.0591573	0.974	0.938	1
UBB	0.00159244	0.150753	1	0.983	1
TMEM176A	0.00162875	0.0112486	0.198	0.193	1
CLEC12A	0.00163797	-0.00167928	0.421	0.464	1
SMCO4	0.00166376	0.00576424	0.435	0.342	1
APOBEC3B	0.00166608	-0.00178848	0.286	0.205	1
GZMM	0.00167095	0.14122	0.993	0.966	1
GLT1D1	0.00169177	-0.0139627	0.184	0.252	1
LPCAT1	0.00170675	0.0455439	0.812	0.73	1
EBF1	0.00170844	0.000107087	0.293	0.219	1
MAF	0.00172804	0.102257	0.651	0.656	1
HLA-DPB1	0.00175814	0.168216	0.821	0.828	1
CD2	0.0017676	0.118651	0.979	0.941	1
SLC1A7	0.00176816	0.00215256	0.6	0.532	1
TK1	0.00177055	0.00999251	0.412	0.323	1
OSCAR	0.00181381	0.0037187	0.593	0.5	1
ANKRD9	0.00185209	-0.0116892	0.465	0.379	1
TRBV4-1	0.00189034	-0.0607681	0.467	0.376	1
SIRPB1	0.00193229	0.00643565	0.27	0.34	1
AP5B1	0.00194541	-0.00888073	0.658	0.565	1
TRGV3	0.00207527	0.104584	0.665	0.609	1
TMEM176B	0.00210018	0.0194943	0.207	0.168	1
SLAMF7	0.0021792	0.00283382	0.819	0.745	1
IL6	0.0022377	-4.33973e-05	0.295	0.219	1
NOTCH2	0.00238455	0.0475952	0.612	0.525	1
PFN1	0.00240872	0.124345	1	1	1
RASSF4	0.00244505	-0.00871473	0.509	0.417	1
CD151	0.0024603	-0.00202883	0.616	0.523	1
SIGLEC1	0.00263393	-1.3364e-05	0.114	0.18	1
ZNF577	0.00278386	-0.00953012	0.665	0.576	1
PRELID1	0.00280662	0.0915813	0.888	0.823	1
MNDA	0.003049	0.00499915	0.498	0.556	1
IL7R	0.00317825	0.0125787	0.96	0.919	1
HSP90B1	0.00320722	0.0982077	0.944	0.896	1
LILRB4	0.00324418	0.00663331	0.528	0.465	1
MYL6	0.00364294	0.151306	1	0.992	1
LINC00926	0.00364375	0.00857242	0.333	0.281	1
CD3D	0.00369992	0.0936251	1	0.984	1
HK3	0.00375994	-0.00194228	0.193	0.128	1
KCNE3	0.00387258	-0.000325569	0.209	0.157	1
RAMP1	0.00388148	-0.00910459	0.593	0.523	1
CDH23	0.00393258	-0.00306979	0.495	0.41	1
IL3RA	0.00395171	-0.000383328	0.277	0.243	1
KLF6	0.0042312	0.0504178	1	0.993	1
CKB	0.00425897	-0.00306182	0.653	0.567	1
RAB27B	0.00434774	0.0425497	0.709	0.637	1
LINC02432	0.00445681	0.00845257	0.256	0.192	1
SPATS2L	0.00480834	0.0178871	0.747	0.672	1
ADAM23	0.00501329	-0.00236546	0.391	0.321	1
PGLYRP2	0.00514981	0.022774	0.521	0.445	1
PCLAF	0.00537466	0.0219486	0.253	0.251	1
KRT1	0.00552039	-0.00792061	0.137	0.193	1
TNFRSF13B	0.00555977	-7.85174e-05	0.391	0.318	1
WDFY4	0.00559613	0.00672156	0.23	0.168	1
JAG1	0.00559619	-0.000671364	0.402	0.329	1
ALOX5AP	0.00578255	0.0599935	0.867	0.805	1
SPON2	0.0057827	0.0146186	0.73	0.653	1
MYBL1	0.00595124	0.107845	0.826	0.754	1
PLBD1	0.00604008	0.0013228	0.188	0.163	1
H3F3A	0.0060499	0.125022	1	0.986	1
HLA-DMB	0.00614169	0.0550037	0.563	0.48	1
S100A10	0.00631818	0.0753591	0.998	0.979	1
HLA-DRA	0.00654013	0.0151847	0.774	0.698	1
TRAV19	0.006617	-0.230795	0.565	0.551	1
SLC15A3	0.00673196	0.00772442	0.207	0.265	1
IRAK3	0.00683482	0.00972695	0.319	0.254	1
LTB4R	0.00705316	0.0451016	0.581	0.55	1
MAP3K8	0.00708555	0.07782	0.73	0.652	1
LILRB2	0.00737411	0.0143341	0.309	0.346	1
KLRC4	0.00740236	0.199849	0.751	0.704	1
AC090152.1	0.00778778	-0.0229556	0.786	0.714	1
PDE4A	0.00789487	-0.0317385	0.595	0.517	1
TRDC	0.00847718	0.0349072	0.43	0.495	1
GPR141	0.00852118	0.00228688	0.73	0.657	1
ITPRID2	0.0087216	-0.00964795	0.491	0.413	1
CD300E	0.00882073	0.00622865	0.198	0.145	1
GNAI2	0.0088707	0.0360894	0.833	0.776	1
TTC38	0.00891534	0.09067	0.644	0.629	1
FXYD1	0.00893928	0.0469339	0.442	0.419	1
TRGV4	0.00901382	-0.0279674	0.43	0.508	1
AC005280.2	0.00992727	0.00567289	0.258	0.201	1
CPVL	0.0100756	0.00102112	0.184	0.211	1
MT2A	0.010096	0.124974	0.781	0.819	1
TRGV9	0.0102225	-0.0266746	0.567	0.638	1
LCNL1	0.010418	0.0010068	0.514	0.434	1
P2RY13	0.0104209	-0.00223024	0.135	0.09	1
LYAR	0.0111321	0.0886081	0.942	0.897	1
KIR2DL1	0.0115466	0.0115324	0.356	0.284	1
CCR2	0.0118863	0.0270662	0.763	0.707	1
FCAR	0.0120061	-0.00205073	0.34	0.272	1
APOBEC3H	0.0120212	0.0428709	0.526	0.456	1
AIRE	0.0122897	-0.0129261	0.356	0.292	1
TOX2	0.0124616	0.0118279	0.458	0.392	1
PCED1B-AS1	0.0129995	0.0125914	0.977	0.961	1
ASGR2	0.0130529	-0.00156517	0.181	0.128	1
SLC7A7	0.0132562	-0.0013699	0.221	0.217	1
MAP1A	0.0137103	-0.0132331	0.416	0.359	1
SELENOS	0.0137848	0.121582	0.763	0.694	1
TRBV14	0.0138455	-0.15924	0.579	0.515	1
NBPF26	0.0139834	-0.0035358	0.602	0.53	1
CD33	0.0141863	-0.00012912	0.319	0.251	1
TRBV12-4	0.0141999	-0.015313	0.412	0.339	1
FFAR2	0.0143329	0.00355989	0.26	0.315	1
IL18	0.0144758	0.0059615	0.279	0.225	1
FAM49A	0.0145658	0.0222481	0.6	0.619	1
AD000090.1	0.0146716	-0.014348	0.333	0.265	1
AIM2	0.0149653	-0.0106864	0.644	0.567	1
PLXDC2	0.0154981	0.00973902	0.307	0.341	1
KYNU	0.0157409	0.00823469	0.247	0.19	1
CLIC4	0.0164467	-0.00473798	0.553	0.479	1
CALHM6	0.0165088	0.00970383	0.784	0.716	1
YWHAH	0.0165659	-0.0137224	0.76	0.703	1
MYLK	0.017156	-0.00154585	0.228	0.296	1
FCGR2A	0.0174844	0.0152169	0.267	0.269	1
TIMP1	0.0178602	0.12974	0.644	0.569	1
BATF	0.0192236	-0.061957	0.74	0.695	1
CXCR6	0.0194696	-0.007006	0.798	0.733	1
MAP3K7CL	0.0195864	-0.0356871	0.547	0.487	1
CDKN1C	0.0204065	0.0358729	0.535	0.505	1
SRGN	0.0208493	0.199937	1	0.989	1
SERPINB2	0.0209266	4.98915e-06	0.005	0.022	1
MGAM	0.0213059	4.34585e-05	0.221	0.174	1
ZNF385A	0.022252	0.000358743	0.43	0.487	1
IGHD	0.0236364	-0.00288173	0.086	0.13	1
CXCL1	0.0238849	-2.02202e-05	0.191	0.137	1
IL32	0.0245439	0.0820295	1	0.989	1
SAMD3	0.0246981	0.0298612	0.863	0.815	1
CTNNA1	0.0249597	0.0185635	0.679	0.608	1
AC090559.1	0.025182	0.000283982	0.221	0.213	1
MS4A1	0.0252656	0.0682207	0.647	0.643	1
CCL4L2	0.0254376	-0.0704676	0.8	0.74	1
OAZ1	0.0257168	0.122972	1	0.989	1
HRH2	0.026369	0.00279193	0.514	0.441	1
TRAV8-1	0.0264455	-0.0567881	0.584	0.512	1
SH2D1B	0.0278702	0.00166663	0.647	0.576	1
F2R	0.0282403	0.0150571	0.793	0.732	1
IGHA1	0.0287995	-0.000531647	0.172	0.216	1
CXorf21	0.0290988	-0.0107547	0.34	0.291	1
CLIC3	0.0291344	0.0911682	0.791	0.734	1
VSTM1	0.0299438	0.010374	0.391	0.359	1
TESC	0.0310165	0.0396744	0.707	0.641	1
CD74	0.0315849	-0.104394	0.998	0.984	1
GBP1	0.0328149	-0.0162914	0.767	0.717	1
DPYSL2	0.0333032	-0.00189419	0.53	0.467	1
IFI44	0.0347003	0.00893259	0.637	0.57	1
P2RY14	0.0370609	0.00408821	0.477	0.501	1
CLEC7A	0.0389956	0.00341332	0.305	0.292	1
XCL2	0.0404229	0.0521245	0.67	0.646	1
PCDH9	0.041638	-0.00273443	0.133	0.167	1
GAA	0.0420004	-0.0411879	0.57	0.513	1
CXCR2	0.0423692	-0.00576769	0.312	0.374	1
TRAV39	0.0424853	0.00190055	0.702	0.64	1
TRBV6-1	0.0426447	0.027181	0.653	0.59	1
FKBP11	0.0428591	0.109283	0.8	0.744	1
GAPDH	0.0433044	0.115318	1	0.996	1
DOK3	0.0435376	-0.000455247	0.444	0.394	1
CD3G	0.0443462	0.20398	0.94	0.903	1
S1PR5	0.0443714	0.0373407	0.667	0.691	1
TMEM158	0.0465781	0.000148626	0.2	0.157	1
MARCH8	0.0465994	-0.00652393	0.705	0.643	1
PRDM1	0.0490395	0.0822844	0.684	0.672	1
MIR4435-2HG	0.0496925	0.010114	0.633	0.657	1
FTH1	0.0499596	-0.0673889	1	0.999	1
CD3E	0.0519881	0.0908015	0.998	0.999	1
LYPD2	0.0529314	-0.000258002	0.205	0.19	1
ABHD17A	0.0541059	-0.0156244	0.73	0.676	1
AIF1	0.0545313	0.0279187	0.507	0.54	1
C2	0.0545924	-0.00024635	0.195	0.148	1
LATS2	0.0554066	0.0218322	0.474	0.41	1
NCR3	0.0565917	0.0616133	0.486	0.474	1
FTL	0.0595569	-0.0477757	1	0.996	1
CLIC2	0.0626026	0.000674654	0.305	0.295	1
DENND5B	0.0641665	-1.234e-05	0.207	0.164	1
PKIG	0.0646722	0.0126099	0.458	0.399	1
CD9	0.0667954	-0.00352795	0.479	0.425	1
IFITM2	0.067388	0.0678289	0.967	0.941	1
CAPG	0.0677466	0.0706938	0.544	0.547	1
RPS6	0.0699263	0.0711363	1	1	1
CTSW	0.06995	0.112843	0.981	0.978	1
THBD	0.0700218	-0.000795736	0.326	0.269	1
LKAAEAR1	0.0703584	-0.00615852	0.274	0.331	1
KCTD12	0.0704543	0.00843826	0.358	0.341	1
GNAL	0.0711336	-0.00209315	0.284	0.232	1
PIK3R1	0.071608	0.0486859	0.856	0.818	1
TRGV5	0.0717583	-0.0280237	0.514	0.467	1
LILRA1	0.0726705	0.00202484	0.163	0.143	1
NBPF19	0.0737816	0.00297169	0.707	0.651	1
TRGC2	0.0757175	-0.0113897	0.509	0.45	1
C4orf48	0.0774422	0.0780527	0.681	0.694	1
CXCR4	0.0775889	0.196358	1	0.993	1
CCL5	0.077832	0.0363167	1	0.994	1
NEFH	0.0785349	-0.0122799	0.291	0.244	1
ALDOA	0.0803224	0.121342	0.795	0.786	1
CAMKK2	0.0806438	-0.0157292	0.491	0.434	1
CPM	0.0846474	0.0151429	0.451	0.471	1
GK	0.0852986	0.0377989	0.472	0.466	1
KRT86	0.0855286	0.000923104	0.405	0.347	1
AC245014.3	0.0857568	-0.0161087	0.556	0.496	1
CDC42EP1	0.0895633	6.06435e-05	0.14	0.105	1
TLE1	0.0918012	0.0179948	0.619	0.595	1
TRGV8	0.0918964	0.0483378	0.558	0.524	1
CD36	0.0919558	0.00451923	0.305	0.311	1
PARVB	0.0937004	-0.0342396	0.644	0.591	1
CD180	0.0959355	-0.00029491	0.123	0.095	1
CACNA2D3	0.104342	-0.000111114	0.109	0.077	1
MSR1	0.107875	-3.73011e-08	0.063	0.094	1
ACTG1	0.111631	0.123316	1	0.994	1
VIM	0.113948	-0.156099	0.979	0.979	1
FOLR3	0.114365	-0.000364183	0.049	0.051	1
SASH1	0.121336	-7.75269e-05	0.13	0.168	1
TRBV5-4	0.132409	-0.0910143	0.593	0.539	1
IGSF6	0.132467	0.00475848	0.509	0.556	1
GNAZ	0.132826	0.00744407	0.393	0.421	1
CYP27A1	0.137258	-0.00172991	0.305	0.256	1
AC136475.5	0.141451	0.0297505	0.607	0.576	1
IL1B	0.146715	-0.000610421	0.195	0.158	1
MCEMP1	0.155269	-0.00057608	0.184	0.151	1
S100A6	0.162759	0.0098866	0.991	0.983	1
COL19A1	0.164882	0.010096	0.158	0.173	1
CYP2S1	0.168864	-0.000120309	0.016	0.006	1
MTRNR2L12	0.173761	-0.126309	1	0.996	1
PROK2	0.178206	-0.0135178	0.572	0.535	1
MTRNR2L8	0.183649	0.10196	0.444	0.438	1
CDCA7	0.185584	-0.0179083	0.598	0.548	1
NRG1	0.18691	-0.0001346	0.091	0.066	1
CLIC1	0.1899	0.0297877	0.977	0.964	1
IFITM1	0.19062	-0.0653494	0.995	0.988	1
GZMK	0.190664	-0.16682	0.965	0.949	1
AC007952.4	0.19195	0.0242034	0.586	0.538	1
ITGB2	0.202432	0.0935804	0.951	0.928	1
LINC01781	0.208491	-8.677e-05	0.172	0.208	1
LMO4	0.209934	0.00931462	0.637	0.591	1
AC004585.1	0.211996	0.00646153	0.547	0.545	1
AC120193.1	0.219445	-0.000609572	0.228	0.209	1
ATP1B1	0.225256	-0.0038643	0.572	0.526	1
AGTRAP	0.226675	0.0371547	0.737	0.696	1
ACTB	0.227795	0.0312191	1	1	1
TNNC2	0.237995	-0.00543969	0.23	0.235	1
UPK3A	0.24244	-7.38493e-05	0.198	0.163	1
TRBV3-1	0.242686	0.0149872	0.574	0.538	1
HLX	0.248347	-0.000998904	0.153	0.153	1
SPHK1	0.249305	-0.0127671	0.421	0.394	1
HIST1H1E	0.252982	-0.0916292	0.753	0.729	1
TRBV2	0.259529	-0.0439382	0.635	0.591	1
PTPN12	0.265723	0.00596113	0.681	0.663	1
IFITM3	0.267369	0.100231	0.76	0.763	1
RTN1	0.276325	-0.000211181	0.086	0.064	1
KHDRBS2	0.281742	1.40247e-05	0.23	0.196	1
TRBV6-4	0.290018	-0.0117457	0.265	0.304	1
CST7	0.290337	0.0734951	0.979	0.971	1
KLHL14	0.291693	0.000168232	0.163	0.192	1
LRP1	0.293818	-0.00910628	0.474	0.473	1
ABCC3	0.300806	-0.00153788	0.1	0.125	1
CD37	0.301466	0.0808375	0.984	0.973	1
MYL9	0.302149	-0.00454019	0.316	0.289	1
TGFBI	0.306291	0.010798	0.342	0.307	1
HEMGN	0.306483	-0.00627983	0.716	0.679	1
IRF8	0.309043	-0.0106878	0.302	0.34	1
TNFAIP6	0.310905	-0.00116873	0.079	0.102	1
EPB41L3	0.312522	-0.00188574	0.174	0.199	1
PADI2	0.317633	-0.00125447	0.13	0.106	1
SIGLEC10	0.318427	-0.00405433	0.426	0.386	1
FPR1	0.331653	0.0141349	0.237	0.229	1
RPLP0	0.332847	-0.0128	1	1	1
RAB31	0.335911	-0.00345259	0.233	0.267	1
LYN	0.343835	0.0101838	0.537	0.502	1
CD4	0.344145	0.0324346	0.66	0.624	1
CEACAM3	0.353005	3.51626e-06	0.381	0.42	1
IGFBP7	0.35302	0.00427435	0.335	0.318	1
PTGDS	0.36879	-0.00673975	0.635	0.609	1
TBC1D4	0.380023	0.0301371	0.488	0.506	1
CSF1R	0.382994	-0.00441409	0.237	0.207	1
MS4A6A	0.383543	-0.00815646	0.43	0.407	1
LRRK1	0.391849	-0.00131393	0.235	0.218	1
ZFP36L2	0.39593	0.103373	1	0.997	1
SPTSSB	0.402499	-0.00651836	0.121	0.113	1
VDR	0.419728	-0.000982774	0.198	0.173	1
ANXA4	0.421789	0.00310111	0.7	0.667	1
GPR65	0.429222	-0.0219021	0.719	0.691	1
TRAV30	0.433732	-0.110424	0.509	0.513	1
HOTAIRM1	0.436963	0.0102638	0.633	0.599	1
FAM30A	0.445884	-0.00697313	0.205	0.186	1
SH3BGRL3	0.458913	0.0771054	1	0.999	1
EVI5	0.461146	0.000798283	0.34	0.309	1
MARCO	0.473057	-0.000298165	0.226	0.233	1
PSTPIP2	0.473535	-0.00947417	0.563	0.568	1
APOBR	0.473835	-0.0037368	0.567	0.561	1
SCART1	0.479654	-0.0057346	0.272	0.261	1
IL18RAP	0.481805	-0.0182251	0.533	0.565	1
RRAS	0.48191	-0.00355659	0.416	0.391	1
CORO1B	0.486156	0.0528565	0.684	0.682	1
FCRL2	0.501047	-0.0013327	0.137	0.147	1
CREB5	0.501447	-0.000402458	0.165	0.188	1
TRAV17	0.514992	-0.0104336	0.547	0.515	1
AL139020.1	0.515376	-1.60271e-05	0.193	0.17	1
HLA-DPA1	0.526731	0.0656462	0.87	0.853	1
FANK1	0.528561	0.00183465	0.105	0.122	1
LAMP5	0.531848	-3.19872e-05	0.005	0.01	1
TCN2	0.541779	-0.00207883	0.356	0.335	1
GNPTAB	0.543666	-0.0578361	0.649	0.648	1
TLR7	0.549784	-0.00054515	0.114	0.116	1
CASP1	0.555991	0.00559551	0.753	0.731	1
PRSS57	0.56751	0.00309116	0.421	0.439	1
TRAV36DV7	0.568607	-0.0241694	0.453	0.439	1
TRBV6-5	0.571932	-0.0550043	0.437	0.409	1
CLEC4A	0.58212	-0.00397022	0.16	0.162	1
IGHM	0.588242	-0.0119299	0.484	0.457	1
TMSB4X	0.591716	0.0405934	1	1	1
SLC37A2	0.594758	-0.000655415	0.095	0.08	1
PACSIN1	0.639331	0.00303361	0.165	0.169	1
RPLP1	0.661239	0.0330681	1	1	1
ARID3A	0.676183	-0.00157278	0.421	0.405	1
OLFM1	0.68287	-2.41459e-06	0.098	0.112	1
GNG7	0.686401	-0.0108285	0.321	0.329	1
PLXNB2	0.707279	-0.00173558	0.202	0.187	1
KIR2DL4	0.718771	-0.000101241	0.637	0.631	1
CSF3R	0.723573	-0.00138052	0.26	0.276	1
LILRA5	0.724872	0.00932079	0.321	0.321	1
NSG1	0.732714	-0.0408555	0.623	0.641	1
EEF1A1	0.746138	-0.0210513	1	1	1
PEA15	0.761838	-0.0143573	0.612	0.592	1
AL513303.1	0.763636	-0.00458867	0.488	0.472	1
TNFRSF8	0.800082	-0.000450722	0.137	0.132	1
FCRL5	0.803569	-0.00127459	0.223	0.218	1
HCAR2	0.814036	-0.0001007	0.021	0.019	1
AL132709.8	0.83001	-7.06988e-05	0.179	0.185	1
DYSF	0.830815	0.0127419	0.533	0.526	1
TLR10	0.836763	-5.36417e-05	0.13	0.122	1
CPA5	0.851786	-0.0428999	0.747	0.733	1
RPS18	0.867033	0.0213619	1	1	1
TRBV12-5	0.868912	0.0341598	0.216	0.218	1
DBN1	0.890439	-0.00349371	0.586	0.583	1
PDE5A	0.899607	-0.0023292	0.214	0.215	1
SH2B2	0.913103	0.00210809	0.365	0.357	1
PRCD	0.944648	-0.000396686	0.281	0.289	1
MALAT1	0.951599	-0.0411013	1	1	1
[truncated: 2 more rows]

## Sheet: MAST_CD8mem Cont vs LR
MAST_CD8mem Cont vs LR COVID PF
Column1	p_val	avg_log2FC	pct.1	pct.2	p_val_adj
LYZ	5.0682e-170	0.124395	0.228	0.679	1.01364e-166
MMP19	1.05215e-165	3.62655e-05	0.972	0.31	2.1043e-162
LY6G6F	5.48682e-158	0.000321673	0.984	0.351	1.09736e-154
S100A8	5.65975e-140	0.137585	0.274	0.635	1.13195e-136
TRDV2	7.84675e-138	0.0519744	0.412	0.92	1.56935e-134
CLEC4C	1.58798e-125	0.00241081	0.837	0.238	3.17597e-122
IGLV1-47	9.53053e-120	0.0106065	0.895	0.342	1.90611e-116
HP	4.20589e-108	-2.84194e-05	0.956	0.428	8.41178e-105
VNN3	7.99289e-107	-6.86569e-05	0.956	0.435	1.59858e-103
FCGR3A	1.46242e-102	0.242798	0.672	0.977	2.92483e-99
SGMS2	5.25632e-101	-0.000668851	0.856	0.315	1.05126e-97
AC064805.1	6.96889e-99	-0.000527765	0.949	0.45	1.39378e-95
CXCL3	1.57127e-98	0.000125277	0.993	0.536	3.14255e-95
LINC01871	2.11853e-98	0.206977	0.458	0.666	4.23705e-95
C19orf33	2.74948e-94	-0.000283054	0.995	0.574	5.49896e-91
MYBL2	2.39135e-91	-0.00321961	0.819	0.303	4.78271e-88
S100A12	3.53232e-91	0.0216535	0.174	0.618	7.06464e-88
AL391807.1	1.95581e-89	-5.33105e-06	0.788	0.277	3.91163e-86
TRPM4	3.57216e-89	4.64343e-05	0.865	0.365	7.14433e-86
GP1BA	1.72259e-88	0.00219384	0.877	0.387	3.44518e-85
GASK1B	1.84123e-85	-5.31978e-05	0.933	0.47	3.68247e-82
AC243829.4	5.65426e-84	0.00710937	0.353	0.807	1.13085e-80
STEAP4	1.24269e-81	-4.0271e-05	0.888	0.411	2.48538e-78
LINC01857	3.0706e-78	-0.00139394	0.686	0.218	6.1412e-75
HGD	4.22714e-77	-0.00114475	0.914	0.462	8.45428e-74
IGHV3-21	9.43708e-76	-0.0128267	0.619	0.18	1.88742e-72
VCAN	1.34605e-75	0.0130542	0.253	0.687	2.6921e-72
AL627171.2	7.15074e-75	0.139046	0.328	0.587	1.43015e-71
IGLV3-1	2.5648e-74	-0.00153849	0.888	0.647	5.1296e-71
TRAV8-5	7.4337e-74	-0.00215115	0.795	0.33	1.48674e-70
TYROBP	2.37846e-73	0.080396	0.414	0.793	4.75691e-70
DSC2	2.63586e-73	-7.29109e-05	0.944	0.526	5.27172e-70
PPP1R14A	1.93926e-72	-0.000183037	0.949	0.545	3.87852e-69
GFI1B	1.69508e-71	8.38154e-05	1	0.665	3.39016e-68
IFITM10	1.94895e-71	-0.00241779	0.914	0.481	3.89791e-68
ADM	3.08448e-69	0.000730478	0.651	0.243	6.16895e-66
AC103591.3	3.4309e-67	0.170346	0.26	0.499	6.8618e-64
IGLV3-21	3.74793e-66	0.000109349	0.749	0.314	7.49587e-63
CNTNAP2	1.04392e-65	-1.54384e-05	0.66	0.233	2.08785e-62
CD300C	2.08497e-65	-0.000353255	0.77	0.33	4.16995e-62
NID1	2.09074e-63	0.000129	0.837	0.415	4.18149e-60
MS4A4A	1.70655e-61	0.00999742	0.86	0.447	3.4131e-58
IFI30	4.48901e-61	0.0587868	0.3	0.648	8.97801e-58
C2orf88	1.95344e-60	-0.00173471	0.895	0.496	3.90687e-57
CYP1B1	1.41851e-59	0.00915523	0.212	0.607	2.83702e-56
PTCRA	3.02172e-58	-0.0031823	0.886	0.491	6.04344e-55
AC096667.1	5.54515e-58	-0.000271722	0.835	0.44	1.10903e-54
CR2	2.25428e-57	-0.00019086	0.991	0.685	4.50855e-54
FCER1G	9.33677e-56	0.0099628	0.34	0.723	1.86735e-52
DST	6.62952e-55	0.00469226	0.744	0.34	1.3259e-51
KLK1	3.18188e-54	-0.000603877	0.812	0.415	6.36376e-51
FCN1	3.64374e-54	0.0378387	0.421	0.71	7.28748e-51
KIR2DL4	1.63279e-53	0.00361892	0.637	0.924	3.26558e-50
TREML1	1.99549e-53	-0.00291088	0.956	0.624	3.99099e-50
LINC01503	7.6536e-53	0.000831523	0.76	0.366	1.53072e-49
ST6GALNAC1	2.45813e-52	0.00202531	0.812	0.429	4.91625e-49
GNAZ	1.01842e-51	0.00568338	0.393	0.766	2.03684e-48
KLRF1	3.67686e-51	0.0901003	0.374	0.66	7.35372e-48
CSF1R	5.72809e-51	-0.00339181	0.237	0.526	1.14562e-47
EREG	1.09334e-48	4.6859e-05	0.777	0.404	2.18668e-45
KLRB1	8.69708e-47	0.097688	0.688	0.926	1.73942e-43
MIR3945HG	1.06513e-46	-4.73603e-05	0.756	0.384	2.13025e-43
GLT1D1	1.19692e-45	-0.0122446	0.184	0.49	2.39384e-42
SYT17	5.23524e-45	0.00401779	0.928	0.781	1.04705e-41
MS4A7	2.20059e-43	-0.000712707	0.195	0.517	4.40118e-40
P2RY2	5.5925e-43	-1.06387e-05	0.856	0.515	1.1185e-39
LIN7A	7.63342e-43	-1.26873e-05	0.914	0.599	1.52668e-39
CCR10	2.86663e-41	-0.0140715	0.991	0.765	5.73326e-38
CSF2RB	1.47652e-40	0.00221591	0.784	0.442	2.95303e-37
TBC1D9	1.84222e-40	-0.000337684	0.814	0.475	3.68443e-37
LINC02345	2.10914e-40	-7.54656e-06	0.014	0.254	4.21829e-37
IGHV3-15	2.25088e-40	-0.00618414	0.507	0.19	4.50175e-37
AHSP	3.56181e-40	0.00356439	0.988	0.754	7.12362e-37
PLXDC2	6.49017e-40	0.00744286	0.307	0.644	1.29803e-36
TRBV13	8.44618e-40	0.0444398	0.235	0.528	1.68924e-36
TRGV2	1.93422e-39	0.0874869	0.36	0.609	3.86844e-36
CST3	2.05401e-39	0.0908823	0.5	0.755	4.10801e-36
ZNF331	6.49938e-39	-0.267371	0.956	0.78	1.29988e-35
FFAR2	9.63825e-39	0.00434449	0.26	0.581	1.92765e-35
FAXDC2	1.61212e-38	-0.000502684	0.956	0.693	3.22425e-35
ZNF385A	2.85292e-38	-0.00206579	0.43	0.749	5.70584e-35
KIR3DL1	2.96264e-38	0.079555	0.456	0.719	5.92528e-35
GMPR	3.20115e-38	0.000979959	0.944	0.673	6.4023e-35
P2RY14	9.31485e-38	0.00466511	0.477	0.777	1.86297e-34
IGSF6	1.03305e-37	0.0103301	0.509	0.8	2.0661e-34
MRAS	7.37524e-37	-0.000131792	0.905	0.626	1.47505e-33
SLC4A1	7.66207e-37	0.0030522	0.995	0.79	1.53241e-33
ADGRE3	3.26863e-36	-0.00156652	0.798	0.476	6.53725e-33
PLA2G7	6.25419e-36	-7.24366e-05	0.791	0.471	1.25084e-32
ALAS2	7.58677e-36	-0.00145637	0.967	0.731	1.51735e-32
AP000547.3	9.97765e-36	0.0048731	0.765	0.445	1.99553e-32
LINC02185	1.02434e-35	3.90524e-07	0.14	0.444	2.04868e-32
HBM	1.43387e-35	0.00402418	0.984	0.764	2.86774e-32
AL731557.1	1.87152e-35	-0.000389062	0.96	0.737	3.74303e-32
HCK	3.2282e-35	0.0160669	0.209	0.487	6.4564e-32
KLF1	3.2532e-35	0.000877303	0.995	0.798	6.5064e-32
AEBP1	3.27639e-35	-0.00168836	0.928	0.662	6.55279e-32
AHR	3.61096e-35	-0.100401	0.8	0.533	7.22192e-32
CSF2RA	4.34972e-35	0.00262374	0.798	0.488	8.69944e-32
FOLR2	8.82818e-35	0.000137308	0.623	0.306	1.76564e-31
CLDN5	4.12154e-34	-0.000248063	0.786	0.515	8.24308e-31
CD200	1.61095e-33	-0.00341866	0.781	0.475	3.2219e-30
PLEKHG1	1.7457e-33	-0.0168564	0.835	0.544	3.4914e-30
RASL11A	2.64856e-33	0.00404233	0.926	0.664	5.29713e-30
IGLV2-23	3.6362e-33	-0.000584808	0.977	0.763	7.27241e-30
LILRB2	8.12062e-33	0.0144399	0.309	0.591	1.62412e-29
CDA	4.62287e-32	-3.27154e-05	0.902	0.634	9.24575e-29
LTBP1	7.47851e-32	-0.000145009	0.953	0.718	1.4957e-28
DNASE1L3	1.52809e-31	9.87804e-05	0.609	0.313	3.05619e-28
CDC42EP2	2.22301e-31	0.00294287	0.677	0.376	4.44603e-28
IFI27	5.14768e-31	0.0033866	0.94	0.701	1.02954e-27
ESAM	8.59129e-31	-0.000738164	0.988	0.8	1.71826e-27
AREG	9.89649e-31	-0.198551	0.979	0.809	1.9793e-27
SLC24A4	1.58479e-30	0.000102232	0.649	0.351	3.16958e-27
TNS1	1.6344e-30	0.000446602	0.965	0.748	3.2688e-27
TLR8	2.63688e-30	-0.000310044	0.333	0.102	5.27376e-27
FGD4	2.64631e-30	0.00109066	0.679	0.389	5.29263e-27
CPM	3.19672e-30	0.013765	0.451	0.73	6.39344e-27
DACT1	4.54976e-30	3.23164e-05	0.851	0.587	9.09953e-27
ALOX12	6.48056e-30	0.000155475	0.605	0.311	1.29611e-26
S100A9	7.80212e-30	0.0964982	0.36	0.533	1.56042e-26
LILRB4	1.06288e-29	0.00905896	0.528	0.762	2.12576e-26
CREM	1.35721e-29	-0.12284	0.947	0.758	2.71441e-26
CMTM5	1.48075e-29	-0.00163442	0.947	0.723	2.96149e-26
KDM6B	3.20064e-29	-0.110757	0.991	0.835	6.40129e-26
TRIM58	4.15438e-29	0.00146147	0.986	0.802	8.30876e-26
TNF	4.33484e-29	-0.168918	0.96	0.758	8.66967e-26
TRAV22	1.03824e-28	0.00423805	0.842	0.576	2.07649e-25
CA2	3.06202e-28	0.00228606	0.951	0.733	6.12405e-25
ICAM1	3.52966e-28	-0.0233264	0.898	0.659	7.05932e-25
NR4A1	5.49821e-28	-0.122459	0.97	0.812	1.09964e-24
IGHG3	7.99278e-28	-0.00186862	0.521	0.247	1.59856e-24
FCRLA	1.24758e-27	-5.88751e-05	0.656	0.375	2.49516e-24
CASP5	1.58036e-27	-0.000898142	0.042	0.25	3.16072e-24
ID1	2.61917e-27	-0.196844	0.993	0.849	5.23834e-24
CDKN1A	3.0875e-27	-0.13188	0.986	0.828	6.175e-24
AC004817.3	3.23536e-27	-0.00991151	0.928	0.708	6.47071e-24
CPA5	3.85489e-27	-0.0213475	0.747	0.93	7.70979e-24
S1PR3	5.13454e-27	0.000296664	0.8	0.527	1.02691e-23
LILRA1	5.55927e-27	0.00296728	0.163	0.404	1.11185e-23
PTX3	7.3804e-27	2.11098e-05	0.04	0.243	1.47608e-23
CERCAM	1.53043e-26	-0.00194015	0.779	0.508	3.06085e-23
TMEM40	1.58446e-26	-0.000354661	0.802	0.556	3.16892e-23
MNDA	2.24179e-26	0.00319104	0.498	0.753	4.48358e-23
ADAMTS1	2.49777e-26	0.000728327	0.188	0.391	4.99554e-23
MYLK	2.96085e-26	0.000706742	0.228	0.501	5.9217e-23
TRBV7-7	3.20276e-26	-0.00282646	0.97	0.785	6.40551e-23
LPCAT2	6.04688e-26	0.00654594	0.44	0.194	1.20938e-22
PDZK1IP1	6.29488e-26	-0.00410146	0.926	0.704	1.25898e-22
PDK4	7.7583e-26	-0.000164689	0.612	0.336	1.55166e-22
CLEC12A	8.12069e-26	-0.00106223	0.421	0.685	1.62414e-22
DUSP4	8.33342e-26	-0.0691201	0.819	0.599	1.66668e-22
CR1	8.59056e-26	-0.00912505	0.928	0.712	1.71811e-22
CD300LB	1.08365e-25	-0.00094252	0.642	0.366	2.1673e-22
IGHV5-78	1.62089e-25	-0.000711436	0.902	0.698	3.24177e-22
ARHGAP6	1.85573e-25	3.28805e-05	0.76	0.512	3.71145e-22
SNCA	1.88563e-25	0.00427746	0.986	0.821	3.77127e-22
SIRPB2	2.01699e-25	-0.00148101	0.507	0.246	4.03399e-22
STAP1	2.0274e-25	0.000776168	0.826	0.572	4.0548e-22
AC123595.1	2.68213e-25	-0.007356	0.981	0.814	5.36426e-22
PTGS2	5.08985e-25	0.000800719	0.809	0.549	1.01797e-21
SCIMP	6.06481e-25	0.00101239	0.64	0.372	1.21296e-21
IGLV1-44	8.90809e-25	0.000894614	0.547	0.285	1.78162e-21
RAB11FIP1	8.9844e-25	-0.0523307	0.805	0.57	1.79688e-21
PNOC	9.38797e-25	-0.00033569	0.593	0.332	1.87759e-21
PNP	2.14322e-24	-0.0762701	0.984	0.834	4.28643e-21
SIGLEC7	2.49754e-24	0.000615229	0.495	0.715	4.99507e-21
SERPINA1	3.12572e-24	0.0126441	0.721	0.88	6.25143e-21
NLRP12	3.9502e-24	-0.000263289	0.619	0.357	7.90041e-21
GPR15	5.61496e-24	-0.00972941	0.765	0.515	1.12299e-20
ADAMTSL4	5.91049e-24	-0.00254455	0.956	0.766	1.1821e-20
NFIX	1.43954e-23	-0.00713926	0.953	0.767	2.87907e-20
IGKV1-5	1.49639e-23	-0.00124779	0.535	0.278	2.99278e-20
ARRDC4	2.24951e-23	-0.0080072	0.837	0.598	4.49903e-20
STAM	2.26686e-23	-0.0708493	0.942	0.766	4.53372e-20
SORT1	2.68215e-23	-1.14498e-05	0.879	0.651	5.3643e-20
TMEM176A	3.8142e-23	0.00983923	0.198	0.393	7.6284e-20
CCDC170	4.22913e-23	-6.26375e-05	0.609	0.348	8.45825e-20
XCL1	4.30655e-23	0.114771	0.556	0.767	8.61309e-20
FXYD1	4.33829e-23	0.0472448	0.442	0.649	8.67659e-20
IER5L	5.1628e-23	-0.020031	0.898	0.687	1.03256e-19
DNAAF2	5.44818e-23	-0.117578	0.972	0.823	1.08964e-19
HLA-DOB	7.09528e-23	0.00242561	0.628	0.836	1.41906e-19
MFSD2B	7.78795e-23	0.000854308	0.681	0.42	1.55759e-19
MEF2C	1.09896e-22	-0.00133849	0.314	0.562	2.19792e-19
LDLR	1.28542e-22	0.00319404	0.947	0.76	2.57083e-19
HCAR3	1.53457e-22	-0.000734289	0.093	0.295	3.06913e-19
OSCAR	1.57465e-22	0.00104247	0.593	0.818	3.1493e-19
EGR2	2.09444e-22	-0.0021191	0.928	0.728	4.18888e-19
IRF8	2.20898e-22	-0.00916105	0.302	0.558	4.41797e-19
GRK3	2.71851e-22	-0.00270999	0.921	0.721	5.43701e-19
ZNF703	2.83035e-22	0.000514553	0.986	0.839	5.66071e-19
TRBV5-5	3.49806e-22	-0.0962108	0.888	0.676	6.99612e-19
DUSP5	4.48836e-22	-0.0635768	0.919	0.731	8.97672e-19
IGHV4-59	4.83035e-22	0.00246487	0.333	0.309	9.6607e-19
IRF4	6.96349e-22	-0.0194758	0.867	0.651	1.3927e-18
TRBV18	9.06606e-22	0.33326	0.381	0.485	1.81321e-18
HLA-DQA1	1.69696e-21	-0.000239828	0.94	0.756	3.39393e-18
HBD	1.86415e-21	0.000670853	1	0.886	3.72829e-18
AC017104.1	1.97992e-21	0.0195856	0.453	0.222	3.95984e-18
RRAD	2.01198e-21	-0.00256625	0.998	0.88	4.02396e-18
IFIT3	2.07203e-21	-0.0100527	0.974	0.818	4.14406e-18
ANKRD55	2.0788e-21	-0.00810449	0.837	0.623	4.15759e-18
IL18RAP	2.11354e-21	-0.0200271	0.533	0.767	4.22707e-18
PLD4	2.13956e-21	0.00312269	0.795	0.565	4.27912e-18
SMIM5	2.23394e-21	-0.003218	0.965	0.799	4.46789e-18
NCR1	2.44494e-21	0.0175683	0.363	0.592	4.88988e-18
B3GNT7	2.49394e-21	0.0140538	0.505	0.268	4.98787e-18
FXYD6	4.14893e-21	0.000669944	0.623	0.38	8.29785e-18
FCRL1	4.48131e-21	-0.000207007	0.937	0.763	8.96261e-18
TNFRSF8	4.90274e-21	-0.000327369	0.137	0.351	9.80549e-18
TRAV39	5.17536e-21	0.00909905	0.702	0.888	1.03507e-17
TRBV21-1	5.48033e-21	-0.0900765	0.877	0.675	1.09607e-17
TREM1	9.03443e-21	-0.000581726	0.816	0.587	1.80689e-17
SLC2A3	9.18213e-21	-0.0849834	1	0.902	1.83643e-17
S100P	9.987e-21	0.00476464	0.888	0.678	1.9974e-17
RGS16	1.11111e-20	-0.0935509	0.981	0.858	2.22222e-17
VMO1	1.23293e-20	-1.26862e-05	0.977	0.825	2.46585e-17
BHLHE40	1.42296e-20	-0.0298383	0.974	0.825	2.84591e-17
CFH	1.58326e-20	0.0259396	0.367	0.58	3.16651e-17
COL5A3	1.66913e-20	0.00944845	0.856	0.637	3.33826e-17
NR4A3	1.79119e-20	-0.117627	0.977	0.843	3.58237e-17
FCGR1B	2.77208e-20	-0.00146702	0.607	0.363	5.54415e-17
NBPF26	3.86637e-20	0.00957241	0.602	0.798	7.73273e-17
SPIB	4.28267e-20	-0.00224541	0.177	0.403	8.56534e-17
NEU1	4.95079e-20	-0.104129	0.972	0.841	9.90158e-17
S1PR5	5.69661e-20	-0.00414273	0.667	0.857	1.13932e-16
ATP6V0A1	6.25385e-20	-0.00813229	0.188	0.41	1.25077e-16
BANK1	6.33542e-20	-0.00123443	0.463	0.237	1.26708e-16
MARCH1	6.37104e-20	0.00416799	0.705	0.465	1.27421e-16
HRH2	7.16964e-20	0.0070997	0.514	0.735	1.43393e-16
ENHO	7.25378e-20	0.000805384	0.853	0.637	1.45076e-16
BST1	7.60809e-20	-0.000964288	0.244	0.479	1.52162e-16
IGHV4-34	8.12918e-20	-0.00180598	0.812	0.589	1.62584e-16
ASCL2	1.03262e-19	0.0736251	0.535	0.72	2.06524e-16
S1PR1	1.19192e-19	-0.168242	0.981	0.863	2.38384e-16
CHMP1B	1.27513e-19	-0.0850973	0.977	0.844	2.55026e-16
KIR2DL3	1.41212e-19	-0.0262089	0.34	0.576	2.82424e-16
CTTN	1.4184e-19	-0.00234436	0.572	0.339	2.83681e-16
TNFRSF9	1.58149e-19	-0.0308899	0.877	0.674	3.16298e-16
AC136475.5	1.87137e-19	0.0311253	0.607	0.804	3.74273e-16
B3GNT5	2.11336e-19	-0.00432738	0.935	0.761	4.22672e-16
IGHM	2.43289e-19	-0.00904924	0.484	0.713	4.86578e-16
PAX5	3.03564e-19	0.000193786	0.519	0.29	6.07127e-16
CLEC4E	3.14111e-19	0.00590022	0.53	0.302	6.28222e-16
CD36	3.87575e-19	0.00235751	0.305	0.535	7.75149e-16
SERTAD3	3.87654e-19	0.00882482	0.921	0.739	7.75307e-16
AC020916.1	3.88265e-19	-0.157168	1	0.909	7.76529e-16
MGST1	4.06397e-19	0.00213339	0.449	0.666	8.12794e-16
IL4I1	4.08374e-19	0.00013338	0.956	0.793	8.16748e-16
IGF2BP2	4.89122e-19	0.000770514	0.881	0.682	9.78245e-16
BEST1	5.03411e-19	-0.0472726	0.781	0.581	1.00682e-15
GPR18	5.19646e-19	-0.0461776	0.83	0.64	1.03929e-15
CDK14	5.75033e-19	-0.00210975	0.733	0.503	1.15007e-15
CPNE2	5.9921e-19	0.0137052	0.858	0.658	1.19842e-15
SLC8A1	6.37116e-19	-0.000637239	0.307	0.331	1.27423e-15
H1F0	7.75583e-19	0.0148648	0.858	0.65	1.55117e-15
ID2	8.39755e-19	-0.0927242	0.991	0.886	1.67951e-15
PELI1	9.12445e-19	-0.0771432	0.814	0.644	1.82489e-15
SPARC	1.02237e-18	-0.010414	0.986	0.86	2.04474e-15
CNTLN	1.16971e-18	-0.00351192	0.202	0.422	2.33942e-15
CPVL	1.39206e-18	-0.000166677	0.184	0.385	2.78412e-15
ATF3	1.45647e-18	-0.070616	0.967	0.826	2.91294e-15
TTN	1.63695e-18	-0.0462606	0.807	0.614	3.27391e-15
PMAIP1	1.95708e-18	-0.181482	0.937	0.806	3.91416e-15
HBA2	2.03018e-18	-0.0423658	0.995	0.884	4.06036e-15
DSC1	2.31125e-18	-0.00514437	0.94	0.781	4.62251e-15
GADD45G	2.36633e-18	-0.032055	0.863	0.673	4.73265e-15
KCNK6	2.50084e-18	-0.019053	0.837	0.637	5.00167e-15
CTLA4	3.84134e-18	-0.0527129	0.809	0.612	7.68268e-15
HEMGN	4.55668e-18	-0.00516808	0.716	0.89	9.11337e-15
NCF2	4.84283e-18	-0.00206431	0.384	0.604	9.68567e-15
TLE1	5.23392e-18	0.0136291	0.619	0.813	1.04678e-14
P2RX1	5.8249e-18	9.92316e-05	0.84	0.652	1.16498e-14
POU2AF1	6.51196e-18	-0.00623162	0.967	0.822	1.30239e-14
CXCR3	7.09904e-18	-0.0553306	0.958	0.822	1.41981e-14
AC007384.1	7.16083e-18	-0.0858941	0.84	0.669	1.43217e-14
CD93	8.78235e-18	0.00272804	0.512	0.297	1.75647e-14
CXCL2	8.82496e-18	0.000883018	0.651	0.422	1.76499e-14
LMNA	1.0217e-17	-0.229003	1	0.916	2.0434e-14
RBM47	1.12317e-17	-0.00321266	0.874	0.68	2.24635e-14
CENPF	1.17442e-17	-0.00886371	0.9	0.718	2.34884e-14
PBX1	1.48576e-17	-0.00107757	0.923	0.751	2.97153e-14
OSM	1.54989e-17	-0.0698088	0.865	0.693	3.09978e-14
LIMS2	1.59616e-17	-0.00181009	0.905	0.722	3.19233e-14
FAM49A	1.6821e-17	0.0299591	0.6	0.776	3.3642e-14
PDXK	1.69368e-17	-0.049825	0.844	0.667	3.38736e-14
ZC3H12A	2.9759e-17	-0.0393265	0.9	0.734	5.9518e-14
PIM3	3.13313e-17	-0.070271	0.94	0.8	6.26625e-14
AC015912.3	3.53353e-17	-0.00765645	0.923	0.76	7.06706e-14
TENT5A	3.59586e-17	-0.0149919	0.73	0.526	7.19171e-14
RASGRP4	3.68502e-17	-0.00230899	0.626	0.4	7.37004e-14
TRBV19	4.14628e-17	-0.469398	0.809	0.629	8.29256e-14
SPTBN1	4.15097e-17	-0.0747148	0.86	0.694	8.30194e-14
TRAV30	4.1936e-17	-0.0709667	0.509	0.724	8.38721e-14
HIP1	4.3793e-17	0.00946888	0.428	0.641	8.7586e-14
TRAV12-2	4.66689e-17	-0.205811	0.805	0.614	9.33378e-14
PF4	4.93235e-17	0.000362663	0.93	0.775	9.8647e-14
CALML4	5.00783e-17	0.00722484	0.549	0.328	1.00157e-13
SEMA7A	5.07294e-17	-0.00342451	0.856	0.659	1.01459e-13
EPB41L3	5.23506e-17	-0.00149182	0.174	0.375	1.04701e-13
CDCA8	6.67117e-17	0.000681785	0.833	0.63	1.33423e-13
CXCR5	6.95289e-17	-0.00577192	0.907	0.735	1.39058e-13
TSHZ2	8.59188e-17	-0.00799473	0.926	0.764	1.71838e-13
PLXNB2	8.95399e-17	-0.000886825	0.202	0.411	1.7908e-13
AC016405.3	9.01305e-17	-0.0462784	0.972	0.86	1.80261e-13
IER5	1.04091e-16	-0.211914	0.998	0.912	2.08182e-13
MT2A	1.35312e-16	0.235237	0.781	0.891	2.70624e-13
FASLG	1.98741e-16	0.0179883	0.874	0.688	3.97482e-13
PDGFA	2.15759e-16	-0.00456149	0.07	0.232	4.31519e-13
CYBB	2.19471e-16	0.00479831	0.177	0.359	4.38942e-13
CCR7	2.52297e-16	-0.159352	0.963	0.855	5.04593e-13
MYO1E	2.62278e-16	-0.00632234	0.47	0.264	5.24556e-13
OLIG1	2.70093e-16	-2.71873e-05	0.912	0.741	5.40186e-13
CD40	3.30146e-16	0.00534064	0.73	0.516	6.60292e-13
PASK	3.43062e-16	-0.121026	0.926	0.798	6.86125e-13
HIST1H3D	3.93255e-16	-0.130868	0.947	0.821	7.86509e-13
GBP5	4.02305e-16	-0.123236	0.884	0.768	8.04611e-13
SCGB3A1	4.17723e-16	0.0689527	0.302	0.435	8.35447e-13
AL499604.1	4.35019e-16	-0.0714156	0.905	0.76	8.70037e-13
BLVRA	4.35807e-16	0.00275987	0.835	0.651	8.71614e-13
SMAD7	4.48029e-16	-0.158788	1	0.924	8.96059e-13
ANKRD26	4.48145e-16	-0.0672702	0.863	0.697	8.9629e-13
MCOLN1	4.51209e-16	-0.00152724	0.807	0.61	9.02419e-13
RAPH1	5.17136e-16	0.0197292	0.737	0.526	1.03427e-12
PIM2	5.39588e-16	-0.172125	0.949	0.826	1.07918e-12
KNL1	6.19179e-16	-0.00652999	0.781	0.583	1.23836e-12
LILRB3	6.44436e-16	0.0177875	0.237	0.422	1.28887e-12
FABP5	6.48728e-16	-0.0127036	0.784	0.595	1.29746e-12
RGCC	6.8979e-16	-0.416916	1	0.945	1.37958e-12
PHLDA2	7.48523e-16	-0.0140513	0.833	0.644	1.49705e-12
RBP7	7.50495e-16	-0.00634454	0.393	0.201	1.50099e-12
CDC42EP3	7.86224e-16	-0.0671187	0.947	0.819	1.57245e-12
CCR2	8.08555e-16	0.0248539	0.763	0.903	1.61711e-12
TRBV29-1	8.32741e-16	-0.132169	0.791	0.59	1.66548e-12
TUBB1	1.03523e-15	-0.007348	0.993	0.895	2.07047e-12
SH3BGRL2	1.16633e-15	-0.00840742	0.619	0.409	2.33265e-12
IER3	1.24643e-15	-0.0223658	0.895	0.737	2.49285e-12
ATP2B1	1.28815e-15	-0.0756773	0.949	0.819	2.57629e-12
TRGV9	1.36806e-15	-0.0339524	0.567	0.76	2.73612e-12
TRAV9-2	1.47612e-15	-0.000816975	0.84	0.656	2.95224e-12
IFNG	1.53544e-15	-0.150881	0.967	0.843	3.07087e-12
LRRN3	1.74917e-15	0.0174798	0.942	0.794	3.49834e-12
DBN1	1.84709e-15	-0.00794809	0.586	0.773	3.69417e-12
MEGF9	2.31571e-15	-0.0110645	0.795	0.607	4.63142e-12
GSPT1	2.49824e-15	0.0245289	0.93	0.785	4.99649e-12
IL13RA1	2.74488e-15	-0.00125697	0.114	0.289	5.48976e-12
FAM114A1	2.7881e-15	0.000137398	0.933	0.784	5.5762e-12
ZG16B	3.25808e-15	0.000977551	0.488	0.286	6.51617e-12
IL1RN	3.39811e-15	-0.00104088	0.749	0.546	6.79622e-12
GPR183	3.50358e-15	-0.0331901	0.981	0.878	7.00715e-12
LGALS3BP	3.60774e-15	-0.00381801	0.774	0.585	7.21549e-12
CD82	3.76853e-15	-0.0781064	0.912	0.779	7.53707e-12
CKS2	3.89052e-15	-0.0458324	0.874	0.716	7.78104e-12
UTF1	4.10532e-15	4.7053e-05	0.947	0.804	8.21065e-12
TRAV38-1	4.49144e-15	-0.0527041	0.767	0.577	8.98288e-12
PRSS57	4.68518e-15	0.00488887	0.421	0.627	9.37035e-12
SAMD4A	4.79364e-15	0.000519191	0.867	0.69	9.58729e-12
CLEC7A	5.09711e-15	0.00249507	0.305	0.488	1.01942e-11
TRIB1	5.29754e-15	-0.0113289	0.777	0.585	1.05951e-11
CSTA	5.6477e-15	0.00168156	0.66	0.823	1.12954e-11
UGCG	6.39609e-15	0.00575779	0.884	0.72	1.27922e-11
AC127502.2	6.64615e-15	0.0164432	0.34	0.502	1.32923e-11
PLCG2	7.11782e-15	0.0619358	0.593	0.752	1.42356e-11
GPRC5C	7.1953e-15	-8.21136e-05	0.912	0.758	1.43906e-11
ATP1B3	7.65451e-15	0.0113931	0.802	0.634	1.5309e-11
EGR1	7.93294e-15	-0.257348	0.986	0.905	1.58659e-11
EMP1	8.18973e-15	-0.00349171	0.94	0.799	1.63795e-11
ZC2HC1A	8.25353e-15	-0.00493776	0.93	0.783	1.65071e-11
TRAV34	8.52685e-15	-0.0259759	0.616	0.411	1.70537e-11
GNLY	8.74613e-15	-0.00644076	0.691	0.798	1.74923e-11
LGALS12	9.20495e-15	-1.17172e-05	0.067	0.218	1.84099e-11
BAMBI	1.02062e-14	-0.00276808	0.805	0.623	2.04124e-11
CITED2	1.08131e-14	-0.150915	0.995	0.917	2.16262e-11
LRG1	1.52638e-14	0.000131224	0.879	0.731	3.05277e-11
EPHA4	1.56798e-14	-0.0310194	0.877	0.724	3.13596e-11
MOB3B	1.68705e-14	-0.000278988	0.777	0.582	3.3741e-11
PDE4B	1.87049e-14	-0.0385732	0.891	0.755	3.74098e-11
GUCY1B1	2.04934e-14	-0.00123134	0.728	0.528	4.09868e-11
NT5M	2.1048e-14	-0.00803826	0.963	0.843	4.2096e-11
TRGC1	2.25146e-14	0.00646753	0.781	0.914	4.50292e-11
TNNC2	2.29002e-14	-0.00570356	0.23	0.423	4.58004e-11
RRP12	2.29335e-14	-0.0429327	0.984	0.881	4.58669e-11
AC020651.2	2.40576e-14	4.73391e-05	0.344	0.171	4.81152e-11
GBP4	2.477e-14	0.0240039	0.916	0.771	4.954e-11
PHOSPHO1	2.51833e-14	-0.000745495	0.986	0.883	5.03666e-11
LINC00989	2.62757e-14	-0.00191085	0.902	0.797	5.25514e-11
ARMH1	2.67122e-14	0.0490631	0.705	0.52	5.34244e-11
TRBV11-3	2.99957e-14	0.0351383	0.258	0.442	5.99914e-11
PI16	4.10945e-14	-0.0320253	0.893	0.757	8.21891e-11
BASP1	4.32618e-14	-0.00126247	0.614	0.411	8.65236e-11
HIST1H1B	4.80989e-14	-0.0112191	0.777	0.59	9.61977e-11
TRAV36DV7	5.36659e-14	0.00494127	0.453	0.652	1.07332e-10
SWAP70	5.6331e-14	0.0128157	0.881	0.716	1.12662e-10
APOBEC3A	6.97331e-14	0.0303778	0.491	0.652	1.39466e-10
CYP27A1	8.14316e-14	-0.00164111	0.305	0.504	1.62863e-10
PLP2	9.39311e-14	-0.233085	0.967	0.883	1.87862e-10
LUCAT1	9.85383e-14	-0.00844813	0.905	0.755	1.97077e-10
ODC1	1.10456e-13	-0.0675977	0.993	0.912	2.20911e-10
LILRA5	1.22621e-13	0.0105541	0.321	0.502	2.45242e-10
ABLIM1	1.2356e-13	-0.117931	0.953	0.851	2.47119e-10
NINJ2	1.29961e-13	0.00566633	0.928	0.784	2.59922e-10
LINC00877	1.48148e-13	-0.000605561	0.695	0.847	2.96296e-10
MMD	1.53818e-13	-0.0201674	0.921	0.784	3.07635e-10
C15orf48	1.60061e-13	-0.00111167	0.963	0.843	3.20123e-10
SGK1	1.60524e-13	-0.0374616	0.914	0.775	3.21047e-10
NUP214	1.66787e-13	-0.0604611	0.849	0.702	3.33574e-10
UTS2	1.69713e-13	-0.0390426	0.633	0.469	3.39426e-10
LHFPL2	2.12066e-13	0.000214889	0.144	0.209	4.24132e-10
OAS3	2.38003e-13	-0.0415817	0.826	0.662	4.76005e-10
SYNGR1	2.48766e-13	-0.00250246	0.97	0.857	4.97532e-10
C3orf14	3.11376e-13	-0.0174735	0.884	0.731	6.22751e-10
CA1	3.22192e-13	0.00646058	0.721	0.533	6.44384e-10
ZDHHC1	3.47537e-13	-0.00112398	0.472	0.323	6.95074e-10
BCL3	3.48626e-13	-0.0811565	0.812	0.664	6.97251e-10
BACH1	3.74424e-13	-0.00919144	0.849	0.688	7.48848e-10
TOB1	3.8969e-13	-0.143009	0.867	0.751	7.7938e-10
FCGR1A	4.19348e-13	5.57216e-05	0.523	0.331	8.38696e-10
HIST1H3H	4.4268e-13	0.0267564	0.765	0.579	8.8536e-10
TFRC	4.55592e-13	-0.0223588	0.851	0.694	9.11183e-10
TRBV11-1	4.96975e-13	-0.121409	0.77	0.59	9.9395e-10
FES	5.66082e-13	0.0112968	0.693	0.848	1.13216e-09
RAP2B	5.79565e-13	-0.04687	0.856	0.715	1.15913e-09
AIF1	6.11578e-13	0.0340401	0.507	0.672	1.22316e-09
HLA-DQB1	6.50412e-13	0.0142047	0.805	0.647	1.30082e-09
CD24	6.69968e-13	4.83366e-05	0.902	0.777	1.33994e-09
TMEM176B	6.82098e-13	0.0186135	0.207	0.342	1.3642e-09
RUBCNL	7.2005e-13	-0.00149614	0.181	0.127	1.4401e-09
CTNNAL1	7.71063e-13	-0.0162662	0.902	0.756	1.54213e-09
SMIM1	8.29805e-13	0.00537893	0.747	0.56	1.65961e-09
RORA	9.44255e-13	-0.0869193	0.919	0.814	1.88851e-09
ZBTB32	1.25759e-12	-0.0072787	0.872	0.717	2.51517e-09
ITGB3	1.54034e-12	-0.00323727	0.77	0.592	3.08068e-09
FPR1	1.54692e-12	0.0144768	0.237	0.406	3.09383e-09
ATP1B1	1.69622e-12	0.00464396	0.572	0.745	3.39243e-09
CD14	1.93804e-12	0.0114819	0.614	0.755	3.87607e-09
KLRD1	2.22001e-12	0.162809	0.749	0.846	4.44001e-09
VNN1	2.3548e-12	6.02021e-06	0.021	0.122	4.7096e-09
MAP3K1	2.4358e-12	-0.0882854	0.753	0.612	4.87159e-09
CD28	2.47967e-12	-0.0652491	0.947	0.833	4.95933e-09
TPPP3	2.48905e-12	-3.27979e-05	0.928	0.795	4.9781e-09
RGS2	2.49086e-12	-0.113225	0.965	0.867	4.98172e-09
HIST1H2BN	2.63511e-12	-0.0182508	0.837	0.683	5.27021e-09
GK	2.73755e-12	0.0297946	0.472	0.646	5.4751e-09
CRTAM	2.81739e-12	-0.0137433	0.907	0.767	5.63479e-09
PDGFRB	2.86844e-12	0.000577655	0.402	0.231	5.73687e-09
CD19	3.24997e-12	0.000898542	0.835	0.671	6.49993e-09
LILRA6	3.95967e-12	-0.000436141	0.737	0.556	7.91934e-09
RGS1	4.32544e-12	-0.229101	0.998	0.936	8.65088e-09
MLF1	4.57086e-12	-0.0228867	0.888	0.748	9.14172e-09
HLA-DMA	4.77032e-12	-0.0495242	0.8	0.664	9.54064e-09
TRDC	4.86797e-12	0.0193989	0.43	0.606	9.73595e-09
TRAV27	4.91467e-12	-0.0621734	0.77	0.597	9.82934e-09
PIP5K1B	5.17937e-12	0.0137795	0.758	0.612	1.03587e-08
MIDN	5.18734e-12	-0.0863527	0.951	0.843	1.03747e-08
SECTM1	5.2728e-12	-0.00252644	0.774	0.608	1.05456e-08
C19orf38	7.09778e-12	-0.00233573	0.626	0.44	1.41956e-08
TIMP2	8.1263e-12	-0.000830238	0.737	0.558	1.62526e-08
PHLDA1	8.33723e-12	-0.101228	0.923	0.812	1.66745e-08
MACROD2	8.40595e-12	0.000279941	0.153	0.314	1.68119e-08
TP53I3	8.59087e-12	-0.00349688	0.705	0.526	1.71817e-08
PTTG1	8.83855e-12	0.040567	0.837	0.68	1.76771e-08
AUTS2	9.07674e-12	0.00762832	0.96	0.849	1.81535e-08
CEBPB	1.02691e-11	-0.00346132	0.733	0.867	2.05382e-08
NOG	1.05317e-11	-0.00391672	0.842	0.692	2.10634e-08
STX11	1.09859e-11	-0.0278728	0.709	0.549	2.19718e-08
NFKBIZ	1.13321e-11	-0.018133	0.893	0.762	2.26642e-08
IGFBP7	1.25873e-11	0.0048581	0.335	0.504	2.51747e-08
DERL3	1.49688e-11	-0.00378318	0.733	0.559	2.99376e-08
PDE4D	1.51679e-11	0.0481245	0.816	0.667	3.03358e-08
FOSL2	1.55706e-11	-0.0201736	0.87	0.729	3.11413e-08
BNC2	1.62562e-11	0.00506737	0.77	0.611	3.25124e-08
ARL4A	1.64851e-11	-0.0942118	0.993	0.923	3.29703e-08
SOCS3	1.70792e-11	-0.203213	0.995	0.936	3.41585e-08
MSRB1	1.83096e-11	-0.025129	0.933	0.811	3.66192e-08
HK2	1.8675e-11	-0.00417641	0.849	0.698	3.735e-08
RBM38	2.00399e-11	-0.139267	0.893	0.811	4.00798e-08
FAM111B	2.12058e-11	-0.00140601	0.793	0.628	4.24115e-08
STRBP	2.22645e-11	-0.018502	0.795	0.644	4.4529e-08
SESN3	2.23789e-11	-0.0425047	0.84	0.697	4.47579e-08
HNRNPLL	2.24811e-11	-0.0440381	0.94	0.825	4.49622e-08
GLRX5	2.33553e-11	-0.0674171	0.865	0.746	4.67106e-08
ENTPD1	2.68358e-11	-0.0137779	0.935	0.815	5.36716e-08
RBBP8	2.769e-11	-0.00901556	0.881	0.744	5.53799e-08
SIRPB1	2.77084e-11	0.00261326	0.27	0.439	5.54168e-08
TOX	2.88688e-11	-0.0497432	0.884	0.75	5.77375e-08
AC012236.1	3.03531e-11	-7.40145e-06	0.709	0.533	6.07062e-08
LKAAEAR1	3.251e-11	-0.00573902	0.274	0.449	6.50199e-08
EVI5	3.25631e-11	0.00394752	0.34	0.513	6.51263e-08
AC011472.2	3.42925e-11	0.00360466	0.121	0.24	6.85851e-08
PFKFB3	3.61799e-11	-0.00362151	0.872	0.733	7.23597e-08
DOK3	3.72524e-11	4.60653e-05	0.444	0.622	7.45049e-08
ADGRE1	3.77109e-11	-0.007116	0.807	0.651	7.54217e-08
GTSCR1	3.83018e-11	-0.00383772	0.812	0.657	7.66036e-08
GP9	4.08911e-11	-0.00158609	0.798	0.705	8.17822e-08
GP6	4.12055e-11	-0.000375708	0.942	0.823	8.2411e-08
GADD45A	4.33919e-11	-0.0299555	0.93	0.813	8.67838e-08
TRAV13-2	4.37581e-11	-0.140458	0.844	0.705	8.75162e-08
CEACAM4	4.52952e-11	-0.000530472	0.681	0.523	9.05903e-08
HBA1	4.71503e-11	-0.0149318	1	0.941	9.43007e-08
SQLE	4.71627e-11	-0.0174945	0.812	0.663	9.43255e-08
LINC02432	5.01378e-11	0.00809733	0.256	0.41	1.00276e-07
RPH3A	5.07919e-11	0.000261282	0.512	0.341	1.01584e-07
GZMB	5.22913e-11	0.172345	0.898	0.966	1.04583e-07
TCEAL2	5.26474e-11	0.00551028	0.786	0.621	1.05295e-07
CCR4	5.75841e-11	-0.0283503	0.974	0.88	1.15168e-07
NAMPT	5.83585e-11	-0.0431173	0.902	0.776	1.16717e-07
FADS1	5.88015e-11	-0.00752559	0.667	0.492	1.17603e-07
VASH1	6.10097e-11	-0.0277884	0.912	0.787	1.22019e-07
RAB27B	6.64032e-11	0.0425671	0.709	0.835	1.32806e-07
RAB24	6.69711e-11	0.0916286	0.73	0.573	1.33942e-07
ATP2B4	7.23908e-11	-0.0172993	0.944	0.837	1.44782e-07
IGHV3-48	8.19011e-11	0.00101582	0.077	0.194	1.63802e-07
RASGEF1B	8.96251e-11	-0.0628255	0.956	0.865	1.7925e-07
ITM2A	8.99161e-11	-0.0126707	0.993	0.925	1.79832e-07
HIST1H4F	9.7089e-11	0.0223491	0.567	0.394	1.94178e-07
DYSF	1.00208e-10	0.00626305	0.533	0.7	2.00415e-07
BIRC3	1.22205e-10	-0.0554314	0.914	0.802	2.44411e-07
TPM2	1.2882e-10	-0.00952455	0.64	0.468	2.57641e-07
EGR3	1.32914e-10	-0.000938171	0.953	0.847	2.65828e-07
EDA	1.42786e-10	-0.0194147	0.863	0.724	2.85571e-07
FPR2	1.50662e-10	2.75438e-06	0.995	0.927	3.01323e-07
KCTD12	1.51563e-10	0.00952624	0.358	0.501	3.03126e-07
OAF	1.52391e-10	0.0094154	0.865	0.72	3.04783e-07
SH2D1B	1.58497e-10	-0.000113501	0.647	0.798	3.16993e-07
RHOB	1.59575e-10	-0.00542034	0.849	0.707	3.19151e-07
ZFP36L1	1.76557e-10	-0.194038	0.995	0.939	3.53113e-07
GADD45B	1.91076e-10	-0.216804	1	0.951	3.82152e-07
EPB42	1.96947e-10	0.00245292	0.679	0.508	3.93894e-07
ZFHX3	2.2262e-10	-0.00240491	0.714	0.553	4.4524e-07
ZFAND5	2.38748e-10	-0.116373	0.986	0.916	4.77496e-07
SLC25A37	2.42954e-10	0.0205428	0.949	0.839	4.85908e-07
FAM13A	2.44624e-10	0.00678841	0.942	0.829	4.89248e-07
IL10	2.46359e-10	-0.0050986	0.777	0.617	4.92717e-07
FOSL1	2.64894e-10	-0.00585179	0.986	0.915	5.29788e-07
GPR35	3.27072e-10	-0.0103648	0.779	0.631	6.54144e-07
STAB1	3.42302e-10	-0.000173497	0.414	0.255	6.84603e-07
IGF2BP3	3.57336e-10	-0.000661626	0.805	0.705	7.14672e-07
NACC2	3.66737e-10	0.026808	0.851	0.706	7.33475e-07
AL121944.1	4.27269e-10	0.00438893	0.909	0.784	8.54537e-07
RCAN3	4.44076e-10	-0.023355	0.926	0.821	8.88151e-07
NCR3	4.47147e-10	0.0455803	0.486	0.61	8.94294e-07
SCN1B	4.78779e-10	-0.00531069	0.735	0.576	9.57558e-07
GP1BB	4.79554e-10	-0.00383975	1	0.946	9.59108e-07
PSTPIP2	5.06338e-10	-0.0123411	0.563	0.717	1.01268e-06
IFRD1	5.45643e-10	-0.152398	0.998	0.942	1.09129e-06
TNFSF13	5.92124e-10	0.00872005	0.667	0.504	1.18425e-06
SCART1	6.07469e-10	-0.00841974	0.272	0.433	1.21494e-06
SIDT2	6.31777e-10	-0.0223131	0.763	0.613	1.26355e-06
TRBV10-2	6.63515e-10	-0.185763	0.926	0.813	1.32703e-06
FCRL3	6.96436e-10	0.0264863	0.921	0.801	1.39287e-06
FAM43A	7.0299e-10	-0.0702104	0.951	0.856	1.40598e-06
LIMS1	7.0314e-10	-0.0702574	0.895	0.784	1.40628e-06
SERPING1	7.8054e-10	1.46303e-05	0.123	0.259	1.56108e-06
IGLC2	7.82031e-10	-0.00219529	0.395	0.245	1.56406e-06
AL118516.1	8.15865e-10	-0.0242558	0.951	0.854	1.63173e-06
MGAM	8.42881e-10	0.000183195	0.221	0.377	1.68576e-06
SPTSSB	9.62195e-10	-0.00618551	0.121	0.219	1.92439e-06
ENC1	9.90894e-10	0.0103475	0.823	0.683	1.98179e-06
F13A1	9.94657e-10	-0.00215482	0.828	0.682	1.98931e-06
PAPSS2	1.10659e-09	-0.000665104	0.295	0.161	2.21318e-06
TMEM158	1.12527e-09	4.67348e-05	0.2	0.348	2.25054e-06
AC011446.2	1.14294e-09	-0.0272844	0.921	0.811	2.28587e-06
LEF1-AS1	1.19649e-09	-0.0135495	0.686	0.54	2.39299e-06
DYNLL1	1.27598e-09	0.0603324	0.991	0.921	2.55196e-06
AC104809.2	1.29505e-09	0.00360464	0.214	0.111	2.59009e-06
BCAT1	1.2988e-09	-0.00365665	0.781	0.629	2.5976e-06
RRAS	1.35868e-09	-0.0142373	0.416	0.579	2.71736e-06
PKIG	1.41826e-09	0.0098162	0.458	0.616	2.83652e-06
GNG7	1.44158e-09	-0.0133091	0.321	0.485	2.88317e-06
LGMN	1.67531e-09	-0.00181455	0.76	0.608	3.35063e-06
ID3	1.69841e-09	-0.0434173	0.835	0.711	3.39682e-06
EHD3	1.87352e-09	-0.00119333	0.898	0.775	3.74705e-06
NRGN	1.8749e-09	-0.00241546	0.751	0.606	3.7498e-06
RIOK3	1.90795e-09	0.0712178	0.858	0.724	3.8159e-06
ZNF577	1.92374e-09	-0.00954327	0.665	0.806	3.84747e-06
KCNE1	1.95674e-09	0.000115319	0.384	0.236	3.91347e-06
TST	2.00671e-09	-0.00367166	0.656	0.502	4.01343e-06
IGHV1-3	2.04763e-09	0.00046254	0.537	0.374	4.09525e-06
RAB32	2.09775e-09	-0.00140766	0.66	0.544	4.1955e-06
THEMIS	2.09858e-09	0.0364926	0.93	0.82	4.19716e-06
TLE3	2.14705e-09	0.0222771	0.865	0.732	4.2941e-06
SOCS1	2.21279e-09	-0.0906982	0.988	0.922	4.42558e-06
CCL3L1	2.2178e-09	-0.0464374	0.951	0.851	4.4356e-06
BNIP3L	2.22615e-09	-0.100394	0.944	0.856	4.45231e-06
CD38	2.39986e-09	-0.00760427	0.853	0.725	4.79972e-06
AL034397.3	2.5533e-09	0.00464314	0.928	0.832	5.10661e-06
MYBL1	2.77813e-09	0.107566	0.826	0.913	5.55626e-06
PLEC	2.8237e-09	0.00756034	0.87	0.74	5.64739e-06
MTPN	2.82814e-09	-0.0211642	0.951	0.859	5.65629e-06
TCF4	3.00412e-09	-0.00399935	0.758	0.607	6.00824e-06
AOAH	3.02046e-09	0.118016	0.621	0.725	6.04093e-06
SMC4	3.06951e-09	0.0384231	0.819	0.679	6.13902e-06
FOLR3	3.36161e-09	-1.41494e-05	0.049	0.127	6.72323e-06
KRT1	3.47268e-09	-0.0101414	0.137	0.265	6.94536e-06
CYP4F22	3.49743e-09	-0.00160471	0.76	0.61	6.99486e-06
ABHD5	3.68877e-09	-0.0464225	0.919	0.812	7.37754e-06
THBD	3.69429e-09	0.000755652	0.326	0.453	7.38858e-06
ALDH2	3.76222e-09	0.0112728	0.7	0.825	7.52445e-06
RNASE6	4.52618e-09	-0.0141937	0.884	0.766	9.05237e-06
CD83	4.63e-09	-0.00184878	0.977	0.896	9.26e-06
CDKN1C	4.64933e-09	0.0342484	0.535	0.672	9.29866e-06
KLF11	5.19647e-09	-0.00789252	0.905	0.789	1.03929e-05
H2AFY	5.38739e-09	-0.0716152	0.874	0.778	1.07748e-05
GNA15	5.72501e-09	0.00946835	0.637	0.479	1.145e-05
DNM3	5.88907e-09	-0.00736083	0.816	0.678	1.17781e-05
ATF5	6.58989e-09	0.0365971	0.828	0.696	1.31798e-05
MIR4435-2HG	6.86992e-09	-0.0151956	0.633	0.767	1.37398e-05
DSEL	7.1952e-09	-0.0356822	0.433	0.586	1.43904e-05
PLBD1	7.51048e-09	0.000736123	0.188	0.31	1.5021e-05
LINC02397	8.39441e-09	5.03831e-05	0.079	0.183	1.67888e-05
PPIF	8.40121e-09	-0.0424299	0.814	0.7	1.68024e-05
RAB30	8.64938e-09	-0.0230771	0.872	0.753	1.72988e-05
DUSP3	8.67087e-09	-0.00897733	0.791	0.65	1.73417e-05
PLEK	8.90126e-09	0.0858375	0.984	0.911	1.78025e-05
PGM2L1	9.8039e-09	-0.0481565	0.816	0.69	1.96078e-05
LSR	9.87144e-09	-0.0140259	0.842	0.725	1.97429e-05
JUP	1.00854e-08	0.00316772	0.626	0.55	2.01708e-05
TENT5C	1.01123e-08	0.00909615	0.974	0.9	2.02246e-05
PLK2	1.14377e-08	-0.0421918	0.76	0.642	2.28754e-05
FHIT	1.14524e-08	-0.0244705	0.86	0.752	2.29048e-05
GBP2	1.2949e-08	-0.00287217	0.93	0.834	2.58979e-05
LYST	1.31586e-08	0.0318825	0.967	0.883	2.63173e-05
LINC00309	1.41841e-08	-0.000225863	0.549	0.478	2.83683e-05
FCGR2A	1.43525e-08	0.0155961	0.267	0.37	2.87049e-05
RAMP1	1.46457e-08	-0.00510801	0.593	0.731	2.92914e-05
SYK	1.47617e-08	0.000982152	0.56	0.704	2.95234e-05
MCL1	1.52007e-08	-0.0130228	1	0.958	3.04013e-05
INSIG1	1.53394e-08	-0.01252	0.884	0.771	3.06789e-05
TRAV12-3	1.55201e-08	-0.064131	0.916	0.812	3.10402e-05
GEM	1.65955e-08	-0.0221347	0.77	0.649	3.3191e-05
MAP7	1.73247e-08	0.00460235	0.949	0.857	3.46495e-05
IGKV3-11	1.7425e-08	0.00770054	0.233	0.353	3.485e-05
PPM1J	1.78805e-08	-0.000213215	0.474	0.335	3.5761e-05
PDE3B	1.78877e-08	0.0169144	0.9	0.793	3.57753e-05
CENPE	1.93171e-08	0.000938945	0.712	0.562	3.86342e-05
SERTAD1	2.00266e-08	-0.219178	0.998	0.954	4.00532e-05
PRF1	2.0176e-08	0.331683	0.991	0.94	4.0352e-05
SH2D2A	2.03844e-08	0.0860695	0.914	0.976	4.07688e-05
ST14	2.05588e-08	0.00289795	0.721	0.581	4.11176e-05
HIST1H1A	2.07674e-08	-0.0312019	0.795	0.668	4.15348e-05
IRS2	2.17679e-08	0.00871984	0.853	0.729	4.35359e-05
FFAR3	2.30275e-08	-0.00155603	0.642	0.493	4.6055e-05
AC147651.1	2.32448e-08	-0.000194912	0.898	0.797	4.64895e-05
NEAT1	2.39408e-08	0.0849549	0.942	0.848	4.78817e-05
CTSA	2.39546e-08	-0.0575798	0.893	0.793	4.79092e-05
YBX3	2.3976e-08	-0.0999651	0.874	0.777	4.79519e-05
NAIP	2.45238e-08	-0.0248941	0.872	0.765	4.90475e-05
RAB20	2.60603e-08	-0.0106281	0.849	0.738	5.21205e-05
PKHD1L1	2.62336e-08	-1.46436e-05	0.156	0.285	5.24672e-05
CCDC189	2.72092e-08	-0.00679495	0.716	0.569	5.44184e-05
CHRM3-AS2	3.06957e-08	0.00957058	0.888	0.777	6.13914e-05
BRI3	3.41742e-08	-0.0890499	0.665	0.564	6.83484e-05
AGPAT5	3.48974e-08	-0.0117428	0.795	0.677	6.97948e-05
SH2B2	3.50658e-08	0.00467171	0.365	0.515	7.01317e-05
LRRK1	3.52476e-08	-0.000548537	0.235	0.374	7.04951e-05
ADTRP	3.53079e-08	-0.0188288	0.907	0.808	7.06159e-05
LRMDA	3.55941e-08	-0.000557485	0.549	0.691	7.11882e-05
MAX	3.84851e-08	-0.0430566	0.963	0.894	7.69703e-05
NPDC1	3.85166e-08	-0.037303	0.809	0.697	7.70332e-05
AC005280.2	4.13304e-08	0.00560847	0.258	0.379	8.26608e-05
ADGRE2	4.40325e-08	-0.0319824	0.723	0.603	8.8065e-05
FLNA	4.53024e-08	0.111036	0.986	0.921	9.06047e-05
MYOM2	4.74863e-08	0.000919729	0.442	0.301	9.49726e-05
KIF21A	4.85482e-08	-0.0488808	0.886	0.778	9.70965e-05
TRAV40	4.89557e-08	0.00235531	1	0.957	9.79113e-05
GNG11	4.90448e-08	0.00084162	0.981	0.912	9.80896e-05
TNFRSF12A	5.21167e-08	-0.00670178	0.76	0.63	0.000104233
MIR222HG	5.33447e-08	0.00023799	0.849	0.725	0.000106689
IL17RA	5.46563e-08	-0.0423832	0.895	0.794	0.000109313
AHNAK	5.57954e-08	0.075255	1	0.959	0.000111591
DOCK5	5.86098e-08	-0.006934	0.651	0.782	0.00011722
BACH2	6.28047e-08	-0.0636694	0.835	0.732	0.000125609
NIBAN1	6.44187e-08	-0.0133537	0.937	0.848	0.000128837
PALM2-AKAP2	6.76877e-08	0.0180401	0.828	0.7	0.000135375
HES1	6.97727e-08	-0.00213564	0.619	0.474	0.000139545
MXD3	6.98727e-08	-0.0012788	0.916	0.812	0.000139745
HIST1H2BC	7.01282e-08	-0.0236114	0.807	0.687	0.000140256
CD63	7.10406e-08	0.0334944	0.937	0.843	0.000142081
STAT1	7.16719e-08	-0.198495	0.83	0.767	0.000143344
NT5E	7.26066e-08	-0.0147132	0.77	0.643	0.000145213
Z93241.1	7.4109e-08	-0.0676264	0.928	0.836	0.000148218
NELL2	7.71406e-08	0.0698646	0.874	0.764	0.000154281
KCNG1	7.91662e-08	-0.000602644	0.788	0.678	0.000158332
CDK2AP2	8.67106e-08	0.144224	0.984	0.918	0.000173421
CLECL1	8.68508e-08	-0.0183788	0.691	0.556	0.000173702
IFNGR1	9.31092e-08	-0.00790045	0.914	0.815	0.000186218
DPEP2	1.06977e-07	-0.0378334	0.895	0.8	0.000213954
CD1C	1.08477e-07	0.00721271	0.26	0.148	0.000216954
DUSP6	1.18349e-07	-0.0309914	0.865	0.755	0.000236698
TMOD1	1.36301e-07	-0.000485335	0.786	0.661	0.000272601
PLEKHO2	1.4287e-07	0.0168319	0.867	0.75	0.000285741
HIST1H2AE	1.44654e-07	-0.0343098	0.763	0.644	0.000289307
IL2RB	1.45894e-07	0.0588179	0.909	0.805	0.000291788
CD27	1.50556e-07	0.0329254	1	0.961	0.000301112
ABI3	1.5113e-07	0.129065	0.947	0.874	0.000302261
IFIT1	1.56885e-07	-0.00726639	0.891	0.784	0.000313769
TSPAN18	1.79412e-07	0.00637808	0.742	0.605	0.000358825
BID	1.80212e-07	0.027228	0.823	0.703	0.000360425
NBPF14	1.82052e-07	-0.0120749	0.774	0.647	0.000364104
CAMK1	1.94163e-07	0.00301009	0.688	0.803	0.000388326
SLC16A3	2.06207e-07	0.0160727	0.812	0.687	0.000412414
SSX2IP	2.14929e-07	-0.0187472	0.723	0.602	0.000429859
MT1E	2.19082e-07	0.0437371	0.581	0.688	0.000438165
TNIP3	2.45232e-07	0.137363	0.909	0.934	0.000490465
TRAV21	2.57557e-07	-0.0962304	0.777	0.651	0.000515114
LTB4R	2.57583e-07	0.0466421	0.581	0.671	0.000515166
LMO2	2.60245e-07	-0.000317554	0.421	0.286	0.000520491
SLCO4C1	2.68163e-07	0.00359763	0.891	0.783	0.000536326
TOP2A	2.78881e-07	-0.0190875	0.686	0.565	0.000557761
TRBV9	2.87643e-07	-0.157322	0.584	0.458	0.000575286
KLF10	2.9079e-07	-0.00795489	0.944	0.859	0.000581581
SLFN5	3.12018e-07	-0.100856	0.923	0.86	0.000624036
TPM4	3.14548e-07	-0.0135111	0.807	0.697	0.000629096
MID1IP1	3.31183e-07	-0.0563795	0.856	0.754	0.000662367
EZR	3.36519e-07	-0.0239814	0.984	0.935	0.000673038
TNFAIP2	3.41941e-07	0.00427384	0.484	0.58	0.000683882
MLH3	3.45365e-07	0.000685007	0.865	0.755	0.000690731
TLR5	3.45795e-07	-0.00616356	0.721	0.593	0.000691591
MAFB	3.46391e-07	-0.000695012	0.853	0.74	0.000692781
PDLIM7	3.71588e-07	-0.0160592	0.726	0.598	0.000743177
GPBAR1	3.92839e-07	-0.000194272	0.398	0.538	0.000785677
SLC15A3	4.48764e-07	0.00551516	0.207	0.328	0.000897527
AC004687.1	4.49423e-07	-0.018762	0.958	0.88	0.000898846
KLRC4	4.71011e-07	0.200266	0.751	0.808	0.000942021
TRBV6-1	4.72188e-07	0.0863101	0.653	0.763	0.000944376
CDKN2D	4.91749e-07	0.0129326	0.912	0.814	0.000983498
SERPINB2	4.93399e-07	-7.46109e-07	0.005	0.052	0.000986799
SULF2	5.30486e-07	-0.00394099	0.605	0.467	0.00106097
IGLV2-11	5.43877e-07	0.0163072	0.967	0.902	0.00108775
HLA-DRA	5.6507e-07	-0.0401773	0.774	0.687	0.00113014
IGFBP4	5.75719e-07	-0.00519531	0.886	0.785	0.00115144
NABP1	5.80057e-07	-0.0285649	0.86	0.762	0.00116011
PLCG1	6.08883e-07	-0.032852	0.842	0.737	0.00121777
CALHM6	6.14117e-07	0.005641	0.784	0.882	0.00122823
TRBV30	6.19467e-07	-0.0506558	0.816	0.695	0.00123893
PPM1N	6.22959e-07	0.00485445	0.765	0.641	0.00124592
BATF3	6.23263e-07	-0.00220471	0.414	0.288	0.00124653
RAB13	6.30619e-07	0.00217309	0.479	0.354	0.00126124
LRP1	6.4845e-07	-0.00619882	0.474	0.612	0.0012969
VSTM1	6.78501e-07	0.00978011	0.391	0.497	0.001357
SAT1	7.18163e-07	-0.00207501	0.995	0.95	0.00143633
F5	7.32976e-07	-0.00622552	0.863	0.753	0.00146595
CXCR1	7.50981e-07	-0.000409177	0.53	0.663	0.00150196
GNPTAB	7.81976e-07	-0.0411601	0.649	0.77	0.00156395
EPSTI1	7.8397e-07	0.0165033	0.698	0.572	0.00156794
TTC38	7.89755e-07	0.069259	0.644	0.74	0.00157951
PDCD1	8.018e-07	0.055247	0.942	0.857	0.0016036
NR1D1	8.07638e-07	-0.0240773	0.795	0.686	0.00161528
SELENBP1	8.17404e-07	0.00281586	0.712	0.58	0.00163481
HLA-DRB1	8.59214e-07	0.0564126	0.921	0.841	0.00171843
UNC93B1	8.6473e-07	-0.017464	0.914	0.822	0.00172946
MAGEH1	8.8095e-07	-0.033068	0.83	0.729	0.0017619
TAGAP	8.90302e-07	-0.0782281	0.995	0.956	0.0017806
DCAF12	9.35716e-07	-0.00832516	0.9	0.804	0.00187143
RAB31	9.56968e-07	-0.00388679	0.233	0.359	0.00191394
TRBV15	9.61947e-07	0.0439021	0.737	0.833	0.00192389
FOSB	1.00266e-06	-0.422904	1	0.979	0.00200533
TRAV26-1	1.0301e-06	-0.0617009	0.684	0.569	0.0020602
SPRY1	1.03606e-06	-0.00717133	0.733	0.612	0.00207212
CD300LF	1.0794e-06	-0.000393105	0.502	0.583	0.0021588
AP1S2	1.08311e-06	-0.065716	0.86	0.771	0.00216623
EPS8	1.09182e-06	-0.0159201	0.779	0.664	0.00218364
NKG7	1.14221e-06	0.317746	0.993	0.984	0.00228443
R3HDM4	1.15444e-06	-0.0377388	0.914	0.835	0.00230888
ODF3B	1.21248e-06	0.0284836	0.614	0.482	0.00242495
PTGER4	1.27518e-06	-0.178245	0.998	0.965	0.00255036
BEX1	1.32925e-06	0.000768046	0.944	0.862	0.00265851
ICAM4	1.42723e-06	-0.00657118	0.735	0.616	0.00285445
IL18	1.47375e-06	0.0050609	0.279	0.394	0.00294749
ARHGAP15	1.5397e-06	-0.0071227	0.951	0.884	0.0030794
IGHA1	1.63712e-06	-0.00234764	0.172	0.284	0.00327425
MSC	1.65061e-06	-0.0279235	0.881	0.782	0.00330122
VAMP5	1.65989e-06	0.1176	0.909	0.814	0.00331979
ROGDI	1.70682e-06	-0.0190097	0.879	0.779	0.00341364
ALDOA	1.78815e-06	0.153481	0.795	0.84	0.0035763
FANK1	1.89488e-06	0.00221527	0.105	0.185	0.00378975
PTGDR2	1.95313e-06	0.00309062	0.335	0.219	0.00390625
AL355075.4	2.01895e-06	0.0113664	0.853	0.745	0.00403791
PLAUR	2.22218e-06	-0.016482	0.877	0.789	0.00444437
SPECC1	2.22809e-06	0.0106526	0.742	0.839	0.00445618
TNFSF9	2.36039e-06	0.0196683	0.977	0.915	0.00472079
BCL6	2.38713e-06	-0.0111506	0.819	0.707	0.00477425
RASSF4	2.66204e-06	-0.00911587	0.509	0.639	0.00532408
FHL3	2.67303e-06	-0.0377057	0.856	0.756	0.00534606
TFDP2	2.72348e-06	-0.0578313	0.777	0.677	0.00544696
BLVRB	2.72749e-06	0.0020847	0.76	0.642	0.00545499
PTPN12	2.81878e-06	-0.0167754	0.681	0.792	0.00563755
PID1	2.86074e-06	-4.42744e-05	0.126	0.22	0.00572148
KIFC3	2.97821e-06	0.0105364	0.9	0.806	0.00595642
LINC02384	2.9996e-06	-0.00727251	0.602	0.72	0.00599921
RBPMS2	3.17278e-06	-0.00164038	0.409	0.288	0.00634555
MIR22HG	3.26197e-06	-0.0321919	0.912	0.829	0.00652395
EMILIN2	3.32562e-06	0.00852524	0.714	0.589	0.00665125
TNNI2	3.44916e-06	-0.00079812	0.377	0.408	0.00689832
UBE2R2	3.57917e-06	-0.0437978	0.835	0.739	0.00715834
TRBV28	3.62129e-06	-0.0269143	0.902	0.825	0.00724258
OASL	3.66776e-06	-0.0512113	0.881	0.793	0.00733552
SAMHD1	3.83415e-06	-0.133613	0.942	0.891	0.0076683
LTBR	3.91269e-06	-0.00555773	0.386	0.268	0.00782539
TCN2	4.18531e-06	-0.00219774	0.356	0.483	0.00837062
RHOBTB3	4.19022e-06	0.00211991	0.937	0.859	0.00838043
ISG15	4.27734e-06	0.0719816	0.898	0.803	0.00855469
MZB1	4.61711e-06	0.0336118	0.679	0.564	0.00923422
DAB2	4.65836e-06	0.001461	0.83	0.721	0.00931672
TUBB2A	5.02639e-06	-0.0982787	0.86	0.797	0.0100528
C4orf48	5.14529e-06	0.0699139	0.681	0.769	0.0102906
MAFG	5.18852e-06	-0.0241774	0.784	0.714	0.010377
LINC00173	5.51221e-06	-0.00316963	0.919	0.838	0.0110244
CXCR2	5.85791e-06	-0.00303649	0.312	0.431	0.0117158
SLC40A1	5.86752e-06	-0.0490069	0.877	0.8	0.011735
LGALS2	5.92863e-06	0.00826828	0.526	0.648	0.0118573
BSG	6.01613e-06	0.106705	0.967	0.903	0.0120323
LIME1	6.31477e-06	-0.0332849	0.977	0.948	0.0126295
IL4R	6.3848e-06	-0.00723394	0.84	0.74	0.0127696
IGHV3-30	6.46453e-06	0.0109482	0.377	0.465	0.0129291
SMOX	6.52231e-06	-0.00553955	0.798	0.687	0.0130446
MYL4	6.61939e-06	-0.00167341	0.749	0.633	0.0132388
SYCP2	6.65747e-06	-0.0120132	0.779	0.671	0.0133149
MAL	6.67472e-06	-0.180032	0.809	0.762	0.0133494
FCER2	6.68361e-06	-0.000715336	0.528	0.402	0.0133672
RHOH	6.72942e-06	-0.0272506	0.972	0.918	0.0134588
AGTRAP	6.9991e-06	0.0205277	0.737	0.83	0.0139982
SPN	7.23369e-06	-0.0256877	0.923	0.85	0.0144674
LINC02762	7.38942e-06	-0.0113103	0.57	0.463	0.0147788
MPST	7.50842e-06	-0.0405664	0.772	0.675	0.0150168
FOS	8.01103e-06	-0.214299	1	0.998	0.0160221
TTC7A	8.0155e-06	-0.011223	0.893	0.803	0.016031
ZNF804A	8.10233e-06	1.7492e-05	0.012	0.06	0.0162047
PTPN13	8.25888e-06	0.0159978	0.686	0.564	0.0165178
SIGLEC10	8.37113e-06	-0.0056976	0.426	0.551	0.0167423
INKA1	8.51092e-06	-0.0022299	0.528	0.407	0.0170218
GATA3	9.18883e-06	-0.039753	0.951	0.892	0.0183777
CYTOR	9.36324e-06	0.222837	0.902	0.831	0.0187265
ASGR1	1.00087e-05	-0.00381337	0.733	0.617	0.0200175
TRAF4	1.00691e-05	-0.0237894	0.791	0.699	0.0201382
FUT7	1.04606e-05	-0.0360415	0.891	0.813	0.0209211
NR4A2	1.12558e-05	-0.146014	1	0.976	0.0225115
PLPP5	1.13867e-05	0.0409133	0.902	0.814	0.0227733
GOLGB1	1.18257e-05	-0.055053	0.872	0.788	0.0236513
IATPR	1.24347e-05	0.0082462	0.705	0.587	0.0248693
S100A11	1.24358e-05	-0.0618259	0.951	0.906	0.0248715
CD6	1.25105e-05	-0.0616349	0.9	0.841	0.025021
APOBR	1.27469e-05	-0.0167594	0.567	0.679	0.0254937
PTPRS	1.27904e-05	-0.000184123	0.637	0.555	0.0255807
CARD19	1.28969e-05	0.00257277	0.749	0.641	0.0257938
TSPYL2	1.30449e-05	-0.0700816	0.881	0.808	0.0260898
PEA15	1.31406e-05	-0.00458064	0.612	0.721	0.0262812
FLT3LG	1.32792e-05	-0.137312	0.914	0.885	0.0265585
FOXP3	1.34821e-05	-0.0148414	0.909	0.829	0.0269643
SNX9	1.42379e-05	-0.0491696	0.865	0.788	0.0284758
NAGA	1.54863e-05	0.00796594	0.64	0.521	0.0309727
TRAV12-1	1.61644e-05	-0.133837	0.779	0.682	0.0323289
BTK	1.61888e-05	-0.00047523	0.409	0.499	0.0323776
PLEKHG2	1.61932e-05	0.00783224	0.788	0.682	0.0323864
OSBPL10	1.62745e-05	-0.019937	0.765	0.676	0.0325491
HLA-DRB5	1.65304e-05	0.113703	0.902	0.816	0.0330608
FRY	1.65683e-05	-0.0165991	0.551	0.442	0.0331365
TRBV6-4	1.6691e-05	-0.03299	0.265	0.38	0.033382
AIRE	1.68892e-05	-0.0109948	0.356	0.469	0.0337783
ADAP2	1.69537e-05	0.00176981	0.872	0.779	0.0339074
CDT1	1.79232e-05	0.0108898	0.56	0.528	0.0358465
NRROS	1.79994e-05	-0.00951553	0.747	0.637	0.0359987
CALR	1.84978e-05	-0.0293147	0.953	0.907	0.0369956
CD70	1.94569e-05	-0.00905653	0.914	0.832	0.0389138
IFI44	2.01996e-05	-0.0100395	0.637	0.744	0.0403992
AL132709.8	2.03729e-05	-8.94109e-05	0.179	0.278	0.0407457
TBC1D12	2.04562e-05	-0.00098671	0.677	0.564	0.0409123
TNNT1	2.08019e-05	3.50984e-05	0.912	0.829	0.0416039
TNFRSF4	2.10462e-05	0.0138395	0.863	0.768	0.0420923
CAVIN3	2.15252e-05	-0.00028024	0.563	0.675	0.0430504
TLR2	2.20368e-05	0.0125336	0.656	0.602	0.0440737
E2F5	2.25401e-05	-0.00589094	0.574	0.465	0.0450802
CLEC4A	2.25742e-05	-0.00288974	0.16	0.26	0.0451485
CD248	2.32137e-05	-0.0179726	0.67	0.576	0.0464275
GAB2	2.33736e-05	-0.00482382	0.577	0.465	0.0467472
CKB	2.4282e-05	0.00361143	0.653	0.756	0.0485641
FEZ1	2.55816e-05	0.0207335	0.798	0.877	0.0511632
IGLV1-40	2.60204e-05	-0.0341796	0.574	0.455	0.0520408
ICOS	2.62917e-05	0.0101725	0.847	0.752	0.0525834
RNASE2	2.63557e-05	-2.27701e-05	0.019	0.069	0.0527113
VIM-AS1	2.65881e-05	-0.0231908	0.886	0.801	0.0531762
PAG1	2.68782e-05	-0.102683	0.884	0.835	0.0537563
AC239799.2	2.71024e-05	-0.0344106	0.891	0.816	0.0542049
TRGV4	2.72014e-05	-0.036723	0.43	0.549	0.0544027
TXNDC5	2.72844e-05	0.00903798	0.767	0.855	0.0545688
TRAV26-2	2.79679e-05	-0.00290334	0.898	0.813	0.0559359
TUBB4B	2.86267e-05	-0.0234562	0.993	0.954	0.0572534
SPRED1	2.86329e-05	-4.22824e-05	0.909	0.832	0.0572658
SH2B3	2.87712e-05	-0.0103316	0.805	0.705	0.0575425
EFHD2	2.96511e-05	0.135017	0.809	0.711	0.0593022
METRNL	3.00519e-05	-0.00202424	0.653	0.548	0.0601038
MGLL	3.04175e-05	-0.00912698	0.974	0.927	0.0608349
TNFRSF13C	3.04769e-05	-0.0231231	0.935	0.875	0.0609538
LINC02694	3.11894e-05	-0.0116549	0.784	0.689	0.0623787
GRASP	3.34902e-05	-0.00756114	0.863	0.782	0.0669803
ADAM23	3.36756e-05	-0.00452921	0.391	0.503	0.0673513
GLIPR2	3.41411e-05	0.0366638	0.893	0.809	0.0682821
LINC00937	3.44687e-05	-0.00294786	0.937	0.869	0.0689375
MYO1F	3.5178e-05	0.102226	0.953	0.889	0.0703561
NCAPG2	3.56852e-05	-0.00749705	0.719	0.615	0.0713705
TUBA4A	3.5689e-05	-0.0943675	1	0.976	0.0713779
KCNMB1	3.59464e-05	0.00278967	0.237	0.276	0.0718929
SDCBP	3.69851e-05	-0.0907625	0.893	0.829	0.0739702
IFNGR2	3.74374e-05	-0.0183597	0.802	0.721	0.0748749
TUBB6	3.81954e-05	-0.00255482	0.809	0.708	0.0763907
IL2RA	3.85993e-05	0.00122885	0.76	0.655	0.0771987
CAT	4.13727e-05	0.0249866	0.923	0.847	0.0827455
TRBV6-2	4.15181e-05	-0.249954	0.714	0.621	0.0830362
NAP1L1	4.43254e-05	0.0309085	0.937	0.877	0.0886508
TRAV1-2	4.44059e-05	-0.0322208	0.842	0.75	0.0888118
TNFRSF21	4.65779e-05	-4.52591e-05	0.27	0.175	0.0931558
LGR6	4.68105e-05	0.0717294	0.835	0.881	0.0936209
TRAV10	4.77601e-05	0.0277274	0.881	0.802	0.0955202
ZEB2	4.84744e-05	-0.0151114	0.881	0.801	0.0969488
EOMES	4.94909e-05	0.102032	0.944	0.88	0.0989817
CHST15	4.97084e-05	-0.00106343	0.337	0.236	0.0994169
IKZF3	5.06675e-05	-0.0581253	0.926	0.864	0.101335
RNF144B	5.18799e-05	0.0266655	0.823	0.796	0.10376
TRAT1	5.19862e-05	-0.0038307	0.872	0.793	0.103972
RUNX2	5.22802e-05	-0.0346327	0.86	0.785	0.10456
SYNE2	5.23447e-05	0.0637729	0.956	0.9	0.104689
TNFSF10	5.45425e-05	-0.0154802	0.823	0.731	0.109085
SH3BP2	5.84092e-05	0.0124141	0.814	0.716	0.116818
HHEX	5.88693e-05	0.008756	0.763	0.686	0.117739
PIK3AP1	5.95618e-05	-0.0429313	0.791	0.873	0.119124
LTA	5.97154e-05	-0.0343887	0.949	0.893	0.119431
LINC02446	6.03347e-05	0.0426854	0.4	0.485	0.120669
IGFBP6	6.03965e-05	0.00308417	0.737	0.63	0.120793
PPP2R2B	6.15291e-05	0.0156671	0.716	0.612	0.123058
ARL4C	6.1977e-05	0.000657998	0.981	0.945	0.123954
RAC1	6.53875e-05	0.0350107	0.951	0.893	0.130775
ANXA5	6.6526e-05	0.0872609	0.958	0.897	0.133052
RIN1	6.92641e-05	-0.00838013	0.77	0.676	0.138528
ETS2	7.01111e-05	-0.0228327	0.767	0.682	0.140222
TUBA1C	7.06843e-05	-0.0277421	0.937	0.875	0.141369
LACTB	7.45377e-05	-0.0115896	0.888	0.809	0.149075
RASD1	7.66391e-05	-0.032835	0.828	0.741	0.153278
SEC14L1	7.68203e-05	-0.0137622	0.86	0.775	0.153641
LRRK2	7.75453e-05	-0.000813897	0.523	0.415	0.155091
VASP	7.92564e-05	0.00134947	0.884	0.81	0.158513
FAM210B	7.99009e-05	-0.0109847	0.812	0.719	0.159802
EGLN3	8.02576e-05	-0.0107752	0.837	0.756	0.160515
TRAC	8.97534e-05	0.153497	0.979	0.932	0.179507
NINJ1	9.42005e-05	0.00655024	0.87	0.788	0.188401
TRBV10-3	9.61249e-05	-0.0258771	0.912	0.837	0.19225
HACD1	9.76106e-05	-0.00228995	0.719	0.613	0.195221
TSPO	0.000100171	0.0170309	0.953	0.901	0.200343
RELT	0.000100402	-0.0171955	0.84	0.759	0.200805
ST6GALNAC4	0.000101054	-0.0205284	0.77	0.687	0.202108
JDP2	0.000105962	0.00738869	0.502	0.403	0.211924
CPNE5	0.000107429	-0.00703929	0.781	0.696	0.214858
IRF7	0.000108802	0.017209	0.77	0.853	0.217604
USP10	0.000109834	-0.0502211	0.8	0.725	0.219669
PDE4A	0.000115653	-0.030657	0.595	0.7	0.231307
CDCA7L	0.000118634	-0.00269216	0.619	0.516	0.237268
MGST2	0.000121916	-0.00108085	0.879	0.8	0.243831
SLC1A5	0.000124068	-0.0443617	0.702	0.63	0.248135
ABCA1	0.000127766	-0.00618083	0.463	0.372	0.255532
VIM	0.000129152	-0.1424	0.979	0.998	0.258305
MYADM	0.000131336	-0.159376	1	0.978	0.262671
TSPAN13	0.000132303	0.00148427	0.467	0.366	0.264606
GAS6	0.000132635	-0.00676883	0.665	0.58	0.265269
LILRA2	0.000139519	-0.00215783	0.298	0.207	0.279038
SNX10	0.000139953	-0.0581139	0.733	0.65	0.279905
TXN	0.000140974	0.00295549	0.919	0.859	0.281947
NFAM1	0.000141201	-0.000571102	0.498	0.437	0.282402
BRCA1	0.000141345	-0.015293	0.909	0.84	0.28269
SLC37A2	0.000144651	0.000314033	0.095	0.104	0.289303
SERPINF1	0.000145455	-0.00642498	0.407	0.513	0.29091
HLX	0.000146047	-0.00123141	0.153	0.238	0.292094
FCER1A	0.000150597	0.00515944	0.188	0.137	0.301193
SELENOS	0.000150805	0.116716	0.763	0.817	0.301609
CCR6	0.000150984	-0.0188129	0.7	0.79	0.301968
TUBA1B	0.000151663	0.0987796	1	0.978	0.303326
H1FX	0.000153276	-0.0506976	0.856	0.791	0.306552
TRAV19	0.000153953	-0.127434	0.565	0.659	0.307906
THEMIS2	0.000160344	0.0363746	0.693	0.597	0.320688
MIR155HG	0.000162858	0.0706331	0.723	0.642	0.325716
LEF1	0.00017207	-0.145442	0.788	0.774	0.34414
SERPINE1	0.000176136	0.000392211	0.812	0.719	0.352272
HIST1H1D	0.000180742	0.073887	0.742	0.643	0.361483
STMN1	0.000182279	0.0222563	0.879	0.798	0.364559
LDB2	0.000183516	-0.000264569	0.991	0.955	0.367032
SMIM25	0.000185103	0.00475563	0.386	0.463	0.370206
PTGDS	0.000190325	-0.0092099	0.635	0.73	0.38065
SASH1	0.000192322	-0.00163012	0.13	0.212	0.384645
KYNU	0.000200759	0.00890308	0.247	0.313	0.401518
LGALSL	0.000202312	-8.24192e-05	0.472	0.408	0.404624
TRBV6-5	0.000204144	-0.156988	0.437	0.544	0.408288
CAMK4	0.000206778	0.0208257	0.96	0.907	0.413557
MARVELD1	0.000207702	-0.00672284	0.305	0.407	0.415405
NFKBID	0.000208641	-0.0164816	0.779	0.692	0.417283
C16orf74	0.000211731	-0.0250391	0.753	0.662	0.423462
CRIP2	0.00021193	-0.0888786	0.951	0.911	0.42386
AK5	0.000213285	-0.0160283	0.577	0.491	0.426569
PRXL2A	0.000218158	-0.0136751	0.772	0.853	0.436317
PLCB1	0.000218331	0.025356	0.842	0.755	0.436662
TLN1	0.000218621	0.0393599	0.905	0.835	0.437243
TRBV25-1	0.000220826	0.0393447	0.681	0.58	0.441652
MAP3K20	0.000229553	0.00655175	0.73	0.63	0.459105
FCHSD2	0.000236819	-0.0477376	0.842	0.762	0.473637
RGS19	0.000252446	0.0210703	0.895	0.825	0.504891
LINC00892	0.000254359	0.0716689	0.86	0.782	0.508718
IGHV4-39	0.000267611	-0.000683499	0.263	0.185	0.535221
CTSB	0.000271812	-0.0568886	0.763	0.692	0.543624
TMIGD2	0.000272539	-0.0291985	0.853	0.778	0.545078
GLIPR1	0.000275424	-0.0413886	0.942	0.886	0.550849
PTMS	0.0002755	-0.0292675	0.758	0.667	0.551
CYBA	0.000281636	0.198663	1	0.995	0.563272
RHBDL1	0.000284931	-0.00838504	0.542	0.449	0.569861
ARID3A	0.000293238	-0.00135928	0.421	0.523	0.586477
SNX18	0.000294487	-0.0384964	0.681	0.6	0.588974
LINC02812	0.000297532	0.0165655	0.614	0.68	0.595064
CUX1	0.000299714	0.0151163	0.791	0.7	0.599428
HIF1A	0.000300507	0.0242751	0.8	0.713	0.601014
AMPD2	0.000300816	0.029709	0.781	0.688	0.601632
KLRK1	0.000308162	0.130793	0.986	0.947	0.616324
FCAR	0.000316048	-0.000380506	0.34	0.36	0.632096
RNF11	0.000317563	-0.0134001	0.8	0.716	0.635125
CCDC88A	0.000318662	-0.00288797	0.805	0.716	0.637323
MS4A6A	0.000321458	-0.00574049	0.43	0.535	0.642916
TSPAN33	0.000323707	0.00335429	0.923	0.857	0.647413
MIS18BP1	0.000324549	0.070996	0.791	0.699	0.649099
TRBV23-1	0.000329573	-0.0105854	0.663	0.57	0.659146
EVI2B	0.00033118	-0.042157	0.907	0.855	0.662361
SLC2A6	0.000336343	0.00939326	0.865	0.786	0.672687
ITGA4	0.000336438	0.160879	0.993	0.962	0.672876
IGHD	0.000338722	-0.00227288	0.086	0.154	0.677445
HSPA1A	0.000340358	-0.0121446	0.751	0.663	0.680716
RILPL2	0.000343714	-0.0407283	0.758	0.683	0.687428
FSCN1	0.000344918	-0.00212842	0.807	0.726	0.689836
CD1D	0.000345486	-0.000329581	0.821	0.751	0.690972
TRGV10	0.000360311	0.00794454	0.751	0.828	0.720621
NCAM1	0.000372891	-0.00330282	0.274	0.371	0.745781
VMP1	0.00038014	-0.0215809	0.823	0.745	0.760281
FAM110A	0.000392721	-0.0341294	0.94	0.882	0.785442
RRM2	0.000394468	0.0055349	0.844	0.761	0.788936
LAP3	0.00039668	-0.0285243	0.747	0.665	0.79336
FBXO7	0.000409322	0.0641844	0.881	0.806	0.818643
PLEKHF1	0.00041553	-0.0134219	0.847	0.775	0.831061
FRMD3	0.000420038	-0.00605427	0.44	0.541	0.840076
CXCR6	0.000434853	-0.0168803	0.798	0.872	0.869707
TBC1D4	0.000444445	0.0210186	0.488	0.584	0.88889
CLMN	0.000445948	0.004447	0.923	0.86	0.891897
MAP3K8	0.000466399	0.024898	0.73	0.803	0.932798
GALNT2	0.000468309	-0.0164869	0.667	0.758	0.936618
TRBV24-1	0.000468349	-0.115653	0.767	0.678	0.936698
NREP	0.000470952	0.00235911	0.87	0.792	0.941903
CCDC191	0.000478591	-0.0296664	0.833	0.769	0.957182
CCL4	0.000480247	-0.354675	0.986	0.949	0.960494
AC020659.1	0.000484226	-0.0216714	0.905	0.837	0.968451
TRAV4	0.000485387	0.162036	0.642	0.689	0.970774
PECAM1	0.000491675	-0.0459886	0.858	0.786	0.983349
FBP1	0.000497304	-0.0199755	0.626	0.527	0.994609
NUCB2	0.000526028	0.0284121	0.977	0.934	1
CD68	0.000531814	0.0106483	0.526	0.622	1
ASRGL1	0.000550041	-0.00817183	0.651	0.555	1
TRAV8-6	0.000562113	0.0256391	0.767	0.68	1
FCGRT	0.000562169	0.0404658	0.684	0.593	1
FGD2	0.000571053	0.0093549	0.723	0.804	1
PRDM1	0.000581916	0.0176045	0.684	0.76	1
CXorf21	0.000584262	-0.00857051	0.34	0.429	1
VSIR	0.000594532	0.0214969	0.953	0.902	1
EXOC3L1	0.000596637	-1.61478e-06	0.528	0.435	1
TFEC	0.000623228	-0.00545237	0.251	0.231	1
IRF1	0.000627363	-0.0165486	0.998	0.973	1
MAFF	0.000631529	-0.0549038	0.693	0.635	1
PGLYRP2	0.000639756	0.00865638	0.521	0.616	1
PERP	0.000647473	0.00530197	0.823	0.741	1
TRBV7-3	0.00066173	-0.050576	0.649	0.556	1
DAAM1	0.000665989	-0.00417529	0.835	0.755	1
HNMT	0.000673266	0.00177113	0.202	0.158	1
GUCY1A1	0.000710884	-0.000316721	0.291	0.373	1
WDR86-AS1	0.000744702	-0.0151261	0.893	0.826	1
GZMA	0.000752264	0.162079	0.988	0.962	1
NFIL3	0.000756738	-0.00521553	0.809	0.861	1
VPREB3	0.000757184	-6.29684e-06	0.237	0.165	1
AQP3	0.000762276	-0.159819	0.837	0.839	1
PTGS1	0.000762874	-0.00292863	0.526	0.622	1
GNS	0.00076434	0.0104298	0.712	0.624	1
CEP78	0.000769469	0.00173394	0.777	0.692	1
SYTL2	0.000780718	0.0726159	0.851	0.775	1
TUBA1A	0.00083082	-0.0131792	1	0.984	1
MT-ND6	0.000840387	0.0666636	0.984	0.947	1
AC020656.1	0.000845548	0.0138136	0.572	0.494	1
TCF7L2	0.000873787	0.0222463	0.714	0.623	1
EPB41L2	0.000902223	-0.00138517	0.712	0.625	1
GPR141	0.000911703	-0.0120484	0.73	0.81	1
PPM1F	0.000925747	0.0389511	0.57	0.649	1
AC079779.1	0.00094304	-0.0025666	0.5	0.594	1
AP2S1	0.000985017	0.0605485	0.895	0.828	1
DTHD1	0.000996333	0.100736	0.912	0.919	1
BCL7A	0.00100748	0.00257821	0.588	0.494	1
CD55	0.00103315	-0.127392	0.923	0.894	1
PRCD	0.00107972	-0.00170325	0.281	0.372	1
SYNGR2	0.00110262	-0.14776	0.833	0.835	1
OSR2	0.00110564	-0.00524831	0.5	0.408	1
ARID5B	0.00113301	-0.00348258	0.872	0.807	1
ETV6	0.00116468	-0.0473805	0.742	0.685	1
SERPINB1	0.00117897	0.0518205	0.886	0.819	1
SIGLEC1	0.00118718	-5.02147e-05	0.114	0.181	1
CD33	0.00119585	7.27042e-06	0.319	0.389	1
MAP2K3	0.00121211	-0.0228732	0.886	0.827	1
TCL1A	0.00121614	0.00201707	0.742	0.791	1
EAF2	0.00123209	-0.0114444	0.812	0.738	1
MTURN	0.00123571	-0.0165765	0.688	0.597	1
ARRB1	0.00124518	-0.00415293	0.728	0.806	1
HBB	0.00124896	-0.457765	1	0.982	1
CXCL16	0.00126539	-0.0265667	0.46	0.542	1
KCNE3	0.00128285	-0.00227487	0.209	0.292	1
JUNB	0.00130267	0.0242792	1	1	1
KLF4	0.00130595	-0.0217647	0.595	0.549	1
SNAI1	0.00133413	-0.00346608	0.967	0.924	1
DSE	0.00133878	0.0167893	0.786	0.703	1
LAMP5	0.0013421	3.25872e-05	0.005	0.03	1
RAB10	0.00138787	-0.0259299	0.886	0.823	1
LY86	0.00139895	0.00205163	0.565	0.618	1
ANXA2	0.00141897	-0.101891	0.926	0.896	1
NIBAN3	0.00142096	-0.00162205	0.781	0.843	1
LTB	0.00142951	-0.152108	0.991	0.981	1
ATP6V0B	0.00144791	-0.0088994	0.87	0.815	1
OSBPL5	0.00148344	0.00802018	0.847	0.772	1
AP3M2	0.00149032	-0.0302502	0.86	0.8	1
CCL5	0.00149247	0.164816	1	0.997	1
NBPF10	0.0015118	-0.0132738	0.674	0.587	1
UBE2J1	0.00153709	0.019466	0.837	0.766	1
CLIC2	0.00154666	-0.00187037	0.305	0.394	1
CMTM6	0.00157169	-0.0226512	0.898	0.838	1
ALDH3B1	0.00157415	-0.00115472	0.733	0.646	1
MYO9B	0.0015942	0.00158792	0.688	0.607	1
TUBA8	0.00159791	-5.766e-05	0.093	0.124	1
IL6ST	0.00163753	-0.0483485	0.749	0.68	1
HLA-DPB1	0.00163899	0.158664	0.821	0.852	1
PIM1	0.00172733	-0.136996	0.914	0.892	1
ADGRE5	0.00173146	0.0168343	0.988	0.957	1
ITGA2B	0.00173443	-0.00533066	0.786	0.71	1
IGKV4-1	0.00179995	-0.00284923	0.84	0.775	1
SOD2	0.0018337	-0.0446926	0.87	0.818	1
CDC42EP4	0.00183499	-0.00313914	0.349	0.436	1
ATP2B1-AS1	0.00186335	-0.0340377	0.84	0.776	1
PRSS23	0.00186733	-0.0211476	0.84	0.77	1
LDLRAD4	0.00203331	-0.0332754	0.777	0.716	1
C12orf75	0.00208733	0.219296	0.949	0.905	1
GSTM2	0.00210172	-0.0110885	0.767	0.687	1
TCF7	0.00212333	-0.0857049	0.891	0.863	1
PLXND1	0.00218246	0.0783211	0.867	0.879	1
RHOC	0.00220742	0.158994	0.76	0.773	1
ANXA4	0.00223013	-0.00250408	0.7	0.774	1
MYD88	0.00228415	-0.02192	0.758	0.684	1
DDIT4	0.00228481	-0.0916713	0.97	0.941	1
CCL4L2	0.00233772	-0.142379	0.8	0.722	1
MAF	0.00234254	0.0787105	0.651	0.703	1
LAT2	0.00234318	-0.00143115	0.586	0.496	1
HIST1H2BJ	0.00241846	0.0234482	0.723	0.639	1
ZFAT	0.00250617	-0.000898854	0.719	0.634	1
MSR1	0.00252794	3.70284e-05	0.063	0.115	1
LYN	0.00254412	0.0127182	0.537	0.616	1
HBEGF	0.00259436	-0.00635186	0.612	0.536	1
HERPUD1	0.00260353	-0.161738	0.916	0.901	1
GPR146	0.00268544	-0.0236871	0.716	0.667	1
GAPT	0.00283936	0.000298962	0.253	0.326	1
FCRL6	0.00284864	0.143406	0.686	0.722	1
RETN	0.00287262	-0.00345908	0.728	0.799	1
SLC9A7	0.00289138	0.00165922	0.609	0.528	1
TRBV7-2	0.00291702	-0.328543	0.709	0.658	1
PTPRE	0.00299346	-0.0378147	0.828	0.777	1
GAS2L1	0.00299421	0.00208398	0.551	0.638	1
TSPAN4	0.0030291	0.000874103	0.698	0.762	1
ITM2C	0.00304005	0.0271422	0.763	0.832	1
HOOK2	0.00307908	-0.0805786	0.788	0.741	1
TBXA2R	0.00310983	-0.00848313	0.591	0.533	1
KLRC3	0.00311888	0.00539889	0.944	0.895	1
HBQ1	0.00313962	-8.76735e-06	0.667	0.584	1
S100Z	0.00321457	-0.00115102	0.709	0.644	1
NBPF19	0.00327253	-0.0150354	0.707	0.782	1
MTRNR2L8	0.00329017	0.0327639	0.444	0.529	1
CLEC1B	0.00329969	-0.000733606	0.781	0.758	1
TKT	0.00333851	-0.0466877	0.87	0.825	1
SYNM	0.00345773	0.0339877	0.612	0.525	1
NAAA	0.00346459	0.00242288	0.842	0.775	1
PGRMC1	0.00346644	-0.0312269	0.77	0.702	1
CSGALNACT1	0.0034892	-0.0418574	0.77	0.741	1
AC004585.1	0.00354097	-0.000611126	0.547	0.627	1
FTH1	0.0035614	-0.0880603	1	1	1
MARCKSL1	0.00359778	-0.0939289	0.942	0.905	1
TESC	0.00361352	0.0222937	0.707	0.771	1
POU2F2	0.00370949	-0.0402752	0.865	0.812	1
TRBV12-3	0.00371105	-0.135053	0.565	0.504	1
LGALS3	0.00373123	-0.106306	0.86	0.831	1
SPINT2	0.003821	-0.0394262	0.633	0.712	1
KIF20B	0.00386157	-0.0680116	0.712	0.661	1
GINS2	0.00386402	0.000535974	0.851	0.783	1
STOM	0.00389017	0.031922	0.914	0.858	1
MYL6	0.00389558	0.142958	1	0.996	1
LIM2	0.00396172	-0.00105263	0.905	0.847	1
KLRG1	0.00401096	0.183389	0.986	0.969	1
LINC00299	0.00404466	0.059081	0.781	0.821	1
SNX22	0.00413507	-0.00966146	0.393	0.317	1
KLRC2	0.00417577	0.037582	0.907	0.85	1
SELL	0.00436058	-0.0685634	0.881	0.845	1
HIST1H2BK	0.00439317	-0.0131027	0.695	0.623	1
AL513303.1	0.00444545	0.00487454	0.488	0.562	1
RASSF2	0.00455023	-0.0322996	0.798	0.733	1
AC133644.2	0.00463642	-0.0132109	0.619	0.551	1
ITGA6	0.00466307	-0.0375726	0.751	0.698	1
ALOX5	0.00471383	-0.00143172	0.651	0.572	1
OXNAD1	0.00483195	-0.00399948	0.895	0.846	1
RORC	0.00484958	0.00423497	0.84	0.776	1
ZBTB16	0.00503047	0.0039697	0.788	0.717	1
HIST1H2BF	0.00509192	-0.0143777	0.728	0.661	1
ZFP36	0.00511786	-0.125157	1	0.999	1
CD302	0.00511941	-0.00574607	0.533	0.609	1
SLC25A39	0.00528938	-0.0408327	0.86	0.818	1
PPP1R15A	0.00529114	0.0293972	1	0.987	1
CEP290	0.00529975	-0.000429046	0.77	0.698	1
PFN1	0.00534045	0.115544	1	1	1
BOK	0.00539096	-0.00118495	0.44	0.433	1
CTSC	0.00545425	0.14739	0.97	0.934	1
PTPN6	0.00548755	0.0380729	0.858	0.798	1
PYCARD	0.00573582	0.0872698	0.863	0.8	1
CX3CR1	0.00575023	0.00972166	0.842	0.775	1
APMAP	0.00578122	0.106885	0.907	0.852	1
ADGRG1	0.00590818	0.128639	0.928	0.943	1
LYPD3	0.00592513	-0.0363759	0.847	0.794	1
LILRA4	0.00600219	-0.000462289	0.298	0.243	1
C20orf27	0.00607147	-0.0448576	0.728	0.681	1
TMEM140	0.00610498	-0.0279162	0.886	0.835	1
CCR8	0.00613123	-0.000520767	0.442	0.364	1
TRAPPC5	0.00625918	0.0518368	0.926	0.878	1
SMIM14	0.00641507	0.00872168	0.863	0.8	1
BTG2	0.00643821	-0.183819	1	0.99	1
TOX2	0.00648745	0.00292684	0.458	0.538	1
SYNE1	0.00650031	0.0565121	0.921	0.869	1
MEFV	0.00705219	0.000305687	0.277	0.208	1
QPCT	0.00720799	-0.00274449	0.735	0.67	1
IGHG2	0.00730507	0.000243278	0.27	0.203	1
GABARAPL1	0.00732991	-0.00570914	0.844	0.797	1
C1orf21	0.00746208	0.130768	0.844	0.829	1
JAML	0.00774759	0.0495166	0.756	0.683	1
RTKN2	0.00798849	-0.00597559	0.865	0.805	1
COL6A2	0.00801003	0.166324	0.656	0.644	1
LTA4H	0.00818424	-0.0636654	0.853	0.814	1
MPP1	0.00825679	-0.00036633	0.795	0.727	1
CEP162	0.00828037	-0.0314414	0.605	0.537	1
AL138963.4	0.00831689	-0.0728931	0.909	0.863	1
FOXO3	0.00841085	0.0104862	0.707	0.633	1
TRAV14DV4	0.00845556	-0.0915146	0.828	0.771	1
CMC1	0.00854432	0.179995	0.942	0.919	1
FERMT3	0.00867067	-2.02802e-05	0.926	0.88	1
TRAV13-1	0.00878938	0.0637054	0.788	0.842	1
HOTAIRM1	0.00890807	-0.00484725	0.633	0.704	1
TESPA1	0.00905446	-0.0980907	0.621	0.612	1
LTK	0.00913539	-0.0056338	0.658	0.59	1
MAP9	0.00920203	-0.0278839	0.863	0.809	1
RGS18	0.00928648	0.0176723	0.567	0.501	1
GSTO1	0.009318	0.0219869	0.844	0.784	1
ACP5	0.00933218	-0.0695553	0.735	0.696	1
SLC31A2	0.00934481	0.00383425	0.684	0.608	1
TRBV27	0.00936451	-0.0968502	0.63	0.568	1
BLNK	0.00966867	0.0112461	0.228	0.181	1
INPP4B	0.0096737	0.0526003	0.819	0.763	1
PDE5A	0.00977187	-0.0056714	0.214	0.28	1
ATG3	0.00985921	0.0131053	0.856	0.8	1
SPON2	0.0103813	-0.0465186	0.73	0.796	1
NFE2	0.0103861	-0.00195489	0.626	0.556	1
SLC7A7	0.0105939	-0.00313223	0.221	0.286	1
CLEC4D	0.010709	0.00753939	0.205	0.163	1
C9orf72	0.0107753	-0.0282469	0.798	0.756	1
DENND6B	0.0109678	-0.0244897	0.765	0.721	1
TRAV16	0.0109696	-0.0545581	0.8	0.743	1
HSH2D	0.011081	-0.0400585	0.64	0.705	1
SEMA4B	0.0111462	0.022381	0.472	0.395	1
MAP3K7CL	0.0112624	-0.0159461	0.547	0.621	1
GRN	0.0112796	-0.00782813	0.616	0.554	1
SIT1	0.0113087	0.0103681	0.937	0.894	1
SATB1	0.0113953	-0.0942195	0.821	0.805	1
SETBP1	0.0115945	0.0231163	0.702	0.633	1
CHP1	0.0117147	-0.00227061	0.753	0.683	1
NEFL	0.0119383	-0.00277408	0.677	0.609	1
GK5	0.0120004	0.00901108	0.735	0.787	1
ORAI2	0.01202	-0.0357899	0.791	0.732	1
TRAV1-1	0.0121025	-0.0272275	0.556	0.481	1
LRRC25	0.0121418	0.00543537	0.54	0.55	1
STXBP2	0.0124122	0.0171699	0.856	0.804	1
ILK	0.012535	-0.0588506	0.893	0.855	1
BEX3	0.0126651	-0.0123314	0.644	0.59	1
NT5C3A	0.0131267	0.071223	0.935	0.892	1
ZMIZ1	0.0132604	-0.027248	0.781	0.718	1
MARCH2	0.0132673	0.00686181	0.681	0.618	1
TRBV11-2	0.0132746	-0.121311	0.749	0.692	1
AC090559.1	0.0133399	-0.000143218	0.221	0.288	1
TLR4	0.0136932	-0.000856676	0.281	0.235	1
WDFY3	0.0137251	-9.70581e-06	0.744	0.686	1
UCP2	0.0138986	0.112098	1	0.989	1
KALRN	0.0140174	-0.00510009	0.633	0.567	1
ARHGAP24	0.0141623	-0.00217875	0.516	0.446	1
TJP2	0.0143669	-0.00538968	0.863	0.819	1
KIAA0930	0.0149576	0.00662122	0.644	0.571	1
AL021155.5	0.0150475	-0.0242427	0.744	0.805	1
BAIAP3	0.0150479	-0.0205499	0.842	0.787	1
CLEC17A	0.0150572	-0.00157743	0.312	0.383	1
CST7	0.0151128	0.200831	0.979	0.978	1
PCDH9	0.0155576	-0.00190156	0.133	0.183	1
AC245014.3	0.0157441	-0.0345954	0.556	0.629	1
HDAC9	0.0157632	0.024029	0.86	0.817	1
GZMM	0.0158298	0.137127	0.993	0.973	1
TNFRSF18	0.0161971	-0.0221401	0.765	0.708	1
ARPC5	0.0166199	0.061453	0.977	0.948	1
LINC00926	0.016696	0.00693291	0.333	0.355	1
PADI4	0.0168629	-0.00546561	0.435	0.508	1
TNFSF14	0.0169882	0.000443016	0.898	0.848	1
LYAR	0.016995	0.167527	0.942	0.927	1
WDFY4	0.0170475	0.00672325	0.23	0.265	1
FGFBP2	0.017176	0.206249	0.858	0.827	1
EAF1	0.0173547	-0.00632969	0.735	0.797	1
DKK3	0.0178747	0.0266461	0.912	0.866	1
CD8B	0.0179329	0.214592	0.972	0.965	1
MDK	0.0179487	0.00206234	0.735	0.794	1
MKRN1	0.0180835	-0.0147099	0.87	0.825	1
SNX2	0.0182946	-0.116863	0.802	0.803	1
TPR	0.0183285	-0.0154538	0.847	0.808	1
ATAD5	0.0188289	-0.0285837	0.844	0.8	1
LINC01943	0.0188567	0.0142993	0.707	0.638	1
CISH	0.0190351	-0.0557252	0.933	0.956	1
TSPOAP1	0.0194669	0.0511417	0.821	0.774	1
TP53I11	0.0198268	-0.00500078	0.865	0.811	1
TRBV4-2	0.0198643	-0.232204	0.833	0.797	1
COTL1	0.0205071	0.101973	0.979	0.952	1
TRAV8-2	0.0210372	-0.0261154	0.826	0.77	1
TRBV7-4	0.0211522	-0.00344361	0.563	0.491	1
HLA-DMB	0.0214071	0.0424611	0.563	0.493	1
SPOCK2	0.0216131	0.100879	0.972	0.943	1
STON2	0.021785	4.27143e-05	0.816	0.767	1
AP003068.2	0.0219843	-0.00443373	0.586	0.519	1
SLC43A2	0.0220026	0.00139184	0.756	0.698	1
GABARAP	0.0223036	0.012806	0.979	0.96	1
GIMAP5	0.0225566	-0.0677631	0.977	0.962	1
ATP6V0D1	0.0226838	0.0230094	0.835	0.779	1
PPT1	0.0227301	-0.0556273	0.7	0.662	1
PALLD	0.0227834	0.0113171	0.644	0.575	1
C5AR1	0.0228683	-0.00117969	0.393	0.33	1
MYOF	0.0231972	-0.000824028	0.312	0.359	1
FKBP11	0.023299	0.115952	0.8	0.825	1
LGALS1	0.0238411	-0.0236534	0.651	0.716	1
LGALS9B	0.0245447	-0.00141904	0.507	0.458	1
IGF2R	0.0246401	-0.065074	0.805	0.761	1
C3AR1	0.0251722	-0.0252222	0.909	0.88	1
CMIP	0.0252336	-0.0163184	0.663	0.601	1
NEXN	0.0255189	0.0122564	0.744	0.681	1
CTSD	0.0260589	0.00320891	0.921	0.882	1
SIRPA	0.0267991	0.000291418	0.149	0.202	1
CD3E	0.0268269	0.0725298	0.998	1	1
TCEA3	0.0272256	-0.0133209	0.847	0.81	1
SRGN	0.0274465	0.190613	1	0.995	1
BCL11A	0.027764	7.72145e-05	0.223	0.17	1
SEMA4A	0.027904	-0.0351725	0.612	0.563	1
TALDO1	0.0285731	-0.0433698	0.847	0.808	1
KIR3DL2	0.028958	0.0235788	0.909	0.868	1
NORAD	0.0289595	-0.00148606	0.763	0.712	1
STAG3	0.0290558	0.0641524	0.698	0.676	1
TIMP1	0.0291422	0.0574118	0.644	0.699	1
FGL2	0.0298942	-0.0275273	0.753	0.701	1
FGR	0.0299322	0.0654314	0.758	0.721	1
CRISPLD2	0.0301592	-0.000539978	0.44	0.501	1
EBF1	0.0302169	0.000137484	0.293	0.345	1
ERN1	0.0302496	-0.0580592	0.881	0.921	1
TNFRSF1B	0.0302634	-0.0667538	0.891	0.853	1
PCLAF	0.0307375	0.0207633	0.253	0.24	1
CAPNS1	0.0311761	0.0458752	0.821	0.765	1
SHTN1	0.031237	-0.00454468	0.633	0.586	1
MARC1	0.0314568	-5.12243e-05	0.721	0.67	1
FAM184A	0.0318417	-0.0193066	0.823	0.776	1
CD160	0.0318632	0.0520519	0.447	0.46	1
RRBP1	0.0321669	0.0226848	0.747	0.686	1
UBXN11	0.0331321	-0.00756714	0.907	0.865	1
LATS2	0.0341176	0.0237355	0.474	0.535	1
PCDH1	0.0342508	-3.10565e-05	0.698	0.636	1
CARD16	0.0346551	0.0730994	0.86	0.893	1
KIR2DL1	0.0347804	0.0181705	0.356	0.347	1
SYTL3	0.0358603	0.0684878	0.853	0.886	1
OTUD1	0.0359971	-0.00296106	0.63	0.569	1
LYL1	0.0366015	0.00918791	0.7	0.637	1
CTNNA1	0.0368298	-0.0104392	0.679	0.739	1
RUFY1	0.0369417	0.0182197	0.744	0.685	1
IGHV1-2	0.0370089	-7.00942e-05	0.526	0.528	1
NEURL1	0.037902	-0.00255257	0.428	0.494	1
GIMAP7	0.0379627	0.0871339	0.963	0.932	1
CD244	0.0379726	0.0258427	0.784	0.726	1
ZNF467	0.0379876	0.0165825	0.605	0.543	1
PIK3IP1	0.0380256	0.0688613	0.898	0.853	1
TRBV5-6	0.0382319	0.0244989	0.744	0.684	1
AC025164.1	0.0386675	-0.0531429	0.73	0.702	1
TGFB1I1	0.0391413	0.0033878	0.609	0.673	1
CACNA2D4	0.0393909	0.0699283	0.86	0.827	1
CXCL8	0.0395503	0.000478838	0.684	0.629	1
MAP3K3	0.0399273	0.0214873	0.686	0.623	1
SLA2	0.0404706	-0.00262073	0.912	0.871	1
ASGR2	0.0404842	-0.00208283	0.181	0.135	1
KIF13A	0.0405122	0.00224577	0.356	0.295	1
CD300A	0.0407896	0.0328451	0.888	0.925	1
AC013264.1	0.0410959	-0.0335655	0.849	0.81	1
XAF1	0.0429244	-0.0232517	0.858	0.816	1
TRGV8	0.0431072	0.025613	0.558	0.6	1
SPINK2	0.0431211	-0.00835855	0.926	0.897	1
IER2	0.0441499	-0.0433341	1	0.995	1
MEOX1	0.0442487	-0.00271391	0.879	0.833	1
CTSL	0.0447788	-0.000751522	0.665	0.724	1
LMO4	0.0459783	-0.0300629	0.637	0.693	1
TXK	0.0464133	-0.0522865	0.786	0.753	1
FMNL2	0.0466528	-0.00361223	0.435	0.379	1
ACRBP	0.0476366	-0.0048128	0.619	0.566	1
C1orf162	0.0477883	-0.0862416	0.798	0.782	1
IL7R	0.0490216	0.0317668	0.96	0.977	1
FAM214B	0.0503707	0.0123073	0.772	0.719	1
MMP23B	0.0509672	0.0314876	0.686	0.65	1
NUSAP1	0.0510333	0.0168902	0.442	0.38	1
PLXNC1	0.0512388	0.0255171	0.807	0.756	1
HLA-DOA	0.0514613	-0.00701619	0.712	0.652	1
LINC01781	0.0516478	-0.00151952	0.172	0.222	1
ARPIN	0.052285	5.54886e-06	0.467	0.529	1
GPCPD1	0.0523892	0.00780885	0.863	0.817	1
DENND3	0.0523959	-0.0274167	0.723	0.676	1
AFF3	0.0532108	-0.00956868	0.944	0.912	1
CDK2AP1	0.0546058	0.00474478	0.733	0.675	1
UNC119	0.0550208	0.0638148	0.719	0.754	1
TNFAIP3	0.055637	0.0605085	1	0.993	1
AC253572.2	0.0557773	0.0353371	0.812	0.76	1
GCA	0.0562332	0.0559819	0.784	0.744	1
NUAK2	0.0573708	-0.00311702	0.695	0.639	1
HBG2	0.0579161	0.00173267	0.567	0.526	1
CLEC11A	0.0582027	-0.00224034	0.537	0.475	1
TMEM107	0.0582225	-0.0923039	0.707	0.74	1
PARVB	0.0584351	-0.0534844	0.644	0.697	1
TRBV5-4	0.0592888	-0.148694	0.593	0.653	1
EMP3	0.0596211	0.120789	1	0.992	1
ANXA1	0.0598196	0.0984975	1	0.993	1
GPR65	0.0598681	-0.0350494	0.719	0.771	1
TRBV20-1	0.0598962	-0.0377645	0.709	0.653	1
CD40LG	0.0599911	-0.0637309	0.819	0.849	1
AC090617.10	0.0604016	-0.000316642	0.681	0.736	1
KLRC1	0.0604744	-0.0149946	0.893	0.859	1
LILRB1	0.0606487	0.0226037	0.749	0.697	1
AP001189.1	0.060744	0.000386373	0.998	0.987	1
TRBV7-6	0.0611687	0.0377211	0.853	0.826	1
BRCA2	0.061372	-0.000277601	0.64	0.58	1
CCDC34	0.0627755	-0.00595192	0.756	0.715	1
PLAAT2	0.0633062	0.000912949	0.705	0.757	1
CYFIP1	0.0651565	-0.00904576	0.721	0.773	1
ITGAL	0.0661574	0.0131994	0.842	0.801	1
CREB5	0.0674121	-0.000227265	0.165	0.211	1
ACTB	0.0678289	0.0571272	1	1	1
CD3D	0.0680485	0.0724347	1	0.993	1
IGHV3-23	0.0683119	-0.0022699	0.593	0.589	1
MYB	0.0686491	0.00161205	0.677	0.619	1
CFD	0.0689232	0.00722342	0.647	0.59	1
CHN1	0.0696587	-0.0187822	0.623	0.578	1
VCL	0.0700844	0.0171403	0.735	0.68	1
CD74	0.0701514	0.0149094	0.998	0.989	1
TNFRSF13B	0.0710142	-7.11256e-05	0.391	0.431	1
HIST2H2BE	0.0712286	0.0013193	0.628	0.625	1
GNG5	0.0721143	0.136394	0.944	0.924	1
ACSL1	0.0722477	0.0227072	0.751	0.698	1
OAS1	0.0724222	0.0360247	0.823	0.79	1
TPST2	0.0733326	0.0353746	0.916	0.881	1
LYPD2	0.075636	-0.000217103	0.205	0.174	1
TRBV3-1	0.0770405	0.063434	0.574	0.632	1
RAB3D	0.0773783	-0.0124367	0.86	0.898	1
TBC1D8	0.0776601	-0.00266071	0.514	0.56	1
ACTN1	0.077784	-0.041501	0.772	0.816	1
IFITM2	0.079475	0.0272578	0.967	0.979	1
CADM1	0.0795521	-0.00319794	0.895	0.857	1
CD8A	0.081029	0.113231	0.991	0.977	1
RAB34	0.0812567	-0.00608791	0.774	0.726	1
ANKRD9	0.081658	-0.0135591	0.465	0.506	1
IGKC	0.0827739	-0.0109978	0.405	0.355	1
IGLC1	0.083223	1.13333e-05	0.147	0.111	1
FRMD4B	0.083504	-0.0145804	0.649	0.617	1
ACTG1	0.0835551	0.148203	1	0.999	1
GNB4	0.0836172	0.00600026	0.367	0.313	1
ASAH1	0.0838135	-0.0315432	0.698	0.749	1
CD151	0.0841145	0.00404348	0.616	0.652	1
S100B	0.0849571	-0.0293662	0.614	0.566	1
NADK	0.0862048	0.00776381	0.723	0.768	1
ATP6V1B2	0.0866342	-0.00170187	0.884	0.844	1
MAP1A	0.087271	-0.00828518	0.416	0.466	1
GRK2	0.0874631	0.0736048	0.786	0.809	1
FCRL2	0.0875764	-0.00131841	0.137	0.17	1
MARCO	0.0880636	-0.000770268	0.226	0.274	1
HVCN1	0.0880785	-0.0246067	0.598	0.648	1
HIST1H1C	0.0887223	-0.056621	0.795	0.764	1
IGLC3	0.0889591	-0.00125526	0.24	0.247	1
NOSIP	0.0891179	0.033007	0.956	0.938	1
CCL3	0.0895866	0.027734	0.893	0.909	1
RNF130	0.0897649	0.0338099	0.726	0.677	1
IGHV3-7	0.0906275	-0.00279852	0.3	0.313	1
CRIP1	0.0907135	0.0635788	1	0.993	1
TCIRG1	0.0923284	-0.0939738	0.779	0.788	1
ADRB2	0.0929139	-0.0259999	0.884	0.848	1
GTF3C1	0.0938989	-0.0631623	0.87	0.845	1
ITGB1	0.0939032	0.0554997	0.891	0.862	1
GREM2	0.0939983	-0.00149648	0.893	0.858	1
TPM1	0.0947473	0.00699724	0.781	0.736	1
ZNF106	0.0954209	0.0457346	0.756	0.706	1
SULT1A1	0.0963511	0.0614181	0.702	0.662	1
CKAP4	0.0966014	0.0046155	0.73	0.681	1
TRAV35	0.0970233	-0.076874	0.64	0.603	1
MS4A1	0.0974497	0.0100522	0.647	0.694	1
LINC00824	0.0982362	-0.011861	0.53	0.578	1
HIST1H2AG	0.0995476	-0.017519	0.753	0.708	1
BCL2L11	0.100648	-0.0183179	0.826	0.788	1
P2RY13	0.100719	-0.000667683	0.135	0.118	1
CMPK2	0.102087	-0.00792473	0.849	0.812	1
BACE2	0.105631	0.000600259	0.302	0.275	1
PRKCQ-AS1	0.10617	-0.0210651	0.926	0.898	1
CD72	0.109281	-0.0124702	0.809	0.764	1
FCMR	0.109785	-0.066684	0.953	0.949	1
TMEM170B	0.110082	0.00308493	0.43	0.479	1
RNF141	0.110323	0.0064641	0.756	0.708	1
HK3	0.111977	-0.00197742	0.193	0.2	1
TNFSF13B	0.114067	-0.0289678	0.681	0.656	1
TRBV5-1	0.114469	-0.0102327	0.695	0.644	1
TRBV14	0.114488	-0.127645	0.579	0.593	1
CD300E	0.115148	0.00564599	0.198	0.227	1
RNPEP	0.115202	0.0220457	0.733	0.684	1
NAPSA	0.115568	0.000240022	0.488	0.436	1
BPGM	0.115776	-0.00890278	0.777	0.731	1
TRAV29DV5	0.11602	-0.128932	0.665	0.685	1
RUNX3	0.116158	-0.023347	0.83	0.803	1
DOK2	0.117174	0.132249	0.926	0.903	1
APP	0.117573	-0.0397653	0.765	0.771	1
MYL9	0.118101	-0.00432628	0.316	0.363	1
ABCC3	0.12112	-3.44413e-05	0.1	0.119	1
FCGR2B	0.121337	0.0112405	0.707	0.724	1
BATF	0.121762	-0.0892665	0.74	0.751	1
KLHL14	0.121808	0.000157393	0.163	0.201	1
AD000090.1	0.12182	-0.0125956	0.333	0.384	1
IGHG1	0.121853	-0.0050356	0.198	0.236	1
PTGIR	0.122636	-0.00418412	0.512	0.557	1
CTSW	0.123019	0.119211	0.981	0.982	1
NSG1	0.12329	-0.0431564	0.623	0.673	1
AKR1C3	0.124547	0.0210908	0.726	0.732	1
PBXIP1	0.125062	0.00812097	0.967	0.95	1
PARP14	0.125679	-0.0248008	0.891	0.855	1
GRINA	0.125768	0.0625275	0.784	0.738	1
CSF3R	0.125853	-0.00228343	0.26	0.307	1
MYC	0.127374	-0.0407699	0.772	0.75	1
AC007032.1	0.129615	-0.0105426	0.556	0.575	1
IRAK3	0.129834	0.00819482	0.319	0.348	1
ZYX	0.130516	0.0698221	0.935	0.908	1
IL6	0.131184	-0.000456908	0.295	0.249	1
PRKCD	0.131799	-0.0479225	0.719	0.739	1
CDC42EP1	0.131908	-7.83639e-05	0.14	0.17	1
ARPC1B	0.133775	0.0152582	0.998	0.99	1
TRAV20	0.133819	-0.0470994	0.693	0.707	1
TRAV38-2DV8	0.133944	-0.0329342	0.777	0.815	1
TRAV5	0.134122	-0.00108519	0.528	0.477	1
TRDV1	0.134239	-0.0173238	0.626	0.58	1
EGFL7	0.134252	-0.000567476	0.679	0.722	1
JUN	0.135372	0.0178943	1	1	1
CEBPD	0.135549	0.0231703	0.872	0.902	1
CAVIN2	0.137532	-0.00753505	0.86	0.891	1
SLC15A4	0.137597	0.00223307	0.667	0.62	1
SPHK1	0.137937	-0.00657698	0.421	0.469	1
METTL7A	0.139886	0.0132896	0.847	0.816	1
RNH1	0.145506	-0.0212655	0.877	0.861	1
APOBEC3H	0.14676	0.0486332	0.526	0.524	1
BCL11B	0.147229	-0.020121	0.926	0.902	1
TBXAS1	0.147326	0.0176033	0.537	0.49	1
ARRB2	0.147974	0.122721	0.963	0.948	1
CHST2	0.147999	-0.00727188	0.619	0.575	1
ACSM3	0.148175	-0.00726463	0.73	0.771	1
CD86	0.148231	-0.00154221	0.667	0.713	1
LINC01220	0.148238	-0.00335347	0.423	0.382	1
HSBP1	0.149512	-0.0536072	0.76	0.758	1
CENPJ	0.149827	-0.0186664	0.344	0.387	1
ITGA5	0.151584	-0.018814	0.816	0.778	1
HAL	0.151639	-0.000344933	0.258	0.218	1
PLEKHO1	0.152736	-0.0242635	0.693	0.738	1
BAZ2B	0.153239	-0.0132303	0.733	0.696	1
LY96	0.154647	0.0149661	0.595	0.546	1
ITK	0.156281	-0.0785301	0.867	0.884	1
C2	0.158077	-0.000197107	0.195	0.161	1
PRKAR2B	0.158274	-0.00619195	0.572	0.585	1
GIHCG	0.159996	0.00802371	0.779	0.815	1
NEIL1	0.160711	-0.0142978	0.593	0.587	1
PTAFR	0.161781	0.00249477	0.812	0.771	1
LY6E	0.161793	0.172549	0.979	0.971	1
TKTL1	0.161943	0.0127429	0.688	0.723	1
AC090152.1	0.162836	-0.0084271	0.786	0.825	1
RPS6	0.164107	0.0570528	1	1	1
DUSP2	0.164905	-0.0247809	0.991	0.983	1
POP1	0.166099	0.0245284	0.635	0.654	1
GAPDH	0.16648	0.0974544	1	0.999	1
CES1	0.168229	0.0124742	0.921	0.945	1
BCL2A1	0.16888	0.0238922	0.867	0.832	1
DAPK1	0.169476	-0.00174893	0.302	0.346	1
TRBC1	0.169482	-0.110348	0.942	0.957	1
ARAP1	0.170611	-0.0271544	0.56	0.538	1
SLAMF7	0.171945	0.00408996	0.819	0.78	1
GZMH	0.172215	0.128843	0.926	0.923	1
CD37	0.174772	0.0174812	0.984	0.993	1
JCHAIN	0.178207	-0.00704076	0.614	0.569	1
AC092821.3	0.178378	0.0579713	0.7	0.68	1
ZFP36L2	0.178817	0.171591	1	0.999	1
DENND5B	0.179159	-3.56648e-05	0.207	0.195	1
DHCR24	0.17935	-0.00801349	0.581	0.533	1
IGLV2-14	0.182278	0.0799183	0.935	0.956	1
MATK	0.183272	0.167252	0.858	0.841	1
PROK2	0.186657	-0.0152954	0.572	0.6	1
PTGES	0.186693	-6.81982e-06	0.709	0.665	1
MCOLN3	0.187226	-0.00171716	0.43	0.427	1
H3F3A	0.187328	0.0770075	1	0.996	1
TRBV10-1	0.187606	0.00659227	0.858	0.884	1
AQP9	0.188927	-0.000345037	0.595	0.631	1
DUSP1	0.189221	0.141423	1	1	1
NFKBIE	0.189435	-0.00524809	0.728	0.689	1
TRBV12-4	0.189523	-0.0256319	0.412	0.378	1
PACSIN1	0.18993	0.00768566	0.165	0.2	1
LPCAT1	0.190334	0.00983343	0.812	0.846	1
HSPA6	0.19364	5.3112e-05	0.602	0.556	1
TRBV7-9	0.194832	-0.31315	0.93	0.905	1
ENKUR	0.194888	-0.000233726	0.623	0.578	1
TTC39C-AS1	0.196726	-0.015721	0.742	0.773	1
CD69	0.197579	0.0024991	1	0.998	1
STAC3	0.199465	0.00812094	0.544	0.497	1
IGFBP3	0.199981	0.00740401	0.767	0.805	1
CLEC10A	0.200772	0.00969729	0.628	0.602	1
FKBP1A	0.201916	0.0529119	0.842	0.808	1
LST1	0.201995	0.0682853	0.691	0.703	1
ITGAM	0.202519	0.0281295	0.756	0.751	1
GRAP2	0.202681	-0.0128279	0.791	0.753	1
MAML2	0.204466	-0.0608342	0.758	0.753	1
GZMK	0.206087	0.00357374	0.965	0.946	1
ITGAX	0.206966	0.0128937	0.721	0.692	1
PFKFB4	0.207657	0.00879477	0.505	0.486	1
STRADB	0.209845	0.0231387	0.742	0.702	1
CD247	0.210417	-0.0287003	0.953	0.941	1
MTSS1	0.213016	-0.0112049	0.723	0.686	1
PPP1R14B	0.21424	0.0037783	0.812	0.775	1
TRGV7	0.215484	0.0420992	0.691	0.708	1
GBP1	0.21659	-0.0200906	0.767	0.749	1
CBFA2T3	0.216693	-0.000257122	0.247	0.278	1
RHOQ	0.218875	0.00985227	0.826	0.846	1
CACNA2D3	0.218968	-3.99148e-05	0.109	0.085	1
TNFAIP6	0.219001	-0.00118527	0.079	0.105	1
FCRL5	0.220365	-0.000149941	0.223	0.238	1
LINC00996	0.221834	0.00566288	0.688	0.712	1
SIRPG	0.224832	0.0362503	0.809	0.773	1
RPLP0	0.225555	-0.0316308	1	1	1
TGFBI	0.225688	0.00555211	0.342	0.382	1
CD180	0.226503	-0.000293875	0.123	0.133	1
PLSCR1	0.228714	0.0377715	0.733	0.763	1
BCL2L1	0.229024	0.0220672	0.779	0.741	1
GAA	0.230135	-0.0223407	0.57	0.614	1
ALOX5AP	0.232158	0.000686555	0.867	0.843	1
GSTP1	0.237708	0.0456482	0.923	0.905	1
TSPAN3	0.237791	0.0246177	0.849	0.877	1
HIST2H2AB	0.23797	0.0012906	0.526	0.481	1
MCEMP1	0.240634	-0.000431409	0.184	0.215	1
ARHGAP18	0.241581	-0.0164143	0.847	0.818	1
SCRN1	0.242169	-0.00357384	0.742	0.726	1
GLUL	0.246563	-0.0681222	0.747	0.73	1
NPC2	0.247954	0.0112006	0.805	0.771	1
PLA2G12A	0.248047	-0.0273841	0.74	0.77	1
AC007952.4	0.249206	0.014221	0.586	0.624	1
MARCH8	0.249211	-0.0309495	0.705	0.743	1
MLC1	0.251042	-0.00114824	0.67	0.71	1
IRF5	0.251717	0.0144464	0.549	0.527	1
MARCKS	0.25408	0.0072276	0.798	0.78	1
FTL	0.25414	-0.0418043	1	0.998	1
DMXL2	0.25701	0.00135188	0.533	0.557	1
PTGER2	0.259538	-0.0640702	0.865	0.852	1
CPPED1	0.261331	-0.0206752	0.753	0.726	1
TMEM91	0.262546	-0.0116025	0.523	0.508	1
IL32	0.26439	-0.00665493	1	1	1
CHST12	0.265963	0.00508401	0.912	0.887	1
CD7	0.269118	0.0809198	0.974	0.959	1
IKZF2	0.270832	0.00652704	0.828	0.85	1
CD5	0.274402	-0.0471862	0.858	0.859	1
SELP	0.276487	-0.00311333	0.416	0.419	1
SMIM3	0.278051	-0.0159535	0.726	0.759	1
ARHGEF12	0.279362	0.0267563	0.626	0.588	1
DPP4	0.281539	-0.0311793	0.835	0.819	1
UBB	0.281803	0.0978724	1	0.996	1
APOBEC3B	0.28262	-0.000566261	0.286	0.25	1
TRBV4-1	0.282782	-0.17896	0.467	0.451	1
UPK3A	0.289029	-5.72506e-06	0.198	0.167	1
CD163	0.289537	-0.000886468	0.728	0.692	1
LINC00861	0.289891	0.0639253	0.914	0.889	1
ARHGEF40	0.290768	0.0132748	0.581	0.559	1
CNFN	0.291497	-0.00598635	0.879	0.866	1
TRGV5	0.292239	-0.0300828	0.514	0.537	1
CD4	0.294323	0.0193332	0.66	0.697	1
CHI3L2	0.294448	0.00428761	0.858	0.829	1
LGALS9	0.296163	0.0205581	0.698	0.66	1
MMRN1	0.296874	-0.00203174	0.67	0.682	1
RSAD2	0.297537	-0.0104077	0.826	0.855	1
TBX21	0.29904	0.0539491	0.872	0.848	1
PCSK1N	0.300337	-0.0546686	0.577	0.592	1
PTPN18	0.300507	-0.00538036	0.84	0.813	1
LINC01550	0.303785	-0.0121572	0.809	0.78	1
JUND	0.308016	0.0370742	0.886	0.865	1
TLR7	0.309394	-0.000442475	0.114	0.119	1
IFNG-AS1	0.311036	0.0487491	0.856	0.855	1
PTGDR	0.311213	-0.0207989	0.798	0.766	1
PLAC8	0.311821	-0.0252919	0.712	0.747	1
ZNF683	0.311881	-0.111137	0.779	0.775	1
TSPAN5	0.31369	0.0133069	0.798	0.77	1
TRAV8-1	0.316102	-0.0484923	0.584	0.548	1
GAS7	0.316506	0.0109418	0.77	0.741	1
AC244502.1	0.318678	-0.0151888	0.64	0.676	1
PTTG1IP	0.319172	0.00281398	0.758	0.791	1
PYHIN1	0.320567	0.0669361	0.947	0.933	1
LAG3	0.320637	-0.0454638	0.788	0.766	1
YWHAH	0.321063	-0.0474916	0.76	0.777	1
MAST4	0.322874	0.0234381	0.686	0.709	1
NAGK	0.32495	-0.0141249	0.733	0.705	1
NLRP3	0.327552	-0.00257343	0.66	0.682	1
TTC39C	0.330291	-0.0269287	0.888	0.903	1
TPT1	0.331448	-0.022135	1	1	1
PGLS	0.33238	0.0316313	0.874	0.853	1
PRELID1	0.333391	0.078598	0.888	0.864	1
CXCR4	0.334418	0.221646	1	0.999	1
AC120193.1	0.337819	-0.00127103	0.228	0.198	1
RGS10	0.338425	0.068426	0.965	0.95	1
HLA-DQA2	0.340747	0.11017	0.953	0.957	1
HSPA5	0.341262	0.0686281	0.967	0.952	1
CCR1	0.342369	-0.00184202	0.677	0.643	1
TRBV2	0.343171	-0.214429	0.635	0.621	1
CCDC146	0.344503	0.0352952	0.716	0.695	1
CDCA7	0.348343	-0.0336598	0.598	0.578	1
CEACAM3	0.348438	-7.57299e-07	0.381	0.419	1
JAG1	0.349181	-0.000708685	0.402	0.426	1
CNPY3	0.349976	0.0919092	0.856	0.829	1
TAGLN2	0.352232	0.045019	1	0.997	1
HERC5	0.354015	0.0102201	0.737	0.766	1
CFP	0.356984	0.00793462	0.705	0.732	1
NUDT16	0.357338	0.018422	0.758	0.731	1
ACTN4	0.358997	0.0606959	0.879	0.86	1
CLU	0.3695	0.0319737	0.735	0.746	1
PYGL	0.372061	-0.00244042	0.302	0.329	1
HES4	0.376845	-0.00714332	0.493	0.501	1
TRADD	0.379034	-0.0503825	0.877	0.872	1
ISG20	0.383731	0.0895168	0.947	0.929	1
NMUR1	0.386176	0.0188057	0.8	0.793	1
MKI67	0.386323	0.0154262	0.756	0.732	1
NCF1	0.387708	-0.0335947	0.756	0.778	1
GNAL	0.38987	-0.00130012	0.284	0.313	1
MTMR11	0.391268	0.0056653	0.237	0.262	1
LDHB	0.391843	0.00350174	0.993	0.99	1
MCTP1	0.394735	0.00313606	0.833	0.845	1
ALDH1A1	0.394796	-0.000396954	0.588	0.563	1
SMARCD3	0.396037	-0.00515924	0.551	0.543	1
ANPEP	0.396433	-0.00139364	0.409	0.439	1
CSTB	0.397979	0.0345838	0.979	0.987	1
SPI1	0.400397	0.00338041	0.598	0.569	1
PAK1	0.40089	0.0177291	0.874	0.87	1
RAP1B	0.402906	0.0938876	0.97	0.957	1
MICAL2	0.403142	0.0144827	0.821	0.844	1
LINC01678	0.403521	-0.00897651	0.835	0.821	1
PPP1R9B	0.408847	-0.0204856	0.695	0.726	1
MTRNR2L12	0.412358	-0.154425	1	0.998	1
PADI2	0.415868	-0.000347754	0.13	0.109	1
ATP6V0C	0.416418	0.116643	0.972	0.963	1
SDF2L1	0.418326	-0.00497316	0.856	0.838	1
S100A4	0.418897	-0.0643215	0.974	0.979	1
CTSS	0.420909	0.0487409	0.867	0.843	1
SMCO4	0.422208	0.00249669	0.435	0.466	1
OGFRL1	0.426311	0.017257	0.84	0.814	1
BCL2	0.428314	-0.0343468	0.774	0.78	1
MFSD1	0.435896	-0.0494836	0.67	0.691	1
RARA	0.43616	-0.0351307	0.774	0.784	1
GPR25	0.441295	-0.00306787	0.737	0.766	1
SCO2	0.441689	-0.0248889	0.867	0.851	1
HIST1H2BH	0.443348	-0.0107725	0.758	0.729	1
NCF4	0.446177	-0.0352401	0.863	0.866	1
TRABD2A	0.448579	-0.00184361	0.77	0.789	1
ABHD17A	0.448759	-0.0646972	0.73	0.747	1
CCDC50	0.452319	-0.0113827	0.658	0.631	1
DNAJB1	0.453504	0.0163482	0.998	0.996	1
CARD9	0.455996	-0.00285935	0.556	0.586	1
IFITM1	0.456805	-0.0984401	0.995	0.994	1
MXD1	0.458225	-0.00359128	0.784	0.757	1
KDM1B	0.468892	-0.00387474	0.677	0.672	1
NFKBIA	0.469805	0.000183788	1	0.999	1
ENDOD1	0.470384	0.0276408	0.784	0.757	1
TRGC2	0.470844	-0.00607885	0.509	0.524	1
MAPKAPK3	0.474133	-0.041054	0.767	0.768	1
CRTAP	0.475442	-0.0311464	0.684	0.695	1
OAZ1	0.476986	0.0522277	1	0.998	1
KLF6	0.478642	0.0692062	1	0.999	1
GNG2	0.47974	0.0390762	0.984	0.975	1
IL3RA	0.483384	-0.00051069	0.277	0.253	1
ALCAM	0.483451	-0.0139183	0.847	0.83	1
CCR5	0.483728	-0.0185855	0.949	0.934	1
NEFH	0.484128	-0.0107663	0.291	0.304	1
TRAV2	0.484764	-0.0139629	0.726	0.744	1
APOBEC3G	0.494111	0.0839317	0.937	0.923	1
MPIG6B	0.494646	0.00685149	0.679	0.657	1
PDE6G	0.49702	-0.00347236	0.5	0.491	1
WARS	0.499322	-0.0159815	0.707	0.73	1
VIPR2	0.499744	0.00428088	0.856	0.836	1
RSU1	0.501123	-0.00908742	0.842	0.821	1
TPX2	0.505286	-0.00499162	0.509	0.488	1
GNAI2	0.506301	-0.0118543	0.833	0.838	1
STAM-AS1	0.509599	0.0129023	0.607	0.609	1
LINC01588	0.50993	0.0118875	0.719	0.715	1
SAMD3	0.509969	0.0870298	0.863	0.869	1
ANKRD28	0.512896	-0.0278098	0.649	0.634	1
TRAV8-3	0.51527	0.0319887	0.681	0.688	1
FECH	0.51592	0.0214453	0.772	0.769	1
TRBV12-5	0.520316	0.0247926	0.216	0.237	1
TRGV3	0.522991	0.0686643	0.665	0.664	1
CD3G	0.524621	0.156676	0.94	0.935	1
PSAP	0.524939	-0.00258469	0.849	0.869	1
GYPC	0.529383	0.112124	0.951	0.94	1
IL12RB2	0.532605	-0.00939012	0.709	0.733	1
TYMP	0.532969	0.0501841	0.772	0.785	1
OLFM1	0.538657	-1.79558e-05	0.098	0.115	1
NPL	0.538867	0.0110401	0.8	0.781	1
SKAP2	0.539482	0.0200377	0.84	0.844	1
UBXN10-AS1	0.540675	-0.00741529	0.714	0.738	1
NOTCH2	0.543212	0.0220376	0.612	0.595	1
TRAV6	0.546149	0.0666897	0.63	0.636	1
TSC22D1	0.54847	-0.00916692	0.756	0.769	1
SNN	0.551866	-0.0113296	0.53	0.549	1
TLR10	0.552656	-0.00097288	0.13	0.148	1
PRAM1	0.553678	0.00099844	0.549	0.533	1
CYB561A3	0.554988	0.0382328	0.709	0.691	1
IGKV3-15	0.560105	-0.00921343	0.412	0.422	1
FHL1	0.560408	0.0252446	0.791	0.812	1
CDK6	0.565716	-0.0193497	0.798	0.78	1
C5AR2	0.571395	-0.000198376	0.779	0.756	1
SCPEP1	0.575131	0.0279748	0.74	0.746	1
GSN	0.580104	0.00142061	0.74	0.719	1
NCOA4	0.582633	-0.0528293	0.863	0.852	1
TMSB4X	0.584407	0.0374191	1	1	1
SEPTIN5	0.587267	-0.000127106	0.767	0.766	1
LCNL1	0.595796	-0.00613116	0.514	0.49	1
CLIC4	0.596119	-0.00454112	0.553	0.553	1
AC245060.5	0.598601	0.00431308	0.572	0.554	1
PILRA	0.599584	0.00163017	0.512	0.537	1
CIITA	0.599609	-0.0342395	0.565	0.54	1
CD2	0.605675	0.086073	0.979	0.972	1
IFIT2	0.606747	-0.0618037	0.8	0.808	1
TTYH3	0.60686	0.00694511	0.835	0.84	1
FAM30A	0.607496	-0.00448136	0.205	0.222	1
C15orf39	0.610691	-0.00603741	0.819	0.806	1
LAIR2	0.614931	0.00613716	0.667	0.644	1
PITHD1	0.618965	-0.0547049	0.865	0.873	1
ADIPOR1	0.621346	0.0855943	0.874	0.857	1
IFI44L	0.62193	-0.00403477	0.733	0.721	1
MPEG1	0.625611	-0.000551964	0.312	0.335	1
TRAV25	0.627284	0.0285535	0.56	0.536	1
COL19A1	0.628516	0.0080854	0.158	0.163	1
IMPA2	0.634539	0.00608129	0.586	0.605	1
S100A6	0.638299	0.0115651	0.991	0.991	1
RXRA	0.63843	0.0107665	0.786	0.769	1
INKA2	0.640164	-0.00241408	0.372	0.358	1
CDH23	0.641185	-0.00353799	0.495	0.519	1
UBE2D1	0.648125	0.00227975	0.819	0.8	1
SLC4A10	0.649393	-0.00126191	0.828	0.813	1
TRAV17	0.650567	-0.0617834	0.547	0.544	1
CNR2	0.650894	0.0169759	0.809	0.794	1
ARHGAP26	0.652679	-0.0179358	0.809	0.798	1
EPHB6	0.663286	-0.011259	0.781	0.764	1
HOPX	0.663925	0.129317	0.891	0.896	1
HMOX1	0.667199	0.00907368	0.886	0.887	1
CEBPA	0.667322	0.00438095	0.751	0.771	1
ADAM19	0.670896	-0.0135263	0.826	0.842	1
COBLL1	0.672124	0.000315093	0.233	0.213	1
CD9	0.674458	-0.00149884	0.479	0.49	1
CTSH	0.675065	-0.0284721	0.73	0.737	1
NBEAL2	0.676148	0.0170649	0.658	0.647	1
TRBV6-6	0.677884	0.0708592	0.826	0.811	1
PF4V1	0.677888	-0.00354004	0.923	0.918	1
TIGIT	0.678667	0.0584881	0.902	0.89	1
EEF1A1	0.679784	-0.0266527	1	1	1
TRAV41	0.685866	-0.0756486	0.677	0.663	1
RGS9	0.68687	-0.00404195	0.633	0.652	1
ANK1	0.688377	-0.00241072	0.77	0.779	1
IL1B	0.689876	-0.000179735	0.195	0.197	1
SEL1L3	0.691788	0.02772	0.819	0.805	1
PPP2R5C	0.692098	0.0435342	0.947	0.936	1
EPHX2	0.692659	0.0223958	0.563	0.582	1
CTSZ	0.693085	-0.0180664	0.679	0.664	1
HPGD	0.693465	-0.0205167	0.73	0.732	1
SOX4	0.693518	-0.0138497	0.644	0.631	1
TK1	0.701433	0.00473575	0.412	0.43	1
DDAH2	0.702783	-0.0239431	0.719	0.709	1
SMPD3	0.703006	0.00661394	0.66	0.654	1
RPS12	0.703956	-0.0247103	1	1	1
CCDC151	0.707458	0.000145917	0.219	0.201	1
VEGFA	0.711929	0.000354228	0.165	0.181	1
CAPG	0.717102	0.022651	0.544	0.565	1
ITGB2	0.717224	0.0322074	0.951	0.957	1
CREG1	0.718436	0.0120453	0.763	0.776	1
BLK	0.720191	-0.00910385	0.744	0.748	1
TRBC2	0.720881	0.0253864	0.986	0.982	1
AP5B1	0.721011	-0.0282775	0.658	0.671	1
NRG1	0.72559	1.13996e-05	0.091	0.097	1
HLA-DPA1	0.72965	0.0729207	0.87	0.857	1
CD22	0.729653	-0.000807878	0.263	0.251	1
SH3BGRL3	0.730659	0.0516974	1	1	1
AL139020.1	0.733261	-0.00145984	0.193	0.18	1
SH3YL1	0.734241	0.00779001	0.791	0.774	1
TAGLN	0.735282	-0.00245207	0.7	0.685	1
CORO1C	0.736635	0.0193606	0.663	0.661	1
P2RX5	0.739708	-0.012691	0.707	0.716	1
EIF4EBP1	0.741674	0.00384073	0.712	0.73	1
CD79A	0.750352	-0.00874078	0.505	0.502	1
SPATS2L	0.751598	0.00985625	0.747	0.745	1
MX1	0.755274	-0.0107811	0.867	0.873	1
CTBP2	0.758431	-0.00422389	0.812	0.823	1
DPYSL2	0.761274	-0.00367038	0.53	0.541	1
ZEB2-AS1	0.761982	-0.00730873	0.777	0.773	1
EHBP1L1	0.766489	-0.026205	0.751	0.764	1
TRAV3	0.766564	0.00467311	0.733	0.739	1
LCP1	0.77066	0.0787302	0.988	0.984	1
THBS1	0.775188	0.00150996	0.595	0.579	1
PDLIM1	0.775227	0.00040294	0.802	0.8	1
CLDND1	0.776303	0.0277177	0.935	0.925	1
C1QA	0.777839	-0.000546096	0.405	0.42	1
HIST1H1E	0.777938	-0.0842013	0.753	0.755	1
KIAA0513	0.779296	0.0107542	0.709	0.694	1
SOCS2	0.780836	0.00727593	0.774	0.772	1
ADAM28	0.781088	-0.00258905	0.509	0.524	1
IGKV3-20	0.781319	-0.00297146	0.819	0.805	1
SMC2	0.782722	-0.0264123	0.842	0.843	1
CASP1	0.789054	0.0140963	0.753	0.739	1
AIM2	0.793693	-0.0100145	0.644	0.655	1
SENCR	0.796513	-0.0123517	0.519	0.501	1
F2R	0.796851	0.00507851	0.793	0.805	1
PHACTR1	0.798743	-0.000744678	0.326	0.342	1
XCL2	0.800267	-0.00471712	0.67	0.657	1
SLC11A1	0.805678	-0.0138474	0.493	0.494	1
DMTN	0.806755	0.00339984	0.735	0.748	1
PIK3R1	0.812345	-0.0242014	0.856	0.855	1
HAVCR2	0.815793	0.00313946	0.637	0.653	1
ZNF503	0.81731	0.000264692	0.221	0.232	1
TRAV8-4	0.819511	-0.0941057	0.593	0.609	1
S100A10	0.827899	0.0232571	0.998	0.996	1
RALGPS2	0.831252	0.00543258	0.767	0.755	1
KRT86	0.831615	-0.00442025	0.405	0.389	1
NXPH4	0.832286	-0.00145763	0.442	0.451	1
SSC5D	0.832932	0.00060651	0.681	0.667	1
GLRX	0.835144	0.0519698	0.872	0.873	1
TRAV23DV6	0.839839	-0.0243884	0.658	0.652	1
ITPRID2	0.841039	-0.000248312	0.491	0.492	1
PCED1B	0.842519	0.0057582	0.821	0.814	1
KHDRBS2	0.850668	3.94864e-05	0.23	0.218	1
TLR9	0.85274	-0.00127537	0.484	0.481	1
CYP2S1	0.854056	0.000382322	0.016	0.014	1
QKI	0.856092	-0.00300189	0.744	0.735	1
PCED1B-AS1	0.859074	0.0468797	0.977	0.978	1
PLIN3	0.861063	-0.0216715	0.742	0.754	1
STX7	0.863457	-0.00895721	0.779	0.768	1
AL445524.1	0.870873	0.00147158	0.533	0.53	1
HCAR2	0.872145	-5.78896e-06	0.021	0.021	1
SH3RF1	0.872769	0.000101943	0.474	0.481	1
RMRP	0.87344	-0.00126217	0.491	0.499	1
TNFRSF11A	0.873702	-0.000347588	0.219	0.209	1
CAMKK2	0.879669	-0.0124883	0.491	0.498	1
TRAV24	0.881041	-0.0141511	0.919	0.913	1
VDR	0.88371	-9.77473e-05	0.198	0.202	1
APLP2	0.898615	-0.0123914	0.856	0.85	1
PPBP	0.898954	0.00668495	0.909	0.903	1
RAB37	0.902639	-0.0208681	0.865	0.861	1
GPAT3	0.903784	0.00585563	0.688	0.698	1
ZNF185	0.906081	5.42395e-05	0.705	0.715	1
MALAT1	0.907558	-0.0345315	1	1	1
SLC1A7	0.909547	-0.00408536	0.6	0.595	1
G0S2	0.909962	-0.00334643	0.27	0.277	1
HSP90B1	0.912884	0.0500525	0.944	0.939	1
MX2	0.913235	-0.0085255	0.705	0.714	1
MCTP2	0.915307	0.00473096	0.723	0.733	1
RPLP1	0.916282	0.0140666	1	1	1
AL133415.1	0.918294	-0.0127885	0.635	0.643	1
ADA2	0.932539	-0.0304687	0.807	0.811	1
NAB2	0.939659	0.00107619	0.812	0.808	1
RTN1	0.943389	-0.000114091	0.086	0.081	1
IFITM3	0.943396	0.0380404	0.76	0.753	1
IFI6	0.945765	-0.0298415	0.837	0.84	1
FXYD7	0.947162	0.0330417	0.733	0.728	1
DAPP1	0.950028	-0.00402028	0.686	0.693	1
CLSPN	0.951157	0.00439867	0.593	0.586	1
FXYD2	0.952869	0.0104864	0.802	0.808	1
RPS18	0.957546	0.00695585	1	1	1
CD79B	0.963448	-0.00317728	0.781	0.787	1
PGD	0.966522	0.0303811	0.742	0.741	1
HMGN5	0.967653	0.000127501	0.851	0.855	1
CXCL1	0.975818	-2.38152e-05	0.191	0.19	1
CORO1B	0.976708	0.0141735	0.684	0.688	1
HIST2H2BF	0.980717	-0.00516406	0.8	0.799	1
CLIC1	0.981528	0.0621484	0.977	0.977	1
HIST1H2AC	0.988914	0.00381895	0.756	0.757	1
CLIC3	0.990703	0.025953	0.791	0.791	1
[truncated: 2 more rows]

## Sheet: MAST_CD8mem ER vs LR
MAST_CD8mem ER vs LR COVID PF
Column1	p_val	avg_log2FC	pct.1	pct.2	p_val_adj
AP001189.1	5.8081e-190	-0.00254793	0.679	0.987	1.16162e-186
LDB2	1.36362e-168	0.00472696	0.624	0.955	2.72724e-165
FPR2	8.5884e-161	-5.76814e-05	0.578	0.927	1.71768e-157
RRAD	4.23855e-145	-0.000244177	0.52	0.88	8.4771e-142
HLA-DOB	1.55244e-139	0.00311417	0.468	0.836	3.10489e-136
TRDV2	1.48374e-136	-0.00187122	0.6	0.92	2.96749e-133
CNFN	3.93456e-135	-0.00431223	0.513	0.866	7.86912e-132
IGLV3-1	1.37992e-130	-0.00116412	0.265	0.647	2.75984e-127
SIGLEC7	3.26827e-124	-0.00209308	0.341	0.715	6.53654e-121
FOSL1	4.52784e-124	0.0024856	0.612	0.915	9.05568e-121
LRRN3	5.30759e-124	0.00337662	0.447	0.794	1.06152e-120
PF4V1	6.02585e-124	0.00894811	0.614	0.918	1.20517e-120
SNAI1	1.20096e-121	0.0222781	0.637	0.924	2.40193e-118
KIR2DL4	2.27227e-120	0.00372016	0.631	0.924	4.54454e-117
GP1BB	3.34394e-120	0.000998653	0.673	0.946	6.68788e-117
TRAV40	1.66487e-118	-0.0149053	0.699	0.957	3.32974e-115
UTF1	2.90906e-118	-4.47671e-05	0.455	0.804	5.81812e-115
NIBAN3	9.62432e-115	0.0027518	0.518	0.843	1.92486e-111
SERPINA1	1.52201e-114	0.00209994	0.571	0.88	3.04402e-111
TUBB1	6.02799e-113	0.000360634	0.593	0.895	1.2056e-109
MAP7	1.16544e-112	0.00628158	0.541	0.857	2.33087e-109
LINC00937	3.60871e-112	0.00132964	0.556	0.869	7.21742e-109
GNG11	8.32096e-112	0.00293316	0.628	0.912	1.66419e-108
VMO1	9.25676e-112	-0.000142605	0.493	0.825	1.85135e-108
CD24	4.40735e-111	0.000149997	0.434	0.777	8.81471e-108
FCRL1	1.15675e-110	-0.000202044	0.417	0.763	2.31351e-107
GNAZ	5.15266e-110	-0.00176069	0.421	0.766	1.03053e-106
BEX1	5.93175e-110	0.00427121	0.549	0.862	1.18635e-106
ADTRP	3.17496e-109	-0.0182797	0.475	0.808	6.34993e-106
TRBV6-6	2.22266e-108	0.143053	0.49	0.811	4.44531e-105
RASGEF1B	9.5593e-108	0.0461538	0.588	0.865	1.91186e-104
AC147651.1	6.00743e-107	0.00165494	0.465	0.797	1.20149e-103
RGS16	4.19995e-106	0.0049492	0.565	0.858	8.3999e-103
ID1	4.46098e-106	0.133221	0.593	0.849	8.92196e-103
SPARC	7.59524e-106	-0.00572954	0.551	0.86	1.51905e-102
TNNT1	1.67222e-103	-0.000206835	0.512	0.829	3.34445e-100
LRMDA	5.9547e-103	-0.00014793	0.349	0.691	1.19094e-99
OSCAR	3.84958e-102	-0.00267622	0.5	0.818	7.69916e-99
TSPAN33	5.47187e-102	0.0051944	0.555	0.857	1.09437e-98
CLEC17A	1.19926e-100	-0.00105397	0.095	0.383	2.39851e-97
CLMN	2.20707e-100	-0.00197094	0.561	0.86	4.41415e-97
NR4A1	3.93904e-100	0.0788797	0.533	0.812	7.87808e-97
IGHV3-23	7.29612e-100	-0.0040837	0.256	0.589	1.45922e-96
MGST1	8.71324e-100	-0.0003081	0.329	0.666	1.74265e-96
FES	9.62618e-99	0.00353754	0.55	0.848	1.92524e-95
TPPP3	1.80532e-98	-0.000189926	0.48	0.795	3.61063e-95
RHOBTB3	3.71243e-98	-0.000689462	0.563	0.859	7.42486e-95
SYT17	5.46863e-98	-0.00022866	0.461	0.781	1.09373e-94
ALDH2	1.32837e-97	-0.000811659	0.518	0.825	2.65674e-94
CSF1R	1.83846e-97	0.00102227	0.207	0.526	3.67692e-94
MGLL	2.87872e-97	-0.0042734	0.671	0.927	5.75745e-94
FCGR3A	3.10482e-97	-0.0120932	0.779	0.977	6.20963e-94
TCL1A	6.54369e-97	-0.00674336	0.475	0.791	1.30874e-93
SPRED1	1.47031e-96	-0.000169039	0.528	0.832	2.94062e-93
PPBP	2.19952e-96	0.029518	0.636	0.903	4.39905e-93
CISH	4.18647e-96	0.0095218	0.737	0.956	8.37295e-93
IRS2	4.39823e-96	0.0258491	0.431	0.729	8.79646e-93
TTYH3	9.15981e-96	-0.000374402	0.541	0.84	1.83196e-92
SLC4A10	3.36713e-95	-0.00616491	0.505	0.813	6.73425e-92
CR1	8.52113e-95	-0.00411362	0.389	0.712	1.70423e-91
LINC00877	1.35658e-94	0.00207328	0.553	0.847	2.71317e-91
CLEC1B	1.6172e-94	-0.000724355	0.446	0.758	3.2344e-91
EMP1	2.81776e-94	0.0151538	0.498	0.799	5.63552e-91
DSC1	4.62954e-94	-0.00102404	0.47	0.781	9.25908e-91
GFI1B	7.73619e-94	3.04197e-05	0.341	0.665	1.54724e-90
IGLV2-23	8.50393e-94	-0.000420237	0.446	0.763	1.70079e-90
IGKV4-1	2.31116e-93	0.00200385	0.461	0.775	4.62232e-90
RETN	3.8186e-93	0.00240918	0.496	0.799	7.63719e-90
LYPD3	6.69856e-93	0.00991677	0.499	0.794	1.33971e-89
CYP1B1	7.66762e-93	-0.00122432	0.283	0.607	1.53352e-89
PLAAT2	2.44121e-92	-0.00458552	0.441	0.757	4.88242e-89
GREM2	1.33904e-91	-0.00156823	0.575	0.858	2.67808e-88
AQP9	6.10894e-90	-2.62544e-05	0.312	0.631	1.22179e-86
EGR3	1.54175e-89	0.00630479	0.566	0.847	3.0835e-86
LIM2	1.58604e-89	-0.00105967	0.561	0.847	3.17207e-86
RBM47	4.7632e-89	-0.0034335	0.362	0.68	9.52639e-86
TRBV7-7	1.96821e-88	0.0387057	0.489	0.785	3.93643e-85
CAVIN2	1.42349e-87	-0.0026591	0.629	0.891	2.84699e-84
POU2AF1	7.70236e-87	0.00397352	0.535	0.822	1.54047e-83
IGLV2-11	2.15856e-86	-0.000912654	0.648	0.902	4.31713e-83
MAL	2.50473e-86	-0.0324044	0.482	0.762	5.00946e-83
FAM114A1	4.73098e-86	0.000142144	0.486	0.784	9.46196e-83
IGKV3-20	6.362e-86	-0.00193021	0.513	0.805	1.2724e-82
GZMB	7.37811e-86	-0.0797821	0.772	0.966	1.47562e-82
LINC00989	7.61236e-86	0.002192	0.505	0.797	1.52247e-82
TBC1D9	2.08207e-85	-0.000555822	0.181	0.475	4.16414e-82
CR2	4.66731e-85	0.000906817	0.379	0.685	9.33462e-82
ZFAND5	6.7241e-85	0.0281263	0.709	0.916	1.34482e-81
CD83	8.3064e-85	0.0813387	0.677	0.896	1.66128e-81
F5	1.25907e-84	0.000149322	0.454	0.753	2.51813e-81
ESAM	1.45992e-84	-0.00558863	0.508	0.8	2.91985e-81
AL731557.1	4.50669e-84	-0.000265403	0.435	0.737	9.01338e-81
LILRB4	6.27718e-84	0.00242565	0.465	0.762	1.25544e-80
KLF1	7.0077e-84	4.01495e-05	0.507	0.798	1.40154e-80
HRH2	8.85315e-84	0.00430776	0.441	0.735	1.77063e-80
STON2	1.40649e-83	4.17041e-05	0.471	0.767	2.81298e-80
GPRC5C	2.44748e-83	-0.000794059	0.46	0.758	4.89495e-80
GRASP	3.10519e-83	0.00651143	0.5	0.782	6.21038e-80
LINC00173	3.39195e-83	-0.00148582	0.561	0.838	6.78389e-80
CES1	5.41296e-83	-0.0154458	0.73	0.945	1.08259e-79
HMOX1	2.34733e-82	0.00957795	0.636	0.887	4.69466e-79
CSTA	5.04836e-82	0.00140178	0.545	0.823	1.00967e-78
KDM6B	1.08927e-81	0.0631354	0.609	0.835	2.17854e-78
CFP	1.12391e-81	0.00343786	0.439	0.732	2.24782e-78
HBA1	3.30089e-81	0.0150804	0.732	0.941	6.60177e-78
RNF144B	3.33112e-81	0.00921288	0.514	0.796	6.66223e-78
C15orf48	6.1065e-81	0.000332624	0.573	0.843	1.2213e-77
IL4I1	7.87005e-81	-0.00531565	0.507	0.793	1.57401e-77
PLXDC2	8.78195e-81	-0.00229616	0.341	0.644	1.75639e-77
TCEA3	1.04896e-80	0.0138682	0.542	0.81	2.09792e-77
SPINT2	1.82158e-80	0.0199331	0.442	0.712	3.64315e-77
AFF3	2.69392e-80	-0.00512525	0.678	0.912	5.38784e-77
TRAV39	7.75277e-80	0.00719851	0.64	0.888	1.55055e-76
SMIM25	7.76109e-80	0.00108191	0.228	0.463	1.55222e-76
SLC4A1	2.51589e-79	0.00234329	0.507	0.79	5.03178e-76
TXNDC5	3.7671e-79	0.00231395	0.596	0.855	7.53419e-76
MARC1	6.22269e-79	-0.000288518	0.371	0.67	1.24454e-75
RRP12	1.3673e-78	0.0309415	0.651	0.881	2.7346e-75
LINC01678	2.61705e-78	-0.00145143	0.551	0.821	5.2341e-75
ADGRG1	1.13514e-77	-0.0384111	0.736	0.943	2.27027e-74
NREP	1.76344e-77	-0.00098189	0.513	0.792	3.52688e-74
MCTP1	2.34806e-77	0.007309	0.583	0.845	4.69612e-74
TJP2	2.37031e-77	0.00900562	0.55	0.819	4.74063e-74
TNFSF9	4.0084e-77	0.0407841	0.699	0.915	8.0168e-74
BAIAP3	1.10882e-76	0.0105437	0.515	0.787	2.21764e-73
SOCS3	1.29954e-76	-0.000299989	0.746	0.936	2.59908e-73
TSHZ2	2.20651e-76	-0.0172564	0.482	0.764	4.41302e-73
CAVIN3	3.42785e-76	-0.000605121	0.382	0.675	6.8557e-73
TRGC1	9.61687e-76	-0.00127379	0.691	0.914	1.92337e-72
GP6	1.33088e-75	0.00571978	0.559	0.823	2.66176e-72
RALGPS2	1.6656e-75	0.00343086	0.477	0.755	3.3312e-72
CD14	2.07449e-75	0.00955675	0.477	0.755	4.14899e-72
LILRA1	2.95673e-75	0.000942438	0.143	0.404	5.91346e-72
CCR5	3.16199e-75	-0.0242816	0.724	0.934	6.32398e-72
TRBV10-1	3.83521e-75	0.0913792	0.652	0.884	7.67042e-72
IGHV5-78	3.88472e-75	-0.000244666	0.408	0.698	7.76944e-72
NBPF26	6.39529e-75	0.0131082	0.53	0.798	1.27906e-71
P2RY14	6.45647e-75	0.000576893	0.501	0.777	1.29129e-71
TRAV24	1.34424e-74	0.0569318	0.7	0.913	2.68849e-71
IGHV4-34	2.35028e-74	-0.00117914	0.299	0.589	4.70056e-71
PHLDA1	5.69273e-74	0.0488776	0.573	0.812	1.13855e-70
CD300LF	6.13341e-74	-0.000170886	0.297	0.583	1.22668e-70
SEPTIN5	6.63378e-74	0.00153874	0.488	0.766	1.32676e-70
ACTN1	7.9709e-74	0.010964	0.561	0.816	1.59418e-70
LTA	8.83519e-74	0.0379655	0.674	0.893	1.76704e-70
AL121944.1	1.09007e-73	0.0476624	0.538	0.784	2.18014e-70
CHMP1B	1.24464e-73	0.174454	0.658	0.844	2.48927e-70
ATF3	7.44564e-73	0.0817444	0.593	0.826	1.48913e-69
GP9	1.05492e-72	-0.000772671	0.42	0.705	2.10985e-69
DOCK5	1.43281e-72	-0.00436608	0.51	0.782	2.86562e-69
LRG1	1.43395e-72	7.383e-05	0.454	0.731	2.86789e-69
WDFY3	1.66458e-72	-8.06869e-05	0.404	0.686	3.32916e-69
GADD45G	3.52805e-72	0.00451156	0.398	0.673	7.05609e-69
PLAUR	1.36492e-71	0.00180035	0.525	0.789	2.72984e-68
EGR1	1.47877e-71	0.197341	0.714	0.905	2.95755e-68
IGHV3-30	1.86931e-71	0.000111283	0.205	0.465	3.73862e-68
RELT	2.07169e-71	0.0117746	0.495	0.759	4.14338e-68
CEBPD	3.14921e-71	-0.0168765	0.68	0.902	6.29841e-68
NR4A3	4.51639e-71	0.0804901	0.638	0.843	9.03278e-68
PRXL2A	6.08331e-71	0.0154952	0.611	0.853	1.21666e-67
NEU1	7.98285e-71	0.070244	0.623	0.841	1.59657e-67
ANK1	9.61198e-71	-0.0027701	0.51	0.779	1.9224e-67
PLD4	1.78503e-70	-0.000516068	0.286	0.565	3.57006e-67
MAP9	2.60179e-70	0.0363602	0.568	0.809	5.20358e-67
ARRB1	4.72904e-70	-0.0237993	0.546	0.806	9.45807e-67
APP	5.56824e-70	-0.0241293	0.503	0.771	1.11365e-66
CPA5	5.79747e-70	0.0215524	0.733	0.93	1.15949e-66
RSAD2	6.63367e-70	-0.00641426	0.611	0.855	1.32673e-66
B3GNT5	9.0923e-70	0.00783582	0.496	0.761	1.81846e-66
SOCS1	1.32692e-69	0.0941928	0.749	0.922	2.65384e-66
MARCKS	1.7689e-69	1.83811e-05	0.513	0.78	3.53779e-66
ADAP2	2.06131e-69	0.00239551	0.52	0.779	4.12263e-66
CAMK1	2.58451e-69	-0.00304746	0.544	0.803	5.16901e-66
FEZ1	2.81323e-69	-0.0145403	0.642	0.877	5.62647e-66
OLIG1	1.30771e-68	-5.8138e-05	0.47	0.741	2.61542e-65
CEBPB	1.6892e-68	0.0180376	0.662	0.867	3.37839e-65
AC016405.3	1.78786e-68	0.0310472	0.632	0.86	3.57571e-65
MIR22HG	3.2171e-68	-0.00556417	0.586	0.829	6.43421e-65
AREG	3.42621e-68	0.127237	0.61	0.809	6.85243e-65
SNX9	7.24439e-68	0.00860503	0.546	0.788	1.44888e-64
IFIT1	7.77277e-68	0.000713683	0.524	0.784	1.55455e-64
AC090617.10	8.84321e-68	0.00093563	0.468	0.736	1.76864e-64
RGS2	9.0099e-68	0.0518019	0.656	0.867	1.80198e-64
TRBV10-3	1.43067e-67	0.0887886	0.599	0.837	2.86133e-64
TNFAIP2	2.47891e-67	0.000170167	0.305	0.58	4.95781e-64
MS4A7	2.9218e-67	-0.000974212	0.248	0.517	5.84361e-64
PFKFB3	4.94379e-67	-0.0030384	0.478	0.733	9.88759e-64
ZEB2-AS1	5.51343e-67	-0.0111548	0.511	0.773	1.10269e-63
CCR6	6.47367e-67	-0.013655	0.533	0.79	1.29473e-63
RAB3D	9.40931e-67	-0.00128433	0.681	0.898	1.88186e-63
C3AR1	9.79428e-67	-0.0103827	0.652	0.88	1.95886e-63
LEF1	1.22605e-66	0.0709707	0.564	0.774	2.45209e-63
GADD45A	1.25274e-66	0.0271923	0.585	0.813	2.50548e-63
FAM13A	1.58123e-66	0.00376757	0.587	0.829	3.16246e-63
TSPAN3	5.06366e-66	-0.00254262	0.655	0.877	1.01273e-62
CA2	5.84958e-66	0.000347068	0.467	0.733	1.16992e-62
TNFRSF13C	6.29818e-66	0.0149917	0.653	0.875	1.25964e-62
GINS2	6.99046e-66	0.00476459	0.528	0.783	1.39809e-62
CKAP4	1.5785e-65	0.0173223	0.432	0.681	3.157e-62
PAK1	1.86481e-65	-0.0053502	0.644	0.87	3.72961e-62
PTGS2	2.55608e-65	-0.00118916	0.279	0.549	5.11216e-62
ADAMTSL4	3.01958e-65	-0.000581788	0.506	0.766	6.03917e-62
ZNF385A	6.7248e-65	-0.00242454	0.487	0.749	1.34496e-61
NOG	7.0783e-65	-0.00416816	0.424	0.692	1.41566e-61
TUBB2A	7.7351e-65	0.0657173	0.583	0.797	1.54702e-61
GPBAR1	8.51895e-65	0.000189591	0.271	0.538	1.70379e-61
IGSF6	9.56088e-65	0.00557166	0.556	0.8	1.91218e-61
KCNG1	1.09038e-64	-0.000810657	0.409	0.678	2.18077e-61
TNIP3	1.67498e-64	0.0285643	0.749	0.934	3.34997e-61
PTAFR	2.14064e-64	0.000593836	0.514	0.771	4.28129e-61
SH3YL1	2.71589e-64	0.0292032	0.546	0.774	5.43177e-61
OAF	3.41332e-64	-0.000284529	0.457	0.72	6.82664e-61
MARCKSL1	3.86446e-64	0.0232948	0.72	0.905	7.72892e-61
MDK	6.53507e-64	-0.00592165	0.543	0.794	1.30701e-60
CHRM3-AS2	8.75968e-64	0.0233206	0.538	0.777	1.75194e-60
S100B	1.33981e-63	0.0586975	0.333	0.566	2.67962e-60
AL034397.3	1.38237e-63	0.00120627	0.595	0.832	2.76474e-60
CRIP2	1.44883e-63	0.0184428	0.714	0.911	2.89765e-60
GALNT2	1.4804e-63	-0.00404751	0.509	0.758	2.96079e-60
TMIGD2	1.59045e-63	-0.0199255	0.526	0.778	3.18091e-60
PHOSPHO1	2.11623e-63	-0.00159576	0.664	0.883	4.23247e-60
FFAR2	2.95459e-63	0.000784598	0.315	0.581	5.90918e-60
TNS1	4.43318e-63	0.00012835	0.49	0.748	8.86636e-60
CDKN1A	1.28089e-62	0.0312054	0.607	0.828	2.56179e-59
PF4	1.63036e-62	0.0115398	0.527	0.775	3.26073e-59
SMIM5	1.67511e-62	0.00192083	0.553	0.799	3.35022e-59
SYNGR1	1.84828e-62	-0.000229896	0.63	0.857	3.69656e-59
PLCG2	2.03329e-62	-0.000810771	0.502	0.752	4.06657e-59
CPM	2.67471e-62	-0.00137795	0.471	0.73	5.34941e-59
TTC39C-AS1	3.72692e-62	-0.00353079	0.528	0.773	7.45383e-59
GTSCR1	7.6799e-62	0.00874447	0.399	0.657	1.53598e-58
NCF4	1.20204e-61	-0.009276	0.645	0.866	2.40407e-58
ZNF703	1.20766e-61	0.0249867	0.618	0.839	2.41532e-58
IGHM	1.34988e-61	0.00288068	0.457	0.713	2.69977e-58
CMTM5	1.42396e-61	0.000215583	0.464	0.723	2.84792e-58
HEMGN	1.79792e-61	0.00111175	0.679	0.89	3.59584e-58
CTSL	1.85649e-61	0.000772814	0.467	0.724	3.71298e-58
FRMD3	1.89461e-61	-0.00313689	0.28	0.541	3.78923e-58
CD86	5.66768e-61	0.000345617	0.455	0.713	1.13354e-57
P2RX1	6.25135e-61	-0.000277631	0.394	0.652	1.25027e-57
IGF2BP3	6.53351e-61	-0.000393365	0.447	0.705	1.3067e-57
DPP4	1.13728e-60	-0.0158463	0.588	0.819	2.27456e-57
LTBP1	1.24397e-60	-0.00012316	0.46	0.718	2.48794e-57
NAB2	2.27656e-60	0.0199372	0.578	0.808	4.55312e-57
CEBPA	3.33441e-60	0.00835127	0.528	0.771	6.66881e-57
CYFIP1	3.7451e-60	-0.00584011	0.527	0.773	7.4902e-57
ENHO	4.04855e-60	-0.000848277	0.375	0.637	8.0971e-57
PIK3IP1	6.1978e-60	0.0309913	0.678	0.853	1.23956e-56
ARPIN	7.23547e-60	-1.85984e-05	0.273	0.529	1.44709e-56
CPNE5	1.43418e-59	0.00568327	0.444	0.696	2.86835e-56
IGF2BP2	1.59335e-59	0.000311609	0.424	0.682	3.1867e-56
TRAF4	2.26918e-59	-0.00130475	0.454	0.699	4.53836e-56
SCRN1	3.11333e-59	-0.00192635	0.473	0.726	6.22666e-56
NPL	6.15978e-59	0.0085265	0.545	0.781	1.23196e-55
IFNGR2	9.81969e-59	-0.00970101	0.47	0.721	1.96394e-55
EDA	1.15657e-58	-0.00458441	0.475	0.724	2.31315e-55
SPINK2	1.18138e-58	0.0127559	0.699	0.897	2.36276e-55
MMRN1	1.37553e-58	-0.000814238	0.426	0.682	2.75106e-55
FOXP3	1.42354e-58	0.00208045	0.601	0.829	2.84708e-55
SLC25A37	1.91551e-58	-0.00639559	0.621	0.839	3.83102e-55
CD163	2.36865e-58	0.00264656	0.439	0.692	4.7373e-55
CD68	2.48144e-58	-0.0143344	0.364	0.622	4.96288e-55
LDLRAD4	2.73214e-58	0.018454	0.48	0.716	5.46428e-55
TNFRSF8	4.55308e-58	0.000123354	0.132	0.351	9.10617e-55
BRCA1	5.00258e-58	-0.0108116	0.614	0.84	1.00052e-54
SMAD7	5.5805e-58	0.0552883	0.765	0.924	1.1161e-54
HMGN5	5.67105e-58	0.00919473	0.638	0.855	1.13421e-54
RAB32	1.32382e-57	0.000618074	0.294	0.544	2.64765e-54
ICOS	1.5298e-57	0.0119909	0.523	0.752	3.0596e-54
CD19	1.58359e-57	0.000461239	0.417	0.671	3.16718e-54
AC020916.1	1.84158e-57	0.0554834	0.739	0.909	3.68316e-54
UBXN10-AS1	1.87276e-57	-0.00544683	0.491	0.738	3.74551e-54
CCR2	2.09188e-57	-0.00221227	0.707	0.903	4.18376e-54
FCER1G	4.00421e-57	-0.0210983	0.475	0.723	8.00843e-54
IGFBP3	5.38237e-57	0.088109	0.616	0.805	1.07647e-53
TRAV41	6.23942e-57	-0.0739672	0.409	0.663	1.24788e-53
CD300A	6.4242e-57	0.0419368	0.757	0.925	1.28484e-53
ZNF577	9.43527e-57	-1.31502e-05	0.576	0.806	1.88705e-53
LILRA6	9.44601e-57	0.00036455	0.304	0.556	1.8892e-53
MAFG	1.06758e-56	0.00807525	0.475	0.714	2.13517e-53
SYK	1.10699e-56	-0.00384989	0.454	0.704	2.21397e-53
ENTPD1	1.20127e-56	0.0032016	0.588	0.815	2.40253e-53
CCR10	1.25136e-56	-0.0023089	0.525	0.765	2.50271e-53
TLR5	1.44164e-56	0.00227249	0.344	0.593	2.88328e-53
CYP27A1	1.46236e-56	8.88017e-05	0.256	0.504	2.92472e-53
EGLN3	1.48112e-56	0.00053332	0.516	0.756	2.96223e-53
HBM	1.7367e-56	0.0033065	0.523	0.764	3.4734e-53
ALDH1A1	2.01715e-56	-0.000516986	0.311	0.563	4.0343e-53
DACT1	3.30552e-56	-0.000417875	0.337	0.587	6.61105e-53
EAF1	3.36902e-56	0.018972	0.575	0.797	6.73804e-53
CCR7	4.39607e-56	0.0361054	0.666	0.855	8.79214e-53
DPEP2	7.57474e-56	-0.0237651	0.573	0.8	1.51495e-52
AL499604.1	8.33952e-56	0.0135609	0.536	0.76	1.6679e-52
AC136475.5	9.19344e-56	0.00137484	0.576	0.804	1.83869e-52
VASH1	1.00423e-55	-0.00288162	0.556	0.787	2.00846e-52
TREM1	1.04872e-55	-0.000649634	0.335	0.587	2.09745e-52
SERTAD1	1.0783e-55	-0.00662433	0.815	0.954	2.15659e-52
DTHD1	1.1375e-55	0.0458462	0.747	0.919	2.27499e-52
AC011446.2	2.05643e-55	0.00120364	0.586	0.811	4.11287e-52
SMOX	2.68885e-55	-0.0015866	0.439	0.687	5.3777e-52
RHOQ	3.9723e-55	0.00465006	0.631	0.846	7.9446e-52
SH2D2A	4.45291e-55	-0.0296515	0.847	0.976	8.90582e-52
TXK	4.55687e-55	0.0326138	0.536	0.753	9.11375e-52
PDZK1IP1	5.34502e-55	-0.00528005	0.459	0.704	1.069e-51
RTKN2	6.0295e-55	-0.0100706	0.578	0.805	1.2059e-51
PTGER4	6.20086e-55	0.0186853	0.838	0.965	1.24017e-51
HOOK2	6.52375e-55	0.0143121	0.523	0.741	1.30475e-51
CDA	7.47234e-55	-0.000398003	0.385	0.634	1.49447e-51
BAMBI	1.07153e-54	0.00316006	0.383	0.623	2.14305e-51
GSTM2	1.24933e-54	-0.00134247	0.447	0.687	2.49867e-51
S100A12	1.62826e-54	0.000769899	0.369	0.618	3.25652e-51
IER5	1.67106e-54	0.0302188	0.754	0.912	3.34212e-51
FHL1	2.1226e-54	-0.00273691	0.593	0.812	4.24521e-51
GRK3	2.72164e-54	-0.00105645	0.48	0.721	5.44327e-51
NT5M	2.72567e-54	-0.00928847	0.627	0.843	5.45134e-51
AP3M2	2.76532e-54	-0.00217019	0.585	0.8	5.53064e-51
CSGALNACT1	3.19817e-54	-0.0123438	0.503	0.741	6.39635e-51
ATAD5	5.40174e-54	-0.0151007	0.575	0.8	1.08035e-50
METTL7A	5.52781e-54	0.00321017	0.595	0.816	1.10556e-50
SGK1	6.76226e-54	0.0639142	0.569	0.775	1.35245e-50
LILRB2	9.12242e-54	0.000105801	0.346	0.591	1.82448e-50
EGFL7	1.30919e-53	-0.00100435	0.482	0.722	2.61839e-50
CTBP2	1.31269e-53	0.00295343	0.603	0.823	2.62538e-50
GLT1D1	1.43884e-53	0.00171807	0.252	0.49	2.87768e-50
PPP1R14B	1.57098e-53	-0.00425206	0.55	0.775	3.14197e-50
PLEKHO2	2.08164e-53	0.00816586	0.522	0.75	4.16329e-50
PIP5K1B	3.2928e-53	0.00279474	0.368	0.612	6.5856e-50
FAM43A	4.73264e-53	0.0286932	0.661	0.856	9.46529e-50
DSEL	5.41703e-53	-0.00276898	0.347	0.586	1.08341e-49
CCR4	5.53796e-53	-0.0143467	0.683	0.88	1.10759e-49
ERN1	5.88605e-53	-0.0211073	0.752	0.921	1.17721e-49
ARHGEF40	6.12299e-53	-0.00448679	0.316	0.559	1.2246e-49
CXCL8	6.45005e-53	-0.000401652	0.384	0.629	1.29001e-49
CD1D	6.56992e-53	0.00165976	0.518	0.751	1.31398e-49
DAB2	7.11337e-53	-0.00292918	0.482	0.721	1.42267e-49
CADM1	8.86158e-53	0.00454114	0.652	0.857	1.77232e-49
PLXNB2	9.45388e-53	0.000848752	0.187	0.411	1.89078e-49
C5AR2	1.25301e-52	0.00281714	0.523	0.756	2.50601e-49
LGMN	1.53256e-52	-0.000559753	0.368	0.608	3.06512e-49
PTGS1	1.60688e-52	0.000503315	0.378	0.622	3.21376e-49
ALCAM	1.78818e-52	-0.0105684	0.614	0.83	3.57636e-49
S100P	2.9567e-52	0.00380244	0.439	0.678	5.91341e-49
SEC14L1	3.69454e-52	-0.023312	0.555	0.775	7.38907e-49
SDCBP	4.70928e-52	-0.000292731	0.646	0.829	9.41857e-49
IGKV3-11	4.87504e-52	-0.000198014	0.142	0.353	9.75008e-49
PITHD1	7.2715e-52	-0.0310667	0.691	0.873	1.4543e-48
PCDH1	7.69094e-52	-0.00106481	0.393	0.636	1.53819e-48
SOX4	8.19564e-52	-0.0181121	0.389	0.631	1.63913e-48
SH2D1B	9.306e-52	-0.00178013	0.576	0.798	1.8612e-48
CD72	9.76235e-52	0.0018059	0.536	0.764	1.95247e-48
FAM111B	1.10797e-51	-0.000877976	0.386	0.628	2.21594e-48
HBA2	1.16906e-51	0.0188225	0.696	0.884	2.33811e-48
TLE1	1.21149e-51	-0.00436568	0.595	0.813	2.42298e-48
HK2	1.93935e-51	0.00189047	0.463	0.698	3.8787e-48
RGS1	2.26807e-51	0.0555087	0.791	0.936	4.53614e-48
FECH	2.38684e-51	0.00162693	0.547	0.769	4.77368e-48
KLRC3	3.21044e-51	0.0147251	0.713	0.895	6.42087e-48
SMC2	3.39526e-51	0.00859596	0.639	0.843	6.79053e-48
RAB20	3.44775e-51	-0.00873237	0.505	0.738	6.8955e-48
FCGR2B	3.54859e-51	0.00239611	0.492	0.724	7.09718e-48
CKS2	6.98492e-51	0.0598838	0.519	0.716	1.39698e-47
RORC	7.46074e-51	0.00205547	0.553	0.776	1.49215e-47
ODC1	7.89496e-51	0.0432258	0.77	0.912	1.57899e-47
CD248	8.36818e-51	0.0116314	0.347	0.576	1.67364e-47
TGFB1I1	9.80556e-51	-0.000632334	0.437	0.673	1.96111e-47
VCAN	1.20898e-50	0.00337517	0.452	0.687	2.41796e-47
CNR2	1.33304e-50	-0.00576321	0.573	0.794	2.66607e-47
SERPINF1	1.37364e-50	-0.000183788	0.28	0.513	2.74727e-47
PLPP5	1.37434e-50	-0.00733576	0.608	0.814	2.74868e-47
IRF7	1.97799e-50	-0.010752	0.656	0.853	3.95597e-47
DMTN	2.27102e-50	-0.00575321	0.519	0.748	4.54204e-47
LINC02812	2.79452e-50	-0.00334409	0.444	0.68	5.58905e-47
FSCN1	2.8738e-50	0.0176611	0.507	0.726	5.7476e-47
CXCL2	4.10907e-50	0.000363085	0.2	0.422	8.21815e-47
MLF1	4.42136e-50	0.0233539	0.532	0.748	8.84272e-47
C15orf39	4.534e-50	0.00281891	0.596	0.806	9.068e-47
ZBTB16	4.56103e-50	-0.0119456	0.488	0.717	9.12206e-47
SLC2A6	5.87825e-50	-0.00260062	0.566	0.786	1.17565e-46
AL021155.5	7.93982e-50	-0.00156336	0.591	0.805	1.58796e-46
TNFRSF4	8.01577e-50	-0.00626981	0.547	0.768	1.60315e-46
TRBV15	9.02251e-50	-0.0197792	0.625	0.833	1.8045e-46
FXYD1	9.61746e-50	0.000310958	0.419	0.649	1.92349e-46
PIK3AP1	1.11062e-49	-0.0328006	0.679	0.873	2.22124e-46
LGR6	1.29836e-49	0.0209012	0.697	0.881	2.59672e-46
HCK	1.48804e-49	-0.000299522	0.26	0.487	2.97608e-46
MEOX1	1.50243e-49	0.00605248	0.628	0.833	3.00485e-46
DKK3	1.61289e-49	0.0359448	0.682	0.866	3.22577e-46
KLRB1	1.71692e-49	-0.184596	0.759	0.926	3.43384e-46
LY86	2.3225e-49	0.000242391	0.382	0.618	4.64501e-46
AKR1C3	2.54984e-49	-0.0216437	0.503	0.732	5.09969e-46
LINC02432	2.94216e-49	-0.000355246	0.192	0.41	5.88433e-46
POU2F2	3.81105e-49	0.0480234	0.621	0.812	7.62209e-46
PLXND1	3.94063e-49	-0.0179229	0.689	0.879	7.88126e-46
APOBEC3A	5.28765e-49	0.000249045	0.419	0.652	1.05753e-45
ARL4A	6.54851e-49	0.0677238	0.788	0.923	1.3097e-45
TRAV3	6.74518e-49	0.0525241	0.517	0.739	1.34904e-45
IGLV2-14	8.07121e-49	0.0820373	0.835	0.956	1.61424e-45
SPECC1	1.06267e-48	0.0292209	0.645	0.839	2.12534e-45
SNN	1.06395e-48	0.00641046	0.336	0.549	2.1279e-45
MYBL1	1.15777e-48	-0.000279179	0.754	0.913	2.31554e-45
HBB	1.49899e-48	-0.0616939	0.883	0.982	2.99798e-45
GIHCG	2.19574e-48	0.0042603	0.611	0.815	4.39147e-45
GMPR	2.29375e-48	-0.00474515	0.441	0.673	4.5875e-45
LMNA	2.61177e-48	0.218326	0.791	0.916	5.22355e-45
ATP1B1	2.81828e-48	0.00850826	0.526	0.745	5.63656e-45
MGAM	2.8705e-48	0.000139736	0.174	0.377	5.741e-45
TUBA1C	2.87747e-48	-0.00523601	0.7	0.875	5.75495e-45
RASD1	4.57737e-48	0.0285317	0.522	0.741	9.15474e-45
TRAV26-2	4.90104e-48	0.0644044	0.618	0.813	9.80209e-45
NFIX	8.89197e-48	0.00297924	0.55	0.767	1.77839e-44
PI16	9.90345e-48	-0.00630889	0.536	0.757	1.98069e-44
PBX1	1.0195e-47	-0.00114575	0.53	0.751	2.03899e-44
PTPRS	1.12659e-47	-0.000327202	0.328	0.555	2.25318e-44
MPIG6B	1.4806e-47	0.00319834	0.426	0.657	2.9612e-44
AEBP1	1.84248e-47	0.000625587	0.435	0.662	3.68496e-44
TCF4	2.10361e-47	-0.00448708	0.375	0.607	4.20723e-44
CD40LG	2.61896e-47	-0.0825424	0.653	0.849	5.23793e-44
TRGV10	2.71239e-47	0.0136816	0.635	0.828	5.42479e-44
SLA2	4.58168e-47	-0.0147604	0.693	0.871	9.16337e-44
GPR25	7.7756e-47	0.00418442	0.553	0.766	1.55512e-43
TMOD1	8.16029e-47	-0.000739867	0.433	0.661	1.63206e-43
AHSP	8.21777e-47	0.00779162	0.538	0.754	1.64355e-43
FGD2	8.59496e-47	-0.00749859	0.595	0.804	1.71899e-43
DOK3	9.0964e-47	0.000501312	0.394	0.622	1.81928e-43
AC123595.1	9.69884e-47	-0.00218446	0.608	0.814	1.93977e-43
MAFB	1.12525e-46	0.000510223	0.52	0.74	2.2505e-43
ACSM3	1.25307e-46	0.00851944	0.563	0.771	2.50613e-43
RAB27B	1.43755e-46	1.74683e-05	0.637	0.835	2.87509e-43
AC243829.4	1.64214e-46	0.00305927	0.6	0.807	3.28428e-43
BACH2	1.95812e-46	0.042037	0.534	0.732	3.91623e-43
RIN1	2.30367e-46	-0.00711136	0.449	0.676	4.60733e-43
CD55	3.1683e-46	0.0256896	0.739	0.894	6.33661e-43
HLA-DQA2	3.19614e-46	0.0763493	0.835	0.957	6.39228e-43
AC020659.1	4.42311e-46	-0.011776	0.642	0.837	8.84623e-43
KLK1	6.0086e-46	-0.000800479	0.203	0.415	1.20172e-42
MRAS	8.11573e-46	-0.000261177	0.4	0.626	1.62315e-42
GPCPD1	8.14534e-46	0.0333461	0.633	0.817	1.62907e-42
TSPAN4	8.41845e-46	-0.00621762	0.547	0.762	1.68369e-42
CD79B	1.02948e-45	-0.0157788	0.58	0.787	2.05895e-42
SPRY1	1.22434e-45	0.0038447	0.39	0.612	2.44869e-42
PTGIR	1.31075e-45	-0.00119211	0.33	0.557	2.6215e-42
ZG16B	1.55531e-45	0.0010704	0.125	0.286	3.11062e-42
AL118516.1	2.69905e-45	0.105413	0.702	0.854	5.39811e-42
ABHD5	2.9941e-45	0.0184277	0.623	0.812	5.98819e-42
CD302	3.06859e-45	-0.00261887	0.382	0.609	6.13718e-42
OSBPL10	4.4179e-45	-0.00365204	0.457	0.676	8.83579e-42
MKRN1	4.87247e-45	-0.0433758	0.64	0.825	9.74494e-42
RARA	6.29719e-45	0.0227621	0.598	0.784	1.25944e-41
CD36	6.443e-45	-0.00216171	0.311	0.535	1.2886e-41
KIFC3	7.32709e-45	0.00239748	0.603	0.806	1.46542e-41
ITGB3	1.06087e-44	-0.0021632	0.366	0.592	2.12175e-41
AC244502.1	1.66403e-44	0.00332588	0.457	0.676	3.32806e-41
NFIL3	1.77623e-44	0.00698886	0.677	0.861	3.55246e-41
SCO2	2.32169e-44	0.00406853	0.667	0.851	4.64337e-41
EPHB6	2.48247e-44	-0.000216797	0.557	0.764	4.96494e-41
CLEC12A	2.69762e-44	0.000617046	0.464	0.685	5.39525e-41
FOSB	3.18927e-44	0.162309	0.898	0.979	6.37854e-41
IFRD1	3.28714e-44	0.10536	0.827	0.942	6.57427e-41
GPR35	4.63159e-44	-0.0080609	0.408	0.631	9.26317e-41
HBD	5.8074e-44	-0.000443646	0.711	0.886	1.16148e-40
HIST1H2BH	6.15815e-44	0.00232687	0.517	0.729	1.23163e-40
TRAV2	6.7213e-44	0.00687479	0.534	0.744	1.34426e-40
KLF11	6.96717e-44	-9.66166e-05	0.59	0.789	1.39343e-40
GNG2	7.2771e-44	-0.067945	0.866	0.975	1.45542e-40
IRF8	8.07529e-44	0.0015267	0.34	0.558	1.61506e-40
SLC40A1	8.14831e-44	-0.0305281	0.598	0.8	1.62966e-40
MAGEH1	9.99056e-44	-0.00410332	0.522	0.729	1.99811e-40
FXYD7	1.16866e-43	0.0439173	0.536	0.728	2.33732e-40
RASSF4	1.30424e-43	-0.000401136	0.417	0.639	2.60847e-40
PRKCQ-AS1	1.36694e-43	0.0106557	0.743	0.898	2.73387e-40
QPCT	1.40932e-43	0.00161085	0.451	0.67	2.81863e-40
ZFAT	2.21933e-43	-0.0105168	0.415	0.634	4.43865e-40
TRAV36DV7	2.33271e-43	0.0291107	0.439	0.652	4.66542e-40
TRAV13-1	2.37492e-43	-0.0244906	0.654	0.842	4.74983e-40
TRBV4-2	2.39527e-43	0.202984	0.604	0.797	4.79054e-40
TRBV7-9	2.49263e-43	0.102893	0.742	0.905	4.98526e-40
TRAV38-2DV8	4.04851e-43	0.109527	0.623	0.815	8.09702e-40
GABARAPL1	4.37994e-43	0.0816793	0.646	0.797	8.75988e-40
SOCS2	4.71338e-43	0.00391451	0.57	0.772	9.42677e-40
LINC00299	5.15258e-43	-0.0114924	0.626	0.821	1.03052e-39
RAMP1	6.53099e-43	0.00399658	0.523	0.731	1.3062e-39
MXD3	9.79688e-43	-0.00210881	0.616	0.812	1.95938e-39
NCF1	1.28081e-42	0.0120548	0.591	0.778	2.56162e-39
FHIT	1.44649e-42	-0.0136514	0.545	0.752	2.89299e-39
ARHGAP18	1.51421e-42	-0.0277725	0.625	0.818	3.02842e-39
CXCR5	1.62235e-42	0.0370376	0.54	0.735	3.2447e-39
BCL2L11	1.7031e-42	-0.0445529	0.586	0.788	3.40619e-39
TKTL1	2.04162e-42	-0.00117101	0.512	0.723	4.08323e-39
TMEM176A	2.10153e-42	-0.00140932	0.193	0.393	4.20306e-39
IFIT2	2.89775e-42	-0.0376795	0.613	0.808	5.7955e-39
CD28	2.96453e-42	0.0314585	0.666	0.833	5.92906e-39
CREG1	2.9696e-42	-0.006433	0.575	0.776	5.9392e-39
PKIG	3.53066e-42	-0.00279372	0.399	0.616	7.06131e-39
TMEM158	3.54524e-42	-0.000101891	0.157	0.348	7.09047e-39
TRAV30	4.56019e-42	0.0394572	0.513	0.724	9.12039e-39
BCL2	5.6954e-42	0.0131281	0.6	0.78	1.13908e-38
PTGES	6.1821e-42	-2.21666e-06	0.449	0.665	1.23642e-38
GPR146	8.20689e-42	-0.00483552	0.451	0.667	1.64138e-38
STRADB	8.36256e-42	-0.00367276	0.496	0.702	1.67251e-38
ATF5	9.46985e-42	0.00762459	0.493	0.696	1.89397e-38
SOD2	9.88529e-42	0.0119755	0.648	0.818	1.97706e-38
S100Z	1.3188e-41	-0.00128545	0.428	0.644	2.6376e-38
UNC93B1	1.49625e-41	0.0120702	0.638	0.822	2.9925e-38
HDAC9	1.77307e-41	0.0040382	0.625	0.817	3.54614e-38
MYC	1.89163e-41	0.0501815	0.566	0.75	3.78326e-38
IL18RAP	2.02036e-41	-0.00180197	0.565	0.767	4.04071e-38
GEM	2.19851e-41	0.00545463	0.437	0.649	4.39702e-38
PHLDA2	2.31571e-41	0.000961032	0.433	0.644	4.63141e-38
TBXA2R	2.44964e-41	-0.00501734	0.323	0.533	4.89928e-38
GAPT	2.63436e-41	-0.000715787	0.142	0.326	5.26871e-38
ITGA2B	2.65166e-41	-0.000139795	0.499	0.71	5.30333e-38
BLK	3.00624e-41	-0.0096546	0.542	0.748	6.01249e-38
PRKCD	3.21408e-41	-0.00481792	0.537	0.739	6.42816e-38
TUBB4B	3.34774e-41	0.0319551	0.85	0.954	6.69549e-38
AL355075.4	4.57036e-41	0.00373419	0.543	0.745	9.14073e-38
HSH2D	4.83418e-41	0.0124314	0.504	0.705	9.66837e-38
GSN	6.09981e-41	-0.0167617	0.51	0.719	1.21996e-37
BCAT1	7.64962e-41	-0.00135765	0.414	0.629	1.52992e-37
AQP3	7.8345e-41	-0.0815444	0.658	0.839	1.5669e-37
DERL3	1.2808e-40	-0.00359237	0.345	0.559	2.5616e-37
ZMIZ1	1.38232e-40	-0.0185404	0.512	0.718	2.76464e-37
TIMP2	1.39034e-40	-0.00233461	0.344	0.558	2.78068e-37
MIDN	1.6655e-40	0.00526661	0.677	0.843	3.33101e-37
ITM2C	1.97646e-40	0.00506864	0.659	0.832	3.95292e-37
FUT7	2.06662e-40	-0.0307286	0.624	0.813	4.13324e-37
MOB3B	2.50373e-40	0.00106092	0.369	0.582	5.00746e-37
CCL3	2.79118e-40	0.071008	0.762	0.909	5.58235e-37
CALHM6	2.91528e-40	-0.00406284	0.716	0.882	5.83056e-37
PIM3	3.11022e-40	-0.000685318	0.626	0.8	6.22044e-37
SLC1A5	3.85755e-40	0.00714358	0.434	0.63	7.71509e-37
IL10	4.70506e-40	0.00201895	0.405	0.617	9.41012e-37
TRAV10	4.97874e-40	0.0684988	0.619	0.802	9.95747e-37
EVI5	5.45113e-40	0.00314924	0.309	0.513	1.09023e-36
MICAL2	6.54492e-40	0.016317	0.671	0.844	1.30898e-36
KIAA0513	6.81318e-40	0.0019805	0.488	0.694	1.36264e-36
ST14	7.81097e-40	-0.000164237	0.368	0.581	1.56219e-36
RCAN3	8.71184e-40	-0.00964348	0.654	0.821	1.74237e-36
LINC02694	1.00848e-39	-0.0105439	0.48	0.689	2.01696e-36
MMD	1.0264e-39	0.00133927	0.595	0.784	2.05281e-36
EHD3	1.03812e-39	0.00255078	0.58	0.775	2.07623e-36
HVCN1	1.32697e-39	-0.0163925	0.438	0.648	2.65394e-36
BCL6	1.57149e-39	-0.00321833	0.503	0.707	3.14298e-36
AC079779.1	1.61093e-39	0.000903761	0.382	0.594	3.22185e-36
PYGL	2.24164e-39	-0.00160422	0.148	0.329	4.48329e-36
LGALS2	2.59679e-39	-0.00645177	0.439	0.648	5.19358e-36
TUBB6	2.75028e-39	-0.00491131	0.503	0.708	5.50057e-36
ASGR1	2.90893e-39	-0.00516564	0.405	0.617	5.81786e-36
H1F0	3.09736e-39	-0.00509427	0.44	0.65	6.19473e-36
AC239799.2	4.64889e-39	0.00547132	0.634	0.816	9.29779e-36
COL5A3	5.32285e-39	-0.00100962	0.428	0.637	1.06457e-35
UBXN11	5.56996e-39	0.0374745	0.71	0.865	1.11399e-35
MYLK	5.66829e-39	0.00225259	0.296	0.501	1.13366e-35
LACTB	7.03014e-39	0.00297715	0.627	0.809	1.40603e-35
DBN1	8.69784e-39	-0.00445438	0.583	0.773	1.73957e-35
HES4	9.86272e-39	0.000825682	0.299	0.501	1.97254e-35
BNIP3L	9.99955e-39	-0.0557773	0.69	0.856	1.99991e-35
TRABD2A	1.08871e-38	-0.0104827	0.603	0.789	2.17741e-35
TTC7A	1.7666e-38	0.0150593	0.624	0.803	3.5332e-35
IKZF2	2.7384e-38	0.00416983	0.677	0.85	5.4768e-35
GAS2L1	2.83698e-38	-0.00408541	0.43	0.638	5.67397e-35
DSE	3.22439e-38	-0.000332152	0.507	0.703	6.44877e-35
CEACAM4	3.63528e-38	-0.000460425	0.318	0.523	7.27056e-35
MNDA	3.65169e-38	-0.0018081	0.556	0.753	7.30339e-35
MTURN	4.505e-38	-0.00882974	0.389	0.597	9.01001e-35
ALOX5	4.67656e-38	0.00122109	0.369	0.572	9.35311e-35
SAMD4A	5.66391e-38	0.00471292	0.49	0.69	1.13278e-34
P2RX5	6.25994e-38	0.00804264	0.522	0.716	1.25199e-34
BIRC3	8.44528e-38	-0.0152082	0.628	0.802	1.68906e-34
F13A1	8.52328e-38	-0.00797095	0.478	0.682	1.70466e-34
ZC3H12A	9.25312e-38	0.0869458	0.586	0.734	1.85062e-34
SMIM3	9.33053e-38	-0.0110063	0.566	0.759	1.86611e-34
CKB	1.0278e-37	0.00667324	0.567	0.756	2.05559e-34
JUP	1.12815e-37	8.8464e-05	0.344	0.55	2.2563e-34
ANKRD26	1.12909e-37	-0.0196656	0.5	0.697	2.25818e-34
DMXL2	1.23555e-37	0.000943877	0.353	0.557	2.47111e-34
RRM2	1.27261e-37	-0.000309838	0.567	0.761	2.54523e-34
RGS10	1.5821e-37	-0.0393835	0.837	0.95	3.1642e-34
DUSP6	1.70198e-37	0.00265173	0.566	0.755	3.40397e-34
TTC39C	1.90225e-37	-0.056063	0.76	0.903	3.8045e-34
PPM1F	2.57537e-37	0.00199344	0.448	0.649	5.15073e-34
NFAM1	2.72754e-37	-0.000159263	0.243	0.437	5.45509e-34
CRISPLD2	2.81248e-37	-0.00100721	0.299	0.501	5.62497e-34
CLEC10A	3.07017e-37	-0.00137563	0.397	0.602	6.14034e-34
CCDC146	3.23007e-37	0.00115429	0.5	0.695	6.46015e-34
TAGLN	4.1012e-37	-0.00727089	0.483	0.685	8.20239e-34
CCDC34	4.43568e-37	0.00524698	0.519	0.715	8.87136e-34
RNF141	4.84666e-37	0.00910966	0.519	0.708	9.69333e-34
NAMPT	5.01622e-37	0.0365915	0.61	0.776	1.00324e-33
RGCC	5.62265e-37	0.166528	0.85	0.945	1.12453e-33
GPR15	5.64057e-37	0.0026673	0.319	0.515	1.12811e-33
TSPAN13	5.73057e-37	0.000322623	0.183	0.366	1.14611e-33
HHEX	6.27594e-37	0.00535121	0.489	0.686	1.25519e-33
IFNG-AS1	6.34522e-37	0.0116509	0.694	0.855	1.26904e-33
NT5C3A	6.80527e-37	-0.022841	0.742	0.892	1.36105e-33
ZBTB32	9.63329e-37	-0.00121598	0.519	0.717	1.92666e-33
C9orf72	1.0394e-36	-0.00305966	0.57	0.756	2.07879e-33
BTK	1.37549e-36	-9.8871e-05	0.299	0.499	2.75098e-33
FAM110A	1.39519e-36	-0.00372332	0.727	0.882	2.79039e-33
ROGDI	1.7385e-36	-0.00321946	0.595	0.779	3.477e-33
ARRDC4	1.74427e-36	-0.00390306	0.394	0.598	3.48855e-33
TUBA4A	1.91612e-36	0.0323878	0.894	0.976	3.83224e-33
GCA	2.17761e-36	0.0132599	0.557	0.744	4.35522e-33
GTF3C1	2.69436e-36	-0.0126642	0.681	0.845	5.38871e-33
NLRP3	2.73839e-36	-0.00931256	0.482	0.682	5.47679e-33
SSC5D	2.76361e-36	0.00320427	0.468	0.667	5.52722e-33
TNNC2	3.00263e-36	-0.000263871	0.235	0.423	6.00526e-33
DUSP5	3.01081e-36	0.0204812	0.56	0.731	6.02163e-33
UNC119	3.85277e-36	-0.00251162	0.575	0.754	7.70554e-33
ZC2HC1A	4.42145e-36	0.00923751	0.601	0.783	8.8429e-33
BOK	4.54511e-36	0.000217823	0.245	0.433	9.09022e-33
HERC5	4.62101e-36	0.000784261	0.585	0.766	9.24201e-33
ATP6V1B2	5.80805e-36	0.0218662	0.685	0.844	1.16161e-32
CLDN5	5.81172e-36	0.000117157	0.329	0.515	1.16234e-32
S1PR5	5.98443e-36	-0.0414834	0.691	0.857	1.19689e-32
MIR222HG	6.15272e-36	0.00295502	0.534	0.725	1.23054e-32
RAB30	7.67204e-36	-0.00253467	0.567	0.753	1.53441e-32
CLEC7A	8.28411e-36	-0.000918251	0.292	0.488	1.65682e-32
GIMAP5	8.54272e-36	-0.0112306	0.859	0.962	1.70854e-32
TRAV12-3	9.89831e-36	0.0875037	0.639	0.812	1.97966e-32
MX1	1.26797e-35	0.0271596	0.721	0.873	2.53594e-32
LSR	1.2794e-35	0.0612291	0.564	0.725	2.55881e-32
TNFSF13B	1.40262e-35	-0.0317	0.459	0.656	2.80523e-32
PLEKHO1	1.50429e-35	-0.0134444	0.553	0.738	3.00858e-32
TMEM140	1.74688e-35	-0.0151322	0.664	0.835	3.49377e-32
MAML2	2.13951e-35	-0.0210723	0.574	0.753	4.27902e-32
ID3	2.42742e-35	0.00428241	0.521	0.711	4.85484e-32
DDIT4	2.6274e-35	0.0325621	0.833	0.941	5.25481e-32
TRBV10-2	2.86455e-35	-0.147091	0.639	0.813	5.72909e-32
LINC01503	3.74706e-35	0.000272909	0.187	0.366	7.49412e-32
KLRC1	4.08681e-35	0.01988	0.697	0.859	8.17361e-32
CSTB	4.17538e-35	-0.0128812	0.912	0.987	8.35077e-32
MAP3K20	4.43093e-35	-0.0130185	0.432	0.63	8.86186e-32
HIST1H2AE	6.44861e-35	-0.0126443	0.447	0.644	1.28972e-31
AC007032.1	6.56703e-35	-0.00356374	0.378	0.575	1.31341e-31
TMEM176B	7.55695e-35	-0.000880794	0.168	0.342	1.51139e-31
CHST2	8.55496e-35	-0.0107234	0.377	0.575	1.71099e-31
TRBV19	8.63301e-35	-0.0898795	0.436	0.629	1.7266e-31
PNP	9.74657e-35	0.0366006	0.684	0.834	1.94931e-31
CCDC88A	9.77352e-35	-0.00621265	0.528	0.716	1.9547e-31
IGHV1-2	1.14882e-34	-0.000577201	0.336	0.528	2.29764e-31
LTK	1.27254e-34	-0.00378336	0.392	0.59	2.54508e-31
MLH3	1.27588e-34	0.00264571	0.573	0.755	2.55176e-31
MSRB1	1.33922e-34	-0.0205879	0.636	0.811	2.67843e-31
INSIG1	1.45886e-34	-0.0240272	0.6	0.771	2.91772e-31
PIM1	1.47503e-34	-0.0240247	0.756	0.892	2.95007e-31
LRRC25	1.48909e-34	-0.000451918	0.352	0.55	2.97818e-31
GK5	1.9371e-34	-0.0149298	0.61	0.787	3.8742e-31
CCDC189	1.94955e-34	0.00785383	0.379	0.569	3.8991e-31
CLDND1	2.40843e-34	0.0327153	0.813	0.925	4.81686e-31
JUND	3.23386e-34	0.022537	0.738	0.865	6.46773e-31
IGLV1-40	4.04274e-34	-0.0341632	0.266	0.455	8.08548e-31
NADK	4.48102e-34	-0.0114635	0.59	0.768	8.96204e-31
CXXC5	4.81773e-34	-0.00200157	0.583	0.765	9.63545e-31
CSF2RB	5.79543e-34	4.04085e-06	0.256	0.442	1.15909e-30
CSF2RA	6.31529e-34	0.000579344	0.296	0.488	1.26306e-30
SNCA	6.3946e-34	0.00039462	0.65	0.821	1.27892e-30
LGALS9B	7.03512e-34	0.00249123	0.269	0.458	1.40702e-30
AC005280.2	7.24798e-34	-6.44163e-05	0.201	0.379	1.4496e-30
C1orf162	8.33655e-34	-0.0113399	0.611	0.782	1.66731e-30
NXPH4	8.39547e-34	0.00362349	0.266	0.451	1.67909e-30
PPIF	8.61639e-34	-0.00623793	0.516	0.7	1.72328e-30
CENPF	1.24334e-33	-0.00500977	0.531	0.718	2.48668e-30
PLA2G12A	1.30797e-33	-0.00566411	0.593	0.77	2.61593e-30
GADD45B	1.34506e-33	0.0617921	0.865	0.951	2.69011e-30
MEF2C	1.39865e-33	-0.00358578	0.367	0.562	2.79731e-30
FAM214B	1.85244e-33	0.0192409	0.545	0.719	3.70489e-30
CXCR1	1.86981e-33	-0.00107234	0.47	0.663	3.73963e-30
MAST4	2.86169e-33	-0.00840056	0.524	0.709	5.72338e-30
LEF1-AS1	3.16964e-33	0.0071224	0.354	0.54	6.33928e-30
VIPR2	3.21338e-33	-0.0102211	0.671	0.836	6.42676e-30
APLP2	3.22666e-33	-0.033132	0.693	0.85	6.45333e-30
TMEM170B	3.34377e-33	-0.00427978	0.29	0.479	6.68754e-30
BCL2A1	3.34712e-33	0.0081501	0.678	0.832	6.69425e-30
EPB41L3	4.24647e-33	0.000393917	0.199	0.375	8.49295e-30
EPHA4	4.581e-33	0.0222244	0.554	0.724	9.162e-30
SLCO4C1	4.73199e-33	-0.00226087	0.606	0.783	9.46398e-30
EAF2	5.50799e-33	0.00531185	0.56	0.738	1.1016e-29
NEXN	5.69241e-33	-0.00377785	0.491	0.681	1.13848e-29
FAM184A	5.88039e-33	-0.000529159	0.601	0.776	1.17608e-29
CLEC4E	6.8494e-33	0.000247185	0.143	0.302	1.36988e-29
THBD	7.42406e-33	0.00155139	0.269	0.453	1.48481e-29
EPHX2	8.15588e-33	-0.00245189	0.398	0.582	1.63118e-29
TRBV30	8.48852e-33	-0.0684947	0.507	0.695	1.6977e-29
SORT1	9.88976e-33	-0.000329977	0.46	0.651	1.97795e-29
MYL4	1.04201e-32	-0.00256255	0.444	0.633	2.08401e-29
ACSL1	1.11464e-32	-0.00417721	0.512	0.698	2.22929e-29
FLT3LG	1.12794e-32	-0.117581	0.744	0.885	2.25588e-29
BEX3	1.14639e-32	-0.0141171	0.407	0.59	2.29277e-29
CACNA2D4	1.15512e-32	0.0148608	0.669	0.827	2.31025e-29
TNFSF14	1.34984e-32	-0.0142802	0.689	0.848	2.69968e-29
HIST2H2BF	1.61014e-32	-0.00305143	0.628	0.799	3.22027e-29
TNFSF13	1.86078e-32	-0.00158095	0.315	0.504	3.72156e-29
TNFRSF18	2.14666e-32	-0.0247649	0.523	0.708	4.29331e-29
MXD1	2.1643e-32	0.0106527	0.584	0.757	4.3286e-29
PTPN18	2.24266e-32	-0.0159937	0.652	0.813	4.48531e-29
FCN1	2.26716e-32	0.0119258	0.528	0.71	4.53431e-29
LST1	2.35898e-32	0.00551465	0.526	0.703	4.71796e-29
ABI3	2.46142e-32	-0.0159782	0.731	0.874	4.92284e-29
ADAM19	2.55597e-32	-0.0222854	0.681	0.842	5.11195e-29
PDE4A	2.76997e-32	0.00108151	0.517	0.7	5.53993e-29
TBC1D12	2.77912e-32	-0.00114913	0.372	0.564	5.55823e-29
PLSCR1	2.94501e-32	-0.00214717	0.592	0.763	5.89002e-29
AUTS2	3.21131e-32	-0.027675	0.694	0.849	6.42263e-29
LIMS2	3.49891e-32	-0.00374285	0.539	0.722	6.99783e-29
CMPK2	3.53935e-32	0.00541443	0.648	0.812	7.07871e-29
TRBV6-1	4.3626e-32	0.0591291	0.59	0.763	8.7252e-29
CTTN	4.8773e-32	-0.00180428	0.172	0.339	9.7546e-29
TRIM58	6.43245e-32	0.00203207	0.633	0.802	1.28649e-28
IL12RB2	6.92024e-32	-0.00246481	0.553	0.733	1.38405e-28
NFKBIE	7.43733e-32	-0.00690995	0.507	0.689	1.48747e-28
FBP1	7.74558e-32	-0.016064	0.339	0.527	1.54912e-28
AC103591.3	7.85024e-32	0.00663658	0.323	0.499	1.57005e-28
TLR2	7.89484e-32	0.00134253	0.416	0.602	1.57897e-28
TPM1	8.12097e-32	0.0238951	0.565	0.736	1.62419e-28
PADI4	8.34907e-32	0.00902656	0.33	0.508	1.66981e-28
TNFRSF12A	8.98677e-32	0.00727627	0.445	0.63	1.79735e-28
GPAT3	9.62861e-32	0.011947	0.522	0.698	1.92572e-28
PTTG1IP	9.96752e-32	0.0335798	0.634	0.791	1.9935e-28
IGFBP7	1.03626e-31	0.00058375	0.318	0.504	2.07252e-28
FPR1	1.19038e-31	0.000341827	0.229	0.406	2.38075e-28
LINC00996	1.25855e-31	-0.00121639	0.529	0.712	2.51709e-28
DUSP4	1.30428e-31	0.0322677	0.424	0.599	2.60855e-28
C16orf74	1.40226e-31	-0.018825	0.477	0.662	2.80453e-28
CPVL	1.43549e-31	-0.0011878	0.211	0.385	2.87098e-28
HLA-DOA	1.51187e-31	0.0100597	0.47	0.652	3.02373e-28
SLC8A1	1.53682e-31	0.000271977	0.167	0.331	3.07364e-28
PDE4B	1.72434e-31	-0.0119601	0.6	0.755	3.44867e-28
NOSIP	1.76046e-31	0.0305704	0.837	0.938	3.52093e-28
RRAS	1.76524e-31	-0.0106807	0.391	0.579	3.53049e-28
PYHIN1	2.02239e-31	0.0220876	0.82	0.933	4.04477e-28
KCNMB1	2.17638e-31	0.000168269	0.125	0.276	4.35276e-28
UBE2D1	2.30546e-31	0.0238179	0.646	0.8	4.61091e-28
PRSS57	2.34174e-31	0.00179772	0.439	0.627	4.68349e-28
TRBV28	2.74804e-31	0.0914072	0.671	0.825	5.49609e-28
AC253572.2	2.86986e-31	0.0140516	0.591	0.76	5.73972e-28
BACH1	2.95634e-31	0.0068169	0.514	0.688	5.91268e-28
TRBC1	3.05279e-31	-0.0519137	0.857	0.957	6.10558e-28
LILRA5	3.24907e-31	0.00123334	0.321	0.502	6.49814e-28
TMEM40	3.59125e-31	-0.000706177	0.391	0.556	7.18251e-28
TRBV7-6	4.05172e-31	0.153103	0.667	0.826	8.10345e-28
TRBV5-5	4.63271e-31	0.0429293	0.495	0.676	9.26542e-28
DUSP3	4.99063e-31	-0.00368079	0.464	0.65	9.98126e-28
TCEAL2	5.21229e-31	0.00723999	0.44	0.621	1.04246e-27
TP53I3	6.18299e-31	-0.00192691	0.341	0.526	1.2366e-27
SERPINE1	6.21583e-31	0.0036062	0.54	0.719	1.24317e-27
LUCAT1	6.26416e-31	0.000190928	0.58	0.755	1.25283e-27
TESPA1	7.42435e-31	0.00630206	0.45	0.612	1.48487e-27
TRAV8-2	9.03745e-31	0.0414724	0.603	0.77	1.80749e-27
SATB1	9.69925e-31	-0.00761402	0.652	0.805	1.93985e-27
PLK2	1.07358e-30	0.0413939	0.476	0.642	2.14715e-27
NUAK2	1.20641e-30	0.0129164	0.462	0.639	2.41283e-27
MAPKAPK3	1.55863e-30	-0.0226956	0.603	0.768	3.11726e-27
IFIT3	1.63627e-30	0.00661553	0.659	0.818	3.27253e-27
TNNI2	1.86e-30	3.75995e-05	0.235	0.408	3.72e-27
NAAA	1.8953e-30	-0.0064359	0.62	0.775	3.7906e-27
NAIP	2.11909e-30	0.0130001	0.6	0.765	4.23817e-27
LINC01550	2.22441e-30	-0.055894	0.611	0.78	4.44881e-27
ADAM23	2.746e-30	-0.00216375	0.321	0.503	5.49199e-27
IFI44	3.20961e-30	-0.0189721	0.57	0.744	6.41922e-27
TSC22D1	3.44151e-30	-0.00405645	0.6	0.769	6.88302e-27
LIN7A	3.60541e-30	-9.69367e-05	0.414	0.599	7.21083e-27
NMUR1	3.83465e-30	0.00718507	0.629	0.793	7.6693e-27
BCL11B	4.27046e-30	-0.126008	0.773	0.902	8.54091e-27
DNAAF2	4.34085e-30	0.0616837	0.694	0.823	8.6817e-27
AC020656.1	4.46851e-30	-0.00240734	0.313	0.494	8.93702e-27
CDCA8	4.93317e-30	-0.00562671	0.447	0.63	9.86634e-27
GUCY1A1	4.94696e-30	0.000382449	0.213	0.373	9.89392e-27
OSBPL5	5.74386e-30	-0.00541696	0.603	0.772	1.14877e-26
MAP3K3	5.98814e-30	-0.000804588	0.444	0.623	1.19763e-26
ARHGAP26	6.01502e-30	-0.0291923	0.636	0.798	1.203e-26
GLRX	6.54419e-30	0.00797468	0.739	0.873	1.30884e-26
ADGRE2	6.97863e-30	-0.0187916	0.42	0.603	1.39573e-26
SESN3	8.11465e-30	0.00816143	0.53	0.697	1.62293e-26
ENKUR	8.62774e-30	-0.00104207	0.394	0.578	1.72555e-26
ICAM4	8.64013e-30	-0.00166208	0.433	0.616	1.72803e-26
SYTL3	9.11822e-30	-0.0237547	0.757	0.886	1.82364e-26
SECTM1	1.06251e-29	-0.00196494	0.425	0.608	2.12503e-26
AIRE	1.07542e-29	0.00193133	0.292	0.469	2.15085e-26
RMRP	1.18258e-29	-0.0172516	0.319	0.499	2.36516e-26
HSBP1	1.25223e-29	0.0062896	0.598	0.758	2.50446e-26
ATP2B1-AS1	1.37086e-29	-0.00187058	0.618	0.776	2.74171e-26
NFKBIZ	1.374e-29	0.0885775	0.632	0.762	2.74799e-26
CDC42EP4	1.95847e-29	-0.000842542	0.264	0.436	3.91694e-26
OXNAD1	2.09834e-29	0.014714	0.713	0.846	4.19668e-26
LYST	2.30887e-29	0.0242721	0.754	0.883	4.61773e-26
IL18	2.62981e-29	-0.0009006	0.225	0.394	5.25962e-26
IL4R	2.64055e-29	0.0237604	0.585	0.74	5.2811e-26
IL6ST	3.1542e-29	-0.00131287	0.512	0.68	6.3084e-26
DNM3	4.11054e-29	0.00236563	0.502	0.678	8.22107e-26
FAXDC2	4.28793e-29	0.00471783	0.518	0.693	8.57586e-26
ITGAX	4.31611e-29	0.00116582	0.517	0.692	8.63222e-26
GK	4.36212e-29	-0.0080043	0.466	0.646	8.72424e-26
PTGER2	4.36333e-29	0.0326509	0.721	0.852	8.72666e-26
KIR3DL2	4.96186e-29	0.0242806	0.728	0.868	9.92372e-26
IRF5	4.96556e-29	-0.000399134	0.349	0.527	9.93113e-26
NUDT16	6.00122e-29	0.00781007	0.565	0.731	1.20024e-25
SCART1	6.18235e-29	-0.00268514	0.261	0.433	1.23647e-25
ITGA5	7.77472e-29	-0.0107289	0.616	0.778	1.55494e-25
NRGN	1.01221e-28	0.00269804	0.429	0.606	2.02441e-25
TNF	1.02588e-28	0.040641	0.601	0.758	2.05175e-25
MCL1	1.12354e-28	0.0494973	0.88	0.958	2.24709e-25
DYSF	1.31198e-28	-0.0064788	0.526	0.7	2.62395e-25
PBXIP1	1.58586e-28	-0.0329194	0.852	0.95	3.17171e-25
PAG1	1.6728e-28	-0.00108113	0.699	0.835	3.3456e-25
PLXNC1	1.79966e-28	-0.0107029	0.589	0.756	3.59932e-25
PRKAR2B	2.07739e-28	0.00096049	0.407	0.585	4.15478e-25
PDCD1	2.10363e-28	0.00846214	0.714	0.857	4.20726e-25
PPP1R14A	2.24705e-28	-9.10752e-05	0.368	0.545	4.4941e-25
SHTN1	2.33906e-28	-0.00282336	0.407	0.586	4.67812e-25
CORO1C	2.99698e-28	-0.00407935	0.485	0.661	5.99395e-25
HACD1	3.36815e-28	-0.00218886	0.435	0.613	6.7363e-25
PDE6G	3.41936e-28	-0.000466355	0.316	0.491	6.83873e-25
GPR141	4.18455e-28	-0.0143353	0.657	0.81	8.36909e-25
TBC1D8	5.12701e-28	-0.000184392	0.382	0.56	1.0254e-24
TSPYL2	5.44769e-28	0.073505	0.682	0.808	1.08954e-24
LIMS1	5.80123e-28	-0.0249515	0.633	0.784	1.16025e-24
FHL3	6.18605e-28	0.00423376	0.595	0.756	1.23721e-24
CDK6	6.59129e-28	-0.0288504	0.623	0.78	1.31826e-24
FOXO3	7.63575e-28	0.0258642	0.476	0.633	1.52715e-24
CXCR6	8.09127e-28	-0.00987425	0.733	0.872	1.61825e-24
MID1IP1	1.12372e-27	0.0161213	0.598	0.754	2.24745e-24
LINC00824	1.12577e-27	0.0083879	0.409	0.578	2.25154e-24
FOSL2	1.14593e-27	0.00011883	0.578	0.729	2.29187e-24
ENDOD1	1.28893e-27	-0.0418497	0.593	0.757	2.57786e-24
CDK2AP2	1.71654e-27	0.0240239	0.815	0.918	3.43309e-24
IFI27	1.83291e-27	-0.00498169	0.53	0.701	3.66583e-24
GPR18	1.85019e-27	-0.00574523	0.471	0.64	3.70038e-24
KALRN	2.0663e-27	0.0014991	0.395	0.567	4.13261e-24
ORAI2	2.15903e-27	0.00704628	0.573	0.732	4.31806e-24
IL1RN	2.19939e-27	0.000588588	0.371	0.546	4.39878e-24
MAFF	2.43423e-27	0.0175588	0.477	0.635	4.86846e-24
IFI44L	2.71327e-27	-0.010784	0.554	0.721	5.42653e-24
THBS1	2.89458e-27	-0.00122034	0.404	0.579	5.78915e-24
TRAV14DV4	2.93699e-27	0.169656	0.624	0.771	5.87399e-24
CDT1	3.06808e-27	0.00130152	0.356	0.528	6.13617e-24
CREM	3.14537e-27	0.0161701	0.624	0.758	6.29074e-24
FAM49A	3.20268e-27	0.00771105	0.619	0.776	6.40536e-24
MAP3K8	3.44582e-27	-0.0529219	0.652	0.803	6.89164e-24
ACRBP	3.45154e-27	-0.00218486	0.391	0.566	6.90308e-24
STRBP	3.45542e-27	-0.00416125	0.473	0.644	6.91083e-24
MGST2	3.92513e-27	0.0144971	0.649	0.8	7.85027e-24
LRRK1	4.38794e-27	0.00076539	0.218	0.374	8.77587e-24
ABLIM1	4.87263e-27	-0.0148013	0.725	0.851	9.74526e-24
DCAF12	5.09467e-27	-0.0152579	0.651	0.804	1.01893e-23
KLF4	5.74572e-27	-0.00514267	0.377	0.549	1.14914e-23
KLF10	6.05532e-27	0.0460904	0.737	0.859	1.21106e-23
PIM2	6.08366e-27	-0.00190674	0.701	0.826	1.21673e-23
LYZ	7.7524e-27	-0.00269121	0.509	0.679	1.55048e-23
MCTP2	8.84159e-27	-0.0541513	0.568	0.733	1.76832e-23
TP53I11	8.94923e-27	-0.00432698	0.66	0.811	1.78985e-23
TAGAP	9.06278e-27	0.0455206	0.878	0.956	1.81256e-23
PASK	9.12283e-27	0.0234495	0.659	0.798	1.82457e-23
KIR3DL1	9.4797e-27	0.00190458	0.553	0.719	1.89594e-23
SCPEP1	1.01141e-26	-0.00435486	0.586	0.746	2.02282e-23
NABP1	1.04298e-26	0.0078029	0.607	0.762	2.08597e-23
ARRB2	1.05465e-26	-0.0434026	0.852	0.948	2.1093e-23
ARHGAP6	1.22733e-26	-0.000723502	0.346	0.512	2.45466e-23
JDP2	1.33372e-26	0.000196236	0.241	0.403	2.66744e-23
DAAM1	1.34501e-26	-0.0325049	0.594	0.755	2.69001e-23
HPGD	1.48179e-26	-0.0240581	0.57	0.732	2.96358e-23
HAVCR2	1.54216e-26	0.00873662	0.485	0.653	3.08433e-23
EIF4EBP1	1.70183e-26	-0.0134879	0.568	0.73	3.40367e-23
ANKRD55	2.08473e-26	-0.00375858	0.45	0.623	4.16946e-23
AC004687.1	2.62663e-26	0.0271461	0.76	0.88	5.25327e-23
PARP14	2.69464e-26	-0.0414968	0.719	0.855	5.38928e-23
CARD16	2.77701e-26	-0.00416544	0.779	0.893	5.55403e-23
WDR86-AS1	2.89527e-26	-0.00287076	0.683	0.826	5.79054e-23
CCL4	3.04306e-26	0.220603	0.853	0.949	6.08612e-23
SIT1	3.2141e-26	-0.0185777	0.775	0.894	6.4282e-23
PGLYRP2	3.34387e-26	-0.0141176	0.445	0.616	6.68774e-23
PLBD1	3.41255e-26	-0.000586678	0.163	0.31	6.82509e-23
BHLHE40	3.92103e-26	0.0455895	0.698	0.825	7.84205e-23
NR4A2	3.99231e-26	0.0793858	0.926	0.976	7.98462e-23
NEURL1	5.0061e-26	-0.0108703	0.326	0.494	1.00122e-22
PPP1R9B	5.00653e-26	-0.0372759	0.563	0.726	1.00131e-22
SDF2L1	5.21936e-26	-0.0107508	0.707	0.838	1.04387e-22
SIRPG	5.49004e-26	-0.0262314	0.623	0.773	1.09801e-22
CXCL16	5.98031e-26	0.0234823	0.388	0.542	1.19606e-22
NINJ2	6.06055e-26	0.00638038	0.636	0.784	1.21211e-22
SLC31A2	6.46709e-26	-0.00546192	0.438	0.608	1.29342e-22
RAB37	7.71645e-26	-0.0130294	0.732	0.861	1.54329e-22
RHOH	8.96069e-26	-0.0148086	0.818	0.918	1.79214e-22
RSU1	9.35706e-26	-0.042018	0.68	0.821	1.87141e-22
CAT	1.00214e-25	-0.0287307	0.712	0.847	2.00429e-22
OGFRL1	1.0058e-25	-0.0168476	0.666	0.814	2.0116e-22
CDKN1C	1.03086e-25	-0.00162443	0.505	0.672	2.06171e-22
CCDC50	1.18414e-25	-0.00622101	0.465	0.631	2.36827e-22
AC015912.3	1.2426e-25	0.0150636	0.606	0.76	2.4852e-22
HERPUD1	1.25717e-25	-0.0295327	0.797	0.901	2.51433e-22
CLECL1	1.27448e-25	-0.0141148	0.386	0.556	2.54895e-22
GOLGB1	1.29087e-25	0.0185031	0.658	0.788	2.58175e-22
TRBV7-2	1.34843e-25	-0.0615347	0.491	0.658	2.69686e-22
GASK1B	1.48216e-25	-0.000124366	0.308	0.47	2.96431e-22
TRAV8-4	1.67177e-25	0.0170326	0.443	0.609	3.34353e-22
RNH1	1.70419e-25	-0.0536911	0.731	0.861	3.40838e-22
CHST12	1.78852e-25	-0.0400145	0.767	0.887	3.57703e-22
STAM	1.82112e-25	-0.017795	0.613	0.766	3.64223e-22
PCED1B	2.12191e-25	0.0274054	0.687	0.814	4.24381e-22
FFAR3	2.24276e-25	-0.0021814	0.328	0.493	4.48552e-22
AC133644.2	2.26726e-25	-0.00417704	0.385	0.551	4.53453e-22
GUCY1B1	2.38244e-25	-0.000819073	0.359	0.528	4.76489e-22
LDLR	2.85551e-25	0.0289758	0.613	0.76	5.71102e-22
GAS6	3.5044e-25	0.00535611	0.416	0.58	7.00881e-22
SQLE	3.56968e-25	0.0231855	0.509	0.663	7.13937e-22
LTA4H	5.34348e-25	-0.00811459	0.676	0.814	1.0687e-21
PMAIP1	5.82987e-25	-0.0080576	0.672	0.806	1.16597e-21
INKA2	6.33757e-25	-0.00275024	0.207	0.358	1.26751e-21
NCOA4	7.20193e-25	-0.0434766	0.72	0.852	1.44039e-21
Z93241.1	7.69085e-25	0.0172152	0.704	0.836	1.53817e-21
ETS2	8.84931e-25	0.0180519	0.527	0.682	1.76986e-21
EMILIN2	9.47594e-25	-0.0015681	0.422	0.589	1.89519e-21
ADGRE5	1.05174e-24	0.026516	0.881	0.957	2.10349e-21
ZNF467	1.18932e-24	-0.0080803	0.377	0.543	2.37863e-21
ZNF331	1.33022e-24	0.00633166	0.661	0.78	2.66045e-21
HIST2H2BE	1.402e-24	0.00308062	0.461	0.625	2.80401e-21
CAMK4	1.49648e-24	-0.000733679	0.802	0.907	2.99296e-21
LGALS3	1.64662e-24	-0.0191591	0.693	0.831	3.29323e-21
NFKBID	1.68606e-24	-0.00794571	0.532	0.692	3.37212e-21
PLCB1	1.72139e-24	-0.013073	0.603	0.755	3.44279e-21
IL2RA	1.73809e-24	-0.00372397	0.491	0.655	3.47619e-21
HIST1H2BN	1.79286e-24	-0.0235029	0.521	0.683	3.58572e-21
SIGLEC10	1.87256e-24	-0.00164327	0.386	0.551	3.74512e-21
ALDH3B1	1.88556e-24	0.00205522	0.483	0.646	3.77112e-21
FCHSD2	1.91968e-24	-0.0177549	0.611	0.762	3.83937e-21
IER5L	2.38114e-24	0.0235971	0.533	0.687	4.76229e-21
PCSK1N	2.60154e-24	0.0137457	0.455	0.592	5.20308e-21
EHBP1L1	2.67752e-24	-0.0169638	0.611	0.764	5.35505e-21
CCDC191	2.77914e-24	-0.00141207	0.619	0.769	5.55828e-21
NUCB2	2.81149e-24	0.0410168	0.847	0.934	5.62298e-21
RASSF2	2.81486e-24	0.0168004	0.588	0.733	5.62973e-21
AGTRAP	2.82882e-24	-0.0166271	0.696	0.83	5.65763e-21
IGLV3-21	2.95079e-24	5.64993e-05	0.173	0.314	5.90158e-21
LINC00309	3.80607e-24	0.000205095	0.319	0.478	7.61214e-21
TUBA1B	4.18975e-24	0.0100917	0.918	0.978	8.37949e-21
KNL1	4.6671e-24	-0.00445547	0.418	0.583	9.33421e-21
RNASE6	4.89129e-24	-0.00721277	0.615	0.766	9.78257e-21
WARS	5.42371e-24	-0.00626248	0.578	0.73	1.08474e-20
RASL11A	5.84013e-24	0.0149797	0.513	0.664	1.16803e-20
MPP1	5.92102e-24	-0.00311364	0.571	0.727	1.1842e-20
LTB	6.58919e-24	-0.0536913	0.916	0.981	1.31784e-20
IGF2R	7.55292e-24	-0.0117694	0.619	0.761	1.51058e-20
CARD9	7.63261e-24	-0.00383468	0.422	0.586	1.52652e-20
ADIPOR1	7.64835e-24	-0.0340829	0.732	0.857	1.52967e-20
KCTD12	7.81957e-24	0.00108798	0.341	0.501	1.56391e-20
AP1S2	9.0797e-24	0.0163596	0.639	0.771	1.81594e-20
TRBV7-3	9.12651e-24	-0.00107387	0.393	0.556	1.8253e-20
PFKFB4	9.86853e-24	0.0024199	0.327	0.486	1.97371e-20
TYMP	1.08824e-23	-0.0231525	0.64	0.785	2.17649e-20
PILRA	1.15202e-23	0.00162007	0.375	0.537	2.30405e-20
PLAC8	1.18495e-23	-0.0149577	0.61	0.747	2.36989e-20
LILRB3	1.48781e-23	-0.00325263	0.267	0.422	2.97561e-20
ADGRE1	1.50899e-23	0.0039766	0.495	0.651	3.01799e-20
ASAH1	1.59434e-23	-0.0206696	0.606	0.749	3.18868e-20
C20orf27	1.78251e-23	-0.0519474	0.525	0.681	3.56502e-20
IRF4	1.85263e-23	-0.00544308	0.492	0.651	3.70527e-20
BASP1	2.07148e-23	-0.00179574	0.258	0.411	4.14296e-20
MLC1	2.12899e-23	-0.00421989	0.555	0.71	4.25799e-20
NACC2	2.21825e-23	-0.00513331	0.551	0.706	4.4365e-20
UGCG	2.25727e-23	-0.0131769	0.57	0.72	4.51454e-20
EPS8	2.34511e-23	0.000510119	0.507	0.664	4.69022e-20
SLC11A1	2.57408e-23	-0.00150983	0.334	0.494	5.14815e-20
PDE3B	2.59165e-23	0.0406277	0.676	0.793	5.18329e-20
NFE2	2.84518e-23	-0.00210459	0.394	0.556	5.69035e-20
PLEKHG2	2.99489e-23	-0.00340295	0.525	0.682	5.98979e-20
KCNE3	3.29092e-23	-0.00194931	0.157	0.292	6.58184e-20
NEFL	3.50369e-23	-0.000336031	0.449	0.609	7.00737e-20
LYL1	3.55656e-23	-0.00792862	0.477	0.637	7.11312e-20
SPON2	3.68137e-23	-0.0611371	0.653	0.796	7.36275e-20
STMN1	4.05407e-23	-0.0175836	0.66	0.798	8.10815e-20
GSPT1	4.15851e-23	0.0361662	0.67	0.785	8.31702e-20
DDAH2	6.12661e-23	0.00905991	0.561	0.709	1.22532e-19
BNC2	7.22249e-23	0.000553701	0.452	0.611	1.4445e-19
FXYD2	8.22576e-23	0.0527393	0.68	0.808	1.64515e-19
HIST1H2AG	8.69484e-23	-0.00285997	0.56	0.708	1.73897e-19
DENND6B	1.00314e-22	0.00931825	0.572	0.721	2.00627e-19
PTPN13	1.0135e-22	-0.0023455	0.404	0.564	2.027e-19
ZNF503	1.12305e-22	0.000434062	0.118	0.232	2.24609e-19
CCR1	1.17346e-22	-0.00601303	0.485	0.643	2.34692e-19
SH3RF1	1.20043e-22	-0.00020235	0.329	0.481	2.40086e-19
PRAM1	1.20582e-22	0.000212282	0.374	0.533	2.41164e-19
SH2B2	1.23034e-22	0.00256362	0.357	0.515	2.46067e-19
TNFRSF1B	1.24707e-22	-0.0246153	0.734	0.853	2.49414e-19
ZNF185	1.32141e-22	0.00142192	0.563	0.715	2.64283e-19
ITGA6	1.35949e-22	0.0108088	0.558	0.698	2.71898e-19
TRBV5-1	1.46751e-22	0.243143	0.5	0.644	2.93501e-19
HIST1H2BF	1.51541e-22	-0.00235636	0.504	0.661	3.03083e-19
R3HDM4	1.55268e-22	-0.00491358	0.721	0.835	3.10536e-19
OAS3	1.59699e-22	-0.0352105	0.506	0.662	3.19397e-19
PELI1	1.60173e-22	0.0634162	0.518	0.644	3.20346e-19
GNG7	1.72942e-22	-0.00248054	0.329	0.485	3.45884e-19
SERTAD3	1.88889e-22	0.0363612	0.606	0.739	3.77778e-19
CYB561A3	2.0626e-22	0.0220503	0.551	0.691	4.12521e-19
CITED2	2.17778e-22	0.0505164	0.827	0.917	4.35555e-19
SAT1	2.23515e-22	-0.0252455	0.869	0.95	4.47029e-19
MAX	2.25372e-22	0.000876536	0.795	0.894	4.50743e-19
BST1	2.30353e-22	-0.00151876	0.324	0.479	4.60706e-19
SLC25A39	2.85645e-22	0.0288058	0.704	0.818	5.71289e-19
OSM	3.62055e-22	-0.0104765	0.545	0.693	7.24111e-19
RILPL2	3.7875e-22	-0.000634685	0.55	0.683	7.575e-19
SULT1A1	4.04891e-22	0.0100864	0.513	0.662	8.09783e-19
S1PR3	4.48906e-22	-0.000109049	0.374	0.527	8.97812e-19
TREML1	4.53256e-22	-0.00232114	0.468	0.624	9.06513e-19
PSAP	4.64367e-22	-0.0105029	0.767	0.869	9.28734e-19
PGLS	5.34497e-22	-0.0497522	0.734	0.853	1.06899e-18
SELENOS	6.21781e-22	-0.00486586	0.694	0.817	1.24356e-18
ZFHX3	7.36101e-22	-0.00632452	0.396	0.553	1.4722e-18
TRAV29DV5	7.76713e-22	-0.028894	0.534	0.685	1.55343e-18
AC013264.1	9.16988e-22	-0.0248383	0.675	0.81	1.83398e-18
PSTPIP2	9.49014e-22	-0.00286691	0.568	0.717	1.89803e-18
EPB41L2	1.03443e-21	0.00232132	0.473	0.625	2.06886e-18
C3orf14	1.08824e-21	-0.022734	0.584	0.731	2.17648e-18
SEL1L3	1.15402e-21	-0.0111548	0.67	0.805	2.30803e-18
IL7R	1.33115e-21	0.0191881	0.919	0.977	2.6623e-18
AC004817.3	1.40441e-21	-0.00281937	0.559	0.708	2.80882e-18
HIST1H2BC	1.48769e-21	0.0153663	0.541	0.687	2.97539e-18
CDK14	1.57772e-21	-0.00189917	0.349	0.503	3.15543e-18
TFRC	1.67602e-21	-0.0294107	0.545	0.694	3.35204e-18
RAB34	1.75601e-21	-0.012075	0.579	0.726	3.51201e-18
TRAV26-1	1.83189e-21	0.0383474	0.422	0.569	3.66377e-18
DAPK1	1.87438e-21	-0.000864072	0.207	0.346	3.74876e-18
SIDT2	1.89159e-21	-0.00411081	0.462	0.613	3.78318e-18
GPR183	2.00317e-21	0.070495	0.784	0.878	4.00634e-18
TGFBR3	2.38661e-21	-0.0350832	0.739	0.859	4.77323e-18
TOB1	2.44944e-21	-0.0581432	0.619	0.751	4.89887e-18
ARMH1	2.47691e-21	0.0221558	0.384	0.52	4.95381e-18
IGFBP4	2.7584e-21	-0.0170317	0.646	0.785	5.51679e-18
TBX21	3.02251e-21	-0.00151931	0.731	0.848	6.04503e-18
SPIB	3.26917e-21	-0.00146852	0.258	0.403	6.53835e-18
ITK	3.29359e-21	-0.0371981	0.775	0.884	6.58718e-18
STAP1	3.31299e-21	0.00318897	0.425	0.572	6.62598e-18
OAS1	3.33419e-21	0.0242254	0.658	0.79	6.66837e-18
CHI3L2	3.56802e-21	0.0765247	0.711	0.829	7.13604e-18
VIM-AS1	3.68334e-21	0.0198098	0.673	0.801	7.36668e-18
PDLIM1	4.55476e-21	-0.0131396	0.665	0.8	9.10951e-18
GLUL	5.39141e-21	-0.0411383	0.587	0.73	1.07828e-17
CD33	5.98989e-21	0.00013639	0.251	0.389	1.19798e-17
FERMT3	6.17799e-21	-0.0697886	0.768	0.88	1.2356e-17
PLIN3	6.29818e-21	-0.0112464	0.613	0.754	1.25964e-17
HIST1H3D	6.53492e-21	0.0252441	0.701	0.821	1.30698e-17
LINC02762	7.41193e-21	-0.0125673	0.314	0.463	1.48239e-17
MMP23B	7.56313e-21	0.0173215	0.506	0.65	1.51263e-17
TSPAN18	7.61112e-21	-0.000885685	0.455	0.605	1.52222e-17
CYP4F22	7.64887e-21	-0.00967032	0.458	0.61	1.52977e-17
MYOF	7.69252e-21	-0.00024716	0.221	0.359	1.5385e-17
SNX2	8.58821e-21	0.0186805	0.685	0.803	1.71764e-17
FAM210B	9.27149e-21	0.00390142	0.58	0.719	1.8543e-17
MYB	1.32505e-20	0.0111735	0.472	0.619	2.6501e-17
UTS2	1.58015e-20	-0.0488638	0.516	0.469	3.1603e-17
IFI6	2.24979e-20	-0.0418365	0.717	0.84	4.49958e-17
TRAV6	2.25109e-20	-0.020924	0.486	0.636	4.50217e-17
TRIB1	2.56135e-20	-0.00726559	0.434	0.585	5.1227e-17
LTBR	2.65008e-20	0.00017637	0.146	0.268	5.30016e-17
TCN2	3.19982e-20	-0.000118907	0.335	0.483	6.39964e-17
LINC00892	3.42117e-20	-0.0377228	0.649	0.782	6.84233e-17
SLC2A3	3.4776e-20	-0.0661529	0.805	0.902	6.9552e-17
AGPAT5	3.80368e-20	0.0286486	0.537	0.677	7.60737e-17
TFDP2	3.98731e-20	-0.060647	0.532	0.677	7.97463e-17
RAPH1	4.13164e-20	-0.0035321	0.377	0.526	8.26327e-17
AC092821.3	4.18412e-20	0.00138354	0.538	0.68	8.36823e-17
KLRG1	4.48635e-20	0.0150128	0.905	0.969	8.9727e-17
CTSD	4.73656e-20	-0.0802185	0.776	0.882	9.47312e-17
ST6GALNAC4	4.80958e-20	0.0135831	0.548	0.687	9.61917e-17
AC025164.1	4.81849e-20	-0.00271088	0.563	0.702	9.63698e-17
CD27	4.89429e-20	-0.0438509	0.888	0.961	9.78858e-17
C2orf88	5.08589e-20	-6.64206e-05	0.348	0.496	1.01718e-16
CTNNAL1	5.4267e-20	-0.0163141	0.618	0.756	1.08534e-16
ADAM28	5.99032e-20	-0.00204051	0.376	0.524	1.19806e-16
KLRD1	6.05251e-20	-0.0499242	0.726	0.846	1.2105e-16
NBPF19	6.28103e-20	-0.0180071	0.651	0.782	1.25621e-16
CFD	6.39868e-20	-0.00277474	0.442	0.59	1.27974e-16
TOX	6.47287e-20	0.00401513	0.621	0.75	1.29457e-16
TPM4	6.65642e-20	-0.0165186	0.568	0.697	1.33128e-16
MAP2K3	7.36048e-20	-0.0272657	0.705	0.827	1.4721e-16
RASGRP4	7.64401e-20	-0.00164089	0.26	0.4	1.5288e-16
PPP1R15A	7.69034e-20	-0.0211353	0.94	0.987	1.53807e-16
IER3	7.85762e-20	0.0586914	0.617	0.737	1.57152e-16
SMIM14	9.18213e-20	-0.0303637	0.67	0.8	1.83643e-16
TRAV8-3	9.30276e-20	0.0565393	0.554	0.688	1.86055e-16
XCL1	1.08916e-19	0.0381785	0.636	0.767	2.17833e-16
ATP2B1	1.14145e-19	0.0138843	0.706	0.819	2.28291e-16
C1orf21	1.14668e-19	-0.0213215	0.707	0.829	2.29336e-16
IFNGR1	1.15987e-19	-0.010028	0.696	0.815	2.31975e-16
HIST1H2AC	1.23366e-19	-0.0109571	0.622	0.757	2.46731e-16
TOX2	1.27103e-19	-0.00890104	0.392	0.538	2.54207e-16
RNPEP	1.38433e-19	0.0111537	0.548	0.684	2.76866e-16
MX2	1.42647e-19	0.00993206	0.585	0.714	2.85294e-16
TESC	1.53506e-19	-0.0173806	0.641	0.771	3.07012e-16
TRAV25	1.64063e-19	0.0208643	0.392	0.536	3.28126e-16
CD247	1.7683e-19	-0.0549331	0.858	0.941	3.53661e-16
PPM1N	1.86444e-19	0.00825567	0.5	0.641	3.72889e-16
LAP3	1.88828e-19	-0.0249422	0.527	0.665	3.77656e-16
CD8B	1.93042e-19	0.0824176	0.909	0.965	3.86084e-16
CNPY3	2.21949e-19	0.00827122	0.726	0.829	4.43898e-16
TRBV6-2	2.28342e-19	-0.062732	0.474	0.621	4.56684e-16
RBM38	2.36174e-19	0.025761	0.719	0.811	4.72348e-16
ANPEP	2.40645e-19	1.22841e-05	0.297	0.439	4.8129e-16
HBQ1	2.56138e-19	-0.00263467	0.44	0.584	5.12276e-16
COL6A2	2.60158e-19	0.0288774	0.519	0.644	5.20316e-16
CD79A	2.62017e-19	-0.00897003	0.358	0.502	5.24034e-16
TRADD	2.71964e-19	-0.0602532	0.764	0.872	5.43929e-16
C1QA	2.98646e-19	-0.000136786	0.28	0.42	5.97292e-16
PTPN12	2.99439e-19	-0.0227365	0.663	0.792	5.98878e-16
GNPTAB	3.02926e-19	0.016676	0.648	0.77	6.05851e-16
RBBP8	3.16313e-19	-0.0019844	0.607	0.744	6.32626e-16
MYADM	3.27154e-19	0.0824382	0.934	0.978	6.54308e-16
DYNLL1	4.00672e-19	0.0419554	0.843	0.921	8.01344e-16
TRAV16	4.15704e-19	-0.0145411	0.607	0.743	8.31408e-16
CLU	4.38726e-19	-0.00847838	0.611	0.746	8.77453e-16
ARHGAP15	4.96346e-19	0.0164739	0.803	0.884	9.92692e-16
FCER2	5.16442e-19	-0.00145162	0.265	0.402	1.03288e-15
LINC01588	5.22265e-19	0.0105584	0.579	0.715	1.04453e-15
RXRA	5.63193e-19	-0.0015426	0.637	0.769	1.12639e-15
PGRMC1	5.84469e-19	-0.0243466	0.563	0.702	1.16894e-15
KYNU	6.59063e-19	0.000668385	0.19	0.313	1.31813e-15
BEST1	6.68181e-19	-0.00953262	0.439	0.581	1.33636e-15
HIST1H1A	6.81433e-19	0.00304392	0.528	0.668	1.36287e-15
SLC24A4	6.92616e-19	1.32624e-05	0.221	0.351	1.38523e-15
CXorf21	7.03254e-19	0.0021842	0.291	0.429	1.40651e-15
LPCAT1	7.8427e-19	-0.0357104	0.73	0.846	1.56854e-15
CLEC11A	7.89181e-19	-0.0109799	0.333	0.475	1.57836e-15
CMTM6	8.22508e-19	0.0063896	0.735	0.838	1.64502e-15
NCR3	8.89911e-19	-0.016033	0.474	0.61	1.77982e-15
PLEKHF1	9.68254e-19	-0.0160442	0.646	0.775	1.93651e-15
AP000547.3	1.00156e-18	0.00402409	0.311	0.445	2.00311e-15
PHACTR1	1.00198e-18	0.00132353	0.213	0.342	2.00396e-15
GATA3	1.06095e-18	0.00602452	0.8	0.892	2.12191e-15
DOK2	1.0762e-18	-0.0348808	0.81	0.903	2.15239e-15
ADA2	1.11733e-18	-0.00907643	0.693	0.811	2.23466e-15
NPDC1	1.156e-18	0.0186608	0.573	0.697	2.312e-15
GNLY	1.15753e-18	-0.483008	0.673	0.798	2.31507e-15
TLR9	1.28164e-18	-0.00114979	0.339	0.481	2.56329e-15
SLC43A2	1.30852e-18	-0.000446512	0.56	0.698	2.61704e-15
SWAP70	1.35523e-18	-0.00220881	0.579	0.716	2.71046e-15
ASRGL1	1.36081e-18	0.00156942	0.411	0.555	2.72162e-15
SPTSSB	1.39641e-18	0.000332853	0.113	0.219	2.79283e-15
GAS7	1.49379e-18	-0.00528576	0.607	0.741	2.98759e-15
CHN1	1.55564e-18	0.00687951	0.435	0.578	3.11127e-15
APOBEC3G	1.56739e-18	-0.0244817	0.84	0.923	3.13477e-15
SYCP2	1.57201e-18	0.00782415	0.533	0.671	3.14402e-15
TYROBP	1.70994e-18	-0.00425409	0.667	0.793	3.41987e-15
GRK2	2.13477e-18	-0.0279144	0.688	0.809	4.26953e-15
ATG3	2.17298e-18	-0.0220959	0.683	0.8	4.34596e-15
IATPR	2.40616e-18	-0.00927205	0.444	0.587	4.81232e-15
TRAT1	2.4706e-18	0.0457286	0.69	0.793	4.94119e-15
LRP1	2.70372e-18	0.00290746	0.473	0.612	5.40744e-15
SEMA7A	2.82906e-18	-0.000940263	0.52	0.659	5.65811e-15
PDE4D	3.14387e-18	0.00399513	0.547	0.667	6.28775e-15
ADM	4.01849e-18	0.000221389	0.136	0.243	8.03698e-15
PERP	5.2247e-18	-0.013658	0.611	0.741	1.04494e-14
PEA15	6.17113e-18	0.00977669	0.592	0.721	1.23423e-14
CRTAP	7.2975e-18	-0.00873649	0.569	0.695	1.4595e-14
MAP3K7CL	7.43815e-18	0.019741	0.487	0.621	1.48763e-14
MKI67	8.07603e-18	0.00532549	0.6	0.732	1.61521e-14
SKAP2	9.01848e-18	-0.0314309	0.732	0.844	1.8037e-14
TRBC2	9.97735e-18	-0.0339775	0.93	0.982	1.99547e-14
IMPA2	1.0078e-17	-0.00991624	0.465	0.605	2.0156e-14
CTNNA1	1.01691e-17	-0.0290027	0.608	0.739	2.03383e-14
FCMR	1.06283e-17	-0.00753497	0.879	0.949	2.12567e-14
EBF1	1.11947e-17	3.03967e-05	0.219	0.345	2.23894e-14
CD151	1.19821e-17	0.00607231	0.523	0.652	2.39643e-14
TKT	1.22414e-17	-0.0178094	0.717	0.825	2.44828e-14
VSTM1	1.22463e-17	-0.000593839	0.359	0.497	2.44926e-14
CTSZ	1.40378e-17	-0.0411792	0.529	0.664	2.80756e-14
CTSH	1.56732e-17	-0.0148741	0.606	0.737	3.13464e-14
NINJ1	1.67693e-17	0.00533902	0.677	0.788	3.35386e-14
LINC00861	1.75273e-17	-0.0656192	0.792	0.889	3.50547e-14
TRAV35	1.79627e-17	-0.0153984	0.464	0.603	3.59254e-14
IER2	1.83061e-17	0.0477356	0.964	0.995	3.66123e-14
PDLIM7	1.88045e-17	-0.00863494	0.459	0.598	3.76091e-14
TRGV2	2.05843e-17	0.0323696	0.483	0.609	4.11687e-14
TIMP1	2.17132e-17	-0.0723281	0.569	0.699	4.34264e-14
MT-ND6	2.2187e-17	0.000540515	0.879	0.947	4.4374e-14
TLE3	2.28999e-17	0.0130989	0.605	0.732	4.57999e-14
PPP2R5C	2.41098e-17	-0.0878438	0.857	0.936	4.82196e-14
RUNX3	2.4332e-17	0.00317158	0.698	0.803	4.86639e-14
RUNX2	2.48308e-17	0.0164858	0.668	0.785	4.96615e-14
AIF1	3.01982e-17	0.00612138	0.54	0.672	6.03964e-14
PLP2	3.32505e-17	0.0111977	0.794	0.883	6.6501e-14
GNA15	3.70757e-17	-0.00886668	0.342	0.479	7.41513e-14
ADAMTS1	4.28907e-17	0.00258139	0.264	0.391	8.57814e-14
MT2A	4.45035e-17	0.110263	0.819	0.891	8.90069e-14
BACE2	4.66976e-17	0.000843403	0.202	0.275	9.33952e-14
TCIRG1	4.78713e-17	-0.0665472	0.667	0.788	9.57425e-14
TRGV7	5.13278e-17	0.00574454	0.578	0.708	1.02656e-13
RNF130	5.16786e-17	-0.00701644	0.547	0.677	1.03357e-13
CD7	5.18243e-17	-0.0793757	0.891	0.959	1.03649e-13
TRBV23-1	5.62561e-17	0.0170482	0.435	0.57	1.12512e-13
PTPRE	5.65955e-17	-0.00328633	0.659	0.777	1.13191e-13
TENT5C	6.28807e-17	-0.00810188	0.822	0.9	1.25761e-13
SMARCD3	6.3942e-17	0.00284886	0.409	0.543	1.27884e-13
CENPJ	7.03871e-17	-0.00612908	0.26	0.387	1.40774e-13
TRBV12-3	7.26873e-17	0.0077427	0.368	0.504	1.45375e-13
LINC01857	7.61632e-17	-0.00138524	0.115	0.218	1.52326e-13
UBE2R2	7.93414e-17	-0.0196915	0.613	0.739	1.58683e-13
GP1BA	8.18337e-17	-0.000553525	0.29	0.387	1.63667e-13
RGS9	8.84624e-17	-0.0183524	0.518	0.652	1.76925e-13
SCGB3A1	8.9244e-17	-0.0141779	0.304	0.435	1.78488e-13
SH3BGRL2	9.66334e-17	-0.00829912	0.279	0.409	1.93267e-13
MTMR11	9.71993e-17	-0.000260199	0.152	0.262	1.94399e-13
CTSA	1.02288e-16	0.00317973	0.684	0.793	2.04576e-13
HOPX	1.1119e-16	-0.0810137	0.8	0.896	2.2238e-13
METRNL	1.37725e-16	0.0474363	0.437	0.548	2.7545e-13
IFNG	1.56601e-16	-0.00141532	0.737	0.843	3.13202e-13
ARHGAP24	1.69549e-16	-0.00215844	0.314	0.446	3.39098e-13
C19orf33	1.87573e-16	-0.000450528	0.48	0.574	3.75147e-13
HBEGF	1.97778e-16	-0.00275217	0.401	0.536	3.95555e-13
TRBV6-5	1.99003e-16	-0.101984	0.409	0.544	3.98006e-13
TMEM107	1.99203e-16	-0.0470617	0.614	0.74	3.98406e-13
H1FX	2.04121e-16	-0.0101388	0.69	0.791	4.08242e-13
AC096667.1	2.04492e-16	-0.000252721	0.333	0.44	4.08984e-13
TRAV23DV6	2.09544e-16	0.059564	0.523	0.652	4.19089e-13
LDHB	2.31442e-16	-0.0290699	0.951	0.99	4.62884e-13
ZYX	2.4288e-16	-0.0490372	0.823	0.908	4.8576e-13
AC245014.3	2.44833e-16	-0.0184867	0.496	0.629	4.89666e-13
AC090152.1	2.45421e-16	0.0145285	0.714	0.825	4.90842e-13
FCGRT	2.51204e-16	0.0166344	0.473	0.593	5.02407e-13
SCN1B	2.65742e-16	-0.00795176	0.446	0.576	5.31484e-13
SLC9A7	3.01865e-16	0.00234635	0.394	0.528	6.03731e-13
VSIR	3.20834e-16	-0.0325302	0.817	0.902	6.41667e-13
MIR155HG	3.38215e-16	-0.00287232	0.51	0.642	6.76429e-13
TRGV9	3.57119e-16	-0.00727784	0.638	0.76	7.14239e-13
HIST1H2BJ	3.85792e-16	0.0107529	0.509	0.639	7.71583e-13
LGALSL	3.92257e-16	0.00153503	0.283	0.408	7.84513e-13
MFSD1	4.08057e-16	-0.041318	0.562	0.691	8.16115e-13
TRBV25-1	4.76533e-16	-0.0491841	0.449	0.58	9.53066e-13
CXCL3	5.0144e-16	-8.64483e-05	0.403	0.536	1.00288e-12
NCF2	5.16045e-16	-0.00900077	0.471	0.604	1.03209e-12
SELL	6.15597e-16	-0.0511708	0.742	0.845	1.23119e-12
CDCA7L	6.40495e-16	-0.0128599	0.384	0.516	1.28099e-12
KLRC4	6.59979e-16	0.000416967	0.704	0.808	1.31996e-12
TIGIT	7.249e-16	-0.0121655	0.8	0.89	1.4498e-12
SPI1	8.03526e-16	0.000201093	0.437	0.569	1.60705e-12
BTG2	8.2308e-16	-0.0017442	0.955	0.99	1.64616e-12
GZMH	8.32943e-16	-0.0329591	0.841	0.923	1.66589e-12
FOLR3	8.7422e-16	0.000350034	0.051	0.127	1.74844e-12
NAP1L1	9.97236e-16	-0.0171195	0.789	0.877	1.99447e-12
CDC42EP2	1.04719e-15	0.000742962	0.255	0.376	2.09438e-12
SULF2	1.15895e-15	0.00489674	0.339	0.467	2.31791e-12
HGD	1.1728e-15	-0.00141846	0.333	0.462	2.3456e-12
LMO2	1.63214e-15	-0.000845861	0.176	0.286	3.26429e-12
UCP2	1.67073e-15	-0.0485442	0.948	0.989	3.34146e-12
IGHG1	1.82178e-15	-0.00497968	0.135	0.236	3.64356e-12
KLRC2	1.82577e-15	-0.0094621	0.748	0.85	3.65154e-12
FBXO7	1.89239e-15	-0.00141967	0.712	0.806	3.78478e-12
MS4A6A	1.90635e-15	0.00241597	0.407	0.535	3.8127e-12
TUBA1A	1.99991e-15	-0.00855364	0.941	0.984	3.99981e-12
INKA1	2.06265e-15	0.00168447	0.284	0.407	4.1253e-12
SENCR	2.59941e-15	-0.00609733	0.372	0.501	5.19881e-12
ITGAM	2.82955e-15	-0.0255494	0.633	0.751	5.6591e-12
ITGB1	2.83319e-15	-0.0132592	0.77	0.862	5.66638e-12
AL133415.1	2.8514e-15	0.0198905	0.524	0.643	5.7028e-12
AL627171.2	3.02635e-15	-0.0348862	0.457	0.587	6.0527e-12
ID2	3.24345e-15	0.0651569	0.805	0.886	6.48691e-12
GRINA	3.45235e-15	0.0374254	0.629	0.738	6.90471e-12
ADRB2	3.74733e-15	0.00711569	0.75	0.848	7.49466e-12
PTGDS	4.35677e-15	-0.00247014	0.609	0.73	8.71354e-12
CNTLN	5.24893e-15	-0.007116	0.299	0.422	1.04979e-11
HES1	5.82887e-15	-0.000350903	0.348	0.474	1.16577e-11
YBX3	5.8541e-15	0.0373324	0.679	0.777	1.17082e-11
MYO1F	6.21723e-15	-0.0398507	0.803	0.889	1.24345e-11
AD000090.1	6.54592e-15	0.00175241	0.265	0.384	1.30918e-11
GLIPR2	6.76815e-15	-0.0640376	0.7	0.809	1.35363e-11
NCAPG2	7.01266e-15	-0.000369727	0.487	0.615	1.40253e-11
HIST1H1B	7.53868e-15	0.0162166	0.468	0.59	1.50774e-11
CD8A	7.75823e-15	0.0750855	0.934	0.977	1.55165e-11
LAT2	7.81839e-15	-0.00567816	0.371	0.496	1.56368e-11
NAGK	7.94304e-15	0.00838721	0.588	0.705	1.58861e-11
LATS2	9.59207e-15	0.00190327	0.41	0.535	1.91841e-11
BCL2L1	9.59654e-15	0.000134166	0.628	0.741	1.91931e-11
MCOLN1	1.04893e-14	-0.0376027	0.485	0.61	2.09786e-11
E2F5	1.05639e-14	-0.00268551	0.339	0.465	2.11278e-11
CD70	1.0986e-14	-0.0039298	0.727	0.832	2.19721e-11
HSPA5	1.18336e-14	0.0306333	0.901	0.952	2.36673e-11
SMIM1	1.30312e-14	-0.00195475	0.433	0.56	2.60625e-11
ANKRD9	1.3572e-14	-0.00186985	0.379	0.506	2.7144e-11
S100A9	1.36764e-14	-0.00264226	0.406	0.533	2.73527e-11
PDXK	1.40126e-14	0.0102062	0.55	0.667	2.80252e-11
SMPD3	1.43409e-14	0.00244331	0.53	0.654	2.86819e-11
ZFP36L1	1.51542e-14	-0.0201338	0.873	0.939	3.03084e-11
PALLD	1.85256e-14	-0.000579891	0.449	0.575	3.70511e-11
TSPOAP1	2.2389e-14	0.0198883	0.667	0.774	4.47779e-11
POP1	2.76591e-14	-0.000381941	0.532	0.654	5.53182e-11
SMCO4	2.96508e-14	-0.00326755	0.342	0.466	5.93016e-11
GNG5	3.02029e-14	0.00539113	0.855	0.924	6.04059e-11
SSX2IP	3.06874e-14	-0.00847268	0.477	0.602	6.13748e-11
USP10	3.09594e-14	-0.0301069	0.611	0.725	6.19188e-11
AK5	3.30483e-14	-0.0156946	0.367	0.491	6.60966e-11
LTB4R	3.49426e-14	0.00154043	0.55	0.671	6.98853e-11
MSC	3.5476e-14	-0.00803814	0.672	0.782	7.09521e-11
LRRK2	3.95655e-14	0.00117369	0.299	0.415	7.91309e-11
TRBV5-6	4.49254e-14	0.0139867	0.565	0.684	8.98508e-11
MEFV	4.6564e-14	2.88334e-05	0.115	0.208	9.3128e-11
ETV6	4.82815e-14	-0.0142671	0.565	0.685	9.6563e-11
CD40	5.16386e-14	-0.0136025	0.394	0.516	1.03277e-10
DAPP1	5.18489e-14	-0.0126989	0.573	0.693	1.03698e-10
C19orf38	5.19932e-14	-0.00542129	0.32	0.44	1.03986e-10
HNRNPLL	5.30391e-14	0.0242206	0.733	0.825	1.06078e-10
TNFRSF9	5.97439e-14	-0.00785381	0.555	0.674	1.19488e-10
LKAAEAR1	6.21321e-14	0.000419507	0.331	0.449	1.24264e-10
EGR2	7.17941e-14	-0.000858449	0.612	0.728	1.43588e-10
TRAC	7.88745e-14	-0.00559426	0.863	0.932	1.57749e-10
TENT5A	9.33434e-14	-0.0120501	0.407	0.526	1.86687e-10
RGS18	9.70694e-14	-0.00291043	0.379	0.501	1.94139e-10
ARPC5	1.00224e-13	-0.0852233	0.883	0.948	2.00449e-10
CDK2AP1	1.13792e-13	-0.00734916	0.556	0.675	2.27585e-10
SGMS2	1.15208e-13	-9.30166e-05	0.208	0.315	2.30415e-10
CLEC4A	1.17721e-13	0.00108047	0.162	0.26	2.35441e-10
MIR4435-2HG	1.26691e-13	-0.0253097	0.657	0.767	2.53382e-10
QKI	1.32435e-13	0.00257418	0.623	0.735	2.6487e-10
CPPED1	1.4e-13	-0.000538949	0.613	0.726	2.8e-10
APOBR	1.48109e-13	-0.0130226	0.561	0.679	2.96217e-10
CD200	1.59597e-13	0.00454442	0.357	0.475	3.19195e-10
IL17RA	1.67573e-13	0.0110114	0.699	0.794	3.35146e-10
EZR	1.83077e-13	0.0632044	0.888	0.935	3.66154e-10
ANXA4	1.91417e-13	-0.00560519	0.667	0.774	3.82834e-10
TRAV19	1.94518e-13	0.103361	0.551	0.659	3.89036e-10
GYPC	1.96412e-13	-0.0613579	0.877	0.94	3.92824e-10
BRI3	2.01246e-13	-0.00655263	0.451	0.564	4.02493e-10
SPOCK2	2.05088e-13	-0.0371251	0.882	0.943	4.10176e-10
AL138963.4	2.05497e-13	0.0244877	0.777	0.863	4.10993e-10
STX7	2.74831e-13	-0.017101	0.659	0.768	5.49662e-10
ILK	2.88866e-13	-0.0243548	0.764	0.855	5.77732e-10
CD69	3.88554e-13	0.0509395	0.974	0.998	7.77108e-10
WDFY4	3.94386e-13	1.69325e-06	0.168	0.265	7.88772e-10
HBG2	4.05524e-13	0.00651221	0.412	0.526	8.11048e-10
SCIMP	4.30394e-13	0.00329487	0.263	0.372	8.60788e-10
STAG3	4.74323e-13	0.0253417	0.565	0.676	9.48646e-10
TTC38	4.97613e-13	-0.0214111	0.629	0.74	9.95226e-10
ATP6V0C	5.10312e-13	0.00945428	0.92	0.963	1.02062e-09
BLVRB	5.55537e-13	-0.0331738	0.525	0.642	1.11107e-09
MTSS1	6.11445e-13	-0.0163858	0.572	0.686	1.22289e-09
MARCH1	6.15578e-13	-0.00119877	0.348	0.465	1.23116e-09
HIST1H2BK	6.25874e-13	0.00379443	0.506	0.623	1.25175e-09
LINC02384	6.33e-13	-0.040953	0.623	0.72	1.266e-09
CD38	6.52806e-13	-0.00832882	0.614	0.725	1.30561e-09
LY96	7.43141e-13	-0.00325666	0.427	0.546	1.48628e-09
SETBP1	9.7255e-13	-0.00401448	0.516	0.633	1.9451e-09
TCF7	1.03745e-12	0.0254051	0.789	0.863	2.07491e-09
NELL2	1.14931e-12	0.0866734	0.681	0.764	2.29861e-09
ARID3A	1.29951e-12	0.000213498	0.405	0.523	2.59901e-09
LY6E	1.3861e-12	-0.0529449	0.922	0.971	2.7722e-09
TNFRSF13B	1.39798e-12	7.39173e-06	0.318	0.431	2.79596e-09
LYN	1.51945e-12	0.00253439	0.502	0.616	3.03891e-09
EXOC3L1	1.52043e-12	-1.96906e-05	0.321	0.435	3.04085e-09
TPST2	1.57623e-12	0.00024405	0.803	0.881	3.15245e-09
IGKV3-15	1.69163e-12	-0.00957657	0.31	0.422	3.38326e-09
FGD4	1.74957e-12	0.0010265	0.281	0.389	3.49914e-09
ANXA1	1.90083e-12	0.0930374	0.968	0.993	3.80166e-09
ISG15	2.17301e-12	-0.00902419	0.709	0.803	4.34602e-09
TRBV5-4	2.4514e-12	-0.0576795	0.539	0.653	4.9028e-09
TRBV21-1	2.66556e-12	-0.0502845	0.565	0.675	5.33111e-09
BRCA2	2.67118e-12	0.00301677	0.467	0.58	5.34237e-09
TNFAIP3	2.69882e-12	-0.0227975	0.966	0.993	5.39764e-09
UBE2J1	3.13021e-12	0.00803693	0.673	0.766	6.26041e-09
RRBP1	3.52466e-12	0.00307463	0.577	0.686	7.04933e-09
LGALS9	3.78998e-12	0.00272437	0.549	0.66	7.57997e-09
CRTAM	3.94996e-12	-0.0130345	0.667	0.767	7.89992e-09
AC007384.1	4.35885e-12	-0.00665908	0.56	0.669	8.71769e-09
PPT1	5.13444e-12	-0.0177854	0.555	0.662	1.02689e-08
KLRK1	5.92413e-12	0.0945699	0.908	0.947	1.18483e-08
ZNF683	6.15855e-12	-0.0327235	0.674	0.775	1.23171e-08
MZB1	6.23624e-12	0.00790848	0.456	0.564	1.24725e-08
IFITM10	6.41421e-12	-0.00229038	0.369	0.481	1.28284e-08
RAC1	7.11358e-12	-0.0313499	0.819	0.893	1.42272e-08
PLCG1	7.48503e-12	0.0203172	0.646	0.737	1.49701e-08
MARVELD1	7.98378e-12	-0.00550511	0.303	0.407	1.59676e-08
NEIL1	8.06327e-12	0.0211081	0.478	0.587	1.61265e-08
DENND3	8.13655e-12	-0.0135642	0.568	0.676	1.62731e-08
SAMHD1	8.28279e-12	0.0329783	0.831	0.891	1.65656e-08
ITGA4	8.67869e-12	-0.00278388	0.913	0.962	1.73574e-08
VMP1	8.93975e-12	-0.0244001	0.643	0.745	1.78795e-08
RAP1B	9.24928e-12	-0.0173712	0.908	0.957	1.84986e-08
TRBV18	9.37092e-12	0.00276006	0.374	0.485	1.87418e-08
FMNL2	1.01593e-11	-0.00294276	0.273	0.379	2.03187e-08
CTSB	1.1275e-11	-0.0260155	0.585	0.692	2.25501e-08
FRMD4B	1.15033e-11	-0.00261542	0.505	0.617	2.30065e-08
MAP1A	1.16096e-11	0.0049479	0.359	0.466	2.32192e-08
THEMIS	1.17449e-11	0.0305654	0.744	0.82	2.34899e-08
TRDC	1.2894e-11	-0.0155084	0.495	0.606	2.5788e-08
ATP6V0D1	1.42778e-11	0.00868519	0.69	0.779	2.85555e-08
HIST1H1C	1.44906e-11	0.018473	0.671	0.764	2.89811e-08
EREG	1.52775e-11	1.09963e-05	0.302	0.404	3.0555e-08
AL132709.8	1.55029e-11	-1.87121e-05	0.185	0.278	3.10057e-08
CENPE	1.55498e-11	0.00527912	0.45	0.562	3.10996e-08
CDH23	1.56772e-11	-0.000468199	0.41	0.519	3.13544e-08
HOTAIRM1	1.65827e-11	-0.0151111	0.599	0.704	3.31654e-08
FCGR2A	1.87524e-11	0.000379233	0.269	0.37	3.75048e-08
TPX2	1.8846e-11	0.00670339	0.379	0.488	3.7692e-08
TRBV24-1	1.92511e-11	-0.0487976	0.57	0.678	3.85023e-08
BPGM	1.93544e-11	-0.0270296	0.627	0.731	3.87088e-08
NFKBIA	1.95485e-11	0.0144753	0.985	0.999	3.90971e-08
RAB13	2.04894e-11	0.00279076	0.255	0.354	4.09789e-08
OASL	2.07903e-11	-0.00839197	0.698	0.793	4.15806e-08
ATP6V0A1	2.1287e-11	-0.00441266	0.303	0.41	4.2574e-08
TK1	2.42283e-11	-0.00525676	0.323	0.43	4.84567e-08
FKBP11	2.51396e-11	0.00666965	0.744	0.825	5.02793e-08
TSPAN5	2.5556e-11	0.00413498	0.673	0.77	5.11119e-08
XAF1	2.56687e-11	-0.0214333	0.729	0.816	5.13373e-08
IGLC3	2.58749e-11	-0.00164994	0.158	0.247	5.17497e-08
HK3	2.59072e-11	-3.51422e-05	0.128	0.2	5.18145e-08
PARVB	2.93913e-11	-0.0192447	0.591	0.697	5.87826e-08
HIST1H3H	3.07539e-11	0.0097764	0.472	0.579	6.15078e-08
GNB4	3.15648e-11	-0.00671929	0.217	0.313	6.31297e-08
RORA	3.42241e-11	-0.0370873	0.731	0.814	6.84483e-08
TRAV13-2	3.63239e-11	-0.016921	0.601	0.705	7.26477e-08
CTSS	3.75249e-11	-0.0607691	0.757	0.843	7.50499e-08
HLX	4.10821e-11	-0.000232502	0.153	0.238	8.21641e-08
KDM1B	4.21765e-11	0.00758529	0.566	0.672	8.4353e-08
EOMES	4.40245e-11	0.0364364	0.81	0.88	8.80489e-08
SH2B3	4.51993e-11	-0.0131397	0.601	0.705	9.03986e-08
TRAV4	4.56236e-11	-0.00630374	0.584	0.689	9.12472e-08
CAPNS1	4.86786e-11	-0.0239791	0.667	0.765	9.73572e-08
CD6	4.91768e-11	-0.0679981	0.756	0.841	9.83536e-08
RAB10	5.27636e-11	0.0370031	0.747	0.823	1.05527e-07
SNX10	5.34594e-11	-0.0271392	0.543	0.65	1.06919e-07
CEP78	5.34802e-11	-0.000255718	0.589	0.692	1.0696e-07
CD5	5.45874e-11	-0.0242918	0.782	0.859	1.09175e-07
MARCH8	5.53837e-11	-0.0244255	0.643	0.743	1.10767e-07
HP	5.68745e-11	-1.09761e-05	0.322	0.428	1.13749e-07
TXN	6.38457e-11	-0.0612868	0.78	0.859	1.27691e-07
GAA	7.07273e-11	0.0188472	0.513	0.614	1.41455e-07
AP5B1	7.08196e-11	-0.0193967	0.565	0.671	1.41639e-07
IFITM2	7.83584e-11	-0.040571	0.941	0.979	1.56717e-07
CD82	8.26377e-11	-0.050038	0.684	0.779	1.65275e-07
CD300LB	8.32182e-11	-0.0010461	0.266	0.366	1.66436e-07
G0S2	8.75271e-11	-0.00163834	0.186	0.277	1.75054e-07
S100A4	9.22965e-11	-0.00516418	0.938	0.979	1.84593e-07
ACTN4	1.0092e-10	-0.00829412	0.784	0.86	2.0184e-07
MPEG1	1.09342e-10	0.000327761	0.239	0.335	2.18684e-07
LMO4	1.1025e-10	-0.0393775	0.591	0.693	2.20501e-07
TRAV20	1.27525e-10	-0.0469506	0.605	0.707	2.55049e-07
PTTG1	1.32368e-10	-0.00403661	0.578	0.68	2.64736e-07
TRAV21	1.34591e-10	-0.0831057	0.546	0.651	2.69182e-07
TRAV1-2	1.46263e-10	0.010399	0.653	0.75	2.92526e-07
CYBB	1.48024e-10	-0.00561288	0.263	0.359	2.96049e-07
GSTO1	1.54823e-10	-0.0184203	0.695	0.784	3.09646e-07
CHP1	1.5998e-10	-0.000177746	0.583	0.683	3.19959e-07
ISG20	1.65829e-10	0.0338977	0.878	0.929	3.31658e-07
ZDHHC1	1.68036e-10	-0.000450278	0.233	0.323	3.36071e-07
IGKC	1.7071e-10	-0.00469381	0.256	0.355	3.41421e-07
NT5E	2.10031e-10	0.0324424	0.552	0.643	4.20061e-07
CTLA4	2.25496e-10	-0.0140797	0.507	0.612	4.50992e-07
AC245060.5	2.25542e-10	-0.00599249	0.448	0.554	4.51084e-07
NUP214	2.27926e-10	0.00783378	0.606	0.702	4.55851e-07
NRROS	2.5384e-10	0.00268729	0.534	0.637	5.0768e-07
LCP1	2.60698e-10	-0.0793173	0.949	0.984	5.21396e-07
LY6G6F	2.64944e-10	5.36297e-05	0.262	0.351	5.29889e-07
MCOLN3	2.82487e-10	7.29865e-05	0.324	0.427	5.64974e-07
C5AR1	2.90252e-10	0.00110305	0.235	0.33	5.80504e-07
CLIC2	2.92299e-10	-0.00254502	0.295	0.394	5.84597e-07
ALAS2	2.93892e-10	0.000137099	0.635	0.731	5.87783e-07
CD300E	2.93914e-10	-0.000582665	0.145	0.227	5.87828e-07
ARID5B	3.02805e-10	0.0421156	0.742	0.807	6.05611e-07
MPST	3.31815e-10	-0.0275226	0.573	0.675	6.63631e-07
PLEC	3.37765e-10	0.0137638	0.65	0.74	6.7553e-07
TRAV12-1	3.77686e-10	-0.0363991	0.581	0.682	7.55373e-07
KIF20B	4.23225e-10	-0.0356345	0.56	0.661	8.4645e-07
MAP3K1	5.00747e-10	-0.00309074	0.513	0.612	1.00149e-06
ZNF106	6.02555e-10	-0.0395723	0.609	0.706	1.20511e-06
ARAP1	6.09269e-10	0.0152158	0.44	0.538	1.21854e-06
NCR1	6.22444e-10	-0.0199021	0.494	0.592	1.24489e-06
AC012236.1	6.3945e-10	-6.12359e-07	0.429	0.533	1.2789e-06
CHST15	6.59461e-10	-1.11356e-05	0.154	0.236	1.31892e-06
CBFA2T3	6.84347e-10	4.82372e-05	0.191	0.278	1.36869e-06
RNF11	6.98292e-10	0.0155621	0.628	0.716	1.39658e-06
AL445524.1	7.72364e-10	-0.000240068	0.427	0.53	1.54473e-06
BCL11A	8.25241e-10	0.000106798	0.1	0.17	1.65048e-06
FCRL3	8.28854e-10	0.014209	0.717	0.801	1.65771e-06
THEMIS2	8.77568e-10	-0.0322235	0.495	0.597	1.75514e-06
TMEM91	1.01595e-09	0.0120055	0.408	0.508	2.03189e-06
ANXA5	1.0353e-09	-0.0612039	0.83	0.897	2.07059e-06
IRAK3	1.04772e-09	-0.00153213	0.254	0.348	2.09545e-06
IGFBP6	1.04863e-09	0.00696246	0.53	0.63	2.09725e-06
STAM-AS1	1.04911e-09	0.00159368	0.508	0.609	2.09822e-06
CARD19	1.06581e-09	-0.0415117	0.541	0.641	2.13163e-06
JCHAIN	1.07911e-09	-0.00241206	0.468	0.569	2.15821e-06
S1PR1	1.1526e-09	-0.0134163	0.794	0.863	2.3052e-06
SIRPB1	1.32382e-09	-0.00382239	0.34	0.439	2.64765e-06
TRBV11-2	1.35604e-09	-0.0260549	0.595	0.692	2.71208e-06
GNS	1.38138e-09	0.00820373	0.525	0.624	2.76275e-06
CD300C	1.38515e-09	-0.000904357	0.239	0.33	2.7703e-06
PRF1	1.48366e-09	-0.048333	0.886	0.94	2.96733e-06
TAGLN2	1.61059e-09	-0.0564263	0.976	0.997	3.22118e-06
NLRP12	1.71008e-09	-0.000273563	0.279	0.357	3.42015e-06
BCL3	1.76824e-09	0.0039861	0.573	0.664	3.53647e-06
FCAR	1.98335e-09	0.00167023	0.272	0.36	3.9667e-06
PGD	1.99357e-09	-0.00101163	0.653	0.741	3.98714e-06
PGM2L1	2.13559e-09	0.0128873	0.596	0.69	4.27118e-06
FKBP1A	2.14344e-09	0.00855988	0.739	0.808	4.28689e-06
CMC1	2.23028e-09	0.0814837	0.868	0.919	4.46056e-06
VIM	2.32368e-09	0.0136989	0.979	0.998	4.64736e-06
JAG1	2.39691e-09	-3.732e-05	0.329	0.426	4.79382e-06
CTSC	2.46402e-09	0.000961941	0.88	0.934	4.92804e-06
FANK1	2.50221e-09	0.000380618	0.122	0.185	5.00442e-06
HLA-DRA	2.50568e-09	-0.055362	0.698	0.687	5.01135e-06
DST	2.53094e-09	0.000802791	0.25	0.34	5.06189e-06
MARCH2	2.58318e-09	0.00073929	0.522	0.618	5.16636e-06
TCF7L2	2.68641e-09	0.00480872	0.527	0.623	5.37283e-06
CST3	2.82841e-09	0.00427533	0.666	0.755	5.65683e-06
NR1D1	2.86597e-09	-0.00724759	0.591	0.686	5.73193e-06
CUX1	2.89688e-09	-0.00982654	0.608	0.7	5.79376e-06
RHOC	3.0915e-09	-0.0120985	0.689	0.773	6.183e-06
IKZF3	3.59439e-09	-0.00927811	0.797	0.864	7.18878e-06
GLIPR1	3.60086e-09	-0.00947738	0.824	0.886	7.20173e-06
RAB31	3.74673e-09	-0.000434199	0.267	0.359	7.49345e-06
TRBV3-1	3.8156e-09	0.0484468	0.538	0.632	7.63121e-06
FOS	3.98104e-09	0.0727351	0.982	0.998	7.96208e-06
GRAP2	4.06647e-09	-0.0426039	0.664	0.753	8.13294e-06
TRDV1	4.21064e-09	-0.0292499	0.481	0.58	8.42128e-06
PRDM1	4.28871e-09	-0.0646799	0.672	0.76	8.57743e-06
ZEB2	4.32801e-09	-0.0244779	0.721	0.801	8.65602e-06
SAMD3	4.44172e-09	0.0571686	0.815	0.869	8.88345e-06
BAZ2B	4.46786e-09	0.00234192	0.604	0.696	8.93572e-06
NID1	4.65459e-09	-0.000250586	0.327	0.415	9.30919e-06
AMPD2	5.19364e-09	0.00403705	0.596	0.688	1.03873e-05
BID	5.45549e-09	-0.0258384	0.61	0.703	1.0911e-05
MYD88	5.4683e-09	-0.0116663	0.593	0.684	1.09366e-05
TST	7.21138e-09	0.00166835	0.405	0.502	1.44228e-05
HSPA6	7.47019e-09	-0.0015594	0.459	0.556	1.49404e-05
ST6GALNAC1	7.49246e-09	0.000544328	0.334	0.429	1.49849e-05
VEGFA	7.50835e-09	0.00150782	0.261	0.181	1.50167e-05
STXBP2	7.83563e-09	-0.00965594	0.729	0.804	1.56713e-05
FASLG	8.29269e-09	0.0119358	0.596	0.688	1.65854e-05
AP2S1	1.00175e-08	0.00104391	0.757	0.828	2.0035e-05
INPP4B	1.0117e-08	-0.0661529	0.678	0.763	2.0234e-05
SLC16A3	1.08662e-08	0.0130179	0.6	0.687	2.17323e-05
CMIP	1.12962e-08	-0.037971	0.506	0.601	2.25924e-05
CCL3L1	1.34467e-08	-0.0336952	0.777	0.851	2.68934e-05
GPR65	1.35786e-08	-0.0131473	0.691	0.771	2.71571e-05
ACP5	1.44023e-08	-0.0394012	0.605	0.696	2.88045e-05
RPH3A	1.44121e-08	0.000186941	0.255	0.341	2.88242e-05
MTRNR2L8	1.57888e-08	-0.0691964	0.438	0.529	3.15776e-05
LILRA2	1.64408e-08	-0.00105541	0.135	0.207	3.28815e-05
LYAR	1.70565e-08	0.0789193	0.897	0.927	3.41129e-05
LINC01220	1.84161e-08	-0.00141867	0.292	0.382	3.68323e-05
SNX18	1.89073e-08	-0.00193946	0.507	0.6	3.78147e-05
NORAD	1.98106e-08	-0.0486151	0.623	0.712	3.96211e-05
AL513303.1	2.08335e-08	0.00946321	0.472	0.562	4.1667e-05
ALDOA	2.11341e-08	0.0321393	0.786	0.84	4.22681e-05
CEP290	2.21343e-08	-0.00462402	0.609	0.698	4.42687e-05
CDKN2D	2.29825e-08	0.0409041	0.757	0.814	4.59649e-05
HIP1	3.29143e-08	0.00704227	0.55	0.641	6.58286e-05
TRAV1-1	3.57138e-08	0.0197869	0.391	0.481	7.14276e-05
CLSPN	3.64016e-08	0.00791076	0.493	0.586	7.28031e-05
NBEAL2	3.65079e-08	-0.0382185	0.556	0.647	7.30158e-05
CDC42EP1	4.05208e-08	-0.000139007	0.105	0.17	8.10415e-05
CLEC4D	4.1002e-08	-4.81488e-05	0.102	0.163	8.2004e-05
RAB11FIP1	4.26067e-08	0.00113921	0.481	0.57	8.52134e-05
PPM1J	4.42784e-08	0.00255001	0.253	0.335	8.85568e-05
NUSAP1	4.47714e-08	0.00729438	0.293	0.38	8.95428e-05
FGL2	5.23588e-08	-0.0461853	0.653	0.701	0.000104718
SELP	5.66087e-08	-0.00241996	0.33	0.419	0.000113217
TRAPPC5	5.94378e-08	-0.0466595	0.813	0.878	0.000118876
MTPN	5.99194e-08	-0.0118949	0.799	0.859	0.000119839
GNAL	6.49264e-08	0.000793037	0.232	0.313	0.000129853
ANKRD28	7.01324e-08	0.0165593	0.553	0.634	0.000140265
S100A8	7.19793e-08	0.00237547	0.546	0.635	0.000143959
AC127502.2	7.25506e-08	0.0120437	0.414	0.502	0.000145101
NPC2	7.59452e-08	-0.0241987	0.696	0.771	0.00015189
AIM2	7.75718e-08	0.000671892	0.567	0.655	0.000155144
CPNE2	8.65539e-08	0.0369954	0.58	0.658	0.000173108
STEAP4	8.80914e-08	8.53834e-06	0.323	0.411	0.000176183
TRAV8-6	8.94218e-08	-0.0625684	0.593	0.68	0.000178844
RIOK3	9.09778e-08	0.0030531	0.648	0.724	0.000181956
CERCAM	9.3835e-08	-0.00278655	0.419	0.508	0.00018767
LPCAT2	9.60129e-08	8.34471e-05	0.128	0.194	0.000192026
F2R	1.05195e-07	-0.0099786	0.732	0.805	0.000210389
ARL4C	1.13354e-07	0.003702	0.91	0.945	0.000226709
KCNK6	1.29605e-07	-0.026611	0.551	0.637	0.00025921
TRAV5	1.29975e-07	-0.129566	0.525	0.477	0.000259951
ATP6V0B	1.31326e-07	-0.00828263	0.748	0.815	0.000262652
IL32	1.41985e-07	-0.0886844	0.989	1	0.000283969
IGHV3-7	1.54051e-07	-0.00308693	0.235	0.313	0.000308102
TRBV20-1	1.67827e-07	0.250044	0.58	0.653	0.000335654
VNN3	1.69306e-07	0.000271301	0.35	0.435	0.000338612
TRPM4	1.99721e-07	6.41285e-05	0.283	0.365	0.000399441
SERPINB1	2.01027e-07	-0.0221	0.753	0.819	0.000402053
PRSS23	2.1057e-07	-0.0245277	0.693	0.77	0.00042114
AC090559.1	2.29242e-07	-0.0004272	0.213	0.288	0.000458484
AC007952.4	2.339e-07	-0.00998242	0.538	0.624	0.000467801
PRCD	2.38059e-07	-0.00130656	0.289	0.372	0.000476118
LAIR2	2.45641e-07	-0.0747769	0.575	0.644	0.000491282
PAX5	2.45665e-07	8.24042e-06	0.214	0.29	0.00049133
IGLV1-47	2.49443e-07	-0.000533706	0.263	0.342	0.000498886
OTUD1	2.54672e-07	-0.0015056	0.482	0.569	0.000509345
PTGDR2	2.60267e-07	0.00132212	0.153	0.219	0.000520534
FCGR1B	2.78967e-07	-0.00128551	0.281	0.363	0.000557934
IL2RB	2.79829e-07	-0.0119782	0.736	0.805	0.000559657
H2AFY	2.80252e-07	0.0619208	0.725	0.778	0.000560503
C4orf48	2.82306e-07	-0.00813875	0.694	0.769	0.000564612
PLA2G7	2.88255e-07	-9.90296e-05	0.394	0.471	0.00057651
CIITA	2.89867e-07	-0.0396886	0.48	0.54	0.000579733
ZFP36	2.97758e-07	0.0688651	0.993	0.999	0.000595517
FCGR1A	3.21294e-07	0.000100481	0.252	0.331	0.000642588
GIMAP7	3.40096e-07	0.00261547	0.891	0.932	0.000680193
CD37	3.54845e-07	-0.0633563	0.973	0.993	0.000709689
MS4A4A	3.55677e-07	-6.90245e-05	0.362	0.447	0.000711354
BCL7A	3.73711e-07	-0.00170128	0.407	0.494	0.000747422
CRIP1	3.88891e-07	-0.013634	0.973	0.993	0.000777782
CD160	3.91806e-07	-0.0431235	0.45	0.46	0.000783611
TRAV38-1	4.14551e-07	0.0646848	0.495	0.577	0.000829101
TLR4	4.46047e-07	0.000120072	0.175	0.235	0.000892094
HAL	4.9882e-07	-0.000282715	0.151	0.218	0.00099764
KRT1	5.16554e-07	-0.00222076	0.193	0.265	0.00103311
EVI2B	5.84126e-07	-0.0747037	0.791	0.855	0.00116825
NIBAN1	6.22887e-07	-0.0243412	0.784	0.848	0.00124577
YWHAH	6.51824e-07	-0.0337691	0.703	0.777	0.00130365
HSP90B1	6.53317e-07	-0.0481552	0.896	0.939	0.00130663
SYNGR2	6.61143e-07	-0.02827	0.772	0.835	0.00132229
S100A10	6.8263e-07	-0.0521019	0.979	0.996	0.00136526
AC004585.1	6.92848e-07	-0.00707266	0.545	0.627	0.0013857
JAML	7.01388e-07	0.0247534	0.61	0.683	0.00140278
TRBV13	7.48586e-07	-0.109206	0.448	0.528	0.00149717
NBPF14	7.82043e-07	0.000350547	0.566	0.647	0.00156409
CD2	8.04014e-07	-0.0325781	0.941	0.972	0.00160803
TFEC	9.73428e-07	-0.000509103	0.186	0.231	0.00194686
IFI30	1.0725e-06	-0.0222063	0.57	0.648	0.00214499
PTCRA	1.10005e-06	-0.00357316	0.41	0.491	0.00220009
MCEMP1	1.11366e-06	0.000144671	0.151	0.215	0.00222733
TRAV22	1.15122e-06	-0.0477943	0.494	0.576	0.00230243
GAB2	1.21229e-06	-0.00462794	0.384	0.465	0.00242459
DSC2	1.22412e-06	-6.78281e-05	0.443	0.526	0.00244825
STAC3	1.31765e-06	-0.00102639	0.415	0.497	0.0026353
IGLC1	1.33611e-06	0.00433201	0.065	0.111	0.00267223
TSPO	1.3636e-06	-0.0162771	0.852	0.901	0.00272721
HIF1A	1.47412e-06	0.0468883	0.656	0.713	0.00294824
TALDO1	1.47852e-06	-0.000196326	0.746	0.808	0.00295704
MT1E	1.50496e-06	-0.027702	0.611	0.688	0.00300992
LGALS3BP	1.51147e-06	-0.0253892	0.504	0.585	0.00302293
PNOC	1.61009e-06	-0.000145229	0.261	0.332	0.00322018
GLRX5	1.65225e-06	-0.0204277	0.672	0.746	0.0033045
SPATS2L	1.65884e-06	-0.00803084	0.672	0.745	0.00331768
MATK	1.67124e-06	-0.0141236	0.781	0.841	0.00334248
CYTOR	1.73116e-06	0.0188095	0.775	0.831	0.00346232
SH3BP2	1.74182e-06	-0.00974189	0.641	0.716	0.00348364
RUFY1	1.8503e-06	-0.0107594	0.608	0.685	0.0037006
MEGF9	1.85184e-06	-0.0354866	0.528	0.607	0.00370367
ANXA2	1.89314e-06	-0.0554282	0.843	0.896	0.00378627
NEAT1	2.12138e-06	0.11033	0.814	0.848	0.00424277
CXCR3	2.20747e-06	0.0633991	0.778	0.822	0.00441493
PALM2-AKAP2	2.24263e-06	-0.0332684	0.633	0.7	0.00448525
TRBV6-4	2.32205e-06	-0.0212442	0.304	0.38	0.0046441
ITPRID2	2.56453e-06	0.00939964	0.413	0.492	0.00512906
IL13RA1	2.72823e-06	0.000775552	0.22	0.289	0.00545647
SLC7A7	2.74369e-06	-0.00176232	0.217	0.286	0.00548738
TOP2A	2.77189e-06	-0.00183841	0.485	0.565	0.00554377
GNAI2	2.79488e-06	-0.0479437	0.776	0.838	0.00558977
IRF1	3.15813e-06	-0.0408417	0.945	0.973	0.00631627
C12orf75	3.32994e-06	0.0503768	0.866	0.905	0.00665989
COTL1	3.33506e-06	-0.00189916	0.925	0.952	0.00667012
HIST2H2AB	3.39996e-06	-0.0111619	0.409	0.481	0.00679992
LINC00926	3.4482e-06	-0.00163951	0.281	0.355	0.0068964
AC064805.1	3.51923e-06	-4.76628e-05	0.372	0.45	0.00703846
TRBV7-4	3.5802e-06	-0.0120316	0.412	0.491	0.00716039
LGALS12	3.71193e-06	9.82946e-05	0.157	0.218	0.00742386
KLRF1	4.13494e-06	-0.00215101	0.583	0.66	0.00826987
MIR3945HG	4.32753e-06	-1.63611e-05	0.311	0.384	0.00865506
TGFBI	4.39955e-06	-0.00524592	0.307	0.382	0.0087991
SPHK1	4.56057e-06	0.00619011	0.394	0.469	0.00912113
TRBV14	4.73929e-06	0.0315957	0.515	0.593	0.00947858
NAPSA	4.77039e-06	-0.00625411	0.361	0.436	0.00954078
TBC1D4	4.99134e-06	-0.00911856	0.506	0.584	0.00998267
IGHG2	5.03275e-06	-0.000394091	0.146	0.203	0.0100655
SPTBN1	5.13928e-06	0.00507662	0.625	0.694	0.0102786
DNAJB1	5.26439e-06	-0.0125271	0.983	0.996	0.0105288
IGHA1	5.2839e-06	-0.00181599	0.216	0.284	0.0105678
HLA-DQA1	5.5068e-06	-0.0965629	0.781	0.756	0.0110136
MYL9	5.54179e-06	0.000213909	0.289	0.363	0.0110836
TRBV4-1	5.7789e-06	-0.118192	0.376	0.451	0.0115578
ABHD17A	5.89442e-06	-0.0490728	0.676	0.747	0.0117888
FGFBP2	6.05667e-06	-0.0845807	0.765	0.827	0.0121133
RHOB	6.29783e-06	0.0344445	0.643	0.707	0.0125957
SERPINB2	6.40034e-06	-5.73526e-06	0.022	0.052	0.0128007
CD22	6.44184e-06	-0.000211059	0.187	0.251	0.0128837
RHBDL1	7.23185e-06	-0.0119044	0.381	0.449	0.0144637
TBXAS1	7.46926e-06	-0.00841256	0.415	0.49	0.0149385
PDE5A	7.75235e-06	-0.0033422	0.215	0.28	0.0155047
ODF3B	7.7815e-06	-0.00626866	0.405	0.482	0.015563
ADGRE3	8.23914e-06	-0.00148368	0.4	0.476	0.0164783
CD4	8.32494e-06	-0.0131014	0.624	0.697	0.0166499
TRGV8	8.46632e-06	-0.0227249	0.524	0.6	0.0169326
AC011472.2	8.59207e-06	-2.35832e-05	0.178	0.24	0.0171841
STOM	8.882e-06	-0.0233733	0.806	0.858	0.017764
IGLC2	9.57344e-06	-0.00326865	0.188	0.245	0.0191469
ASCL2	1.08634e-05	0.00415619	0.649	0.72	0.0217268
GBP2	1.08948e-05	-0.0200421	0.777	0.834	0.0217897
CALML4	1.2307e-05	0.000604172	0.26	0.328	0.024614
SLC15A4	1.3195e-05	-0.0106432	0.546	0.62	0.02639
SLFN5	1.34064e-05	-0.0675631	0.804	0.86	0.0268129
SPN	1.35136e-05	-0.0523957	0.794	0.85	0.0270272
DPYSL2	1.36753e-05	-0.00177618	0.467	0.541	0.0273506
JUN	1.45107e-05	0.111995	0.996	1	0.0290215
CA1	1.55663e-05	0.00382103	0.462	0.533	0.0311326
TRGC2	1.868e-05	0.00531081	0.45	0.524	0.03736
TRAV27	1.96914e-05	0.057525	0.525	0.597	0.0393828
VAMP5	1.9939e-05	-0.00789112	0.759	0.814	0.0398779
DUSP1	2.05303e-05	0.0732792	0.996	1	0.0410606
KIR2DL1	2.16274e-05	0.00663817	0.284	0.347	0.0432548
CLIC4	2.2721e-05	0.000196857	0.479	0.553	0.0454419
PTGDR	2.4613e-05	-0.028913	0.702	0.766	0.049226
EFHD2	2.85189e-05	-0.0715395	0.644	0.711	0.0570378
SEMA4A	2.88961e-05	0.00293201	0.49	0.563	0.0577922
KIR2DL3	2.95912e-05	-0.0101498	0.505	0.576	0.0591824
UBB	3.12183e-05	-0.052881	0.983	0.996	0.0624365
SLC15A3	3.50939e-05	-0.00220926	0.265	0.328	0.0701878
CD244	3.60291e-05	-0.0285654	0.662	0.726	0.0720582
LAMP5	3.63613e-05	6.45745e-05	0.01	0.03	0.0727226
CLIC3	3.92885e-05	-0.0652152	0.734	0.791	0.078577
VASP	4.03553e-05	-0.0237189	0.757	0.81	0.0807107
CXCL1	4.10427e-05	-3.59504e-06	0.137	0.19	0.0820854
PDGFRB	4.17762e-05	0.000537696	0.173	0.231	0.0835524
PECAM1	4.52732e-05	-0.00822605	0.727	0.786	0.0905464
NOTCH2	4.88646e-05	-0.0255576	0.525	0.595	0.0977291
TRGV5	4.96114e-05	-0.00205914	0.467	0.537	0.0992229
XCL2	5.04349e-05	-0.0568416	0.646	0.657	0.10087
SMC4	5.10494e-05	0.00912682	0.612	0.679	0.102099
TRGV3	5.13247e-05	-0.0359201	0.609	0.664	0.102649
APMAP	5.14552e-05	-0.0321933	0.8	0.852	0.10291
DUSP2	5.20012e-05	0.0821957	0.966	0.983	0.104002
PCED1B-AS1	5.34736e-05	0.0342883	0.961	0.978	0.106947
ENC1	5.41348e-05	0.0216176	0.621	0.683	0.10827
MYOM2	5.71048e-05	0.00124828	0.238	0.301	0.11421
NBPF10	6.0176e-05	-0.0303228	0.536	0.587	0.120352
LINC02446	6.28923e-05	-0.0514731	0.5	0.485	0.125785
IGKV1-5	6.49531e-05	0.00331046	0.218	0.278	0.129906
SLC1A7	7.32867e-05	-0.00623792	0.532	0.595	0.146573
TRBV11-3	7.46996e-05	-0.00633893	0.377	0.442	0.149399
CXCR4	7.8938e-05	0.0252885	0.993	0.999	0.157876
KLF6	8.58775e-05	0.0187885	0.993	0.999	0.171755
SIRPA	8.64743e-05	-0.000397989	0.152	0.202	0.172949
FCRL6	8.89982e-05	-0.0468925	0.664	0.722	0.177996
APOBEC3H	9.7227e-05	0.00576228	0.456	0.524	0.194454
NAGA	0.000104097	-0.00284867	0.454	0.521	0.208194
ARHGEF12	0.000105003	0.00231466	0.521	0.588	0.210006
CDC42EP3	0.000107163	-0.00719659	0.765	0.819	0.214326
RGS19	0.000108743	0.0141331	0.782	0.825	0.217487
BSG	0.000114155	0.00398207	0.873	0.903	0.22831
MS4A1	0.000135076	-0.0581684	0.643	0.694	0.270151
ICAM1	0.000139105	0.00755655	0.597	0.659	0.27821
LAG3	0.000144029	-0.0325515	0.707	0.766	0.288058
NEFH	0.000147343	0.00151358	0.244	0.304	0.294686
FXYD6	0.000152801	-1.83977e-05	0.316	0.38	0.305602
HIST1H4F	0.000156085	-0.00651226	0.334	0.394	0.312169
ATP2B4	0.000160582	-0.00723741	0.789	0.837	0.321165
CD9	0.000169039	0.00202911	0.425	0.49	0.338077
PROK2	0.000176644	-0.00177756	0.535	0.6	0.353288
ITGAL	0.000184422	-0.0402405	0.747	0.801	0.368843
PTMS	0.000194368	-0.0854359	0.644	0.667	0.388737
FLNA	0.000207751	-0.00991081	0.888	0.921	0.415502
COBLL1	0.000213355	-0.000420646	0.164	0.213	0.42671
PRELID1	0.000231707	-0.0129834	0.823	0.864	0.463413
FADS1	0.000236247	-0.00910101	0.437	0.492	0.472494
GSTP1	0.000245744	-0.0227478	0.868	0.905	0.491488
CCDC170	0.000254372	-3.83423e-05	0.289	0.348	0.508744
CAMKK2	0.000256876	0.00324089	0.434	0.498	0.513751
CFH	0.000277153	-0.0268001	0.537	0.58	0.554306
TRAV9-2	0.000283834	-0.0330002	0.595	0.656	0.567667
VCL	0.00028425	-0.0302636	0.623	0.68	0.568501
DHCR24	0.000284269	0.00353485	0.469	0.533	0.568538
BATF3	0.000298714	-1.86954e-05	0.232	0.288	0.597427
SYNE1	0.000328642	0.00391682	0.83	0.869	0.657284
S100A11	0.000331893	-0.088123	0.868	0.906	0.663786
SELENBP1	0.000345325	0.00245289	0.518	0.58	0.69065
GRN	0.000347895	-0.016368	0.491	0.554	0.695791
BATF	0.000360393	-0.0273095	0.695	0.751	0.720787
VPREB3	0.000376128	0.000164029	0.122	0.165	0.752256
ITM2A	0.000386861	-0.0104691	0.89	0.925	0.773721
CALR	0.000403138	-0.0368902	0.872	0.907	0.806275
HNMT	0.000420103	0.000322399	0.115	0.158	0.840205
EPB42	0.000440333	0.00181218	0.445	0.508	0.880665
CCR8	0.000487145	0.000126052	0.305	0.364	0.97429
ITGB2	0.000488999	-0.0613729	0.928	0.957	0.977998
MMP19	0.000492762	1.89038e-05	0.254	0.31	0.985525
SYTL2	0.000498	-0.0202002	0.722	0.775	0.996001
RAP2B	0.00050335	-0.0194736	0.658	0.715	1
TPR	0.000509564	0.0171749	0.765	0.808	1
GABARAP	0.000556984	-0.0598909	0.934	0.96	1
ABCA1	0.000588139	-0.00473151	0.316	0.372	1
GBP5	0.000605622	-0.0114837	0.795	0.768	1
CNTNAP2	0.000615603	2.82488e-05	0.185	0.233	1
HLA-DQB1	0.000640501	-0.0637328	0.639	0.647	1
LGALS1	0.000654294	-0.07272	0.719	0.716	1
ALOX12	0.000654648	0.000342739	0.256	0.311	1
IGLV1-44	0.000672742	0.000654107	0.234	0.285	1
LCNL1	0.000677622	-0.00713796	0.434	0.49	1
NKG7	0.000751136	0.0723998	0.966	0.984	1
RBP7	0.000755924	-0.000676267	0.157	0.201	1
CD180	0.000778634	1.03455e-06	0.095	0.133	1
HLA-DRB5	0.000784376	-0.0528722	0.831	0.816	1
H3F3A	0.000785888	-0.0480146	0.986	0.996	1
CD3G	0.000800913	-0.0473041	0.903	0.935	1
TRBV11-1	0.000900501	-0.0800414	0.538	0.59	1
TRAV12-2	0.000956292	-0.114423	0.562	0.614	1
P2RY2	0.00103187	-1.67698e-05	0.457	0.515	1
MIS18BP1	0.00108216	0.0284116	0.651	0.699	1
STX11	0.0011076	0.0104951	0.492	0.549	1
PTPN6	0.00110938	-0.0454096	0.749	0.798	1
HSPA1A	0.0011443	0.0022234	0.607	0.663	1
CXCR2	0.00118428	0.0027312	0.374	0.431	1
TPM2	0.00122025	-0.00416797	0.41	0.468	1
KIF13A	0.00124224	0.000702375	0.243	0.295	1
SASH1	0.00127943	-0.00155259	0.168	0.212	1
CAPG	0.00129846	-0.0480427	0.547	0.565	1
TTN	0.00141158	-0.00933239	0.561	0.614	1
SEMA4B	0.00145498	0.00499069	0.34	0.395	1
KIF21A	0.00163645	-0.0353348	0.729	0.778	1
ATP1B3	0.00169818	-0.00760977	0.58	0.634	1
PAPSS2	0.00172748	-0.000732773	0.124	0.161	1
ARPC1B	0.00182443	-0.0291176	0.976	0.99	1
NRG1	0.00191973	0.000145999	0.066	0.097	1
LILRA4	0.00195234	0.000169412	0.197	0.243	1
CCL5	0.00199843	0.128499	0.994	0.997	1
SIRPB2	0.00216032	-0.00083286	0.201	0.246	1
MAF	0.00218893	-0.0235467	0.656	0.703	1
APOBEC3B	0.00230478	0.00122221	0.205	0.25	1
TLN1	0.00238155	-0.00833009	0.799	0.835	1
OAZ1	0.00238659	-0.0707439	0.989	0.998	1
AP003068.2	0.00240173	-0.0100405	0.473	0.519	1
IGHV3-21	0.00240564	0.00133175	0.143	0.18	1
JUNB	0.0024279	0.0384338	0.997	1	1
CLIC1	0.00255873	0.0323607	0.964	0.977	1
IL3RA	0.00309662	-0.000127362	0.243	0.253	1
ZFP36L2	0.00312334	0.0682174	0.997	0.999	1
AHNAK	0.00339673	-0.0553455	0.936	0.959	1
SRGN	0.00356745	-0.00932368	0.989	0.995	1
ACTG1	0.00361418	0.0248874	0.994	0.999	1
KCNE1	0.00407121	0.000107982	0.28	0.236	1
FGR	0.00423265	-0.0344575	0.677	0.721	1
PIK3R1	0.00434426	-0.0728874	0.818	0.855	1
TRBV9	0.00488328	-0.0794264	0.406	0.458	1
EMP3	0.0049583	-0.0236768	0.981	0.992	1
IL1B	0.00512712	0.000430686	0.158	0.197	1
CASP5	0.00553294	-0.00149347	0.294	0.25	1
CD63	0.00554642	-0.0335676	0.805	0.843	1
AOAH	0.00723313	0.00151517	0.679	0.725	1
BLNK	0.00793554	0.000716937	0.16	0.181	1
EPSTI1	0.00793895	-0.0249094	0.566	0.572	1
TRGV4	0.00853999	-0.00875562	0.508	0.549	1
ALOX5AP	0.00881815	-0.0593069	0.805	0.843	1
TRAV34	0.00959552	-0.0196667	0.368	0.411	1
MARCO	0.00972402	-0.000472102	0.233	0.274	1
CX3CR1	0.0101135	-0.00779153	0.734	0.775	1
TRBV2	0.0110732	-0.170491	0.591	0.621	1
TNFRSF11A	0.011502	-0.000858492	0.175	0.209	1
IFITM3	0.0118468	-0.062191	0.763	0.753	1
AL391807.1	0.0119829	-1.07633e-05	0.236	0.277	1
SYNM	0.0121177	-0.0204939	0.507	0.525	1
AHR	0.0122503	-0.0143872	0.486	0.533	1
IGHG3	0.0123189	-0.00181793	0.208	0.247	1
MACROD2	0.0125385	0.000259578	0.358	0.314	1
TNFSF10	0.0126495	-0.0167495	0.688	0.731	1
KIAA0930	0.0130253	-0.00897003	0.53	0.571	1
BLVRA	0.0132569	-0.0210588	0.608	0.651	1
IGHV1-3	0.0133016	0.000560169	0.33	0.374	1
SLAMF7	0.0137327	0.00125614	0.745	0.78	1
CST7	0.014389	0.127336	0.971	0.978	1
SLC37A2	0.0150109	0.000969449	0.08	0.104	1
FAM30A	0.0152357	0.00249177	0.186	0.222	1
P2RY13	0.0153865	0.00156256	0.09	0.118	1
FABP5	0.0164101	0.0468355	0.555	0.595	1
TRBV29-1	0.0168731	-0.0689771	0.545	0.59	1
CYBA	0.0181638	0.0169347	0.988	0.995	1
TRAV8-1	0.0185991	0.00829581	0.512	0.548	1
PDK4	0.0189605	-0.00120625	0.296	0.336	1
RAB24	0.0195266	-0.0222047	0.538	0.573	1
CDCA7	0.0195354	-0.0157516	0.548	0.578	1
LILRB1	0.0195354	-0.020416	0.684	0.697	1
CD3D	0.0203261	-0.0211905	0.984	0.993	1
KRT86	0.0211704	-0.00534335	0.347	0.389	1
MFSD2B	0.0213968	0.00024062	0.418	0.42	1
TPT1	0.02271	-0.0488049	1	1	1
PYCARD	0.0242984	-0.0435957	0.765	0.8	1
LINC02397	0.0245917	0.00054627	0.21	0.183	1
IGHV4-59	0.0249766	-3.97318e-05	0.296	0.309	1
HLA-DMB	0.025588	-0.0125425	0.48	0.493	1
TRAV8-5	0.0276602	-0.00755091	0.305	0.33	1
CEP162	0.0292707	0.00343959	0.495	0.537	1
TRBV12-4	0.0325597	-0.0103189	0.339	0.378	1
IGHV4-39	0.0341408	2.71229e-05	0.165	0.185	1
DENND5B	0.0350281	-2.33249e-05	0.164	0.195	1
RBPMS2	0.0357744	-0.00170144	0.255	0.288	1
OSR2	0.0359432	-0.00353162	0.371	0.408	1
PACSIN1	0.0369992	0.00465205	0.169	0.2	1
TLR10	0.0395206	-0.000919239	0.122	0.148	1
HIST1H1D	0.0402425	-0.0458986	0.628	0.643	1
LINC01943	0.0408791	-0.00938222	0.603	0.638	1
CYP2S1	0.0498384	0.000502631	0.006	0.014	1
LIME1	0.0520101	0.01886	0.935	0.948	1
S100A6	0.0533513	0.00167847	0.983	0.991	1
IGHD	0.0550366	0.000608849	0.13	0.154	1
VDR	0.0556246	0.000885026	0.173	0.202	1
HLA-DMA	0.0578953	-0.0268949	0.642	0.664	1
LINC01871	0.0597473	0.00254776	0.631	0.666	1
MSR1	0.06079	3.70657e-05	0.094	0.115	1
FRY	0.062181	-0.00530883	0.437	0.442	1
CD1C	0.063457	0.000130877	0.175	0.148	1
TRAV17	0.0639715	-0.0513498	0.515	0.544	1
NCAM1	0.0664352	-0.00371032	0.352	0.371	1
HLA-DPB1	0.0666718	-0.00955168	0.828	0.852	1
CD74	0.066848	0.119303	0.984	0.989	1
GZMK	0.0715752	0.170394	0.949	0.946	1
IL6	0.0733106	-0.00041351	0.219	0.249	1
CSF3R	0.0755808	-0.000902906	0.276	0.307	1
STAB1	0.0799049	-4.89077e-05	0.225	0.255	1
GZMA	0.0807101	0.0514919	0.951	0.962	1
GBP1	0.0833958	-0.0037992	0.717	0.749	1
IGHV3-15	0.0840784	-0.00603563	0.21	0.19	1
RTN1	0.0887142	9.709e-05	0.064	0.081	1
FCER1A	0.0938703	-3.55381e-05	0.114	0.137	1
FCRLA	0.0970935	-4.58129e-05	0.342	0.375	1
NSG1	0.105136	-0.00230092	0.641	0.673	1
GAPDH	0.105146	-0.0178637	0.996	0.999	1
IFITM1	0.111164	-0.0330907	0.988	0.994	1
HIST1H1E	0.115239	0.00742791	0.729	0.755	1
FCRL2	0.132452	1.42894e-05	0.147	0.17	1
FCRL5	0.139157	0.00112465	0.218	0.238	1
MYL6	0.143661	-0.00834767	0.992	0.996	1
COL19A1	0.152902	-0.00201063	0.173	0.163	1
MYBL2	0.153143	-0.00118456	0.313	0.303	1
PLEKHG1	0.153385	-0.00528321	0.528	0.544	1
SERPING1	0.157151	2.45762e-05	0.286	0.259	1
CREB5	0.159634	0.000175193	0.188	0.211	1
FOLR2	0.160027	0.000177861	0.278	0.306	1
TUBA8	0.167242	0.000184436	0.136	0.124	1
STAT1	0.168674	-0.0339936	0.75	0.767	1
PDGFA	0.170905	-0.00264691	0.257	0.232	1
LYPD2	0.171016	4.08997e-05	0.19	0.174	1
PCLAF	0.173417	-0.00118533	0.251	0.24	1
GBP4	0.188786	-0.0479093	0.765	0.771	1
TLR8	0.191547	-3.35216e-05	0.089	0.102	1
CORO1B	0.193887	-0.038683	0.682	0.688	1
TRBV27	0.202512	0.0710244	0.54	0.568	1
KHDRBS2	0.206994	2.54617e-05	0.196	0.218	1
GZMM	0.211496	-0.00409338	0.966	0.973	1
FTH1	0.220111	-0.0206715	0.999	1	1
PLEK	0.223818	-0.024149	0.896	0.911	1
CCL4L2	0.229539	-0.0719114	0.74	0.722	1
PID1	0.234103	0.00106046	0.2	0.22	1
MYO1E	0.237076	-0.0069666	0.271	0.264	1
LINC02185	0.243236	2.04559e-07	0.471	0.444	1
PCDH9	0.248728	0.00083287	0.167	0.183	1
LHFPL2	0.258651	0.000310339	0.193	0.209	1
SYNE2	0.261329	-0.00930563	0.888	0.9	1
BANK1	0.270063	0.000670974	0.259	0.237	1
CD93	0.275821	0.0014462	0.306	0.297	1
FTL	0.286063	0.00597138	0.996	0.998	1
B3GNT7	0.298459	-0.00320169	0.268	0.268	1
HLA-DRB1	0.324178	0.0694413	0.823	0.841	1
SNX22	0.33338	-0.00554096	0.296	0.317	1
HCAR3	0.335181	-0.0002016	0.313	0.295	1
ZNF804A	0.345942	3.6604e-05	0.049	0.06	1
PPP2R2B	0.358535	0.0313534	0.592	0.612	1
RPS18	0.360282	-0.014406	1	1	1
RPS12	0.371652	-0.0228336	1	1	1
TRBV12-5	0.379477	-0.00936714	0.218	0.237	1
AC120193.1	0.385205	-0.000661458	0.209	0.198	1
ABCC3	0.388835	0.00150344	0.125	0.119	1
MYO9B	0.392887	0.0194193	0.587	0.607	1
LINC01781	0.394086	-0.00143275	0.208	0.222	1
PTX3	0.403552	1.24936e-05	0.26	0.243	1
PKHD1L1	0.406992	-3.5594e-05	0.301	0.285	1
PADI2	0.428268	0.000906715	0.106	0.109	1
ASGR2	0.504548	-0.000517662	0.128	0.135	1
CTSW	0.529626	0.00636748	0.978	0.982	1
C2	0.530949	4.9243e-05	0.148	0.161	1
AL139020.1	0.552636	-0.00144381	0.17	0.18	1
MTRNR2L12	0.556585	-0.0281162	0.996	0.998	1
AC020651.2	0.560398	-1.95927e-06	0.158	0.171	1
CD3E	0.600481	-0.0182717	0.999	1	1
IGHV3-48	0.640313	0.000880466	0.185	0.194	1
TNFAIP6	0.66355	-1.65394e-05	0.102	0.105	1
CACNA2D3	0.692204	7.11987e-05	0.077	0.085	1
RUBCNL	0.693182	0.000250848	0.125	0.127	1
SH3BGRL3	0.708056	-0.0254079	0.999	1	1
CCDC151	0.708119	-0.000268276	0.196	0.201	1
KLHL14	0.735662	-1.08384e-05	0.192	0.201	1
RPLP1	0.741356	-0.0190015	1	1	1
HLA-DPA1	0.749916	0.00727451	0.853	0.857	1
CASP1	0.757054	0.00850077	0.731	0.739	1
AC104809.2	0.765172	0.00032679	0.104	0.111	1
ACTB	0.775133	0.0259082	1	1	1
RPS6	0.780476	-0.0140835	1	1	1
PFN1	0.782563	-0.0088003	1	1	1
UPK3A	0.787067	6.81243e-05	0.163	0.167	1
CLEC4C	0.80506	-2.65106e-05	0.247	0.238	1
RNASE2	0.823998	3.29073e-06	0.07	0.069	1
SIGLEC1	0.837874	-3.68507e-05	0.18	0.181	1
LINC02345	0.838975	-1.10657e-05	0.248	0.254	1
TNFRSF21	0.841479	7.97466e-05	0.168	0.175	1
HCAR2	0.862472	9.4911e-05	0.019	0.021	1
OLFM1	0.871514	-1.55412e-05	0.112	0.115	1
VNN1	0.87702	-1.55493e-05	0.117	0.122	1
RPLP0	0.89445	-0.0188308	1	1	1
AC017104.1	0.906755	0.00360697	0.228	0.222	1
DNASE1L3	0.915568	-8.02436e-05	0.31	0.313	1
TLR7	0.926526	0.000102675	0.116	0.119	1
EEF1A1	0.967237	-0.00560143	1	1	1
CEACAM3	0.983806	-4.27356e-06	0.42	0.419	1
[truncated: 2 more rows]

## Sheet: DEG_ContvsLR_CD8 Teff
DEG_Cont vs LR COVID PF_CD8 Teff
Column1	p_val	avg_log2FC	pct.1	pct.2	p_val_adj
RPS29	0	2.04771	0.996	0.824	0
TRDV2	2.04946e-107	2.00089	0.154	0.008	3.32566e-103
LINC01871	3.07425e-258	1.65101	0.498	0.099	4.98858e-254
PTPRCAP	8.65919e-228	1.58744	0.66	0.281	1.40513e-223
FCGR3A	2.72434e-112	1.54555	0.621	0.399	4.42079e-108
ATP5ME	2.5398e-202	1.34208	0.634	0.281	4.12134e-198
RPS21	0	1.31468	0.999	0.973	0
TRGV9	1.13561e-60	1.29461	0.238	0.08	1.84276e-56
KIR3DL1	2.96355e-141	1.25682	0.258	0.034	4.80896e-137
MT-ATP8	5.13674e-164	1.22327	0.697	0.399	8.33539e-160
TRBV12-5	7.05967e-113	1.12879	0.13	0	1.14557e-108
RPS28	0	1.08045	0.999	0.996	0
MT-ND3	1.9302e-279	1.05025	0.969	0.923	3.13214e-275
NDUFA3	1.37912e-113	1.03876	0.56	0.303	2.2379e-109
MT2A	1.81193e-81	1.03355	0.579	0.381	2.94022e-77
RPS27	0	0.928886	1	0.996	0
MTRNR2L12	3.0257e-125	0.921344	0.971	0.951	4.9098e-121
RPL39	0	0.917273	1	0.995	0
NDUFB1	5.77992e-83	0.911823	0.396	0.179	9.37907e-79
PTGDS	5.15864e-06	0.898156	0.106	0.072	0.0837092
TMA7	2.88572e-190	0.893391	0.924	0.83	4.68265e-186
PET100	6.10544e-70	0.863509	0.473	0.285	9.90729e-66
AL627171.2	4.78467e-55	0.835972	0.214	0.071	7.76409e-51
RPL37	0	0.818034	0.997	0.992	0
ATP5F1E	3.36195e-181	0.814996	0.953	0.886	5.45544e-177
RPL36	1.84325e-267	0.810924	0.996	0.978	2.99104e-263
SNHG9	9.80797e-83	0.782949	0.208	0.045	1.59154e-78
KLRB1	1.88594e-34	0.768186	0.33	0.185	3.06031e-30
SH2D2A	8.84772e-36	0.762278	0.413	0.286	1.43572e-31
CEBPB	4.69171e-43	0.757369	0.345	0.196	7.61324e-39
DDIT4	1.11589e-45	0.742896	0.52	0.38	1.81075e-41
MALAT1	1.09644e-168	0.734254	1	1	1.77919e-164
LINC01138	4.45648e-45	0.721316	0.287	0.143	7.23153e-41
ALDOA	1.30454e-52	0.703144	0.601	0.483	2.11688e-48
S100A8	6.90165e-69	0.696061	0.126	0.015	1.11993e-64
RPL34	3.4071e-283	0.686759	0.999	0.995	5.5287e-279
GNLY	2.9962e-95	0.677791	0.967	0.814	4.86193e-91
LYZ	6.20261e-78	0.648208	0.126	0.011	1.0065e-73
IL7R	2.78085e-13	0.642058	0.359	0.288	4.51249e-09
NDUFA1	3.43551e-42	0.627854	0.599	0.504	5.57481e-38
AC026979.2	2.51019e-43	0.602372	0.179	0.061	4.07329e-39
ROMO1	4.49395e-27	0.600991	0.343	0.234	7.29233e-23
ATP5MD	1.842e-39	0.597741	0.554	0.442	2.98901e-35
NCR3	4.43717e-23	0.585013	0.233	0.133	7.20019e-19
BOLA2B	2.71923e-38	0.584377	0.164	0.058	4.4125e-34
KIR2DL3	1.69419e-27	0.581141	0.15	0.062	2.74917e-23
RPL38	4.4574e-79	0.577625	0.869	0.835	7.23302e-75
IFITM2	3.21393e-70	0.571006	0.927	0.882	5.21524e-66
GZMB	1.01962e-47	0.569159	0.839	0.732	1.65453e-43
RPL36A	9.19684e-106	0.550811	0.968	0.95	1.49237e-101
MT-ND4L	2.22478e-106	0.546968	0.972	0.959	3.61015e-102
RPL22	2.42976e-114	0.544754	0.98	0.964	3.94277e-110
RPL37A	2.53712e-110	0.539825	0.972	0.948	4.11699e-106
CES1	5.80794e-21	0.518185	0.154	0.075	9.42455e-17
TYROBP	5.01157e-17	0.513652	0.258	0.159	8.13227e-13
TMEM258	4.84922e-29	0.508415	0.538	0.459	7.86884e-25
ZNF683	5.07763e-20	0.502217	0.426	0.31	8.23947e-16
RPL35A	4.9423e-153	0.501835	0.998	0.993	8.01987e-149
SEC62	2.91e-19	0.498821	0.405	0.327	4.72205e-15
ALOX5AP	5.06276e-09	0.493786	0.306	0.257	8.21533e-05
ATP5MPL	1.24151e-17	0.486875	0.474	0.42	2.01461e-13
SVIP	1.06431e-18	0.485448	0.204	0.122	1.72706e-14
NSG1	3.39541e-11	0.483836	0.168	0.112	5.50974e-07
CTSW	3.25691e-54	0.482105	0.952	0.902	5.28498e-50
SPON2	1.90109e-07	0.470888	0.478	0.467	0.00308491
POLR2L	1.04119e-19	0.46893	0.502	0.443	1.68953e-15
TRGC1	1.69081e-20	0.465439	0.112	0.046	2.74368e-16
UQCR11	3.55463e-34	0.458325	0.71	0.669	5.7681e-30
RPL41	9.45207e-187	0.440771	0.999	0.998	1.53379e-182
SYTL3	1.34245e-09	0.438301	0.366	0.324	2.1784e-05
NAA38	6.68821e-15	0.437346	0.327	0.254	1.0853e-10
TIMP1	1.62326e-12	0.436685	0.213	0.146	2.63406e-08
UQCRQ	1.73096e-12	0.431676	0.433	0.393	2.80883e-08
TRDC	1.01485e-20	0.430269	0.141	0.063	1.6468e-16
FAU	9.25591e-137	0.429596	0.999	0.997	1.50196e-132
PLAC8	4.97755e-09	0.425238	0.336	0.291	8.07707e-05
COMMD6	7.57953e-30	0.425038	0.754	0.755	1.22993e-25
ELOB	2.38964e-29	0.424653	0.708	0.672	3.87768e-25
MT-CO2	8.91781e-126	0.421269	1	0.997	1.44709e-121
CNOT1	1.00114e-12	0.420996	0.231	0.164	1.62455e-08
PRF1	1.14403e-23	0.419612	0.858	0.881	1.85641e-19
C4orf48	5.3276e-13	0.419072	0.26	0.189	8.64509e-09
COX17	1.90869e-12	0.417164	0.265	0.198	3.09724e-08
UBL5	2.01778e-20	0.41674	0.629	0.618	3.27426e-16
RPL36AL	2.54664e-55	0.416589	0.947	0.956	4.13243e-51
UPF2	1.39266e-13	0.412912	0.2	0.131	2.25986e-09
COX20	3.87485e-11	0.410469	0.197	0.138	6.28771e-07
RPL30	4.9238e-161	0.409859	1	0.997	7.98986e-157
RPS4Y1	3.95831e-37	0.409857	0.86	0.67	6.42315e-33
S1PR5	7.71494e-09	0.400868	0.369	0.329	0.00012519
TOMM5	1.02822e-09	0.40043	0.379	0.338	1.66849e-05
S100A6	1.84213e-44	0.399406	0.954	0.961	2.98923e-40
IFITM1	5.31364e-61	0.399075	0.987	0.978	8.62245e-57
AAK1	8.40392e-11	0.39315	0.35	0.298	1.3637e-06
VIM	2.04436e-37	0.391224	0.903	0.857	3.31738e-33
UQCRB	1.19825e-28	0.388071	0.787	0.787	1.94439e-24
MVD	2.99512e-12	0.387783	0.183	0.119	4.86018e-08
SMIM27	3.11442e-15	0.381895	0.151	0.083	5.05377e-11
FGFBP2	6.8163e-25	0.381667	0.89	0.874	1.10608e-20
TRGV2	7.26244e-10	0.380947	0.158	0.101	1.17848e-05
KTN1	6.41431e-10	0.379017	0.354	0.301	1.04085e-05
EIF3J	1.05233e-10	0.377003	0.16	0.105	1.70762e-06
BIN1	1.65719e-11	0.37687	0.437	0.392	2.68912e-07
AC006369.1	4.89202e-11	0.370958	0.175	0.115	7.93829e-07
TGFB1	1.10524e-16	0.367886	0.615	0.597	1.79348e-12
MIR4435-2HG	2.12161e-07	0.366156	0.203	0.158	0.00344274
TOMM7	2.22487e-33	0.365977	0.87	0.859	3.6103e-29
NAA10	1.29753e-13	0.364525	0.127	0.069	2.1055e-09
AKR1C3	4.14713e-16	0.363556	0.1	0.044	6.72955e-12
SNHG6	1.96303e-11	0.356218	0.556	0.547	3.1854e-07
PTPRA	1.25528e-07	0.355012	0.316	0.273	0.00203695
ANAPC16	6.58304e-12	0.351221	0.506	0.481	1.06823e-07
NDUFC1	3.40637e-08	0.351023	0.256	0.207	0.000552752
ITGB2	1.35282e-26	0.345283	0.896	0.911	2.19521e-22
RPL28	2.04149e-117	0.342145	1	0.998	3.31273e-113
ATP5MF	1.56601e-08	0.340037	0.479	0.471	0.000254117
AC079781.5	1.98931e-15	0.33963	0.113	0.054	3.22805e-11
PAXX	7.85056e-12	0.338972	0.638	0.657	1.27391e-07
RPS14	2.78696e-95	0.333845	1	0.996	4.5224e-91
SEC61G	2.83457e-07	0.331983	0.434	0.416	0.00459966
SERF2	6.56721e-41	0.331311	0.961	0.967	1.06566e-36
CD99	5.7075e-32	0.330332	0.927	0.935	9.26156e-28
TMSB10	5.69094e-77	0.326266	0.999	0.997	9.23468e-73
NDUFB2	1.47711e-08	0.32162	0.571	0.593	0.000239691
ANKRD49	1.92437e-12	0.321215	0.131	0.074	3.12267e-08
DPM3	2.26221e-09	0.318025	0.194	0.138	3.67089e-05
COX7C	7.83473e-25	0.316843	0.796	0.791	1.27134e-20
HCST	5.82822e-24	0.31641	0.903	0.919	9.45745e-20
RPS15	2.56613e-81	0.314499	1	0.997	4.16405e-77
CWF19L2	5.50604e-10	0.313881	0.124	0.075	8.93465e-06
SUN2	4.37765e-14	0.311838	0.658	0.626	7.10362e-10
COX6C	1.69108e-16	0.31039	0.681	0.681	2.74412e-12
MIF	3.83533e-18	0.306872	0.763	0.799	6.2236e-14
C1orf162	4.0898e-06	0.30685	0.154	0.113	0.0663651
TRBC1	3.4817e-09	0.302071	0.534	0.476	5.64976e-05
UQCR10	1.0366e-08	0.299985	0.538	0.527	0.000168209
COX6B1	2.36967e-14	0.29954	0.689	0.707	3.84526e-10
RPS12	2.51705e-80	0.292632	1	0.997	4.08442e-76
MATR3.1	7.51516e-07	0.292003	0.171	0.126	0.0121948
RPLP2	7.32887e-50	0.291444	0.993	0.994	1.18926e-45
RPL11	3.11717e-74	0.288172	1	0.999	5.05823e-70
OST4	3.4814e-11	0.282741	0.671	0.695	5.64926e-07
HNRNPDL	2.5277e-11	0.276864	0.787	0.828	4.1017e-07
KLRD1	1.2004e-07	0.272736	0.572	0.543	0.00194789
TRBC2	8.3591e-10	0.268691	0.751	0.77	1.35643e-05
RPS27A	3.14314e-79	0.268179	1	0.998	5.10037e-75
DYNC1I2	6.50793e-06	0.252899	0.11	0.075	0.105604
RPS13	2.39703e-38	0.251991	0.997	0.996	3.88966e-34
FXYD5	8.8347e-15	0.25107	0.837	0.861	1.43361e-10
OSER1	6.75371e-20	-0.250675	0.079	0.185	1.09592e-15
CD44	1.66916e-17	-0.251357	0.342	0.51	2.70854e-13
MBP	1.28937e-16	-0.251437	0.45	0.629	2.09227e-12
TAGLN2	1.51027e-13	-0.25154	0.692	0.832	2.45071e-09
EIF3A	1.58666e-20	-0.25164	0.231	0.389	2.57467e-16
IL21R	2.43921e-20	-0.251784	0.034	0.115	3.9581e-16
SPTBN1	2.71677e-14	-0.25216	0.066	0.141	4.4085e-10
AUTS2	1.72715e-17	-0.252356	0.078	0.173	2.80264e-13
SYNE2	2.07613e-13	-0.252983	0.513	0.675	3.36893e-09
LIME1	3.87923e-18	-0.253674	0.569	0.761	6.29483e-14
HNRNPF	2.62922e-17	-0.254546	0.342	0.506	4.26643e-13
FTH1	4.20563e-29	-0.254633	0.971	0.987	6.82447e-25
EIF3E	2.15442e-18	-0.256416	0.39	0.579	3.49598e-14
GLUD1	3.9097e-16	-0.256591	0.156	0.271	6.34426e-12
SMARCC1	3.40029e-17	-0.256657	0.138	0.247	5.51764e-13
CD84	2.13432e-15	-0.256713	0.054	0.129	3.46336e-11
AMD1	2.6584e-18	-0.257036	0.151	0.273	4.31378e-14
HNRNPC	4.46833e-18	-0.258271	0.45	0.635	7.25076e-14
ITGB1BP1	2.51638e-18	-0.258427	0.171	0.299	4.08333e-14
C21orf91	8.12652e-18	-0.258788	0.043	0.121	1.31869e-13
DAXX	1.83848e-18	-0.258807	0.128	0.244	2.98329e-14
RHOF	4.19761e-21	-0.259186	0.286	0.463	6.81146e-17
SELL	3.89897e-13	-0.260327	0.129	0.22	6.32686e-09
GOLGB1	2.07569e-14	-0.260335	0.098	0.186	3.36822e-10
RAB29	3.59455e-21	-0.26175	0.208	0.365	5.83288e-17
TLE4	1.7427e-17	-0.26219	0.11	0.213	2.82788e-13
TAP1	1.87602e-19	-0.26262	0.318	0.491	3.04422e-15
ZNF24	6.10319e-20	-0.263861	0.143	0.271	9.90365e-16
CCDC12	2.77696e-22	-0.2639	0.229	0.392	4.50618e-18
PRPF40A	5.97455e-20	-0.265132	0.173	0.312	9.6949e-16
SUB1	1.53988e-21	-0.265209	0.612	0.798	2.49877e-17
ORMDL3	1.86322e-16	-0.265707	0.133	0.238	3.02344e-12
SRSF3	1.50423e-19	-0.265898	0.322	0.497	2.44091e-15
RPL17	1.4788e-39	-0.265923	0.959	0.994	2.39965e-35
CEP350	1.03895e-16	-0.266364	0.133	0.244	1.6859e-12
SAMD9L	6.28886e-19	-0.266786	0.086	0.19	1.02049e-14
SERINC1	1.58847e-18	-0.266913	0.172	0.303	2.57761e-14
ZFAND5	6.37073e-22	-0.267946	0.078	0.189	1.03378e-17
ZBTB1	4.4409e-19	-0.268203	0.146	0.27	7.20625e-15
KDM2A	2.34523e-23	-0.269315	0.104	0.23	3.8056e-19
DDX6	3.07465e-19	-0.270094	0.338	0.509	4.98923e-15
GATA3	1.12659e-16	-0.270413	0.163	0.28	1.82811e-12
SLC7A5	3.7621e-23	-0.270565	0.041	0.137	6.10477e-19
RBMS1	1.18653e-20	-0.270982	0.221	0.375	1.92539e-16
HLA-DPB1	4.92262e-15	-0.271365	0.676	0.821	7.98794e-11
CDC40	1.8746e-18	-0.271633	0.111	0.22	3.04191e-14
GSK3B	3.22255e-22	-0.271637	0.096	0.214	5.22924e-18
PMAIP1	3.04035e-17	-0.272812	0.051	0.132	4.93357e-13
NIPBL	5.11894e-19	-0.273005	0.167	0.298	8.3065e-15
RIPOR2	8.3953e-20	-0.273107	0.376	0.558	1.36231e-15
TERF2IP	2.96371e-22	-0.273415	0.308	0.49	4.80921e-18
SFPQ	4.59942e-18	-0.274349	0.276	0.425	7.46348e-14
VSIR	3.08452e-21	-0.275662	0.269	0.433	5.00526e-17
TAF15	4.38285e-19	-0.276081	0.215	0.359	7.11205e-15
PDE4B	1.83283e-18	-0.276217	0.067	0.158	2.97414e-14
MCUB	1.30062e-18	-0.277069	0.175	0.304	2.11051e-14
CAPZA1	1.9135e-21	-0.277079	0.187	0.334	3.10503e-17
HIST1H3D	1.18664e-18	-0.277141	0.04	0.119	1.92556e-14
APOBEC3C	3.70802e-21	-0.27745	0.158	0.296	6.01701e-17
RPS2	2.05795e-47	-0.278341	0.99	0.994	3.33943e-43
RAD21	1.04919e-21	-0.278365	0.283	0.459	1.70252e-17
CTSC	3.38402e-20	-0.27841	0.491	0.698	5.49126e-16
ENC1	4.93908e-19	-0.27867	0.113	0.225	8.01464e-15
LPXN	7.56851e-21	-0.279938	0.166	0.304	1.22814e-16
TSPAN14	1.05351e-20	-0.280254	0.154	0.287	1.70953e-16
CFAP20	1.19149e-23	-0.280465	0.028	0.115	1.93343e-19
PTPRE	3.27745e-19	-0.280732	0.119	0.235	5.31832e-15
OSBPL8	1.48274e-17	-0.282013	0.238	0.379	2.40604e-13
STK17A	2.5167e-20	-0.282391	0.296	0.469	4.08385e-16
SET	1.71436e-17	-0.282536	0.378	0.544	2.78189e-13
PNP	5.19644e-19	-0.282855	0.059	0.149	8.43226e-15
ZNF217	3.17131e-18	-0.28288	0.046	0.127	5.14608e-14
LAT	6.26907e-21	-0.283972	0.456	0.647	1.01728e-16
SMC3	1.38482e-20	-0.284353	0.104	0.219	2.24715e-16
SRSF9	9.91985e-21	-0.284434	0.314	0.479	1.60969e-16
LAG3	7.76905e-20	-0.285157	0.161	0.29	1.26068e-15
RELB	1.06737e-22	-0.285212	0.054	0.154	1.73202e-18
YWHAZ	2.75148e-26	-0.28531	0.779	0.909	4.46483e-22
G3BP2	9.82247e-21	-0.285872	0.249	0.404	1.59389e-16
KRR1	9.67474e-22	-0.286193	0.102	0.219	1.56992e-17
APOL6	4.12439e-18	-0.286376	0.143	0.261	6.69265e-14
LBR	1.11748e-18	-0.287302	0.158	0.283	1.81334e-14
TSC22D2	3.56482e-25	-0.287938	0.028	0.12	5.78463e-21
SMAP2	4.86046e-19	-0.289066	0.159	0.282	7.88707e-15
TC2N	8.74769e-18	-0.289755	0.226	0.364	1.41949e-13
STAT3	3.20168e-20	-0.291471	0.279	0.446	5.19537e-16
AHNAK	3.02498e-17	-0.291643	0.734	0.872	4.90864e-13
CHCHD2	8.04839e-27	-0.293428	0.695	0.87	1.30601e-22
HERPUD2	1.59899e-20	-0.293712	0.181	0.32	2.59468e-16
RNASET2	3.60702e-21	-0.294696	0.242	0.402	5.85312e-17
PIM1	2.08948e-21	-0.295523	0.15	0.284	3.3906e-17
EML4	1.54581e-20	-0.296666	0.242	0.401	2.50839e-16
PLCB2	9.13721e-24	-0.296743	0.074	0.189	1.4827e-19
CALM1	1.54173e-46	-0.297776	0.949	0.99	2.50177e-42
HBP1	7.93213e-25	-0.298351	0.068	0.183	1.28715e-20
HSP90AA1	1.17081e-29	-0.299968	0.761	0.91	1.89988e-25
KLRG1	9.34499e-19	-0.300564	0.438	0.607	1.51641e-14
XAF1	2.67742e-20	-0.300639	0.111	0.229	4.34465e-16
ZNF331	2.65958e-22	-0.300682	0.034	0.122	4.3157e-18
MYH9	1.11048e-19	-0.300785	0.619	0.779	1.80197e-15
REST	3.51144e-21	-0.300823	0.194	0.338	5.69801e-17
B4GALT1	5.65741e-22	-0.302158	0.149	0.285	9.18028e-18
DNAJC15	4.33674e-20	-0.302177	0.162	0.293	7.03723e-16
DOCK8	1.28577e-21	-0.303199	0.178	0.32	2.08642e-17
LEPROTL1	4.8552e-22	-0.304476	0.272	0.439	7.87853e-18
MTA2	1.46141e-24	-0.304689	0.076	0.192	2.37143e-20
MT-ND4	1.25376e-25	-0.305366	0.832	0.936	2.03447e-21
KLF10	2.67588e-23	-0.306574	0.081	0.197	4.34215e-19
HLA-DPA1	2.06244e-19	-0.306903	0.622	0.783	3.34673e-15
POLR2A	2.74517e-21	-0.308527	0.121	0.246	4.45459e-17
SMDT1	1.44996e-29	-0.308801	0.271	0.478	2.35284e-25
MAP7D1	1.6654e-21	-0.310342	0.142	0.273	2.70245e-17
LYST	1.03835e-18	-0.310362	0.082	0.179	1.68492e-14
ITGA4	2.68292e-20	-0.311282	0.424	0.609	4.35357e-16
PCM1	1.47021e-22	-0.311408	0.142	0.275	2.38571e-18
PSMB10	4.74577e-26	-0.311538	0.438	0.652	7.70096e-22
PIM2	8.82865e-22	-0.311579	0.06	0.159	1.43262e-17
AC008875.3	2.12911e-22	-0.312129	0.102	0.222	3.4549e-18
PPP4R3A	7.96326e-21	-0.31322	0.121	0.242	1.2922e-16
SERPINB9	4.51058e-21	-0.313435	0.081	0.187	7.31932e-17
TACC1	7.13412e-23	-0.313563	0.135	0.272	1.15765e-18
JMJD6	9.78243e-25	-0.313588	0.064	0.175	1.5874e-20
PECAM1	1.73629e-18	-0.313687	0.042	0.12	2.81748e-14
NXT1	4.93075e-26	-0.315575	0.099	0.23	8.00113e-22
DYNLL1	6.77262e-25	-0.316625	0.254	0.435	1.09899e-20
CHD1	1.73612e-19	-0.316915	0.144	0.265	2.8172e-15
MTPN	5.11336e-26	-0.318508	0.288	0.479	8.29746e-22
NR3C1	2.82308e-24	-0.319768	0.247	0.424	4.58101e-20
RPL13	8.73414e-94	-0.319918	0.999	0.999	1.41729e-89
MSN	3.38835e-24	-0.320275	0.557	0.75	5.49828e-20
ZFX	7.14463e-24	-0.320868	0.043	0.139	1.15936e-19
TOB1	6.84159e-23	-0.322349	0.183	0.337	1.11018e-18
CTCF	2.55682e-20	-0.322458	0.102	0.211	4.14895e-16
DDIT3	5.94954e-26	-0.322681	0.05	0.158	9.65432e-22
MAPRE2	1.122e-27	-0.323931	0.204	0.381	1.82067e-23
ANXA1	1.94329e-20	-0.325362	0.767	0.873	3.15338e-16
ARHGAP25	9.77235e-22	-0.325717	0.167	0.31	1.58576e-17
KIF5B	3.14705e-26	-0.326551	0.201	0.366	5.10672e-22
SBDS	1.03667e-26	-0.332032	0.238	0.422	1.68221e-22
CDC42	2.12778e-27	-0.332523	0.468	0.689	3.45275e-23
ARID4B	9.96139e-22	-0.333949	0.259	0.417	1.61643e-17
DUSP2	7.84231e-22	-0.336277	0.49	0.679	1.27257e-17
CDKN1B	1.21249e-22	-0.336516	0.161	0.298	1.96751e-18
MTDH	2.63015e-27	-0.337013	0.339	0.537	4.26794e-23
BCLAF1	1.81538e-24	-0.339587	0.279	0.453	2.94581e-20
NIN	2.10446e-20	-0.340455	0.11	0.223	3.4149e-16
ABLIM1	5.71693e-26	-0.341727	0.1	0.229	9.27687e-22
PPHLN1	4.93063e-27	-0.341833	0.141	0.292	8.00093e-23
SMCHD1	1.69963e-24	-0.342972	0.294	0.477	2.75799e-20
URI1	2.52934e-21	-0.344276	0.134	0.255	4.10436e-17
SLAMF7	1.46957e-26	-0.345541	0.12	0.263	2.38467e-22
HNRNPU	4.81557e-26	-0.346054	0.429	0.628	7.81422e-22
RAP2B	2.53886e-26	-0.346361	0.113	0.253	4.11981e-22
KRAS	3.80715e-26	-0.346719	0.203	0.374	6.17785e-22
CXCR3	3.35838e-24	-0.348444	0.061	0.167	5.44964e-20
FAM177A1	1.22093e-28	-0.349699	0.123	0.272	1.9812e-24
PAFAH1B1	5.53644e-26	-0.350649	0.172	0.329	8.98398e-22
PTMS	3.61431e-22	-0.350883	0.126	0.251	5.86494e-18
SLC38A2	2.55745e-27	-0.350975	0.087	0.218	4.14997e-23
NOP53	7.5053e-31	-0.351214	0.574	0.788	1.21788e-26
YPEL3	4.68478e-26	-0.351271	0.307	0.489	7.60199e-22
P2RY8	1.20679e-28	-0.351388	0.304	0.5	1.95826e-24
CAMK4	3.07309e-25	-0.353673	0.056	0.162	4.9867e-21
GZMA	1.26757e-35	-0.353701	0.869	0.967	2.05688e-31
ARL6IP1	7.79173e-30	-0.354474	0.442	0.663	1.26436e-25
STK4	1.23766e-29	-0.357511	0.452	0.677	2.00836e-25
GBP4	1.5993e-23	-0.358137	0.103	0.225	2.59518e-19
CCL5	5.68405e-66	-0.358529	0.994	0.999	9.22351e-62
YBX3	2.0678e-24	-0.359364	0.029	0.118	3.35542e-20
WNK1	5.04738e-26	-0.361056	0.17	0.326	8.19038e-22
RPS20	4.89514e-26	-0.363027	0.584	0.79	7.94334e-22
SIT1	2.69023e-27	-0.364145	0.121	0.266	4.36544e-23
ID2	2.42587e-23	-0.36628	0.323	0.501	3.93646e-19
PTPRC	2.54934e-44	-0.366355	0.9	0.98	4.13681e-40
CELF2	2.69721e-30	-0.368568	0.261	0.456	4.37677e-26
WSB1	5.77311e-26	-0.369466	0.186	0.343	9.36802e-22
IDH2	2.93756e-30	-0.370192	0.271	0.47	4.76678e-26
HLA-DMA	2.58718e-23	-0.371732	0.068	0.173	4.19821e-19
STK10	1.44516e-25	-0.37202	0.274	0.451	2.34506e-21
CRIP1	1.37173e-30	-0.372439	0.809	0.929	2.2259e-26
NR4A3	4.62263e-36	-0.372971	0.008	0.112	7.50114e-32
RPS3A	7.18379e-115	-0.373247	0.996	0.998	1.16571e-110
SPTAN1	1.11346e-24	-0.378249	0.215	0.376	1.80681e-20
TBCC	7.63245e-30	-0.378392	0.153	0.321	1.23852e-25
ABRACL	2.05725e-33	-0.379815	0.239	0.442	3.3383e-29
UCP2	6.27458e-32	-0.382466	0.632	0.805	1.01818e-27
PTPN7	4.4318e-29	-0.382812	0.142	0.298	7.19149e-25
S1PR4	1.57581e-29	-0.383281	0.183	0.355	2.55707e-25
TAGAP	1.92549e-29	-0.383354	0.248	0.44	3.1245e-25
CD52	1.4049e-41	-0.384761	0.92	0.976	2.27973e-37
TIPARP	1.48876e-32	-0.390177	0.069	0.205	2.4158e-28
STK17B	4.39174e-34	-0.392277	0.3	0.522	7.12647e-30
SRSF5	3.48886e-42	-0.392494	0.571	0.809	5.66138e-38
EIF4A1	1.94006e-36	-0.393097	0.557	0.771	3.14813e-32
RNF125	3.0995e-29	-0.394273	0.21	0.39	5.02956e-25
DYNC1H1	3.8564e-30	-0.395241	0.225	0.405	6.25779e-26
HNRNPL	5.86878e-32	-0.395345	0.265	0.461	9.52327e-28
PLP2	2.51077e-24	-0.39947	0.112	0.234	4.07422e-20
RPS6	6.38669e-104	-0.400499	0.982	0.996	1.03637e-99
C16orf54	9.57683e-35	-0.408766	0.079	0.228	1.55403e-30
LINC02446	1.41755e-19	-0.409715	0.146	0.266	2.30026e-15
CDC42SE1	3.98217e-30	-0.410936	0.258	0.448	6.46186e-26
DDX3X	1.33843e-32	-0.411975	0.135	0.299	2.17188e-28
BTG1	1.74492e-49	-0.415305	0.859	0.963	2.83149e-45
ZBTB38	3.27022e-29	-0.415356	0.253	0.439	5.30659e-25
MYLIP	1.02751e-31	-0.417092	0.084	0.225	1.66735e-27
TMSB4X	3.38309e-151	-0.417584	0.999	0.999	5.48973e-147
AC004687.1	5.25433e-32	-0.418457	0.157	0.327	8.52621e-28
RORA	4.84825e-36	-0.420012	0.247	0.459	7.86725e-32
DNAAF2	9.15227e-35	-0.426474	0.051	0.185	1.48514e-30
THEMIS	7.22869e-33	-0.427405	0.154	0.327	1.173e-28
SLFN5	1.85436e-30	-0.428252	0.2	0.379	3.00907e-26
BRD2	2.30549e-39	-0.43191	0.239	0.463	3.74112e-35
FUS	8.09016e-38	-0.434487	0.45	0.68	1.31279e-33
RALGAPA1	9.61781e-39	-0.437318	0.074	0.234	1.56068e-34
RPS18	9.44376e-120	-0.438858	0.992	0.996	1.53244e-115
CITED2	2.18606e-25	-0.440979	0.222	0.387	3.54731e-21
GPR174	1.14975e-38	-0.442674	0.052	0.197	1.8657e-34
ATP5F1B	1.85154e-43	-0.443041	0.402	0.654	3.0045e-39
COTL1	4.20486e-25	-0.443479	0.213	0.371	6.82323e-21
RPL13A	1.66374e-61	-0.447069	0.906	0.983	2.69976e-57
PRRC2C	3.34315e-36	-0.450669	0.374	0.604	5.42492e-32
ZEB2	4.491e-38	-0.456035	0.376	0.603	7.28755e-34
AL138963.4	1.22702e-19	-0.461952	0.165	0.29	1.99108e-15
CCNL1	1.1716e-40	-0.464699	0.242	0.462	1.90115e-36
CD27	2.47261e-28	-0.469115	0.037	0.14	4.0123e-24
RPS26	1.82902e-83	-0.470657	0.903	0.977	2.96795e-79
ATP2B4	3.92378e-39	-0.478302	0.223	0.434	6.36712e-35
NFATC2	9.38102e-43	-0.479932	0.225	0.446	1.52226e-38
RGS1	2.12042e-41	-0.480576	0.015	0.137	3.4408e-37
HLA-DQA1	5.24736e-28	-0.481362	0.049	0.16	8.51488e-24
IER5	1.15742e-43	-0.481467	0.029	0.169	1.87814e-39
CSRNP1	1.13666e-39	-0.487226	0.081	0.245	1.84445e-35
CMC1	7.51296e-26	-0.488196	0.21	0.364	1.21913e-21
IFRD1	7.47003e-39	-0.49739	0.067	0.218	1.21216e-34
RHOB	3.08248e-32	-0.497616	0.077	0.216	5.00194e-28
RPL3	2.49846e-157	-0.502563	0.985	0.997	4.05426e-153
SRSF2	1.04011e-43	-0.511284	0.31	0.544	1.68779e-39
LMNA	8.3831e-43	-0.525329	0.014	0.141	1.36033e-38
ARL4A	2.30677e-47	-0.527145	0.047	0.214	3.74319e-43
TENT5C	2.6845e-46	-0.528009	0.171	0.388	4.35614e-42
[truncated: 105 more rows]

## Sheet: DEG_ERvsLR_CD8 Teff
DEG_ER vs LR COVID PF_CD8 Teff
[truncated: 154 more rows]

## Sheet: DEG w time from test_ERvsLR_CD8
DEG with time from test_ER vs LR COVID PF_CD8 Teff
[truncated: 154 more rows]

[truncated: 5 more sheets: DEG_IPFvsLR_CD8 Teff, MAST_CD8eff Cont vs ER, MAST_CD8eff Cont vs LR, MAST_CD8eff ER vs LR, MAST_CD8eff IPF vs LR]
