# Supplementary material for: High-dimensional comparison of monocytes and T cells in post-COVID and idiopathic pulmonary fibrosis
Source: Front Immunol. 2024 Jan 16;14:1308594. doi: 10.3389/fimmu.2023.1308594 (PMC10824838; doi:10.3389/fimmu.2023.1308594)
Supplement: Supplementary file 2 [file Presentation_1.zip › Supplementary Table E8.XLSX]

## Sheet: CD4eff Cont v ER_GSEA
	CD4eff Cont v ER COVID PF_GSEA
Canonical Pathways MSigDB C2 Curated Pathways	ID	Description	setSize	enrichmentScore	NES	pvalue	p.adjust	qvalues	rank	leading_edge	core_enrichment
WP_OREXIN_RECEPTOR_PATHWAY	WP_OREXIN_RECEPTOR_PATHWAY	WP_OREXIN_RECEPTOR_PATHWAY	45	-0.820534	-1.69484	9.26692e-06	0.00220553	0.00182412	185	tags=40%, list=9%, signal=37%	HIF1A/KLF4/RARA/FOSL2/ID3/KLF10/TNF/SGK1/NR4A3/DUSP4/BHLHE40/NR4A1/ID1/EGR1/GADD45B/FOS/CDKN1A/FOSB
REACTOME_NUCLEAR_EVENTS_KINASE_AND_TRANSCRIPTION_FACTOR_ACTIVATION	REACTOME_NUCLEAR_EVENTS_KINASE_AND_TRANSCRIPTION_FACTOR_ACTIVATION	REACTOME_NUCLEAR_EVENTS_KINASE_AND_TRANSCRIPTION_FACTOR_ACTIVATION	20	-0.89027	-1.68058	0.000103348	0.0082635	0.00683447	98	tags=45%, list=5%, signal=43%	ID3/SGK1/JUND/DUSP4/ID1/EGR1/ID2/FOS/FOSB
REACTOME_SIGNALING_BY_NTRKS	REACTOME_SIGNALING_BY_NTRKS	REACTOME_SIGNALING_BY_NTRKS	28	-0.853028	-1.67644	0.000104162	0.0082635	0.00683447	98	tags=36%, list=5%, signal=34%	ID3/IRS2/SGK1/JUND/DUSP4/ID1/EGR1/ID2/FOS/FOSB
NABA_ECM_REGULATORS	NABA_ECM_REGULATORS	NABA_ECM_REGULATORS	32	0.694934	1.99332	0.000291885	0.0148488	0.012281	290	tags=44%, list=14%, signal=38%	CTSW/SERPINB1/CST3/CST7/CTSS/CTSA/CTSH/CTSC/EGLN3/CTSZ/SERPINA1/ADAM23/CTSB/TIMP1
WP_ADIPOGENESIS	WP_ADIPOGENESIS	WP_ADIPOGENESIS	30	-0.821004	-1.63083	0.000368633	0.0148488	0.012281	185	tags=47%, list=9%, signal=43%	HIF1A/AHR/RARA/STAT1/GADD45A/RORA/ID3/IRS2/TNF/SOCS3/SOCS1/GADD45B/CDKN1A/LMNA
KEGG_MAPK_SIGNALING_PATHWAY	KEGG_MAPK_SIGNALING_PATHWAY	KEGG_MAPK_SIGNALING_PATHWAY	44	-0.77281	-1.5922	0.00037434	0.0148488	0.012281	158	tags=27%, list=8%, signal=26%	MAP3K1/GADD45A/GADD45G/TNF/JUND/DUSP4/DUSP1/NR4A1/GADD45B/FOS/DUSP2/JUN
REACTOME_RNA_POLYMERASE_II_TRANSCRIPTION	REACTOME_RNA_POLYMERASE_II_TRANSCRIPTION	REACTOME_RNA_POLYMERASE_II_TRANSCRIPTION	113	-0.667221	-1.4427	0.000577625	0.0192056	0.0158844	188	tags=25%, list=9%, signal=24%	DDIT4/KLF4/POU2F2/PERP/SESN3/RARA/STAT1/GADD45A/RORA/PPP2R5C/MAML2/LGALS3/SOD2/PMAIP1/SGK1/NR4A3/ITGA4/SOCS3/BTG2/SMAD7/NR4A1/CITED2/ZNF331/NR4A2/FOS/RGCC/CDKN1A/JUN
WP_MAPK_SIGNALING_PATHWAY	WP_MAPK_SIGNALING_PATHWAY	WP_MAPK_SIGNALING_PATHWAY	40	-0.777489	-1.59503	0.000645567	0.0192056	0.0158844	158	tags=25%, list=8%, signal=23%	MAP3K1/GADD45A/TNF/JUND/DUSP4/DUSP1/NR4A1/FOS/DUSP2/JUN
REACTOME_INTERLEUKIN_10_SIGNALING	REACTOME_INTERLEUKIN_10_SIGNALING	REACTOME_INTERLEUKIN_10_SIGNALING	24	-0.837801	-1.61117	0.000863332	0.0217747	0.0180092	121	tags=12%, list=6%, signal=12%	TNFRSF1B/TNF/CCL5
WP_IL18_SIGNALING_PATHWAY	WP_IL18_SIGNALING_PATHWAY	WP_IL18_SIGNALING_PATHWAY	67	-0.712549	-1.50933	0.000914905	0.0217747	0.0180092	75	tags=18%, list=4%, signal=18%	NFKBIZ/ATF3/TNF/ZC3H12A/SOCS3/BTG2/IRF1/NR4A1/RGS16/CCL5/FOS/JUN
WP_CIRCADIAN_RHYTHM_GENES	WP_CIRCADIAN_RHYTHM_GENES	WP_CIRCADIAN_RHYTHM_GENES	27	-0.808292	-1.58794	0.00113679	0.0245959	0.0203425	175	tags=41%, list=9%, signal=38%	NAMPT/AHR/RORA/ID3/CREM/KLF10/JUND/BHLHE40/EGR1/ID2/JUN
REACTOME_FCERI_MEDIATED_MAPK_ACTIVATION	REACTOME_FCERI_MEDIATED_MAPK_ACTIVATION	REACTOME_FCERI_MEDIATED_MAPK_ACTIVATION	35	-0.779261	-1.55947	0.00142148	0.0281928	0.0233173	9	tags=9%, list=0%, signal=9%	MAP3K1/FOS/JUN
WP_INSULIN_SIGNALING	WP_INSULIN_SIGNALING	WP_INSULIN_SIGNALING	21	-0.825431	-1.56381	0.00223524	0.0409221	0.0338454	158	tags=38%, list=8%, signal=35%	MAP3K1/IRS2/SGK1/SOCS3/SOCS1/EGR1/FOS/JUN
WP_SUDDEN_INFANT_DEATH_SYNDROME_SIDS_SUSCEPTIBILITY_PATHWAYS	WP_SUDDEN_INFANT_DEATH_SYNDROME_SIDS_SUSCEPTIBILITY_PATHWAYS	WP_SUDDEN_INFANT_DEATH_SYNDROME_SIDS_SUSCEPTIBILITY_PATHWAYS	30	-0.783443	-1.55622	0.0024762	0.0420955	0.0348158	185	tags=30%, list=9%, signal=28%	HIF1A/POU2F2/SPTBN1/RORA/CREM/TNF/BHLHE40/EGR1/JUN
REACTOME_SCAVENGING_OF_HEME_FROM_PLASMA	REACTOME_SCAVENGING_OF_HEME_FROM_PLASMA	REACTOME_SCAVENGING_OF_HEME_FROM_PLASMA	31	-0.777226	-1.54822	0.00280441	0.042467	0.0351231	13	tags=6%, list=1%, signal=7%	HBA1/HBB
KEGG_TOLL_LIKE_RECEPTOR_SIGNALING_PATHWAY	KEGG_TOLL_LIKE_RECEPTOR_SIGNALING_PATHWAY	KEGG_TOLL_LIKE_RECEPTOR_SIGNALING_PATHWAY	28	-0.793883	-1.5602	0.00311166	0.042467	0.0351231	128	tags=21%, list=6%, signal=20%	IRF7/STAT1/TNF/CCL5/FOS/JUN
WP_TOLLLIKE_RECEPTOR_SIGNALING_PATHWAY	WP_TOLLLIKE_RECEPTOR_SIGNALING_PATHWAY	WP_TOLLLIKE_RECEPTOR_SIGNALING_PATHWAY	28	-0.793883	-1.5602	0.00311166	0.042467	0.0351231	128	tags=21%, list=6%, signal=20%	IRF7/STAT1/TNF/CCL5/FOS/JUN
WP_EGFEGFR_SIGNALING_PATHWAY	WP_EGFEGFR_SIGNALING_PATHWAY	WP_EGFEGFR_SIGNALING_PATHWAY	25	-0.799323	-1.55144	0.00321179	0.042467	0.0351231	158	tags=28%, list=8%, signal=26%	MAP3K1/STAT1/STAM/JUND/FOS/FOSB/JUN
WP_TGFBETA_SIGNALING_PATHWAY	WP_TGFBETA_SIGNALING_PATHWAY	WP_TGFBETA_SIGNALING_PATHWAY	29	-0.769304	-1.51895	0.00413667	0.0518172	0.0428564	209	tags=38%, list=10%, signal=34%	TGFBR3/KLF11/SPTBN1/KLF10/ATF3/JUND/SMAD7/FOS/CDKN1A/FOSB/JUN
PID_HIF1_TFPATHWAY	PID_HIF1_TFPATHWAY	PID_HIF1_TFPATHWAY	21	-0.811941	-1.53825	0.00444695	0.0529187	0.0437673	185	tags=43%, list=9%, signal=39%	HIF1A/ITGB2/RORA/MCL1/BHLHE40/CITED2/ID2/FOS/JUN
WP_MYOMETRIAL_RELAXATION_AND_CONTRACTION_PATHWAYS	WP_MYOMETRIAL_RELAXATION_AND_CONTRACTION_PATHWAYS	WP_MYOMETRIAL_RELAXATION_AND_CONTRACTION_PATHWAYS	41	-0.738666	-1.51671	0.00506233	0.057373	0.0474514	131	tags=20%, list=7%, signal=19%	GNG2/PDE4B/RGS2/ATF3/RGS16/RGS1/FOS/JUN
WP_HEMATOPOIETIC_STEM_CELL_DIFFERENTIATION	WP_HEMATOPOIETIC_STEM_CELL_DIFFERENTIATION	WP_HEMATOPOIETIC_STEM_CELL_DIFFERENTIATION	22	-0.814845	-1.55576	0.00570832	0.0617536	0.0510744	9	tags=14%, list=0%, signal=14%	HMGN5/FOS/FOSB
REACTOME_TRANSCRIPTIONAL_REGULATION_BY_TP53	REACTOME_TRANSCRIPTIONAL_REGULATION_BY_TP53	REACTOME_TRANSCRIPTIONAL_REGULATION_BY_TP53	32	-0.758854	-1.51652	0.0062598	0.0647753	0.0535735	188	tags=38%, list=9%, signal=35%	DDIT4/PERP/SESN3/GADD45A/PPP2R5C/PMAIP1/SGK1/BTG2/FOS/RGCC/CDKN1A/JUN
WP_GLUCOCORTICOID_RECEPTOR_PATHWAY	WP_GLUCOCORTICOID_RECEPTOR_PATHWAY	WP_GLUCOCORTICOID_RECEPTOR_PATHWAY	25	-0.778069	-1.51018	0.00850315	0.084323	0.0697408	248	tags=36%, list=12%, signal=32%	PLK2/STOM/TGFBR3/CDC42EP3/PDE4B/RGS2/BHLHE40/GADD45B/JUN
REACTOME_CELLULAR_RESPONSES_TO_STIMULI	REACTOME_CELLULAR_RESPONSES_TO_STIMULI	REACTOME_CELLULAR_RESPONSES_TO_STIMULI	89	-0.63648	-1.36243	0.00964478	0.0918183	0.0759399	369	tags=37%, list=18%, signal=32%	NUP214/HSPA5/LY96/ATP6V0D1/TFDP2/BACH1/TUBA1C/BLVRB/DNAJB1/ETS2/BLVRA/CDKN2D/DYNLL1/TLN1/HIF1A/TUBA4A/TCIRG1/RORA/TSPYL2/HERPUD1/SOD2/ATF3/KDM6B/PPP1R15A/TUBB2A/TUBB4B/CITED2/ID1/HBB/FOS/CDKN1A/JUN/LMNA
WP_CORTICOTROPINRELEASING_HORMONE_SIGNALING_PATHWAY	WP_CORTICOTROPINRELEASING_HORMONE_SIGNALING_PATHWAY	WP_CORTICOTROPINRELEASING_HORMONE_SIGNALING_PATHWAY	26	-0.765625	-1.49982	0.0111898	0.102056	0.0844075	132	tags=23%, list=7%, signal=22%	FOSL2/JUND/NR4A1/NR4A2/FOS/FOSB
WP_GASTRIN_SIGNALING_PATHWAY	WP_GASTRIN_SIGNALING_PATHWAY	WP_GASTRIN_SIGNALING_PATHWAY	30	-0.751313	-1.49239	0.0119164	0.102056	0.0844075	184	tags=23%, list=9%, signal=22%	RHOB/KLF4/ANXA2/EGR1/FOS/CDKN1A/JUN
REACTOME_SIGNALING_BY_NUCLEAR_RECEPTORS	REACTOME_SIGNALING_BY_NUCLEAR_RECEPTORS	REACTOME_SIGNALING_BY_NUCLEAR_RECEPTORS	33	-0.736352	-1.46454	0.0120066	0.102056	0.0844075	220	tags=27%, list=11%, signal=25%	TLE3/ARL4C/RARA/GNG2/JUND/AREG/FOS/FOSB/JUN
PID_AP1_PATHWAY	PID_AP1_PATHWAY	PID_AP1_PATHWAY	23	-0.777765	-1.48653	0.0136256	0.111824	0.0924861	132	tags=39%, list=7%, signal=37%	HIF1A/FOSL2/ATF3/JUND/DUSP1/EGR1/FOS/FOSB/JUN
REACTOME_FCERI_MEDIATED_NF_KB_ACTIVATION	REACTOME_FCERI_MEDIATED_NF_KB_ACTIVATION	REACTOME_FCERI_MEDIATED_NF_KB_ACTIVATION	30	0.574324	1.59959	0.0176048	0.139386	0.115282	359	tags=23%, list=18%, signal=19%	UBE2D1/FCER1G/UBB/IGKV4-1/IGKV3-20/LYN/IGLV2-14
WP_OVERVIEW_OF_PROINFLAMMATORY_AND_PROFIBROTIC_MEDIATORS	WP_OVERVIEW_OF_PROINFLAMMATORY_AND_PROFIBROTIC_MEDIATORS	WP_OVERVIEW_OF_PROINFLAMMATORY_AND_PROFIBROTIC_MEDIATORS	28	-0.752543	-1.47896	0.0185505	0.139386	0.115282	63	tags=21%, list=3%, signal=21%	IFNG/OSM/TNFSF13B/TNF/AREG/CCL5
PID_ERBB1_DOWNSTREAM_PATHWAY	PID_ERBB1_DOWNSTREAM_PATHWAY	PID_ERBB1_DOWNSTREAM_PATHWAY	20	-0.782452	-1.47705	0.0193937	0.139386	0.115282	158	tags=35%, list=8%, signal=33%	MAP3K1/STAT1/DUSP1/EGR1/ZFP36/FOS/JUN
REACTOME_INITIAL_TRIGGERING_OF_COMPLEMENT	REACTOME_INITIAL_TRIGGERING_OF_COMPLEMENT	REACTOME_INITIAL_TRIGGERING_OF_COMPLEMENT	31	0.552162	1.55976	0.0195989	0.139386	0.115282	434	tags=23%, list=22%, signal=18%	GZMM/FCN1/IGKV4-1/IGKV3-20/IGLV2-14/CFP/IGLV1-47
KEGG_B_CELL_RECEPTOR_SIGNALING_PATHWAY	KEGG_B_CELL_RECEPTOR_SIGNALING_PATHWAY	KEGG_B_CELL_RECEPTOR_SIGNALING_PATHWAY	24	-0.766561	-1.47417	0.0199123	0.139386	0.115282	9	tags=12%, list=0%, signal=13%	PTPN6/FOS/JUN
WP_NUCLEAR_RECEPTORS_METAPATHWAY	WP_NUCLEAR_RECEPTORS_METAPATHWAY	WP_NUCLEAR_RECEPTORS_METAPATHWAY	61	-0.655132	-1.37904	0.0208728	0.141935	0.11739	308	tags=30%, list=15%, signal=26%	BLVRB/DNAJB1/GSTM2/SLC2A3/PLK2/STOM/TGFBR3/AHR/CDC42EP3/IRS2/PDE4B/RGS2/TNF/JUND/BHLHE40/EGR1/GADD45B/JUN
REACTOME_ESR_MEDIATED_SIGNALING	REACTOME_ESR_MEDIATED_SIGNALING	REACTOME_ESR_MEDIATED_SIGNALING	24	-0.760503	-1.46252	0.0217391	0.14372	0.118866	131	tags=25%, list=7%, signal=24%	GNG2/JUND/AREG/FOS/FOSB/JUN
REACTOME_SIGNALING_BY_RECEPTOR_TYROSINE_KINASES	REACTOME_SIGNALING_BY_RECEPTOR_TYROSINE_KINASES	REACTOME_SIGNALING_BY_RECEPTOR_TYROSINE_KINASES	90	-0.621876	-1.33226	0.022392	0.144035	0.119127	152	tags=19%, list=8%, signal=18%	HIF1A/TCIRG1/PAG1/STAT1/ID3/IRS2/STAM/SGK1/JUND/DUSP4/SOCS1/ID1/AREG/EGR1/ID2/FOS/FOSB
WP_SPINAL_CORD_INJURY	WP_SPINAL_CORD_INJURY	WP_SPINAL_CORD_INJURY	38	-0.699934	-1.41477	0.0253941	0.159047	0.131543	203	tags=29%, list=10%, signal=27%	RHOC/TNFSF13B/RHOB/GADD45A/LGALS3/TNF/BTG2/NR4A1/EGR1/ZFP36/FOS
PID_P53_DOWNSTREAM_PATHWAY	PID_P53_DOWNSTREAM_PATHWAY	PID_P53_DOWNSTREAM_PATHWAY	33	-0.719251	-1.43053	0.0300231	0.179122	0.148146	188	tags=33%, list=9%, signal=31%	DDIT4/PERP/GADD45A/MCL1/ATF3/PMAIP1/BTG2/DUSP1/RGCC/CDKN1A/JUN
WP_HEPATITIS_B_INFECTION	WP_HEPATITIS_B_INFECTION	WP_HEPATITIS_B_INFECTION	21	-0.75627	-1.43278	0.0307882	0.179122	0.148146	217	tags=33%, list=11%, signal=30%	IRF7/MAP3K1/STAT1/TNF/FOS/CDKN1A/JUN
REACTOME_INTRACELLULAR_SIGNALING_BY_SECOND_MESSENGERS	REACTOME_INTRACELLULAR_SIGNALING_BY_SECOND_MESSENGERS	REACTOME_INTRACELLULAR_SIGNALING_BY_SECOND_MESSENGERS	35	-0.705186	-1.41122	0.0308571	0.179122	0.148146	114	tags=20%, list=6%, signal=19%	PPP2R5C/IRS2/NR4A1/AREG/EGR1/CDKN1A/JUN
REACTOME_TOLL_LIKE_RECEPTOR_9_TLR9_CASCADE	REACTOME_TOLL_LIKE_RECEPTOR_9_TLR9_CASCADE	REACTOME_TOLL_LIKE_RECEPTOR_9_TLR9_CASCADE	23	-0.746059	-1.42593	0.0317848	0.180114	0.148967	217	tags=26%, list=11%, signal=24%	IRF7/MAP3K1/PELI1/DUSP4/FOS/JUN
REACTOME_CHEMOKINE_RECEPTORS_BIND_CHEMOKINES	REACTOME_CHEMOKINE_RECEPTORS_BIND_CHEMOKINES	REACTOME_CHEMOKINE_RECEPTORS_BIND_CHEMOKINES	28	-0.721474	-1.4179	0.0340776	0.184464	0.152564	107	tags=21%, list=5%, signal=21%	CCR6/CCR4/CXCR3/CCR7/CCR10/CCL5
REACTOME_BINDING_AND_UPTAKE_OF_LIGANDS_BY_SCAVENGER_RECEPTORS	REACTOME_BINDING_AND_UPTAKE_OF_LIGANDS_BY_SCAVENGER_RECEPTORS	REACTOME_BINDING_AND_UPTAKE_OF_LIGANDS_BY_SCAVENGER_RECEPTORS	41	-0.679847	-1.39594	0.0348205	0.184464	0.152564	13	tags=10%, list=1%, signal=10%	HBA1/CALR/FTH1/HBB
REACTOME_G_ALPHA_I_SIGNALLING_EVENTS	REACTOME_G_ALPHA_I_SIGNALLING_EVENTS	REACTOME_G_ALPHA_I_SIGNALLING_EVENTS	68	-0.630814	-1.33498	0.0351967	0.184464	0.152564	131	tags=13%, list=7%, signal=13%	GNG2/GPR183/CXCR3/PDE4B/CCR7/CCR10/RGS16/RGS1/CCL5
KEGG_LEISHMANIA_INFECTION	KEGG_LEISHMANIA_INFECTION	KEGG_LEISHMANIA_INFECTION	40	-0.681197	-1.39749	0.0360262	0.184464	0.152564	269	tags=30%, list=13%, signal=26%	HLA-DRB1/PTPN6/HLA-DQB1/IFNGR1/HLA-DPA1/ITGB2/STAT1/MARCKSL1/TNF/ITGA4/FOS/JUN
WP_BRAINDERIVED_NEUROTROPHIC_FACTOR_BDNF_SIGNALING_PATHWAY	WP_BRAINDERIVED_NEUROTROPHIC_FACTOR_BDNF_SIGNALING_PATHWAY	WP_BRAINDERIVED_NEUROTROPHIC_FACTOR_BDNF_SIGNALING_PATHWAY	28	-0.720375	-1.41574	0.0364277	0.184464	0.152564	158	tags=21%, list=8%, signal=20%	MAP3K1/STAT1/IRS2/EGR1/FOS/JUN
REACTOME_INTERFERON_ALPHA_BETA_SIGNALING	REACTOME_INTERFERON_ALPHA_BETA_SIGNALING	REACTOME_INTERFERON_ALPHA_BETA_SIGNALING	29	-0.718049	-1.41775	0.0397661	0.197173	0.163076	303	tags=45%, list=15%, signal=39%	IFITM2/MX2/ISG15/PTPN6/IFI6/IRF7/OASL/GBP2/STAT1/SOCS3/SOCS1/IRF1/EGR1
PID_NFAT_TFPATHWAY	PID_NFAT_TFPATHWAY	PID_NFAT_TFPATHWAY	21	-0.747074	-1.41536	0.0431034	0.20936	0.173155	111	tags=24%, list=6%, signal=23%	CD40LG/TNF/EGR1/FOS/JUN
WP_PROLACTIN_SIGNALING_PATHWAY	WP_PROLACTIN_SIGNALING_PATHWAY	WP_PROLACTIN_SIGNALING_PATHWAY	22	-0.737567	-1.40822	0.0453988	0.216098	0.178728	128	tags=32%, list=6%, signal=30%	STAT1/IRS2/SOCS3/SOCS1/IRF1/FOS/JUN
REACTOME_TOLL_LIKE_RECEPTOR_TLR1_TLR2_CASCADE	REACTOME_TOLL_LIKE_RECEPTOR_TLR1_TLR2_CASCADE	REACTOME_TOLL_LIKE_RECEPTOR_TLR1_TLR2_CASCADE	27	-0.717216	-1.40902	0.0470035	0.21935	0.181417	70	tags=22%, list=4%, signal=22%	MAP3K1/PELI1/DUSP4/SOCS1/FOS/JUN
PID_BCR_5PATHWAY	PID_BCR_5PATHWAY	PID_BCR_5PATHWAY	22	-0.7317	-1.39702	0.0527607	0.236669	0.195742	170	tags=27%, list=8%, signal=25%	PTPN6/POU2F2/MAP3K1/PAG1/FOS/JUN
REACTOME_SIGNALING_BY_INTERLEUKINS	REACTOME_SIGNALING_BY_INTERLEUKINS	REACTOME_SIGNALING_BY_INTERLEUKINS	121	-0.57686	-1.24883	0.0534813	0.236669	0.195742	185	tags=16%, list=9%, signal=15%	HIF1A/ITGB2/IL17RA/STAT1/RORA/TNFRSF1B/MCL1/IRS2/SOD2/ANXA2/PELI1/TNF/SOCS3/DUSP4/SOCS1/CCL5/FOS/CDKN1A/JUN
WP_VEGFAVEGFR2_SIGNALING_PATHWAY	WP_VEGFAVEGFR2_SIGNALING_PATHWAY	WP_VEGFAVEGFR2_SIGNALING_PATHWAY	90	-0.596805	-1.27855	0.0536981	0.236669	0.195742	448	tags=37%, list=22%, signal=30%	NFKBIA/PBXIP1/FSCN1/TKT/ANXA1/AP2S1/DUSP5/ERN1/RAB37/ATP6V0D1/EZR/VCL/S1PR1/IGFBP3/TUBA1C/PLAUR/SH3BGRL3/PTPN6/SDCBP/CLIC1/RHOC/INPP4B/STAT1/HERPUD1/STAM/SOD2/NR4A3/PNP/NR4A1/IER5/EGR1/NR4A2/JUN
PID_IL6_7_PATHWAY	PID_IL6_7_PATHWAY	PID_IL6_7_PATHWAY	22	-0.723341	-1.38106	0.0564417	0.244239	0.202002	128	tags=27%, list=6%, signal=26%	STAT1/MCL1/SOCS3/IRF1/FOS/JUN
WP_TYPE_II_INTERFERON_SIGNALING_IFNG	WP_TYPE_II_INTERFERON_SIGNALING_IFNG	WP_TYPE_II_INTERFERON_SIGNALING_IFNG	20	-0.735805	-1.38899	0.0589681	0.247013	0.204297	268	tags=40%, list=13%, signal=35%	ISG15/IFI6/IFNGR1/GBP1/STAT1/SOCS3/SOCS1/IRF1
PID_IL4_2PATHWAY	PID_IL4_2PATHWAY	PID_IL4_2PATHWAY	26	-0.702988	-1.37712	0.0600707	0.247013	0.204297	111	tags=19%, list=6%, signal=18%	PTPN6/CD40LG/IRS2/SOCS3/SOCS1
REACTOME_MYD88_INDEPENDENT_TLR4_CASCADE	REACTOME_MYD88_INDEPENDENT_TLR4_CASCADE	REACTOME_MYD88_INDEPENDENT_TLR4_CASCADE	20	-0.733283	-1.38423	0.0601966	0.247013	0.204297	47	tags=20%, list=2%, signal=20%	IRF7/DUSP4/FOS/JUN
PID_MYC_REPRESS_PATHWAY	PID_MYC_REPRESS_PATHWAY	PID_MYC_REPRESS_PATHWAY	22	-0.717956	-1.37078	0.0625767	0.252428	0.208775	145	tags=32%, list=7%, signal=30%	CLU/LGALS1/GADD45A/ZFP36L1/ID2/CCL5/CDKN1A
WP_ENDODERM_DIFFERENTIATION	WP_ENDODERM_DIFFERENTIATION	WP_ENDODERM_DIFFERENTIATION	20	-0.727851	-1.37398	0.0675676	0.268018	0.221669	128	tags=30%, list=6%, signal=28%	RGS10/TBX21/DUSP5/STAT1/DUSP4/DUSP2
REACTOME_MITOTIC_G2_G2_M_PHASES	REACTOME_MITOTIC_G2_G2_M_PHASES	REACTOME_MITOTIC_G2_G2_M_PHASES	20	-0.72474	-1.3681	0.0700246	0.269178	0.222629	159	tags=35%, list=8%, signal=33%	TUBA1C/DYNLL1/TUBA4A/TUBB2A/TUBB4B/PHLDA1/CDKN1A
REACTOME_PI3K_AKT_SIGNALING_IN_CANCER	REACTOME_PI3K_AKT_SIGNALING_IN_CANCER	REACTOME_PI3K_AKT_SIGNALING_IN_CANCER	20	-0.722871	-1.36458	0.0712531	0.269178	0.222629	90	tags=25%, list=4%, signal=24%	CD28/IRS2/NR4A1/AREG/CDKN1A
WP_APOPTOSISRELATED_NETWORK_DUE_TO_ALTERED_NOTCH3_IN_OVARIAN_CANCER	WP_APOPTOSISRELATED_NETWORK_DUE_TO_ALTERED_NOTCH3_IN_OVARIAN_CANCER	WP_APOPTOSISRELATED_NETWORK_DUE_TO_ALTERED_NOTCH3_IN_OVARIAN_CANCER	20	-0.721763	-1.36249	0.0712531	0.269178	0.222629	63	tags=35%, list=3%, signal=34%	ANXA5/BCL3/TNF/JUND/SOCS3/SMAD7/CDKN1A
REACTOME_ROLE_OF_LAT2_NTAL_LAB_ON_CALCIUM_MOBILIZATION	REACTOME_ROLE_OF_LAT2_NTAL_LAB_ON_CALCIUM_MOBILIZATION	REACTOME_ROLE_OF_LAT2_NTAL_LAB_ON_CALCIUM_MOBILIZATION	30	0.496841	1.38379	0.0742771	0.273537	0.226233	359	tags=20%, list=18%, signal=17%	PIK3R1/FCER1G/IGKV4-1/IGKV3-20/LYN/IGLV2-14
REACTOME_FC_EPSILON_RECEPTOR_FCERI_SIGNALING	REACTOME_FC_EPSILON_RECEPTOR_FCERI_SIGNALING	REACTOME_FC_EPSILON_RECEPTOR_FCERI_SIGNALING	45	-0.640223	-1.32241	0.0758397	0.273537	0.226233	9	tags=7%, list=0%, signal=7%	MAP3K1/FOS/JUN
REACTOME_MAPK_FAMILY_SIGNALING_CASCADES	REACTOME_MAPK_FAMILY_SIGNALING_CASCADES	REACTOME_MAPK_FAMILY_SIGNALING_CASCADES	50	-0.624947	-1.3005	0.0758547	0.273537	0.226233	144	tags=18%, list=7%, signal=17%	SPTBN1/PPP2R5C/CDC42EP3/IRS2/DUSP4/DUSP1/AREG/DUSP2/JUN
WP_DNA_DAMAGE_RESPONSE_ONLY_ATM_DEPENDENT	WP_DNA_DAMAGE_RESPONSE_ONLY_ATM_DEPENDENT	WP_DNA_DAMAGE_RESPONSE_ONLY_ATM_DEPENDENT	20	-0.715916	-1.35145	0.0798526	0.283655	0.234602	158	tags=30%, list=8%, signal=28%	MAP3K1/PPP2R5C/SOD2/PMAIP1/CDKN1A/JUN
WP_TCELL_ACTIVATION_SARSCOV2	WP_TCELL_ACTIVATION_SARSCOV2	WP_TCELL_ACTIVATION_SARSCOV2	25	-0.691228	-1.34163	0.0813397	0.284121	0.234988	63	tags=28%, list=3%, signal=27%	HLA-DRB1/CD28/CD247/TNF/FOS/CDKN1A/JUN
WP_REGULATION_OF_ACTIN_CYTOSKELETON	WP_REGULATION_OF_ACTIN_CYTOSKELETON	WP_REGULATION_OF_ACTIN_CYTOSKELETON	20	0.550046	1.37427	0.0823713	0.284121	0.234988	169	tags=25%, list=8%, signal=23%	ACTG1/PFN1/PIK3R1/F2R/ARPC5
WP_MALIGNANT_PLEURAL_MESOTHELIOMA	WP_MALIGNANT_PLEURAL_MESOTHELIOMA	WP_MALIGNANT_PLEURAL_MESOTHELIOMA	54	-0.610861	-1.28273	0.0840336	0.284689	0.235457	185	tags=20%, list=9%, signal=19%	HIF1A/ITGB2/MAP3K1/STAT1/MCL1/ATF3/ITGA4/AREG/CCL5/CDKN1A/JUN
WP_SARSCOV2_INNATE_IMMUNITY_EVASION_AND_CELLSPECIFIC_IMMUNE_RESPONSE	WP_SARSCOV2_INNATE_IMMUNITY_EVASION_AND_CELLSPECIFIC_IMMUNE_RESPONSE	WP_SARSCOV2_INNATE_IMMUNITY_EVASION_AND_CELLSPECIFIC_IMMUNE_RESPONSE	25	-0.689511	-1.3383	0.0849282	0.284689	0.235457	217	tags=16%, list=11%, signal=14%	IRF7/STAT1/TNF/CCL5
PID_PDGFRB_PATHWAY	PID_PDGFRB_PATHWAY	PID_PDGFRB_PATHWAY	30	-0.666686	-1.32429	0.0872093	0.288275	0.238423	147	tags=17%, list=7%, signal=16%	PAG1/STAT1/JUND/FOS/JUN
WP_SELENIUM_MICRONUTRIENT_NETWORK	WP_SELENIUM_MICRONUTRIENT_NETWORK	WP_SELENIUM_MICRONUTRIENT_NETWORK	20	-0.708352	-1.33717	0.0909091	0.296389	0.245133	77	tags=30%, list=4%, signal=29%	MSRB1/CAT/IFNG/SOD2/TNF/HBB
WP_NEUROINFLAMMATION_AND_GLUTAMATERGIC_SIGNALING	WP_NEUROINFLAMMATION_AND_GLUTAMATERGIC_SIGNALING	WP_NEUROINFLAMMATION_AND_GLUTAMATERGIC_SIGNALING	24	-0.693946	-1.33452	0.0923451	0.297002	0.245641	307	tags=42%, list=15%, signal=36%	PLCB1/SLC2A3/TGFBR3/IFNGR1/STAT1/TNFRSF1B/TNF/SOCS3/SMAD7/FOS
REACTOME_INTERLEUKIN_4_AND_INTERLEUKIN_13_SIGNALING	REACTOME_INTERLEUKIN_4_AND_INTERLEUKIN_13_SIGNALING	REACTOME_INTERLEUKIN_4_AND_INTERLEUKIN_13_SIGNALING	51	-0.610281	-1.27332	0.0956429	0.303507	0.251021	185	tags=22%, list=9%, signal=20%	HIF1A/ITGB2/STAT1/RORA/TNFRSF1B/MCL1/TNF/SOCS3/SOCS1/FOS/CDKN1A
REACTOME_INTERFERON_GAMMA_SIGNALING	REACTOME_INTERFERON_GAMMA_SIGNALING	REACTOME_INTERFERON_GAMMA_SIGNALING	36	-0.635188	-1.27909	0.110987	0.347563	0.287458	269	tags=47%, list=13%, signal=42%	HLA-DRA/IFNG/HLA-DRB5/HLA-DRB1/PTPN6/HLA-DQB1/GBP5/IRF7/IFNGR1/OASL/GBP1/HLA-DPA1/GBP2/STAT1/SOCS3/SOCS1/IRF1
REACTOME_CELL_CYCLE_MITOTIC	REACTOME_CELL_CYCLE_MITOTIC	REACTOME_CELL_CYCLE_MITOTIC	45	-0.614203	-1.26866	0.113759	0.35162	0.290814	159	tags=24%, list=8%, signal=23%	TFDP2/TUBA1C/CDKN2D/DYNLL1/TUBA4A/PPP2R5C/TUBB2A/TUBB4B/PHLDA1/CDKN1A/LMNA
NABA_ECM_AFFILIATED	NABA_ECM_AFFILIATED	NABA_ECM_AFFILIATED	30	-0.652992	-1.29709	0.118605	0.361896	0.299313	395	tags=20%, list=20%, signal=16%	ANXA1/LGALS9/ANXA5/LGALS1/LGALS3/ANXA2
REACTOME_PEPTIDE_LIGAND_BINDING_RECEPTORS	REACTOME_PEPTIDE_LIGAND_BINDING_RECEPTORS	REACTOME_PEPTIDE_LIGAND_BINDING_RECEPTORS	41	-0.616811	-1.2665	0.12296	0.370436	0.306375	333	tags=20%, list=17%, signal=17%	ANXA1/CCR6/PSAP/CCR4/CXCR3/CCR7/CCR10/CCL5
REACTOME_CYTOKINE_SIGNALING_IN_IMMUNE_SYSTEM	REACTOME_CYTOKINE_SIGNALING_IN_IMMUNE_SYSTEM	REACTOME_CYTOKINE_SIGNALING_IN_IMMUNE_SYSTEM	197	-0.520465	-1.1402	0.133	0.395675	0.32725	341	tags=23%, list=17%, signal=21%	HLA-DRB5/CD4/OSM/S1PR1/LGALS9/IFITM2/MAP3K3/SLA2/MX2/HLA-DRB1/ISG15/PTPN6/BATF/EDA/HLA-DQB1/IFI6/GBP5/IRF7/IFNGR1/TNFSF13B/OASL/GBP1/HLA-DPA1/HIF1A/ITGB2/IL17RA/GBP2/STAT1/RORA/TNFRSF1B/CD40LG/MCL1/IRS2/SOD2/ANXA2/PELI1/TNF/SOCS3/DUSP4/SOCS1/IRF1/EGR1/CCL5/FOS/CDKN1A/JUN
REACTOME_TOLL_LIKE_RECEPTOR_CASCADES	REACTOME_TOLL_LIKE_RECEPTOR_CASCADES	REACTOME_TOLL_LIKE_RECEPTOR_CASCADES	48	-0.596943	-1.24072	0.136752	0.401094	0.331732	217	tags=17%, list=11%, signal=15%	IRF7/ITGB2/MAP3K1/PELI1/DUSP4/SOCS1/FOS/JUN
REACTOME_INTERFERON_SIGNALING	REACTOME_INTERFERON_SIGNALING	REACTOME_INTERFERON_SIGNALING	58	-0.582296	-1.22351	0.139413	0.401094	0.331732	402	tags=40%, list=20%, signal=33%	HLA-DRA/IFNG/NUP214/HLA-DRB5/IFITM2/MX2/HLA-DRB1/ISG15/PTPN6/HLA-DQB1/IFI6/GBP5/IRF7/IFNGR1/OASL/GBP1/HLA-DPA1/GBP2/STAT1/SOCS3/SOCS1/IRF1/EGR1
REACTOME_SIGNALING_BY_NOTCH	REACTOME_SIGNALING_BY_NOTCH	REACTOME_SIGNALING_BY_NOTCH	22	-0.670794	-1.28073	0.139877	0.401094	0.331732	226	tags=27%, list=11%, signal=24%	NOTCH2/TLE3/HIF1A/STAT1/MAML2/JUN
REACTOME_PLATELET_ACTIVATION_SIGNALING_AND_AGGREGATION	REACTOME_PLATELET_ACTIVATION_SIGNALING_AND_AGGREGATION	REACTOME_PLATELET_ACTIVATION_SIGNALING_AND_AGGREGATION	77	0.325076	1.04937	0.143234	0.401236	0.33185	307	tags=26%, list=15%, signal=23%	CTSW/PFN1/CD63/LGALS3BP/SRGN/PIK3R1/TTN/ALDOA/FCER1G/F2R/TAGLN2/GNAI2/SERPINA1/PLCG2/GNG7/FLNA/PECAM1/TIMP1/FERMT3/LYN
REACTOME_COMPLEMENT_CASCADE	REACTOME_COMPLEMENT_CASCADE	REACTOME_COMPLEMENT_CASCADE	41	0.42476	1.25286	0.143299	0.401236	0.33185	434	tags=24%, list=22%, signal=19%	GZMM/CFH/FCN1/IGKV4-1/IGKV3-20/C5AR1/IGLV2-14/CFP/CR2/IGLV1-47
WP_TNFALPHA_SIGNALING_PATHWAY	WP_TNFALPHA_SIGNALING_PATHWAY	WP_TNFALPHA_SIGNALING_PATHWAY	20	-0.671472	-1.26755	0.149877	0.410452	0.339472	158	tags=30%, list=8%, signal=28%	BID/MAP3K3/MAP3K1/TNFRSF1B/TNF/JUN
KEGG_ANTIGEN_PROCESSING_AND_PRESENTATION	KEGG_ANTIGEN_PROCESSING_AND_PRESENTATION	KEGG_ANTIGEN_PROCESSING_AND_PRESENTATION	37	0.425144	1.22268	0.150347	0.410452	0.339472	145	tags=22%, list=7%, signal=20%	CD8B/CD8A/HLA-DPB1/CTSS/KLRC4/IFI30/HLA-DQA2/KLRD1
REACTOME_CELL_CYCLE	REACTOME_CELL_CYCLE	REACTOME_CELL_CYCLE	58	-0.576527	-1.21139	0.151992	0.410452	0.339472	159	tags=22%, list=8%, signal=21%	NUP214/ANKRD28/TFDP2/TUBA1C/CDKN2D/DYNLL1/TUBA4A/PPP2R5C/TUBB2A/TUBB4B/PHLDA1/CDKN1A/LMNA
WP_CALCIUM_REGULATION_IN_CARDIAC_CELLS	WP_CALCIUM_REGULATION_IN_CARDIAC_CELLS	WP_CALCIUM_REGULATION_IN_CARDIAC_CELLS	30	-0.634626	-1.26061	0.153488	0.410452	0.339472	189	tags=17%, list=9%, signal=15%	ATP2B1/GNG2/RGS2/RGS16/RGS1
KEGG_HEMATOPOIETIC_CELL_LINEAGE	KEGG_HEMATOPOIETIC_CELL_LINEAGE	KEGG_HEMATOPOIETIC_CELL_LINEAGE	50	0.387664	1.17748	0.155275	0.410615	0.339607	147	tags=18%, list=7%, signal=17%	CD8B/FLT3LG/CD8A/CD37/CD3D/CD7/IL2RA/CD3E/CD3G
WP_FOCAL_ADHESION_PI3KAKTMTORSIGNALING_PATHWAY	WP_FOCAL_ADHESION_PI3KAKTMTORSIGNALING_PATHWAY	WP_FOCAL_ADHESION_PI3KAKTMTORSIGNALING_PATHWAY	47	-0.587824	-1.22234	0.158849	0.412387	0.341072	372	tags=32%, list=19%, signal=27%	RAB10/ITGAL/OSM/SLC2A3/PFKFB3/PIK3IP1/ITGA5/DDIT4/HIF1A/ITGB2/GNG2/PPP2R5C/IRS2/ITGA4/CDKN1A
REACTOME_FACTORS_INVOLVED_IN_MEGAKARYOCYTE_DEVELOPMENT_AND_PLATELET_PRODUCTION	REACTOME_FACTORS_INVOLVED_IN_MEGAKARYOCYTE_DEVELOPMENT_AND_PLATELET_PRODUCTION	REACTOME_FACTORS_INVOLVED_IN_MEGAKARYOCYTE_DEVELOPMENT_AND_PLATELET_PRODUCTION	28	-0.639383	-1.25657	0.159812	0.412387	0.341072	159	tags=25%, list=8%, signal=23%	HBG2/TUBA1C/TUBA4A/TUBB2A/TUBB4B/IRF1/HBB
REACTOME_G_ALPHA_Q_SIGNALLING_EVENTS	REACTOME_G_ALPHA_Q_SIGNALLING_EVENTS	REACTOME_G_ALPHA_Q_SIGNALLING_EVENTS	35	-0.61728	-1.23531	0.161143	0.412387	0.341072	131	tags=11%, list=7%, signal=11%	GNG2/RGS2/RGS16/RGS1
WP_ALZHEIMERS_DISEASE_AND_MIRNA_EFFECTS	WP_ALZHEIMERS_DISEASE_AND_MIRNA_EFFECTS	WP_ALZHEIMERS_DISEASE_AND_MIRNA_EFFECTS	26	-0.641499	-1.25667	0.173145	0.428459	0.354365	387	tags=42%, list=19%, signal=35%	ERN1/PPIF/BID/TUBA1C/PLCB1/VMP1/TUBA4A/IRS2/TNF/TUBB2A/TUBB4B
WP_APOPTOSIS_MODULATION_AND_SIGNALING	WP_APOPTOSIS_MODULATION_AND_SIGNALING	WP_APOPTOSIS_MODULATION_AND_SIGNALING	24	-0.650799	-1.25155	0.17497	0.428459	0.354365	121	tags=21%, list=6%, signal=20%	TNFRSF1B/MCL1/PMAIP1/FOS/JUN
REACTOME_ANTIGEN_PROCESSING_CROSS_PRESENTATION	REACTOME_ANTIGEN_PROCESSING_CROSS_PRESENTATION	REACTOME_ANTIGEN_PROCESSING_CROSS_PRESENTATION	20	0.497253	1.24237	0.175532	0.428459	0.354365	410	tags=45%, list=20%, signal=36%	S100A8/CTSS/UBB/S100A9/MYD88/NCF1/CD14/BTK/CYBB
KEGG_CHEMOKINE_SIGNALING_PATHWAY	KEGG_CHEMOKINE_SIGNALING_PATHWAY	KEGG_CHEMOKINE_SIGNALING_PATHWAY	54	-0.571641	-1.20037	0.176471	0.428459	0.354365	333	tags=19%, list=17%, signal=16%	CCR6/PLCB1/ITK/CCR4/GNG2/STAT1/CXCR3/CCR7/CCR10/CCL5
REACTOME_RESPONSE_TO_ELEVATED_PLATELET_CYTOSOLIC_CA2	REACTOME_RESPONSE_TO_ELEVATED_PLATELET_CYTOSOLIC_CA2	REACTOME_RESPONSE_TO_ELEVATED_PLATELET_CYTOSOLIC_CA2	49	0.378374	1.13511	0.17649	0.428459	0.354365	155	tags=16%, list=8%, signal=15%	CTSW/PFN1/CD63/LGALS3BP/SRGN/TTN/ALDOA/TAGLN2
REACTOME_CREATION_OF_C4_AND_C2_ACTIVATORS	REACTOME_CREATION_OF_C4_AND_C2_ACTIVATORS	REACTOME_CREATION_OF_C4_AND_C2_ACTIVATORS	27	0.446557	1.21393	0.178225	0.428459	0.354365	434	tags=19%, list=22%, signal=15%	FCN1/IGKV4-1/IGKV3-20/IGLV2-14/IGLV1-47
REACTOME_SIGNALING_BY_GPCR	REACTOME_SIGNALING_BY_GPCR	REACTOME_SIGNALING_BY_GPCR	120	-0.525846	-1.1379	0.184662	0.439495	0.363492	334	tags=17%, list=17%, signal=15%	S1PR1/CCR6/PLCB1/PSAP/CCR4/PDE3B/ADGRE5/RHOC/RHOB/PTGER4/GNG2/GPR183/CXCR3/PDE4B/RGS2/CCR7/CCR10/RGS16/RGS1/CCL5
WP_NETWORK_MAP_OF_SARSCOV2_SIGNALING_PATHWAY	WP_NETWORK_MAP_OF_SARSCOV2_SIGNALING_PATHWAY	WP_NETWORK_MAP_OF_SARSCOV2_SIGNALING_PATHWAY	81	-0.547604	-1.16755	0.188912	0.445158	0.368176	355	tags=26%, list=18%, signal=22%	CD2/HLA-DRB5/CD4/CCR6/BID/IGFBP3/HLA-DRB1/PTPN6/IFI6/DDIT4/HIF1A/AHR/CD247/STAT1/TNF/DUSP1/EGR1/HBB/CCL5/FOS/JUN
WP_CHEMOKINE_SIGNALING_PATHWAY	WP_CHEMOKINE_SIGNALING_PATHWAY	WP_CHEMOKINE_SIGNALING_PATHWAY	44	-0.582292	-1.19968	0.192391	0.448913	0.371281	333	tags=23%, list=17%, signal=19%	CCR6/PLCB1/ITK/CCR4/GNG2/STAT1/CXCR3/CCR7/CCR10/CCL5
PID_IL12_2PATHWAY	PID_IL12_2PATHWAY	PID_IL12_2PATHWAY	30	-0.614555	-1.22074	0.196512	0.454075	0.375551	154	tags=23%, list=8%, signal=22%	CD247/STAT1/GADD45G/SOCS1/GZMA/GADD45B/FOS
REACTOME_M_PHASE	REACTOME_M_PHASE	REACTOME_M_PHASE	28	-0.620564	-1.21958	0.202115	0.462533	0.382546	159	tags=36%, list=8%, signal=33%	PTTG1/SMC4/NUP214/TUBA1C/DYNLL1/TUBA4A/PPP2R5C/TUBB2A/TUBB4B/LMNA
NABA_CORE_MATRISOME	NABA_CORE_MATRISOME	NABA_CORE_MATRISOME	25	0.442701	1.18099	0.204819	0.464257	0.383972	216	tags=20%, list=11%, signal=18%	SPOCK2/SRGN/NELL2/VCAN/SPON2
WP_ALZHEIMERS_DISEASE	WP_ALZHEIMERS_DISEASE	WP_ALZHEIMERS_DISEASE	25	-0.630295	-1.22336	0.20933	0.469423	0.388244	387	tags=40%, list=19%, signal=33%	ERN1/PPIF/BID/TUBA1C/PLCB1/TUBA4A/IRS2/TNF/TUBB2A/TUBB4B
WP_TCELL_ANTIGEN_RECEPTOR_TCR_PATHWAY_DURING_STAPHYLOCOCCUS_AUREUS_INFECTION	WP_TCELL_ANTIGEN_RECEPTOR_TCR_PATHWAY_DURING_STAPHYLOCOCCUS_AUREUS_INFECTION	WP_TCELL_ANTIGEN_RECEPTOR_TCR_PATHWAY_DURING_STAPHYLOCOCCUS_AUREUS_INFECTION	22	-0.643044	-1.22775	0.211043	0.469423	0.388244	274	tags=32%, list=14%, signal=28%	ITK/PTPN6/CD28/CD40LG/TNF/FOS/JUN
WP_VITAMIN_D_RECEPTOR_PATHWAY	WP_VITAMIN_D_RECEPTOR_PATHWAY	WP_VITAMIN_D_RECEPTOR_PATHWAY	57	-0.552254	-1.16231	0.220711	0.486382	0.402271	330	tags=32%, list=16%, signal=27%	IGFBP3/LGALS9/S100A6/NINJ1/MX2/HLA-DRB1/CDKN2D/ADGRE5/ATP2B1/HIF1A/KLF4/PTGER4/GADD45A/MYO9B/S100A4/STAM/ID1/CDKN1A
REACTOME_PLATELET_HOMEOSTASIS	REACTOME_PLATELET_HOMEOSTASIS	REACTOME_PLATELET_HOMEOSTASIS	20	-0.640818	-1.20968	0.233415	0.509659	0.421522	298	tags=25%, list=15%, signal=21%	ATP2B4/PTPN6/ATP2B1/GNG2/PPP2R5C
REACTOME_METABOLISM_OF_AMINO_ACIDS_AND_DERIVATIVES	REACTOME_METABOLISM_OF_AMINO_ACIDS_AND_DERIVATIVES	REACTOME_METABOLISM_OF_AMINO_ACIDS_AND_DERIVATIVES	21	0.455458	1.15828	0.247368	0.535215	0.442659	138	tags=24%, list=7%, signal=22%	RPS18/RPS6/RPLP1/RPS12/RPLP0
REACTOME_FCGR_ACTIVATION	REACTOME_FCGR_ACTIVATION	REACTOME_FCGR_ACTIVATION	34	0.367183	1.07109	0.251908	0.539502	0.446205	359	tags=21%, list=18%, signal=17%	FCGR3A/CD3G/FGR/IGKV4-1/IGKV3-20/LYN/IGLV2-14
PID_CD8_TCR_DOWNSTREAM_PATHWAY	PID_CD8_TCR_DOWNSTREAM_PATHWAY	PID_CD8_TCR_DOWNSTREAM_PATHWAY	22	-0.618952	-1.18175	0.256442	0.539502	0.446205	63	tags=23%, list=3%, signal=22%	CD247/TNF/EGR1/FOS/JUN
KEGG_INTESTINAL_IMMUNE_NETWORK_FOR_IGA_PRODUCTION	KEGG_INTESTINAL_IMMUNE_NETWORK_FOR_IGA_PRODUCTION	KEGG_INTESTINAL_IMMUNE_NETWORK_FOR_IGA_PRODUCTION	27	-0.600676	-1.18007	0.258519	0.539502	0.446205	402	tags=37%, list=20%, signal=30%	HLA-DRA/HLA-DRB5/HLA-DRB1/CD28/HLA-DQB1/TNFSF13B/HLA-DPA1/CD40LG/CCR10/ITGA4
REACTOME_SIGNALING_BY_VEGF	REACTOME_SIGNALING_BY_VEGF	REACTOME_SIGNALING_BY_VEGF	20	0.449607	1.12333	0.260638	0.539502	0.446205	353	tags=25%, list=18%, signal=21%	ACTG1/PIK3R1/SH2D2A/CTNNA1/NCF1
KEGG_PATHWAYS_IN_CANCER	KEGG_PATHWAYS_IN_CANCER	KEGG_PATHWAYS_IN_CANCER	50	-0.550251	-1.14506	0.260684	0.539502	0.446205	185	tags=14%, list=9%, signal=13%	TRAF4/HIF1A/RARA/STAT1/FOS/CDKN1A/JUN
REACTOME_PROTEIN_FOLDING	REACTOME_PROTEIN_FOLDING	REACTOME_PROTEIN_FOLDING	20	-0.627389	-1.18433	0.27027	0.548521	0.453664	159	tags=25%, list=8%, signal=23%	TUBA1C/TUBA4A/GNG2/TUBB2A/TUBB4B
WP_SMALL_CELL_LUNG_CANCER	WP_SMALL_CELL_LUNG_CANCER	WP_SMALL_CELL_LUNG_CANCER	22	-0.613847	-1.172	0.272393	0.548521	0.453664	127	tags=36%, list=6%, signal=34%	BID/FHIT/TRAF4/GADD45A/CKS2/GADD45G/GADD45B/CDKN1A
REACTOME_FCGR3A_MEDIATED_IL10_SYNTHESIS	REACTOME_FCGR3A_MEDIATED_IL10_SYNTHESIS	REACTOME_FCGR3A_MEDIATED_IL10_SYNTHESIS	38	0.372309	1.10333	0.277778	0.548521	0.453664	359	tags=21%, list=18%, signal=18%	FCGR3A/CD3G/FGR/PLCG2/IGKV4-1/IGKV3-20/LYN/IGLV2-14
WP_APOPTOSIS	WP_APOPTOSIS	WP_APOPTOSIS	29	-0.586051	-1.15713	0.278363	0.548521	0.453664	217	tags=28%, list=11%, signal=25%	IRF7/MAP3K1/TNFRSF1B/MCL1/PMAIP1/TNF/IRF1/JUN
KEGG_ARRHYTHMOGENIC_RIGHT_VENTRICULAR_CARDIOMYOPATHY_ARVC	KEGG_ARRHYTHMOGENIC_RIGHT_VENTRICULAR_CARDIOMYOPATHY_ARVC	KEGG_ARRHYTHMOGENIC_RIGHT_VENTRICULAR_CARDIOMYOPATHY_ARVC	20	-0.624447	-1.17878	0.27887	0.548521	0.453664	51	tags=25%, list=3%, signal=25%	ACTN1/ACTN4/ITGA5/ITGA4/LMNA
WP_ARRHYTHMOGENIC_RIGHT_VENTRICULAR_CARDIOMYOPATHY	WP_ARRHYTHMOGENIC_RIGHT_VENTRICULAR_CARDIOMYOPATHY	WP_ARRHYTHMOGENIC_RIGHT_VENTRICULAR_CARDIOMYOPATHY	20	-0.624447	-1.17878	0.27887	0.548521	0.453664	51	tags=25%, list=3%, signal=25%	ACTN1/ACTN4/ITGA5/ITGA4/LMNA
PID_CXCR4_PATHWAY	PID_CXCR4_PATHWAY	PID_CXCR4_PATHWAY	31	-0.573681	-1.14276	0.304046	0.592539	0.49007	340	tags=39%, list=17%, signal=33%	CD4/PLCB1/PTPN6/ITGA5/RHOC/RHOB/CD247/PAG1/GNG2/STAT1/ITGA4/RGS1
REACTOME_DISEASES_OF_SIGNAL_TRANSDUCTION_BY_GROWTH_FACTOR_RECEPTORS_AND_SECOND_MESSENGERS	REACTOME_DISEASES_OF_SIGNAL_TRANSDUCTION_BY_GROWTH_FACTOR_RECEPTORS_AND_SECOND_MESSENGERS	REACTOME_DISEASES_OF_SIGNAL_TRANSDUCTION_BY_GROWTH_FACTOR_RECEPTORS_AND_SECOND_MESSENGERS	66	-0.524695	-1.11335	0.307851	0.592539	0.49007	144	tags=18%, list=7%, signal=17%	CD28/CUX1/TLN1/SPTBN1/STAT1/PPP2R5C/MAML2/IRS2/NR4A1/AREG/CDKN1A/LMNA
KEGG_CYTOKINE_CYTOKINE_RECEPTOR_INTERACTION	KEGG_CYTOKINE_CYTOKINE_RECEPTOR_INTERACTION	KEGG_CYTOKINE_CYTOKINE_RECEPTOR_INTERACTION	83	-0.515411	-1.09955	0.308718	0.592539	0.49007	256	tags=14%, list=13%, signal=13%	CCR4/EDA/IFNGR1/TNFSF13B/IL17RA/TNFRSF1B/CD40LG/CXCR3/CCR7/CCR10/TNF/CCL5
REACTOME_ER_TO_GOLGI_ANTEROGRADE_TRANSPORT	REACTOME_ER_TO_GOLGI_ANTEROGRADE_TRANSPORT	REACTOME_ER_TO_GOLGI_ANTEROGRADE_TRANSPORT	21	-0.603826	-1.14397	0.320197	0.604817	0.500224	366	tags=43%, list=18%, signal=35%	ANKRD28/GOLGB1/TUBA1C/DYNLL1/TUBA4A/SPTBN1/TUBB2A/TUBB4B/AREG
REACTOME_TRANSPORT_TO_THE_GOLGI_AND_SUBSEQUENT_MODIFICATION	REACTOME_TRANSPORT_TO_THE_GOLGI_AND_SUBSEQUENT_MODIFICATION	REACTOME_TRANSPORT_TO_THE_GOLGI_AND_SUBSEQUENT_MODIFICATION	21	-0.603826	-1.14397	0.320197	0.604817	0.500224	366	tags=43%, list=18%, signal=35%	ANKRD28/GOLGB1/TUBA1C/DYNLL1/TUBA4A/SPTBN1/TUBB2A/TUBB4B/AREG
KEGG_SYSTEMIC_LUPUS_ERYTHEMATOSUS	KEGG_SYSTEMIC_LUPUS_ERYTHEMATOSUS	KEGG_SYSTEMIC_LUPUS_ERYTHEMATOSUS	27	-0.575406	-1.13042	0.32785	0.61001	0.50452	402	tags=41%, list=20%, signal=33%	HLA-DRA/IFNG/HLA-DRB5/ACTN1/HLA-DRB1/ACTN4/CD28/HLA-DQB1/HLA-DPA1/CD40LG/TNF
REACTOME_SIGNALING_BY_THE_B_CELL_RECEPTOR_BCR	REACTOME_SIGNALING_BY_THE_B_CELL_RECEPTOR_BCR	REACTOME_SIGNALING_BY_THE_B_CELL_RECEPTOR_BCR	44	0.354535	1.06444	0.329268	0.61001	0.50452	359	tags=23%, list=18%, signal=19%	PIK3R1/UBB/FKBP1A/DAPP1/PLCG2/IGKV4-1/IGKV3-20/LYN/PIK3AP1/IGLV2-14
REACTOME_ASPARAGINE_N_LINKED_GLYCOSYLATION	REACTOME_ASPARAGINE_N_LINKED_GLYCOSYLATION	REACTOME_ASPARAGINE_N_LINKED_GLYCOSYLATION	31	-0.564574	-1.12462	0.330636	0.61001	0.50452	315	tags=35%, list=16%, signal=30%	ANKRD28/GOLGB1/TUBA1C/DYNLL1/NAGK/TUBA4A/SPTBN1/NEU1/TUBB2A/TUBB4B/AREG
REACTOME_GPCR_LIGAND_BINDING	REACTOME_GPCR_LIGAND_BINDING	REACTOME_GPCR_LIGAND_BINDING	80	-0.504382	-1.07725	0.349744	0.63543	0.525544	334	tags=15%, list=17%, signal=13%	S1PR1/CCR6/PSAP/CCR4/ADGRE5/PTGER4/GNG2/GPR183/CXCR3/CCR7/CCR10/CCL5
REACTOME_MITOTIC_PROMETAPHASE	REACTOME_MITOTIC_PROMETAPHASE	REACTOME_MITOTIC_PROMETAPHASE	21	-0.590159	-1.11808	0.349754	0.63543	0.525544	311	tags=38%, list=16%, signal=33%	SMC2/SMC4/TUBA1C/DYNLL1/TUBA4A/PPP2R5C/TUBB2A/TUBB4B
REACTOME_CELLULAR_RESPONSE_TO_CHEMICAL_STRESS	REACTOME_CELLULAR_RESPONSE_TO_CHEMICAL_STRESS	REACTOME_CELLULAR_RESPONSE_TO_CHEMICAL_STRESS	22	-0.575726	-1.09922	0.370552	0.668117	0.552578	318	tags=23%, list=16%, signal=19%	BACH1/BLVRB/BLVRA/SOD2/HBB
REACTOME_CDC42_GTPASE_CYCLE	REACTOME_CDC42_GTPASE_CYCLE	REACTOME_CDC42_GTPASE_CYCLE	22	-0.573554	-1.09507	0.381595	0.682854	0.564767	378	tags=27%, list=19%, signal=22%	DAAM1/TFRC/STOM/TAGAP/MYO9B/CDC42EP3
REACTOME_PROGRAMMED_CELL_DEATH	REACTOME_PROGRAMMED_CELL_DEATH	REACTOME_PROGRAMMED_CELL_DEATH	33	-0.540054	-1.07412	0.385681	0.685016	0.566555	72	tags=30%, list=4%, signal=30%	LY96/BID/TFDP2/PLEC/DYNLL1/SDCBP/PMAIP1/PELI1/IRF1/LMNA
KEGG_T_CELL_RECEPTOR_SIGNALING_PATHWAY	KEGG_T_CELL_RECEPTOR_SIGNALING_PATHWAY	KEGG_T_CELL_RECEPTOR_SIGNALING_PATHWAY	27	-0.556344	-1.09297	0.39718	0.697853	0.577171	274	tags=30%, list=14%, signal=26%	ITK/PTPN6/CD28/CD247/CD40LG/TNF/FOS/JUN
KEGG_NEUROTROPHIN_SIGNALING_PATHWAY	KEGG_NEUROTROPHIN_SIGNALING_PATHWAY	KEGG_NEUROTROPHIN_SIGNALING_PATHWAY	22	-0.56749	-1.08349	0.398773	0.697853	0.577171	158	tags=14%, list=8%, signal=13%	MAP3K1/IRS2/JUN
WP_MEASLES_VIRUS_INFECTION	WP_MEASLES_VIRUS_INFECTION	WP_MEASLES_VIRUS_INFECTION	32	-0.53522	-1.0696	0.40389	0.701649	0.580311	250	tags=16%, list=12%, signal=14%	CD28/IRF7/STAT1/FOS/JUN
REACTOME_CLASS_A_1_RHODOPSIN_LIKE_RECEPTORS	REACTOME_CLASS_A_1_RHODOPSIN_LIKE_RECEPTORS	REACTOME_CLASS_A_1_RHODOPSIN_LIKE_RECEPTORS	67	-0.497262	-1.05331	0.407446	0.702696	0.581177	334	tags=15%, list=17%, signal=13%	S1PR1/CCR6/PSAP/CCR4/PTGER4/GPR183/CXCR3/CCR7/CCR10/CCL5
REACTOME_POST_TRANSLATIONAL_PROTEIN_MODIFICATION	REACTOME_POST_TRANSLATIONAL_PROTEIN_MODIFICATION	REACTOME_POST_TRANSLATIONAL_PROTEIN_MODIFICATION	114	-0.482025	-1.04181	0.413724	0.70839	0.585886	372	tags=25%, list=19%, signal=21%	RAB10/NUP214/ANKRD28/RAB24/RAB37/IGFBP3/FBXO7/GOLGB1/TUBA1C/PLAUR/DYNLL1/VASH1/HIF1A/CKAP4/NAGK/TUBA4A/LGALS1/SPTBN1/RARA/RORA/NEU1/STAM/TUBB2A/SOCS3/TUBB4B/SMAD7/AREG/NR4A2
WP_TCELL_RECEPTOR_TCR_SIGNALING_PATHWAY	WP_TCELL_RECEPTOR_TCR_SIGNALING_PATHWAY	WP_TCELL_RECEPTOR_TCR_SIGNALING_PATHWAY	28	-0.54539	-1.07184	0.424207	0.721152	0.596441	274	tags=21%, list=14%, signal=19%	ITK/CD28/CD83/CD247/FOS/JUN
REACTOME_ADORA2B_MEDIATED_ANTI_INFLAMMATORY_CYTOKINES_PRODUCTION	REACTOME_ADORA2B_MEDIATED_ANTI_INFLAMMATORY_CYTOKINES_PRODUCTION	REACTOME_ADORA2B_MEDIATED_ANTI_INFLAMMATORY_CYTOKINES_PRODUCTION	21	0.388092	0.986964	0.447368	0.748982	0.619459	302	tags=29%, list=15%, signal=25%	PTGER2/PTGDR/GNAI2/HRH2/GNG7/PTGIR
REACTOME_GENERATION_OF_SECOND_MESSENGER_MOLECULES	REACTOME_GENERATION_OF_SECOND_MESSENGER_MOLECULES	REACTOME_GENERATION_OF_SECOND_MESSENGER_MOLECULES	24	-0.540995	-1.04038	0.449575	0.748982	0.619459	402	tags=50%, list=20%, signal=40%	HLA-DRA/VASP/HLA-DRB5/CD4/ITK/HLA-DRB1/HLA-DQB1/TRAV8-4/HLA-DPA1/CD247/TRAV29DV5/TRBV7-9
REACTOME_PARASITE_INFECTION	REACTOME_PARASITE_INFECTION	REACTOME_PARASITE_INFECTION	40	0.338517	0.981831	0.453488	0.748982	0.619459	307	tags=20%, list=15%, signal=17%	ACTG1/FCGR3A/CD3G/ARPC5/FGR/IGKV4-1/IGKV3-20/LYN
REACTOME_COSTIMULATION_BY_THE_CD28_FAMILY	REACTOME_COSTIMULATION_BY_THE_CD28_FAMILY	REACTOME_COSTIMULATION_BY_THE_CD28_FAMILY	31	-0.521215	-1.03825	0.456647	0.748982	0.619459	341	tags=39%, list=17%, signal=33%	HLA-DRB5/CD4/HLA-DRB1/PTPN6/CD28/HLA-DQB1/TRAV8-4/HLA-DPA1/CD247/PPP2R5C/TRAV29DV5/TRBV7-9
KEGG_ALLOGRAFT_REJECTION	KEGG_ALLOGRAFT_REJECTION	KEGG_ALLOGRAFT_REJECTION	22	-0.544623	-1.03983	0.458896	0.748982	0.619459	402	tags=41%, list=20%, signal=33%	HLA-DRA/IFNG/HLA-DRB5/HLA-DRB1/CD28/HLA-DQB1/HLA-DPA1/CD40LG/TNF
REACTOME_PD_1_SIGNALING	REACTOME_PD_1_SIGNALING	REACTOME_PD_1_SIGNALING	20	-0.552168	-1.04234	0.459459	0.748982	0.619459	341	tags=60%, list=17%, signal=50%	PDCD1/HLA-DRA/HLA-DRB5/CD4/HLA-DRB1/PTPN6/HLA-DQB1/TRAV8-4/HLA-DPA1/CD247/TRAV29DV5/TRBV7-9
REACTOME_FCGAMMA_RECEPTOR_FCGR_DEPENDENT_PHAGOCYTOSIS	REACTOME_FCGAMMA_RECEPTOR_FCGR_DEPENDENT_PHAGOCYTOSIS	REACTOME_FCGAMMA_RECEPTOR_FCGR_DEPENDENT_PHAGOCYTOSIS	49	0.319787	0.959352	0.46875	0.755965	0.625234	307	tags=20%, list=15%, signal=18%	ACTG1/FCGR3A/PIK3R1/CD3G/ARPC5/FGR/PLCG2/IGKV4-1/IGKV3-20/LYN
REACTOME_TNFR2_NON_CANONICAL_NF_KB_PATHWAY	REACTOME_TNFR2_NON_CANONICAL_NF_KB_PATHWAY	REACTOME_TNFR2_NON_CANONICAL_NF_KB_PATHWAY	25	-0.531833	-1.03226	0.470096	0.755965	0.625234	245	tags=20%, list=12%, signal=18%	EDA/TNFSF13B/TNFRSF1B/CD40LG/TNF
WP_EBOLA_VIRUS_INFECTION_IN_HOST	WP_EBOLA_VIRUS_INFECTION_IN_HOST	WP_EBOLA_VIRUS_INFECTION_IN_HOST	40	-0.49359	-1.01261	0.482533	0.770757	0.637468	341	tags=32%, list=17%, signal=28%	HLA-DRB5/ACTN1/HLA-DRB1/ACTN4/HLA-DQB1/ITGA5/IRF7/RHOC/HLA-DPA1/RHOB/STAT1/ITGA4/SOCS3
REACTOME_ORGANELLE_BIOGENESIS_AND_MAINTENANCE	REACTOME_ORGANELLE_BIOGENESIS_AND_MAINTENANCE	REACTOME_ORGANELLE_BIOGENESIS_AND_MAINTENANCE	21	-0.532926	-1.00965	0.497537	0.787246	0.651106	311	tags=29%, list=16%, signal=24%	TUBA1C/DYNLL1/TUBA4A/SOD2/TUBB2A/TUBB4B
NABA_SECRETED_FACTORS	NABA_SECRETED_FACTORS	NABA_SECRETED_FACTORS	52	-0.479591	-1.00116	0.501591	0.787246	0.651106	252	tags=19%, list=13%, signal=17%	OSM/S100A6/PIK3IP1/EDA/TNFSF13B/S100A4/S100A10/TNF/AREG/CCL5
WP_PI3KAKT_SIGNALING_PATHWAY	WP_PI3KAKT_SIGNALING_PATHWAY	WP_PI3KAKT_SIGNALING_PATHWAY	54	-0.475513	-0.998518	0.510504	0.787246	0.651106	228	tags=15%, list=11%, signal=13%	ITGA5/DDIT4/GNG2/PPP2R5C/MCL1/SGK1/ITGA4/CDKN1A
REACTOME_L1CAM_INTERACTIONS	REACTOME_L1CAM_INTERACTIONS	REACTOME_L1CAM_INTERACTIONS	29	-0.504679	-0.996464	0.51345	0.787246	0.651106	392	tags=31%, list=20%, signal=25%	AP2S1/EZR/TUBA1C/SDCBP/ITGA5/TUBA4A/SPTBN1/TUBB2A/TUBB4B
REACTOME_TRANSCRIPTIONAL_REGULATION_BY_RUNX1	REACTOME_TRANSCRIPTIONAL_REGULATION_BY_RUNX1	REACTOME_TRANSCRIPTIONAL_REGULATION_BY_RUNX1	28	-0.509088	-1.0005	0.513514	0.787246	0.651106	84	tags=36%, list=4%, signal=35%	CTLA4/BLK/CTSL/AUTS2/CDK6/IFNG/RUNX2/LGALS3/NR4A3/SOCS3
REACTOME_APOPTOSIS	REACTOME_APOPTOSIS	REACTOME_APOPTOSIS	25	-0.508684	-0.987324	0.51555	0.787246	0.651106	357	tags=36%, list=18%, signal=30%	BCL2L11/VIM/LY96/BID/TFDP2/PLEC/DYNLL1/PMAIP1/LMNA
REACTOME_NEGATIVE_REGULATION_OF_THE_PI3K_AKT_NETWORK	REACTOME_NEGATIVE_REGULATION_OF_THE_PI3K_AKT_NETWORK	REACTOME_NEGATIVE_REGULATION_OF_THE_PI3K_AKT_NETWORK	21	-0.525147	-0.99491	0.51601	0.787246	0.651106	114	tags=19%, list=6%, signal=18%	CD28/PPP2R5C/IRS2/AREG
REACTOME_FATTY_ACID_METABOLISM	REACTOME_FATTY_ACID_METABOLISM	REACTOME_FATTY_ACID_METABOLISM	22	-0.516995	-0.987085	0.52638	0.797952	0.659961	507	tags=32%, list=25%, signal=24%	ACSL1/PTGDS/HPGD/LTA4H/MID1IP1/PPT1/DPEP2
WP_PROSTAGLANDIN_SIGNALING	WP_PROSTAGLANDIN_SIGNALING	WP_PROSTAGLANDIN_SIGNALING	20	-0.519133	-0.979977	0.536855	0.801099	0.662563	250	tags=30%, list=12%, signal=27%	CD28/IRF7/AHR/PTGER4/TNF/AREG
KEGG_FOCAL_ADHESION	KEGG_FOCAL_ADHESION	KEGG_FOCAL_ADHESION	32	-0.49105	-0.981334	0.538902	0.801099	0.662563	363	tags=25%, list=18%, signal=21%	VASP/VCL/ACTN1/ACTN4/ITGA5/TLN1/ITGA4/JUN
KEGG_JAK_STAT_SIGNALING_PATHWAY	KEGG_JAK_STAT_SIGNALING_PATHWAY	KEGG_JAK_STAT_SIGNALING_PATHWAY	30	-0.491268	-0.975846	0.54186	0.801099	0.662563	409	tags=30%, list=20%, signal=24%	CISH/IFNG/OSM/PTPN6/IFNGR1/STAT1/STAM/SOCS3/SOCS1
REACTOME_RHO_GTPASES_ACTIVATE_FORMINS	REACTOME_RHO_GTPASES_ACTIVATE_FORMINS	REACTOME_RHO_GTPASES_ACTIVATE_FORMINS	24	-0.506348	-0.973754	0.54192	0.801099	0.662563	311	tags=38%, list=16%, signal=32%	DAAM1/TUBA1C/DYNLL1/RHOC/RHOB/TUBA4A/PPP2R5C/TUBB2A/TUBB4B
KEGG_LYSOSOME	KEGG_LYSOSOME	KEGG_LYSOSOME	34	0.327301	0.954749	0.557252	0.808105	0.668358	292	tags=41%, list=15%, signal=36%	CTSW/CD63/CTSS/AP1S2/CTSA/CTSH/ASAH1/CTSC/SLC11A1/CTSZ/CD68/CTSB/NAGA/ATP6V0C
WP_INTEGRINMEDIATED_CELL_ADHESION	WP_INTEGRINMEDIATED_CELL_ADHESION	WP_INTEGRINMEDIATED_CELL_ADHESION	21	-0.509553	-0.965366	0.559113	0.808105	0.668358	363	tags=43%, list=18%, signal=35%	ITGB1/CAPNS1/VASP/ITGAL/VCL/ITGA5/TLN1/ITGB2/ITGA4
REACTOME_CARGO_RECOGNITION_FOR_CLATHRIN_MEDIATED_ENDOCYTOSIS	REACTOME_CARGO_RECOGNITION_FOR_CLATHRIN_MEDIATED_ENDOCYTOSIS	REACTOME_CARGO_RECOGNITION_FOR_CLATHRIN_MEDIATED_ENDOCYTOSIS	20	-0.507333	-0.957701	0.561425	0.808105	0.668358	392	tags=30%, list=20%, signal=24%	AP2S1/TFRC/CD4/IGF2R/STAM/AREG
WP_NRF2_PATHWAY	WP_NRF2_PATHWAY	WP_NRF2_PATHWAY	22	-0.504466	-0.963164	0.561963	0.808105	0.668358	547	tags=41%, list=27%, signal=30%	FTH1/PGD/MAFG/MGST2/BLVRB/DNAJB1/GSTM2/SLC2A3/EGR1
REACTOME_MUSCLE_CONTRACTION	REACTOME_MUSCLE_CONTRACTION	REACTOME_MUSCLE_CONTRACTION	36	0.329283	0.948115	0.563636	0.808105	0.668358	109	tags=11%, list=5%, signal=11%	FXYD7/FXYD1/TPM4/TTN
REACTOME_DEVELOPMENTAL_BIOLOGY	REACTOME_DEVELOPMENTAL_BIOLOGY	REACTOME_DEVELOPMENTAL_BIOLOGY	113	-0.452097	-0.97755	0.579637	0.822158	0.67998	242	tags=21%, list=12%, signal=20%	EZR/TFDP2/EPHA4/TUBA1C/ABLIM1/SDCBP/ITGA5/TLN1/RHOC/RHOB/KLF4/PERP/TUBA4A/GSPT1/SPTBN1/RARA/MYO9B/MAML2/IRS2/TNF/TUBB2A/TUBB4B/CDKN1A/JUN
WP_B_CELL_RECEPTOR_SIGNALING_PATHWAY	WP_B_CELL_RECEPTOR_SIGNALING_PATHWAY	WP_B_CELL_RECEPTOR_SIGNALING_PATHWAY	31	-0.475195	-0.946582	0.580347	0.822158	0.67998	4	tags=10%, list=0%, signal=10%	PTPN6/KLF11/JUN
REACTOME_TCR_SIGNALING	REACTOME_TCR_SIGNALING	REACTOME_TCR_SIGNALING	30	-0.47439	-0.942319	0.586047	0.82532	0.682595	363	tags=43%, list=18%, signal=36%	HLA-DRA/VASP/HLA-DRB5/CD4/ITK/HLA-DRB1/HLA-DQB1/TRAV8-4/HLA-DPA1/CD247/PAG1/TRAV29DV5/TRBV7-9
KEGG_TYPE_I_DIABETES_MELLITUS	KEGG_TYPE_I_DIABETES_MELLITUS	KEGG_TYPE_I_DIABETES_MELLITUS	21	-0.498153	-0.943768	0.591133	0.827586	0.68447	402	tags=38%, list=20%, signal=31%	HLA-DRA/IFNG/HLA-DRB5/HLA-DRB1/CD28/HLA-DQB1/HLA-DPA1/TNF
WP_FOCAL_ADHESION	WP_FOCAL_ADHESION	WP_FOCAL_ADHESION	36	-0.469074	-0.944582	0.600897	0.835103	0.690687	363	tags=22%, list=18%, signal=19%	VASP/VCL/ACTN1/ACTN4/ITGA5/TLN1/ITGA4/JUN
REACTOME_METABOLISM_OF_LIPIDS	REACTOME_METABOLISM_OF_LIPIDS	REACTOME_METABOLISM_OF_LIPIDS	72	-0.451392	-0.955031	0.60352	0.835103	0.690687	430	tags=26%, list=22%, signal=21%	PTGDS/RUFY1/UGCG/INSIG1/AGPAT5/HPGD/LTA4H/MID1IP1/GPCPD1/SQLE/PSAP/ABHD5/PPT1/DPEP2/AHR/GLIPR1/INPP4B/RORA/NEU1
REACTOME_NEUROTRANSMITTER_RECEPTORS_AND_POSTSYNAPTIC_SIGNAL_TRANSMISSION	REACTOME_NEUROTRANSMITTER_RECEPTORS_AND_POSTSYNAPTIC_SIGNAL_TRANSMISSION	REACTOME_NEUROTRANSMITTER_RECEPTORS_AND_POSTSYNAPTIC_SIGNAL_TRANSMISSION	28	-0.467685	-0.919134	0.615746	0.842251	0.696599	311	tags=25%, list=16%, signal=21%	AP2S1/TUBA1C/PLCB1/TUBA4A/GNG2/TUBB2A/TUBB4B
REACTOME_METABOLISM_OF_RNA	REACTOME_METABOLISM_OF_RNA	REACTOME_METABOLISM_OF_RNA	21	-0.485819	-0.920402	0.615764	0.842251	0.696599	21	tags=14%, list=1%, signal=14%	GSPT1/ZFP36L1/ZFP36
REACTOME_TRANSPORT_OF_SMALL_MOLECULES	REACTOME_TRANSPORT_OF_SMALL_MOLECULES	REACTOME_TRANSPORT_OF_SMALL_MOLECULES	67	-0.445342	-0.943332	0.619442	0.842441	0.696755	396	tags=24%, list=20%, signal=20%	SLC40A1/AP2S1/LSR/ATP6V0D1/TFRC/SLC16A3/ATP2B4/SLC2A3/BEST1/STOM/ATP2B1/AQP3/TCIRG1/GNG2/SGK1/HBB
REACTOME_CELL_CELL_COMMUNICATION	REACTOME_CELL_CELL_COMMUNICATION	REACTOME_CELL_CELL_COMMUNICATION	28	0.333741	0.908302	0.635762	0.858342	0.709907	300	tags=36%, list=15%, signal=31%	ACTG1/ILK/TYROBP/PIK3R1/CD151/SIRPG/SKAP2/DST/FLNA/CTNNA1
WP_TYROBP_CAUSAL_NETWORK_IN_MICROGLIA	WP_TYROBP_CAUSAL_NETWORK_IN_MICROGLIA	WP_TYROBP_CAUSAL_NETWORK_IN_MICROGLIA	34	-0.453098	-0.905211	0.638347	0.858342	0.709907	182	tags=18%, list=9%, signal=16%	ZFP36L2/CD4/ITGB2/TCIRG1/TNFRSF1B/RGS1
REACTOME_ANTIGEN_ACTIVATES_B_CELL_RECEPTOR_BCR_LEADING_TO_GENERATION_OF_SECOND_MESSENGERS	REACTOME_ANTIGEN_ACTIVATES_B_CELL_RECEPTOR_BCR_LEADING_TO_GENERATION_OF_SECOND_MESSENGERS	REACTOME_ANTIGEN_ACTIVATES_B_CELL_RECEPTOR_BCR_LEADING_TO_GENERATION_OF_SECOND_MESSENGERS	40	0.313969	0.910631	0.662791	0.878918	0.726925	434	tags=25%, list=22%, signal=20%	PIK3R1/DAPP1/PLCG2/IGKV4-1/IGKV3-20/LYN/PIK3AP1/IGLV2-14/BTK/IGLV1-47
WP_ACUTE_VIRAL_MYOCARDITIS	WP_ACUTE_VIRAL_MYOCARDITIS	WP_ACUTE_VIRAL_MYOCARDITIS	26	-0.447287	-0.876213	0.663133	0.878918	0.726925	385	tags=35%, list=19%, signal=28%	IFNG/ITGAL/CD4/BID/ITGB2/STAT1/CD40LG/TNF/SOCS1
REACTOME_G_ALPHA_S_SIGNALLING_EVENTS	REACTOME_G_ALPHA_S_SIGNALLING_EVENTS	REACTOME_G_ALPHA_S_SIGNALLING_EVENTS	26	0.336061	0.899415	0.666667	0.878918	0.726925	200	tags=19%, list=10%, signal=18%	PTGER2/GRK2/PTGDR/GNAI2/HRH2
REACTOME_DISEASES_OF_METABOLISM	REACTOME_DISEASES_OF_METABOLISM	REACTOME_DISEASES_OF_METABOLISM	21	0.34214	0.870102	0.668421	0.878918	0.726925	216	tags=24%, list=11%, signal=21%	TALDO1/CTSA/UBB/VCAN/SPON2
REACTOME_ANTI_INFLAMMATORY_RESPONSE_FAVOURING_LEISHMANIA_PARASITE_INFECTION	REACTOME_ANTI_INFLAMMATORY_RESPONSE_FAVOURING_LEISHMANIA_PARASITE_INFECTION	REACTOME_ANTI_INFLAMMATORY_RESPONSE_FAVOURING_LEISHMANIA_PARASITE_INFECTION	61	0.311267	0.964415	0.679906	0.881481	0.729045	307	tags=21%, list=15%, signal=19%	PTGER2/FCGR3A/PTGDR/CD3G/GNAI2/HRH2/FGR/PLCG2/IGKV4-1/GNG7/IGKV3-20/PTGIR/LYN
KEGG_PATHOGENIC_ESCHERICHIA_COLI_INFECTION	KEGG_PATHOGENIC_ESCHERICHIA_COLI_INFECTION	KEGG_PATHOGENIC_ESCHERICHIA_COLI_INFECTION	20	-0.454063	-0.857144	0.681818	0.881481	0.729045	410	tags=35%, list=20%, signal=28%	ARPC1B/LY96/EZR/TUBA1C/TUBA4A/TUBB2A/TUBB4B
WP_PATHOGENIC_ESCHERICHIA_COLI_INFECTION	WP_PATHOGENIC_ESCHERICHIA_COLI_INFECTION	WP_PATHOGENIC_ESCHERICHIA_COLI_INFECTION	20	-0.454063	-0.857144	0.681818	0.881481	0.729045	410	tags=35%, list=20%, signal=28%	ARPC1B/LY96/EZR/TUBA1C/TUBA4A/TUBB2A/TUBB4B
KEGG_VIRAL_MYOCARDITIS	KEGG_VIRAL_MYOCARDITIS	KEGG_VIRAL_MYOCARDITIS	25	-0.444902	-0.863527	0.688995	0.881481	0.729045	402	tags=40%, list=20%, signal=32%	HLA-DRA/ITGAL/HLA-DRB5/BID/HLA-DRB1/CD28/HLA-DQB1/HLA-DPA1/ITGB2/CD40LG
KEGG_GRAFT_VERSUS_HOST_DISEASE	KEGG_GRAFT_VERSUS_HOST_DISEASE	KEGG_GRAFT_VERSUS_HOST_DISEASE	27	-0.433494	-0.851627	0.690952	0.881481	0.729045	402	tags=30%, list=20%, signal=24%	HLA-DRA/IFNG/HLA-DRB5/HLA-DRB1/CD28/HLA-DQB1/HLA-DPA1/TNF
KEGG_AUTOIMMUNE_THYROID_DISEASE	KEGG_AUTOIMMUNE_THYROID_DISEASE	KEGG_AUTOIMMUNE_THYROID_DISEASE	21	-0.447597	-0.847989	0.695813	0.881481	0.729045	402	tags=33%, list=20%, signal=27%	HLA-DRA/HLA-DRB5/HLA-DRB1/CD28/HLA-DQB1/HLA-DPA1/CD40LG
REACTOME_TRANSMISSION_ACROSS_CHEMICAL_SYNAPSES	REACTOME_TRANSMISSION_ACROSS_CHEMICAL_SYNAPSES	REACTOME_TRANSMISSION_ACROSS_CHEMICAL_SYNAPSES	34	-0.434919	-0.868892	0.6969	0.881481	0.729045	311	tags=21%, list=16%, signal=18%	AP2S1/TUBA1C/PLCB1/TUBA4A/GNG2/TUBB2A/TUBB4B
REACTOME_HEMOSTASIS	REACTOME_HEMOSTASIS	REACTOME_HEMOSTASIS	176	-0.427643	-0.935473	0.7	0.881481	0.729045	364	tags=17%, list=18%, signal=15%	HSPA5/CD2/ITGAL/VCL/SLC16A3/HBG2/ACTN1/TUBA1C/PLAUR/ATP2B4/PSAP/PTPN6/ACTN4/ANXA5/ITGA5/TLN1/CLU/ATP2B1/RHOB/ITGB2/TUBA4A/GNG2/PPP2R5C/S100A10/ANXA2/TUBB2A/ITGA4/TUBB4B/IRF1/HBB
KEGG_CELL_ADHESION_MOLECULES_CAMS	KEGG_CELL_ADHESION_MOLECULES_CAMS	KEGG_CELL_ADHESION_MOLECULES_CAMS	44	-0.422525	-0.870515	0.708696	0.887735	0.734217	355	tags=30%, list=18%, signal=25%	HLA-DRA/CD2/ITGAL/HLA-DRB5/CD4/HLA-DRB1/CD28/HLA-DQB1/HLA-DPA1/ITGB2/CD40LG/CD6/ITGA4
REACTOME_NEURONAL_SYSTEM	REACTOME_NEURONAL_SYSTEM	REACTOME_NEURONAL_SYSTEM	40	-0.419546	-0.860704	0.712882	0.888303	0.734687	311	tags=15%, list=16%, signal=13%	TUBA1C/PLCB1/TUBA4A/GNG2/TUBB2A/TUBB4B
REACTOME_SIGNALING_BY_RHO_GTPASES_MIRO_GTPASES_AND_RHOBTB3	REACTOME_SIGNALING_BY_RHO_GTPASES_MIRO_GTPASES_AND_RHOBTB3	REACTOME_SIGNALING_BY_RHO_GTPASES_MIRO_GTPASES_AND_RHOBTB3	99	-0.415679	-0.894572	0.723124	0.891528	0.737354	433	tags=26%, list=22%, signal=22%	MYL6/VIM/EPSTI1/IL32/ARPC1B/FAM13A/DAAM1/TFRC/ACTN1/TUBA1C/DYNLL1/STOM/TAGAP/EFHD2/RHOC/RHOB/CKAP4/TUBA4A/SPTBN1/MYO9B/PPP2R5C/CDC42EP3/STAM/UBXN11/TUBB2A/TUBB4B
REACTOME_IMMUNOREGULATORY_INTERACTIONS_BETWEEN_A_LYMPHOID_AND_A_NON_LYMPHOID_CELL	REACTOME_IMMUNOREGULATORY_INTERACTIONS_BETWEEN_A_LYMPHOID_AND_A_NON_LYMPHOID_CELL	REACTOME_IMMUNOREGULATORY_INTERACTIONS_BETWEEN_A_LYMPHOID_AND_A_NON_LYMPHOID_CELL	95	-0.418662	-0.898298	0.726444	0.891528	0.737354	216	tags=9%, list=11%, signal=9%	TRAV8-4/KLRG1/ITGB2/CD247/CD40LG/TRAV29DV5/KLRB1/ITGA4/TRBV7-9
REACTOME_RHO_GTPASE_CYCLE	REACTOME_RHO_GTPASE_CYCLE	REACTOME_RHO_GTPASE_CYCLE	68	-0.414811	-0.877854	0.726708	0.891528	0.737354	428	tags=51%, list=21%, signal=42%	KALRN/PLEKHG1/PLEKHG2/ARHGEF40/ARHGEF12/PTPN13/PLXND1/RAC1/NCF2/ARHGAP26/TJP2/ACTB/ARAP1/ITGB1/SLC1A5/ANKRD26/NCF4/VIM/EPSTI1/IL32/FAM13A/DAAM1/TFRC/ACTN1/STOM/TAGAP/EFHD2/RHOC/RHOB/CKAP4/SPTBN1/MYO9B/CDC42EP3/STAM/UBXN11
REACTOME_SARS_COV_INFECTIONS	REACTOME_SARS_COV_INFECTIONS	REACTOME_SARS_COV_INFECTIONS	21	0.329073	0.836871	0.731579	0.892857	0.738453	159	tags=19%, list=8%, signal=18%	FXYD7/FXYD1/UBB/FKBP1A
REACTOME_FCERI_MEDIATED_CA_2_MOBILIZATION	REACTOME_FCERI_MEDIATED_CA_2_MOBILIZATION	REACTOME_FCERI_MEDIATED_CA_2_MOBILIZATION	33	0.303442	0.876301	0.735294	0.892857	0.738453	434	tags=24%, list=22%, signal=19%	FCER1G/PLCG2/IGKV4-1/IGKV3-20/LYN/IGLV2-14/BTK/IGLV1-47
REACTOME_DEUBIQUITINATION	REACTOME_DEUBIQUITINATION	REACTOME_DEUBIQUITINATION	20	-0.423497	-0.799442	0.746929	0.89975	0.744154	185	tags=15%, list=9%, signal=14%	HIF1A/STAM/SMAD7
KEGG_ENDOCYTOSIS	KEGG_ENDOCYTOSIS	KEGG_ENDOCYTOSIS	28	-0.412323	-0.810331	0.748531	0.89975	0.744154	436	tags=32%, list=22%, signal=25%	ARAP1/EHD3/LDLR/RAB11FIP1/RUFY1/AP2S1/TFRC/STAM/CHMP1B
WP_COMPLEMENT_SYSTEM_IN_NEURONAL_DEVELOPMENT_AND_PLASTICITY	WP_COMPLEMENT_SYSTEM_IN_NEURONAL_DEVELOPMENT_AND_PLASTICITY	WP_COMPLEMENT_SYSTEM_IN_NEURONAL_DEVELOPMENT_AND_PLASTICITY	24	-0.421256	-0.810113	0.755772	0.903888	0.747576	385	tags=17%, list=19%, signal=14%	IFNG/BID/CLU/ITGB2
WP_GPCRS_CLASS_A_RHODOPSINLIKE	WP_GPCRS_CLASS_A_RHODOPSINLIKE	WP_GPCRS_CLASS_A_RHODOPSINLIKE	42	-0.399162	-0.823044	0.762987	0.907228	0.750339	133	tags=14%, list=7%, signal=14%	CCR6/CCR4/PTGER4/CXCR3/CCR7/CCR10
REACTOME_ROLE_OF_PHOSPHOLIPIDS_IN_PHAGOCYTOSIS	REACTOME_ROLE_OF_PHOSPHOLIPIDS_IN_PHAGOCYTOSIS	REACTOME_ROLE_OF_PHOSPHOLIPIDS_IN_PHAGOCYTOSIS	37	0.302443	0.869803	0.766355	0.907228	0.750339	291	tags=16%, list=15%, signal=14%	FCGR3A/PIK3R1/CD3G/PLCG2/IGKV4-1/IGKV3-20
KEGG_NATURAL_KILLER_CELL_MEDIATED_CYTOTOXICITY	KEGG_NATURAL_KILLER_CELL_MEDIATED_CYTOTOXICITY	KEGG_NATURAL_KILLER_CELL_MEDIATED_CYTOTOXICITY	39	0.297311	0.871238	0.77	0.907228	0.750339	145	tags=21%, list=7%, signal=19%	KLRK1/TYROBP/FCGR3A/PIK3R1/TNFSF10/GZMB/FCER1G/KLRD1
REACTOME_RAC1_GTPASE_CYCLE	REACTOME_RAC1_GTPASE_CYCLE	REACTOME_RAC1_GTPASE_CYCLE	28	-0.394851	-0.775994	0.783784	0.915649	0.757304	750	tags=61%, list=38%, signal=38%	CDC42EP4/PAK1/CYBA/KALRN/PLEKHG1/PLEKHG2/RAC1/NCF2/ARHGAP26/ARAP1/ITGB1/SLC1A5/NCF4/FAM13A/TFRC/TAGAP/MYO9B
WP_ALLOGRAFT_REJECTION	WP_ALLOGRAFT_REJECTION	WP_ALLOGRAFT_REJECTION	37	-0.399113	-0.806783	0.786592	0.915649	0.757304	428	tags=30%, list=21%, signal=24%	VIM/HLA-DRA/IFNG/HLA-DRB5/HLA-DRB1/CD28/HLA-DQB1/HLA-DPA1/STAT1/CD40LG/TNF
REACTOME_CLATHRIN_MEDIATED_ENDOCYTOSIS	REACTOME_CLATHRIN_MEDIATED_ENDOCYTOSIS	REACTOME_CLATHRIN_MEDIATED_ENDOCYTOSIS	29	-0.392415	-0.774804	0.792982	0.915649	0.757304	392	tags=24%, list=20%, signal=20%	AP2S1/TFRC/CD4/IGF2R/SNX9/STAM/AREG
REACTOME_LEISHMANIA_INFECTION	REACTOME_LEISHMANIA_INFECTION	REACTOME_LEISHMANIA_INFECTION	83	-0.395109	-0.842903	0.795897	0.915649	0.757304	248	tags=8%, list=12%, signal=8%	PLK2/DPEP2/CD247/PTGER4/GNG2/MYO9B/JUN
REACTOME_MHC_CLASS_II_ANTIGEN_PRESENTATION	REACTOME_MHC_CLASS_II_ANTIGEN_PRESENTATION	REACTOME_MHC_CLASS_II_ANTIGEN_PRESENTATION	37	-0.393056	-0.794539	0.796648	0.915649	0.757304	402	tags=30%, list=20%, signal=24%	HLA-DRA/AP2S1/HLA-DRB5/TUBA1C/HLA-DRB1/DYNLL1/HLA-DQB1/HLA-DPA1/TUBA4A/TUBB2A/TUBB4B
KEGG_LEUKOCYTE_TRANSENDOTHELIAL_MIGRATION	KEGG_LEUKOCYTE_TRANSENDOTHELIAL_MIGRATION	KEGG_LEUKOCYTE_TRANSENDOTHELIAL_MIGRATION	33	-0.392742	-0.781129	0.800231	0.915649	0.757304	363	tags=27%, list=18%, signal=23%	VASP/ITGAL/EZR/VCL/ACTN1/ITK/ACTN4/ITGB2/ITGA4
REACTOME_ION_CHANNEL_TRANSPORT	REACTOME_ION_CHANNEL_TRANSPORT	REACTOME_ION_CHANNEL_TRANSPORT	23	-0.393376	-0.751853	0.816626	0.929938	0.769121	354	tags=30%, list=18%, signal=25%	ATP6V0D1/ATP2B4/BEST1/STOM/ATP2B1/TCIRG1/SGK1
PID_CMYB_PATHWAY	PID_CMYB_PATHWAY	PID_CMYB_PATHWAY	27	-0.375568	-0.737828	0.822562	0.932237	0.771023	6	tags=15%, list=0%, signal=15%	CD4/ETS2/ATP2B1/CDKN1A
REACTOME_VESICLE_MEDIATED_TRANSPORT	REACTOME_VESICLE_MEDIATED_TRANSPORT	REACTOME_VESICLE_MEDIATED_TRANSPORT	118	-0.386546	-0.836829	0.835685	0.942622	0.779612	398	tags=16%, list=20%, signal=14%	KIF21A/AP2S1/RAB10/ANKRD28/TFRC/CD4/GOLGB1/TUBA1C/IGF2R/SNX9/DYNLL1/CUX1/TUBA4A/SPTBN1/STAM/TUBB2A/TUBB4B/AREG/HBB
REACTOME_METABOLISM_OF_CARBOHYDRATES	REACTOME_METABOLISM_OF_CARBOHYDRATES	REACTOME_METABOLISM_OF_CARBOHYDRATES	32	-0.367811	-0.735047	0.839817	0.942813	0.77977	536	tags=34%, list=27%, signal=26%	PGD/TPR/CSGALNACT1/CHP1/TKT/NUP214/CHST12/PFKFB3/DSE/FUT7/PGM2L1
REACTOME_EXTRACELLULAR_MATRIX_ORGANIZATION	REACTOME_EXTRACELLULAR_MATRIX_ORGANIZATION	REACTOME_EXTRACELLULAR_MATRIX_ORGANIZATION	43	-0.368509	-0.758458	0.847826	0.947336	0.783511	464	tags=23%, list=23%, signal=18%	CTSL/COL6A2/CAPNS1/ADAM19/ITGAL/ACTN1/PLEC/ITGA5/ITGB2/ITGA4
KEGG_REGULATION_OF_ACTIN_CYTOSKELETON	KEGG_REGULATION_OF_ACTIN_CYTOSKELETON	KEGG_REGULATION_OF_ACTIN_CYTOSKELETON	35	-0.364253	-0.728946	0.861714	0.956025	0.790698	345	tags=26%, list=17%, signal=22%	ARPC1B/ITGAL/EZR/VCL/ACTN1/ACTN4/ITGA5/ITGB2/ITGA4
WP_COMPLEMENT_SYSTEM	WP_COMPLEMENT_SYSTEM	WP_COMPLEMENT_SYSTEM	36	0.287937	0.829067	0.863636	0.956025	0.790698	362	tags=19%, list=18%, signal=16%	FCGR3A/CFH/GNAI2/FPR1/FCN1/C5AR1/CFP
KEGG_NEUROACTIVE_LIGAND_RECEPTOR_INTERACTION	KEGG_NEUROACTIVE_LIGAND_RECEPTOR_INTERACTION	KEGG_NEUROACTIVE_LIGAND_RECEPTOR_INTERACTION	28	-0.349964	-0.687778	0.880141	0.963245	0.796668	133	tags=11%, list=7%, signal=10%	S1PR1/PTGER4/GZMA
REACTOME_MEMBRANE_TRAFFICKING	REACTOME_MEMBRANE_TRAFFICKING	REACTOME_MEMBRANE_TRAFFICKING	79	-0.362281	-0.771854	0.887513	0.963245	0.796668	398	tags=23%, list=20%, signal=19%	KIF21A/AP2S1/RAB10/ANKRD28/TFRC/CD4/GOLGB1/TUBA1C/IGF2R/SNX9/DYNLL1/CUX1/TUBA4A/SPTBN1/STAM/TUBB2A/TUBB4B/AREG
NABA_MATRISOME_ASSOCIATED	NABA_MATRISOME_ASSOCIATED	NABA_MATRISOME_ASSOCIATED	114	-0.364488	-0.787776	0.887992	0.963245	0.796668	346	tags=14%, list=17%, signal=12%	ADAM19/OSM/LGALS9/S100A6/PIK3IP1/ANXA5/EDA/TNFSF13B/LGALS1/S100A4/S100A10/LGALS3/ANXA2/TNF/AREG/CCL5
WP_BURN_WOUND_HEALING	WP_BURN_WOUND_HEALING	WP_BURN_WOUND_HEALING	36	-0.344572	-0.69387	0.889013	0.963245	0.796668	448	tags=22%, list=22%, signal=18%	NFKBIA/VIM/LY96/S100A6/MTRNR2L8/KLF4/NFKBIZ/TNF
REACTOME_BIOLOGICAL_OXIDATIONS	REACTOME_BIOLOGICAL_OXIDATIONS	REACTOME_BIOLOGICAL_OXIDATIONS	21	-0.358002	-0.678247	0.890394	0.963245	0.796668	297	tags=19%, list=15%, signal=16%	MGST2/GSTM2/DPEP2/AHR
REACTOME_RHO_GTPASE_EFFECTORS	REACTOME_RHO_GTPASE_EFFECTORS	REACTOME_RHO_GTPASE_EFFECTORS	46	-0.341651	-0.70971	0.895187	0.964048	0.797333	311	tags=24%, list=16%, signal=21%	MYL6/ARPC1B/DAAM1/TUBA1C/DYNLL1/RHOC/RHOB/TUBA4A/PPP2R5C/TUBB2A/TUBB4B
REACTOME_NEUTROPHIL_DEGRANULATION	REACTOME_NEUTROPHIL_DEGRANULATION	REACTOME_NEUTROPHIL_DEGRANULATION	163	-0.372796	-0.814375	0.902	0.965124	0.798223	373	tags=19%, list=19%, signal=17%	FGL2/RAB10/RAB24/RAB37/LTA4H/ITGAL/VCL/CMTM6/PLAUR/SLC2A3/PSAP/COTL1/IGF2R/PTPN6/DYNLL1/SDCBP/STOM/RAP2B/ADGRE5/PDXK/ITGB2/CKAP4/GLIPR1/TCIRG1/TNFRSF1B/NEU1/LGALS3/ANXA2/PNP/TUBB4B/HBB
REACTOME_REGULATION_OF_INSULIN_LIKE_GROWTH_FACTOR_IGF_TRANSPORT_AND_UPTAKE_BY_INSULIN_LIKE_GROWTH_FACTOR_BINDING_PROTEINS_IGFBPS	REACTOME_REGULATION_OF_INSULIN_LIKE_GROWTH_FACTOR_IGF_TRANSPORT_AND_UPTAKE_BY_INSULIN_LIKE_GROWTH_FACTOR_BINDING_PROTEINS_IGFBPS	REACTOME_REGULATION_OF_INSULIN_LIKE_GROWTH_FACTOR_IGF_TRANSPORT_AND_UPTAKE_BY_INSULIN_LIKE_GROWTH_FACTOR_BINDING_PROTEINS_IGFBPS	20	0.295324	0.737857	0.909574	0.965124	0.798223	290	tags=30%, list=14%, signal=26%	GZMH/CST3/VCAN/HSP90B1/SERPINA1/TIMP1
KEGG_CALCIUM_SIGNALING_PATHWAY	KEGG_CALCIUM_SIGNALING_PATHWAY	KEGG_CALCIUM_SIGNALING_PATHWAY	23	0.293031	0.767928	0.913043	0.965124	0.798223	271	tags=22%, list=14%, signal=19%	CAMK4/F2R/HRH2/CD38/PLCG2
REACTOME_CELL_SURFACE_INTERACTIONS_AT_THE_VASCULAR_WALL	REACTOME_CELL_SURFACE_INTERACTIONS_AT_THE_VASCULAR_WALL	REACTOME_CELL_SURFACE_INTERACTIONS_AT_THE_VASCULAR_WALL	66	-0.331041	-0.702435	0.916322	0.965124	0.798223	417	tags=15%, list=21%, signal=12%	ITGB1/CD74/JAML/CD2/ITGAL/SLC16A3/PTPN6/ITGA5/ITGB2/ITGA4
REACTOME_SENSORY_PERCEPTION	REACTOME_SENSORY_PERCEPTION	REACTOME_SENSORY_PERCEPTION	20	-0.338089	-0.638217	0.916462	0.965124	0.798223	337	tags=25%, list=17%, signal=21%	ACTB/LDLR/EZR/ATP2B1/SPTBN1
REACTOME_INNATE_IMMUNE_SYSTEM	REACTOME_INNATE_IMMUNE_SYSTEM	REACTOME_INNATE_IMMUNE_SYSTEM	293	-0.386893	-0.848102	0.923077	0.967808	0.800442	381	tags=17%, list=19%, signal=16%	DUSP6/CNPY3/FGL2/RAB10/RAB24/LY96/RAB37/ATP6V0D1/LTA4H/ITGAL/CD4/VCL/CCR6/CMTM6/PLAUR/SLC2A3/PSAP/COTL1/IGF2R/ITK/ISG15/PTPN6/DYNLL1/SDCBP/STOM/RAP2B/ADGRE5/IRF7/CLU/PLPP5/PDXK/ITGB2/CKAP4/GLIPR1/MAP3K1/CD247/TCIRG1/TNFRSF1B/MYO9B/NEU1/LGALS3/ANXA2/PELI1/DUSP4/SOCS1/PNP/TUBB4B/HBB/FOS/JUN
REACTOME_SIGNALING_BY_WNT	REACTOME_SIGNALING_BY_WNT	REACTOME_SIGNALING_BY_WNT	27	-0.318023	-0.624778	0.93302	0.972597	0.804403	392	tags=22%, list=20%, signal=18%	AP2S1/DAAM1/PLCB1/TLE3/GNG2/PPP2R5C
REACTOME_NERVOUS_SYSTEM_DEVELOPMENT	REACTOME_NERVOUS_SYSTEM_DEVELOPMENT	REACTOME_NERVOUS_SYSTEM_DEVELOPMENT	72	-0.33425	-0.707189	0.935818	0.972597	0.804403	410	tags=26%, list=20%, signal=22%	ARPC1B/AP2S1/VASP/EZR/EPHA4/TUBA1C/ABLIM1/SDCBP/ITGA5/TLN1/RHOC/RHOB/TUBA4A/GSPT1/SPTBN1/MYO9B/IRS2/TUBB2A/TUBB4B
REACTOME_INTERLEUKIN_1_FAMILY_SIGNALING	REACTOME_INTERLEUKIN_1_FAMILY_SIGNALING	REACTOME_INTERLEUKIN_1_FAMILY_SIGNALING	20	-0.315641	-0.595842	0.944717	0.977577	0.808522	302	tags=20%, list=15%, signal=17%	NFKBIA/MAP3K3/PTPN6/PELI1
REACTOME_CLASS_I_MHC_MEDIATED_ANTIGEN_PROCESSING_PRESENTATION	REACTOME_CLASS_I_MHC_MEDIATED_ANTIGEN_PROCESSING_PRESENTATION	REACTOME_CLASS_I_MHC_MEDIATED_ANTIGEN_PROCESSING_PRESENTATION	33	-0.316948	-0.63038	0.954965	0.983904	0.813755	49	tags=24%, list=2%, signal=24%	ZBTB16/NCF4/CTSL/HSPA5/LY96/FBXO7/SOCS3/SOCS1
REACTOME_ADAPTIVE_IMMUNE_SYSTEM	REACTOME_ADAPTIVE_IMMUNE_SYSTEM	REACTOME_ADAPTIVE_IMMUNE_SYSTEM	196	-0.349117	-0.764844	0.965	0.986114	0.815583	364	tags=16%, list=18%, signal=14%	HSPA5/VASP/LY96/ITGAL/HLA-DRB5/CD4/FBXO7/TUBA1C/ITK/HLA-DRB1/PTPN6/DYNLL1/CD28/HLA-DQB1/TRAV8-4/KLRG1/HLA-DPA1/ITGB2/TUBA4A/CD247/PAG1/PPP2R5C/CD40LG/TRAV29DV5/KLRB1/TUBB2A/ITGA4/SOCS3/SOCS1/TUBB4B/TRBV7-9
REACTOME_INFECTIOUS_DISEASE	REACTOME_INFECTIOUS_DISEASE	REACTOME_INFECTIOUS_DISEASE	137	-0.322926	-0.701888	0.970737	0.986114	0.815583	268	tags=12%, list=13%, signal=11%	ISG15/DYNLL1/CD28/PLK2/DPEP2/IFNGR1/TUBA4A/CD247/PTGER4/GNG2/MYO9B/STAM/TUBB2A/ITGA4/TUBB4B/JUN
NABA_MATRISOME	NABA_MATRISOME	NABA_MATRISOME	139	-0.319712	-0.6951	0.972782	0.986114	0.815583	395	tags=14%, list=20%, signal=12%	ANXA1/IFNG/FGL2/ADAM19/OSM/IGFBP3/LGALS9/S100A6/PIK3IP1/ANXA5/EDA/TNFSF13B/LGALS1/S100A4/S100A10/LGALS3/ANXA2/TNF/AREG/CCL5
WP_MICROGLIA_PATHOGEN_PHAGOCYTOSIS_PATHWAY	WP_MICROGLIA_PATHOGEN_PHAGOCYTOSIS_PATHWAY	WP_MICROGLIA_PATHOGEN_PHAGOCYTOSIS_PATHWAY	21	0.270291	0.687381	0.973684	0.986114	0.815583	143	tags=14%, list=7%, signal=13%	TYROBP/PIK3R1/FCER1G
WP_RAS_SIGNALING	WP_RAS_SIGNALING	WP_RAS_SIGNALING	23	-0.287167	-0.548858	0.977995	0.986283	0.815723	283	tags=39%, list=14%, signal=34%	RRAS/GNG5/PAK1/PLCG1/FASLG/RAC1/GAB2/ETS2/GNG2
KEGG_FC_GAMMA_R_MEDIATED_PHAGOCYTOSIS	KEGG_FC_GAMMA_R_MEDIATED_PHAGOCYTOSIS	KEGG_FC_GAMMA_R_MEDIATED_PHAGOCYTOSIS	24	-0.270065	-0.519359	0.985419	0.989577	0.818447	73	tags=25%, list=4%, signal=24%	RAC1/PRKCD/GAB2/ARPC1B/VASP/MARCKSL1
REACTOME_CD22_MEDIATED_BCR_REGULATION	REACTOME_CD22_MEDIATED_BCR_REGULATION	REACTOME_CD22_MEDIATED_BCR_REGULATION	30	-0.219926	-0.436857	1	1	0.827068	454	tags=50%, list=23%, signal=39%	IGHV3-7/IGLV2-11/IGLV3-21/CD22/IGHV4-59/IGLC3/IGHD/IGLV2-23/IGHV3-23/IGHV3-48/IGHM/IGLV3-1/IGHV4-34/CD79B/PTPN6

## Sheet: CD4eff Cont v LR_GSEA
		CD4eff Cont v LR COVID PF_GSEA
Canonical Pathways MSigDB C2 Curated Pathways	ID	Description	setSize	enrichmentScore	NES	pvalue	p.adjust	qvalues	rank	leading_edge	core_enrichment
REACTOME_SCAVENGING_OF_HEME_FROM_PLASMA	REACTOME_SCAVENGING_OF_HEME_FROM_PLASMA	REACTOME_SCAVENGING_OF_HEME_FROM_PLASMA	31	-0.810444	-1.70797	0.000180008	0.0330065	0.0271526	6	tags=6%, list=0%, signal=7%	IGHV3-7/HBB
REACTOME_FCERI_MEDIATED_MAPK_ACTIVATION	REACTOME_FCERI_MEDIATED_MAPK_ACTIVATION	REACTOME_FCERI_MEDIATED_MAPK_ACTIVATION	35	-0.77862	-1.65692	0.00063009	0.0330065	0.0271526	94	tags=11%, list=5%, signal=11%	RAC1/MAP3K1/FOS/JUN
WP_GLUCOCORTICOID_RECEPTOR_PATHWAY	WP_GLUCOCORTICOID_RECEPTOR_PATHWAY	WP_GLUCOCORTICOID_RECEPTOR_PATHWAY	25	-0.817875	-1.64999	0.000636331	0.0330065	0.0271526	150	tags=32%, list=8%, signal=30%	STOM/TGFBR3/PDE4B/CDC42EP3/RGS2/BHLHE40/GADD45B/JUN
WP_OREXIN_RECEPTOR_PATHWAY	WP_OREXIN_RECEPTOR_PATHWAY	WP_OREXIN_RECEPTOR_PATHWAY	45	-0.746223	-1.63724	0.000672034	0.0330065	0.0271526	243	tags=42%, list=12%, signal=38%	KLF4/HIF1A/ID3/HSPA5/KLF10/FOSL2/RARA/SGK1/ID1/NR4A3/DUSP4/BHLHE40/NR4A1/EGR1/TNF/GADD45B/CDKN1A/FOS/FOSB
WP_ADIPOGENESIS	WP_ADIPOGENESIS	WP_ADIPOGENESIS	30	-0.786012	-1.64381	0.000880179	0.0330065	0.0271526	254	tags=53%, list=13%, signal=47%	NAMPT/CEBPD/HIF1A/ID3/IRS2/AHR/GADD45A/RORA/RARA/SOCS1/STAT1/SOCS3/TNF/GADD45B/CDKN1A/LMNA
KEGG_MAPK_SIGNALING_PATHWAY	KEGG_MAPK_SIGNALING_PATHWAY	KEGG_MAPK_SIGNALING_PATHWAY	44	-0.731564	-1.6001	0.00118918	0.0330065	0.0271526	137	tags=27%, list=7%, signal=26%	GADD45A/MAP3K1/GADD45G/DUSP4/DUSP1/NR4A1/JUND/TNF/GADD45B/DUSP2/FOS/JUN
REACTOME_NUCLEAR_EVENTS_KINASE_AND_TRANSCRIPTION_FACTOR_ACTIVATION	REACTOME_NUCLEAR_EVENTS_KINASE_AND_TRANSCRIPTION_FACTOR_ACTIVATION	REACTOME_NUCLEAR_EVENTS_KINASE_AND_TRANSCRIPTION_FACTOR_ACTIVATION	20	-0.831045	-1.61488	0.00134085	0.0330065	0.0271526	88	tags=40%, list=4%, signal=39%	SGK1/ID1/DUSP4/JUND/EGR1/ID2/FOS/FOSB
REACTOME_RNA_POLYMERASE_II_TRANSCRIPTION	REACTOME_RNA_POLYMERASE_II_TRANSCRIPTION	REACTOME_RNA_POLYMERASE_II_TRANSCRIPTION	113	-0.628032	-1.50608	0.00135638	0.0330065	0.0271526	167	tags=25%, list=8%, signal=24%	NOTCH2/ITGA5/RUNX3/GADD45A/SESN3/POU2F2/SOD2/PMAIP1/MAML2/RORA/SLC2A3/RARA/SGK1/PPP2R5C/ITGA4/NR4A3/CITED2/BTG2/SMAD7/STAT1/NR4A1/SOCS3/ZNF331/RGCC/NR4A2/CDKN1A/FOS/JUN
KEGG_TOLL_LIKE_RECEPTOR_SIGNALING_PATHWAY	KEGG_TOLL_LIKE_RECEPTOR_SIGNALING_PATHWAY	KEGG_TOLL_LIKE_RECEPTOR_SIGNALING_PATHWAY	28	-0.792874	-1.63763	0.00138683	0.0330065	0.0271526	211	tags=29%, list=11%, signal=26%	IRF7/LY96/RAC1/STAT1/TNF/CCL5/FOS/JUN
WP_TOLLLIKE_RECEPTOR_SIGNALING_PATHWAY	WP_TOLLLIKE_RECEPTOR_SIGNALING_PATHWAY	WP_TOLLLIKE_RECEPTOR_SIGNALING_PATHWAY	28	-0.792874	-1.63763	0.00138683	0.0330065	0.0271526	211	tags=29%, list=11%, signal=26%	IRF7/LY96/RAC1/STAT1/TNF/CCL5/FOS/JUN
REACTOME_INTERLEUKIN_10_SIGNALING	REACTOME_INTERLEUKIN_10_SIGNALING	REACTOME_INTERLEUKIN_10_SIGNALING	24	-0.805694	-1.61377	0.00193504	0.0415749	51		tags=12%, list=3%, signal=12%	TNFRSF1B/TNF/CCL5
REACTOME_TOLL_LIKE_RECEPTOR_9_TLR9_CASCADE	REACTOME_TOLL_LIKE_RECEPTOR_9_TLR9_CASCADE	REACTOME_TOLL_LIKE_RECEPTOR_9_TLR9_CASCADE	23	-0.795151	-1.58583	0.00209621	0.0415749	0.0342014	211	tags=30%, list=11%, signal=28%	IRF7/LY96/MAP3K1/PELI1/DUSP4/FOS/JUN
WP_CIRCADIAN_RHYTHM_GENES	WP_CIRCADIAN_RHYTHM_GENES	WP_CIRCADIAN_RHYTHM_GENES	27	-0.785927	-1.61467	0.00247394	0.0449715	0.0369956	254	tags=41%, list=13%, signal=36%	NAMPT/ID3/KLF10/AHR/RORA/CREM/BHLHE40/JUND/EGR1/ID2/JUN
WP_IL18_SIGNALING_PATHWAY	WP_IL18_SIGNALING_PATHWAY	WP_IL18_SIGNALING_PATHWAY	67	-0.671321	-1.54123	0.00264538	0.0449715	0.0369956	129	tags=18%, list=6%, signal=17%	NFKBIZ/ATF3/ZC3H12A/BTG2/NR4A1/SOCS3/IRF1/TNF/RGS16/CCL5/FOS/JUN
WP_MAPK_SIGNALING_PATHWAY	WP_MAPK_SIGNALING_PATHWAY	WP_MAPK_SIGNALING_PATHWAY	40	-0.733005	-1.58025	0.0031738	0.0503576	0.0414264	137	tags=25%, list=7%, signal=24%	GADD45A/MAP3K1/DUSP4/DUSP1/NR4A1/JUND/TNF/DUSP2/FOS/JUN
WP_EGFEGFR_SIGNALING_PATHWAY	WP_EGFEGFR_SIGNALING_PATHWAY	WP_EGFEGFR_SIGNALING_PATHWAY	25	-0.780188	-1.57396	0.0037185	0.0525848	0.0432586	125	tags=32%, list=6%, signal=30%	RAC1/STAM/MAP3K1/STAT1/JUND/FOS/FOSB/JUN
PID_HIF1_TFPATHWAY	PID_HIF1_TFPATHWAY	PID_HIF1_TFPATHWAY	21	-0.80307	-1.5701	0.00375606	0.0525848	0.0432586	131	tags=38%, list=7%, signal=36%	ITGB2/RORA/MCL1/CITED2/BHLHE40/ID2/FOS/JUN
WP_TGFBETA_SIGNALING_PATHWAY	WP_TGFBETA_SIGNALING_PATHWAY	WP_TGFBETA_SIGNALING_PATHWAY	29	-0.74678	-1.55636	0.00522111	0.0690346	0.056791	192	tags=38%, list=10%, signal=35%	KLF10/RAC1/TGFBR3/ATF3/SPTBN1/SMAD7/JUND/CDKN1A/FOS/FOSB/JUN
KEGG_LEISHMANIA_INFECTION	KEGG_LEISHMANIA_INFECTION	KEGG_LEISHMANIA_INFECTION	40	-0.70433	-1.51843	0.00803102	0.0912405	0.0750585	235	tags=28%, list=12%, signal=25%	HLA-DRA/IFNGR1/HLA-DRB1/HLA-DRB5/ITGB2/MARCKSL1/ITGA4/STAT1/TNF/FOS/JUN
WP_INSULIN_SIGNALING	WP_INSULIN_SIGNALING	WP_INSULIN_SIGNALING	21	-0.780933	-1.52682	0.00839386	0.0912405	0.0750585	94	tags=43%, list=5%, signal=41%	IRS2/RAC1/MAP3K1/SGK1/SOCS1/EGR1/SOCS3/FOS/JUN
WP_MYOMETRIAL_RELAXATION_AND_CONTRACTION_PATHWAYS	WP_MYOMETRIAL_RELAXATION_AND_CONTRACTION_PATHWAYS	WP_MYOMETRIAL_RELAXATION_AND_CONTRACTION_PATHWAYS	41	-0.694953	-1.50155	0.00862035	0.0912405	0.0750585	202	tags=22%, list=10%, signal=20%	ETS2/GNG2/ATF3/PDE4B/RGS2/RGS16/RGS1/FOS/JUN
REACTOME_MITOTIC_G2_G2_M_PHASES	REACTOME_MITOTIC_G2_G2_M_PHASES	REACTOME_MITOTIC_G2_G2_M_PHASES	20	-0.785958	-1.52727	0.00863416	0.0912405	0.0750585	68	tags=20%, list=3%, signal=20%	TUBB2A/TUBB4B/PHLDA1/CDKN1A
WP_OVERVIEW_OF_PROINFLAMMATORY_AND_PROFIBROTIC_MEDIATORS	WP_OVERVIEW_OF_PROINFLAMMATORY_AND_PROFIBROTIC_MEDIATORS	WP_OVERVIEW_OF_PROINFLAMMATORY_AND_PROFIBROTIC_MEDIATORS	28	-0.751189	-1.55154	0.00881736	0.0912405	0.0750585	133	tags=14%, list=7%, signal=14%	TNFSF13B/AREG/TNF/CCL5
REACTOME_TOLL_LIKE_RECEPTOR_TLR1_TLR2_CASCADE	REACTOME_TOLL_LIKE_RECEPTOR_TLR1_TLR2_CASCADE	REACTOME_TOLL_LIKE_RECEPTOR_TLR1_TLR2_CASCADE	27	-0.750654	-1.5422	0.00950142	0.0913119	0.0751173	94	tags=22%, list=5%, signal=21%	MAP3K1/PELI1/SOCS1/DUSP4/FOS/JUN
NABA_ECM_REGULATORS	NABA_ECM_REGULATORS	NABA_ECM_REGULATORS	32	0.619236	1.62769	0.0101717	0.0913119	0.0751173	263	tags=34%, list=13%, signal=30%	SERPINB1/CTSW/CTSB/CST3/TIMP1/CSTB/CTSZ/ADAM23/CTSA/SERPINA1/EGLN3
PID_ERBB1_DOWNSTREAM_PATHWAY	PID_ERBB1_DOWNSTREAM_PATHWAY	PID_ERBB1_DOWNSTREAM_PATHWAY	20	-0.779413	-1.51455	0.010243	0.0913119	0.0751173	94	tags=35%, list=5%, signal=34%	MAP3K1/STAT1/DUSP1/EGR1/ZFP36/FOS/JUN
REACTOME_BINDING_AND_UPTAKE_OF_LIGANDS_BY_SCAVENGER_RECEPTORS	REACTOME_BINDING_AND_UPTAKE_OF_LIGANDS_BY_SCAVENGER_RECEPTORS	REACTOME_BINDING_AND_UPTAKE_OF_LIGANDS_BY_SCAVENGER_RECEPTORS	41	-0.688326	-1.48723	0.0103589	0.0913119	0.0751173	6	tags=5%, list=0%, signal=5%	IGHV3-7/HBB
REACTOME_CELLULAR_RESPONSES_TO_STIMULI	REACTOME_CELLULAR_RESPONSES_TO_STIMULI	REACTOME_CELLULAR_RESPONSES_TO_STIMULI	89	-0.609174	-1.43662	0.0108181	0.0919535	0.0756451	255	tags=28%, list=13%, signal=26%	CDKN2D/CDK6/ERN1/HIF1A/LY96/HSPA5/ETS2/BACH1/TLN1/KDM6B/HERPUD1/ATF3/TSPYL2/SOD2/RORA/ID1/TUBB2A/TUBB4B/CITED2/PPP1R15A/CDKN1A/FOS/HBB/LMNA/JUN
REACTOME_SIGNALING_BY_NTRKS	REACTOME_SIGNALING_BY_NTRKS	REACTOME_SIGNALING_BY_NTRKS	28	-0.741823	-1.53219	0.0122389	0.100443	0.0826291	219	tags=39%, list=11%, signal=35%	ID3/IRS2/RAC1/SGK1/ID1/DUSP4/JUND/EGR1/ID2/FOS/FOSB
WP_NUCLEAR_RECEPTORS_METAPATHWAY	WP_NUCLEAR_RECEPTORS_METAPATHWAY	WP_NUCLEAR_RECEPTORS_METAPATHWAY	61	-0.635124	-1.44278	0.0130056	0.101176	0.0832318	150	tags=21%, list=8%, signal=20%	STOM/AHR/TGFBR3/PDE4B/SLC2A3/CDC42EP3/RGS2/BHLHE40/JUND/EGR1/TNF/GADD45B/JUN
REACTOME_TRANSCRIPTIONAL_REGULATION_BY_TP53	REACTOME_TRANSCRIPTIONAL_REGULATION_BY_TP53	REACTOME_TRANSCRIPTIONAL_REGULATION_BY_TP53	32	-0.717604	-1.51561	0.0131784	0.101176	0.0832318	208	tags=38%, list=10%, signal=34%	BID/PERP/GADD45A/SESN3/PMAIP1/SGK1/PPP2R5C/BTG2/RGCC/CDKN1A/FOS/JUN
WP_SUDDEN_INFANT_DEATH_SYNDROME_SIDS_SUSCEPTIBILITY_PATHWAYS	WP_SUDDEN_INFANT_DEATH_SYNDROME_SIDS_SUSCEPTIBILITY_PATHWAYS	WP_SUDDEN_INFANT_DEATH_SYNDROME_SIDS_SUSCEPTIBILITY_PATHWAYS	30	-0.716165	-1.49773	0.0164838	0.122598	0.100855	154	tags=33%, list=8%, signal=31%	HIF1A/RUNX3/POU2F2/RORA/CREM/SPTBN1/BHLHE40/EGR1/TNF/JUN
PID_AP1_PATHWAY	PID_AP1_PATHWAY	PID_AP1_PATHWAY	23	-0.730415	-1.45672	0.0176308	0.127156	0.104604	128	tags=35%, list=6%, signal=33%	FOSL2/ATF3/DUSP1/JUND/EGR1/FOS/FOSB/JUN
WP_TYPE_II_INTERFERON_SIGNALING_IFNG	WP_TYPE_II_INTERFERON_SIGNALING_IFNG	WP_TYPE_II_INTERFERON_SIGNALING_IFNG	20	-0.754885	-1.46689	0.018647	0.130529	0.107379	225	tags=45%, list=11%, signal=40%	IFNG/GBP1/IFNGR1/ISG15/IFI6/SOCS1/STAT1/SOCS3/IRF1
KEGG_B_CELL_RECEPTOR_SIGNALING_PATHWAY	KEGG_B_CELL_RECEPTOR_SIGNALING_PATHWAY	KEGG_B_CELL_RECEPTOR_SIGNALING_PATHWAY	24	-0.738224	-1.47863	0.0193597	0.131646	0.108298	7	tags=12%, list=0%, signal=13%	RAC1/FOS/JUN
REACTOME_FCERI_MEDIATED_NF_KB_ACTIVATION	REACTOME_FCERI_MEDIATED_NF_KB_ACTIVATION	REACTOME_FCERI_MEDIATED_NF_KB_ACTIVATION	30	0.582819	1.5342	0.0209147	0.138269	0.113746	391	tags=20%, list=20%, signal=16%	UBE2D1/FCER1G/IGKV3-20/UBB/IGKV4-1/LYN
WP_TCELL_ACTIVATION_SARSCOV2	WP_TCELL_ACTIVATION_SARSCOV2	WP_TCELL_ACTIVATION_SARSCOV2	25	-0.721958	-1.45649	0.0257332	0.165527	0.13617	148	tags=24%, list=7%, signal=23%	HLA-DRB1/CD247/TNF/CDKN1A/FOS/JUN
WP_HEPATITIS_B_INFECTION	WP_HEPATITIS_B_INFECTION	WP_HEPATITIS_B_INFECTION	21	-0.733211	-1.43352	0.0279368	0.174972	0.14394	94	tags=38%, list=5%, signal=37%	IRF7/BID/MAP3K1/STAT1/TNF/CDKN1A/FOS/JUN
WP_APOPTOSISRELATED_NETWORK_DUE_TO_ALTERED_NOTCH3_IN_OVARIAN_CANCER	WP_APOPTOSISRELATED_NETWORK_DUE_TO_ALTERED_NOTCH3_IN_OVARIAN_CANCER	WP_APOPTOSISRELATED_NETWORK_DUE_TO_ALTERED_NOTCH3_IN_OVARIAN_CANCER	20	-0.743951	-1.44564	0.0292461	0.178476	0.146823	247	tags=40%, list=12%, signal=35%	ERN1/HSPA5/BCL3/SMAD7/JUND/SOCS3/TNF/CDKN1A
WP_PROLACTIN_SIGNALING_PATHWAY	WP_PROLACTIN_SIGNALING_PATHWAY	WP_PROLACTIN_SIGNALING_PATHWAY	22	-0.733515	-1.4457	0.0335725	0.199756	0.164328	49	tags=36%, list=2%, signal=36%	IRS2/RAC1/SOCS1/STAT1/SOCS3/IRF1/FOS/JUN
PID_NFAT_TFPATHWAY	PID_NFAT_TFPATHWAY	PID_NFAT_TFPATHWAY	21	-0.725753	-1.41894	0.0347609	0.201783	0.165996	101	tags=24%, list=5%, signal=23%	CD40LG/EGR1/TNF/FOS/JUN
WP_ENDODERM_DIFFERENTIATION	WP_ENDODERM_DIFFERENTIATION	WP_ENDODERM_DIFFERENTIATION	20	-0.730389	-1.41929	0.0361784	0.205011	0.168651	48	tags=20%, list=2%, signal=20%	TBX21/DUSP4/STAT1/DUSP2
PID_BCR_5PATHWAY	PID_BCR_5PATHWAY	PID_BCR_5PATHWAY	22	-0.728468	-1.43575	0.0381599	0.211211	0.173751	189	tags=27%, list=9%, signal=25%	RAC1/PAG1/POU2F2/MAP3K1/FOS/JUN
WP_NETWORK_MAP_OF_SARSCOV2_SIGNALING_PATHWAY	WP_NETWORK_MAP_OF_SARSCOV2_SIGNALING_PATHWAY	WP_NETWORK_MAP_OF_SARSCOV2_SIGNALING_PATHWAY	81	-0.580279	-1.34759	0.04	0.211587	0.174061	235	tags=22%, list=12%, signal=20%	HLA-DRA/HIF1A/BID/RAC1/IFI6/IFITM3/HLA-DRB1/AHR/HLA-DRB5/CD247/STAT1/DUSP1/EGR1/TNF/CCL5/FOS/HBB/JUN
REACTOME_INTRACELLULAR_SIGNALING_BY_SECOND_MESSENGERS	REACTOME_INTRACELLULAR_SIGNALING_BY_SECOND_MESSENGERS	REACTOME_INTRACELLULAR_SIGNALING_BY_SECOND_MESSENGERS	35	-0.665769	-1.41677	0.0403531	0.211587	0.174061	74	tags=23%, list=4%, signal=22%	IRS2/RAC1/PPP2R5C/AREG/NR4A1/EGR1/CDKN1A/JUN
REACTOME_MYD88_INDEPENDENT_TLR4_CASCADE	REACTOME_MYD88_INDEPENDENT_TLR4_CASCADE	REACTOME_MYD88_INDEPENDENT_TLR4_CASCADE	20	-0.727062	-1.41282	0.0409444	0.211587	0.174061	48	tags=25%, list=2%, signal=25%	IRF7/LY96/DUSP4/FOS/JUN
WP_NEUROINFLAMMATION_AND_GLUTAMATERGIC_SIGNALING	WP_NEUROINFLAMMATION_AND_GLUTAMATERGIC_SIGNALING	WP_NEUROINFLAMMATION_AND_GLUTAMATERGIC_SIGNALING	24	-0.706969	-1.41603	0.0420054	0.211587	0.174061	141	tags=38%, list=7%, signal=35%	IFNGR1/TGFBR3/SLC2A3/TNFRSF1B/SMAD7/STAT1/SOCS3/TNF/FOS
REACTOME_INTERFERON_ALPHA_BETA_SIGNALING	REACTOME_INTERFERON_ALPHA_BETA_SIGNALING	REACTOME_INTERFERON_ALPHA_BETA_SIGNALING	29	-0.691146	-1.44041	0.043758	0.211587	0.174061	211	tags=41%, list=11%, signal=38%	OAS3/IRF7/OASL/ISG15/IFI6/IFITM3/GBP2/SOCS1/STAT1/EGR1/SOCS3/IRF1
WP_CORTICOTROPINRELEASING_HORMONE_SIGNALING_PATHWAY	WP_CORTICOTROPINRELEASING_HORMONE_SIGNALING_PATHWAY	WP_CORTICOTROPINRELEASING_HORMONE_SIGNALING_PATHWAY	26	-0.697584	-1.42728	0.043883	0.211587	0.174061	38	tags=23%, list=2%, signal=23%	FOSL2/NR4A1/JUND/NR4A2/FOS/FOSB
WP_SPINAL_CORD_INJURY	WP_SPINAL_CORD_INJURY	WP_SPINAL_CORD_INJURY	38	-0.64883	-1.39346	0.0447761	0.211587	0.174061	189	tags=26%, list=9%, signal=24%	RAC1/RHOB/GADD45A/TNFSF13B/BTG2/NR4A1/EGR1/TNF/ZFP36/FOS
PID_P53_DOWNSTREAM_PATHWAY	PID_P53_DOWNSTREAM_PATHWAY	PID_P53_DOWNSTREAM_PATHWAY	33	-0.673481	-1.42545	0.0453401	0.211587	0.174061	208	tags=33%, list=10%, signal=30%	BID/PERP/GADD45A/ATF3/PMAIP1/MCL1/BTG2/DUSP1/RGCC/CDKN1A/JUN
WP_GASTRIN_SIGNALING_PATHWAY	WP_GASTRIN_SIGNALING_PATHWAY	WP_GASTRIN_SIGNALING_PATHWAY	30	-0.686308	-1.43529	0.0476804	0.21823	0.179525	198	tags=27%, list=10%, signal=24%	KLF4/ANXA2/RAC1/RHOB/EGR1/CDKN1A/FOS/JUN
REACTOME_ESR_MEDIATED_SIGNALING	REACTOME_ESR_MEDIATED_SIGNALING	REACTOME_ESR_MEDIATED_SIGNALING	24	-0.69491	-1.39187	0.0501355	0.222036	0.182656	42	tags=29%, list=2%, signal=29%	TLE3/GNG2/AREG/JUND/FOS/FOSB/JUN
REACTOME_INTERFERON_GAMMA_SIGNALING	REACTOME_INTERFERON_GAMMA_SIGNALING	REACTOME_INTERFERON_GAMMA_SIGNALING	36	-0.652144	-1.38861	0.0503778	0.222036	0.182656	271	tags=42%, list=14%, signal=37%	OAS3/HLA-DRA/GBP4/GBP1/IRF7/IFNGR1/OASL/HLA-DRB1/HLA-DRB5/GBP5/GBP2/SOCS1/STAT1/SOCS3/IRF1
REACTOME_SIGNALING_BY_NUCLEAR_RECEPTORS	REACTOME_SIGNALING_BY_NUCLEAR_RECEPTORS	REACTOME_SIGNALING_BY_NUCLEAR_RECEPTORS	33	-0.670045	-1.41818	0.0516373	0.223449	0.183819	200	tags=27%, list=10%, signal=25%	TLE3/ARL4C/GNG2/RARA/AREG/JUND/FOS/FOSB/JUN
WP_BRAINDERIVED_NEUROTROPHIC_FACTOR_BDNF_SIGNALING_PATHWAY	WP_BRAINDERIVED_NEUROTROPHIC_FACTOR_BDNF_SIGNALING_PATHWAY	WP_BRAINDERIVED_NEUROTROPHIC_FACTOR_BDNF_SIGNALING_PATHWAY	28	-0.684594	-1.41399	0.0536649	0.225856	0.185799	94	tags=25%, list=5%, signal=24%	IRS2/RAC1/MAP3K1/STAT1/EGR1/FOS/JUN
REACTOME_SIGNALING_BY_NOTCH	REACTOME_SIGNALING_BY_NOTCH	REACTOME_SIGNALING_BY_NOTCH	22	-0.703016	-1.38559	0.0540915	0.225856	0.185799	223	tags=27%, list=11%, signal=25%	HIF1A/TLE3/NOTCH2/MAML2/STAT1/JUN
REACTOME_TOLL_LIKE_RECEPTOR_CASCADES	REACTOME_TOLL_LIKE_RECEPTOR_CASCADES	REACTOME_TOLL_LIKE_RECEPTOR_CASCADES	48	-0.62215	-1.36976	0.0612981	0.25117	0.206624	228	tags=23%, list=11%, signal=21%	UNC93B1/IRF7/LY96/CNPY3/ITGB2/MAP3K1/PELI1/SOCS1/DUSP4/FOS/JUN
REACTOME_METABOLISM_OF_AMINO_ACIDS_AND_DERIVATIVES	REACTOME_METABOLISM_OF_AMINO_ACIDS_AND_DERIVATIVES	REACTOME_METABOLISM_OF_AMINO_ACIDS_AND_DERIVATIVES	21	0.594393	1.45172	0.0622649	0.25117	0.206624	166	tags=29%, list=8%, signal=26%	RPLP1/RPS6/RPS18/RPLP0/OAZ1/RPS12
REACTOME_SIGNALING_BY_RECEPTOR_TYROSINE_KINASES	REACTOME_SIGNALING_BY_RECEPTOR_TYROSINE_KINASES	REACTOME_SIGNALING_BY_RECEPTOR_TYROSINE_KINASES	90	-0.544902	-1.28431	0.0674157	0.265917	0.218755	223	tags=19%, list=11%, signal=18%	HIF1A/ID3/IRS2/RAC1/PAG1/STAM/SGK1/ID1/SOCS1/DUSP4/STAT1/AREG/JUND/EGR1/ID2/FOS/FOSB
REACTOME_INTERFERON_SIGNALING	REACTOME_INTERFERON_SIGNALING	REACTOME_INTERFERON_SIGNALING	58	-0.590459	-1.33016	0.0681551	0.265917	0.218755	235	tags=33%, list=12%, signal=30%	OAS3/HLA-DRA/GBP4/GBP1/IRF7/IFNGR1/OASL/ISG15/IFI6/IFITM3/HLA-DRB1/HLA-DRB5/GBP5/GBP2/SOCS1/STAT1/EGR1/SOCS3/IRF1
REACTOME_FC_EPSILON_RECEPTOR_FCERI_SIGNALING	REACTOME_FC_EPSILON_RECEPTOR_FCERI_SIGNALING	REACTOME_FC_EPSILON_RECEPTOR_FCERI_SIGNALING	45	-0.615136	-1.34963	0.0703218	0.266987	0.219636	94	tags=11%, list=5%, signal=11%	ITK/RAC1/MAP3K1/FOS/JUN
WP_HEMATOPOIETIC_STEM_CELL_DIFFERENTIATION	WP_HEMATOPOIETIC_STEM_CELL_DIFFERENTIATION	WP_HEMATOPOIETIC_STEM_CELL_DIFFERENTIATION	22	-0.692802	-1.36546	0.0707351	0.266987	0.219636	7	tags=18%, list=0%, signal=18%	LYL1/HMGN5/FOS/FOSB
REACTOME_CYTOKINE_SIGNALING_IN_IMMUNE_SYSTEM	REACTOME_CYTOKINE_SIGNALING_IN_IMMUNE_SYSTEM	REACTOME_CYTOKINE_SIGNALING_IN_IMMUNE_SYSTEM	197	-0.493008	-1.21389	0.0717949	0.266987	0.219636	244	tags=21%, list=12%, signal=20%	BATF/HLA-DRA/GBP4/CEBPD/GBP1/LGALS9/HIF1A/S1PR1/EDA/IRS2/IRF7/IFNGR1/OASL/ANXA2/ISG15/IFI6/IFITM3/HLA-DRB1/HLA-DRB5/TNFSF13B/ITGB2/IL17RA/SOD2/CD40LG/RORA/GBP5/PELI1/MCL1/GBP2/TNFRSF1B/SOCS1/DUSP4/STAT1/EGR1/SOCS3/IRF1/TNF/CCL5/CDKN1A/FOS/JUN
PID_IL12_2PATHWAY	PID_IL12_2PATHWAY	PID_IL12_2PATHWAY	30	-0.642575	-1.34383	0.0811856	0.281232	0.231354	116	tags=23%, list=6%, signal=22%	CD247/GADD45G/SOCS1/STAT1/GADD45B/GZMA/FOS
WP_REGULATION_OF_ACTIN_CYTOSKELETON	WP_REGULATION_OF_ACTIN_CYTOSKELETON	WP_REGULATION_OF_ACTIN_CYTOSKELETON	20	0.596235	1.46009	0.0824951	0.281232	0.231354	203	tags=25%, list=10%, signal=23%	PIK3R1/PFN1/ACTG1/F2R/ARPC5
NABA_CORE_MATRISOME	NABA_CORE_MATRISOME	NABA_CORE_MATRISOME	25	0.547588	1.39112	0.0826906	0.281232	0.231354	216	tags=20%, list=11%, signal=18%	SPOCK2/NELL2/SRGN/SPON2/VCAN
WP_TCELL_ANTIGEN_RECEPTOR_TCR_PATHWAY_DURING_STAPHYLOCOCCUS_AUREUS_INFECTION	WP_TCELL_ANTIGEN_RECEPTOR_TCR_PATHWAY_DURING_STAPHYLOCOCCUS_AUREUS_INFECTION	WP_TCELL_ANTIGEN_RECEPTOR_TCR_PATHWAY_DURING_STAPHYLOCOCCUS_AUREUS_INFECTION	22	-0.682952	-1.34605	0.0832178	0.281232	0.231354	101	tags=36%, list=5%, signal=35%	IFNG/ICOS/PDCD1/ITK/CD40LG/TNF/FOS/JUN
REACTOME_SIGNALING_BY_INTERLEUKINS	REACTOME_SIGNALING_BY_INTERLEUKINS	REACTOME_SIGNALING_BY_INTERLEUKINS	121	-0.519676	-1.25269	0.0833333	0.281232	0.231354	244	tags=19%, list=12%, signal=18%	BATF/CEBPD/LGALS9/HIF1A/S1PR1/IRS2/ANXA2/ITGB2/IL17RA/SOD2/RORA/PELI1/MCL1/TNFRSF1B/SOCS1/DUSP4/STAT1/SOCS3/TNF/CCL5/CDKN1A/FOS/JUN
REACTOME_MAPK_FAMILY_SIGNALING_CASCADES	REACTOME_MAPK_FAMILY_SIGNALING_CASCADES	REACTOME_MAPK_FAMILY_SIGNALING_CASCADES	50	-0.595321	-1.31615	0.0838323	0.281232	0.231354	217	tags=22%, list=11%, signal=20%	IRS2/RAC1/TLN1/CDC42EP3/SPTBN1/PPP2R5C/DUSP4/DUSP1/AREG/DUSP2/JUN
PID_PDGFRB_PATHWAY	PID_PDGFRB_PATHWAY	PID_PDGFRB_PATHWAY	30	-0.637148	-1.33248	0.0850515	0.281232	0.231354	332	tags=33%, list=17%, signal=28%	ACTN4/PPP2R2B/RAP1B/S1PR1/RAC1/PAG1/STAT1/JUND/FOS/JUN
REACTOME_FACTORS_INVOLVED_IN_MEGAKARYOCYTE_DEVELOPMENT_AND_PLATELET_PRODUCTION	REACTOME_FACTORS_INVOLVED_IN_MEGAKARYOCYTE_DEVELOPMENT_AND_PLATELET_PRODUCTION	REACTOME_FACTORS_INVOLVED_IN_MEGAKARYOCYTE_DEVELOPMENT_AND_PLATELET_PRODUCTION	28	-0.651286	-1.34519	0.0850785	0.281232	0.231354	68	tags=29%, list=3%, signal=28%	MAFG/KIF21A/KIF20B/RAC1/TUBB2A/TUBB4B/IRF1/HBB
NABA_MATRISOME	NABA_MATRISOME	NABA_MATRISOME	139	0.35017	1.12405	0.0911844	0.297286	0.244561	286	tags=19%, list=14%, signal=18%	S100A11/S100A8/SERPINB1/SPOCK2/LTB/CTSW/FLT3LG/ANXA1/CTSB/NELL2/CST3/TIMP1/SRGN/CSTB/CTSZ/ADAM23/S100A6/CTSA/SPON2/VCAN/LTA/S100A4/SERPINA1/EGLN3/ANXA4/FCN1/PPBP
REACTOME_CELL_CYCLE_MITOTIC	REACTOME_CELL_CYCLE_MITOTIC	REACTOME_CELL_CYCLE_MITOTIC	45	-0.590392	-1.29534	0.101311	0.325838	0.268049	74	tags=29%, list=4%, signal=28%	NUP214/CENPJ/TFDP2/PTTG1/SMC4/CDKN2D/CDK6/PPP2R5C/TUBB2A/TUBB4B/PHLDA1/CDKN1A/LMNA
REACTOME_CHEMOKINE_RECEPTORS_BIND_CHEMOKINES	REACTOME_CHEMOKINE_RECEPTORS_BIND_CHEMOKINES	REACTOME_CHEMOKINE_RECEPTORS_BIND_CHEMOKINES	28	-0.633067	-1.30756	0.106021	0.33644	0.27677	195	tags=14%, list=10%, signal=13%	CCR10/CCR7/CXCR3/CCL5
PID_IL6_7_PATHWAY	PID_IL6_7_PATHWAY	PID_IL6_7_PATHWAY	22	-0.664392	-1.30947	0.112344	0.348323	0.286546	67	tags=27%, list=3%, signal=27%	MCL1/STAT1/SOCS3/IRF1/FOS/JUN
WP_MALIGNANT_PLEURAL_MESOTHELIOMA	WP_MALIGNANT_PLEURAL_MESOTHELIOMA	WP_MALIGNANT_PLEURAL_MESOTHELIOMA	54	-0.573609	-1.28188	0.112693	0.348323	0.286546	131	tags=24%, list=7%, signal=23%	RASSF2/LGALS9/HIF1A/ITGB2/ATF3/MAP3K1/ITGA4/MCL1/STAT1/AREG/CCL5/CDKN1A/JUN
REACTOME_RESPONSE_TO_ELEVATED_PLATELET_CYTOSOLIC_CA2	REACTOME_RESPONSE_TO_ELEVATED_PLATELET_CYTOSOLIC_CA2	REACTOME_RESPONSE_TO_ELEVATED_PLATELET_CYTOSOLIC_CA2	49	0.431531	1.2276	0.118005	0.360065	0.296206	155	tags=16%, list=8%, signal=15%	CTSW/PFN1/ALDOA/TIMP1/LGALS3BP/TAGLN2/SRGN/TTN
WP_SARSCOV2_INNATE_IMMUNITY_EVASION_AND_CELLSPECIFIC_IMMUNE_RESPONSE	WP_SARSCOV2_INNATE_IMMUNITY_EVASION_AND_CELLSPECIFIC_IMMUNE_RESPONSE	WP_SARSCOV2_INNATE_IMMUNITY_EVASION_AND_CELLSPECIFIC_IMMUNE_RESPONSE	25	-0.640895	-1.29295	0.123989	0.373537	0.307288	45	tags=16%, list=2%, signal=16%	IRF7/STAT1/TNF/CCL5
REACTOME_ANTIGEN_ACTIVATES_B_CELL_RECEPTOR_BCR_LEADING_TO_GENERATION_OF_SECOND_MESSENGERS	REACTOME_ANTIGEN_ACTIVATES_B_CELL_RECEPTOR_BCR_LEADING_TO_GENERATION_OF_SECOND_MESSENGERS	REACTOME_ANTIGEN_ACTIVATES_B_CELL_RECEPTOR_BCR_LEADING_TO_GENERATION_OF_SECOND_MESSENGERS	40	0.45791	1.28076	0.128306	0.38171	0.314012	472	tags=28%, list=24%, signal=21%	PIK3R1/PLCG2/PTPN6/DAPP1/CD79A/IGKV3-20/IGKV4-1/LYN/BTK/ORAI2/IGLV1-47
REACTOME_G_ALPHA_S_SIGNALLING_EVENTS	REACTOME_G_ALPHA_S_SIGNALLING_EVENTS	REACTOME_G_ALPHA_S_SIGNALLING_EVENTS	26	0.496889	1.27336	0.136	0.399605	0.328733	385	tags=38%, list=19%, signal=31%	PTGER2/GNAI2/PTGDR/GRK2/HRH2/ARRB2/GNG7/GPR25/ARRB1/PTGIR
WP_TNFALPHA_SIGNALING_PATHWAY	WP_TNFALPHA_SIGNALING_PATHWAY	WP_TNFALPHA_SIGNALING_PATHWAY	20	-0.653485	-1.26985	0.138329	0.40149	0.330284	208	tags=30%, list=10%, signal=27%	BID/RAC1/MAP3K1/TNFRSF1B/TNF/JUN
WP_APOPTOSIS_MODULATION_AND_SIGNALING	WP_APOPTOSIS_MODULATION_AND_SIGNALING	WP_APOPTOSIS_MODULATION_AND_SIGNALING	24	-0.631724	-1.26531	0.149051	0.427401	0.351599	108	tags=21%, list=5%, signal=20%	PMAIP1/MCL1/TNFRSF1B/FOS/JUN
REACTOME_M_PHASE	REACTOME_M_PHASE	REACTOME_M_PHASE	28	-0.610485	-1.26092	0.151832	0.430192	0.353895	74	tags=29%, list=4%, signal=28%	NUP214/CENPJ/PTTG1/SMC4/PPP2R5C/TUBB2A/TUBB4B/LMNA
REACTOME_MUSCLE_CONTRACTION	REACTOME_MUSCLE_CONTRACTION	REACTOME_MUSCLE_CONTRACTION	36	0.44447	1.21711	0.153846	0.430769	0.35437	53	tags=8%, list=3%, signal=8%	FXYD7/ANXA1/FXYD1
WP_VEGFAVEGFR2_SIGNALING_PATHWAY	WP_VEGFAVEGFR2_SIGNALING_PATHWAY	WP_VEGFAVEGFR2_SIGNALING_PATHWAY	90	-0.507759	-1.19677	0.157303	0.435328	0.35812	287	tags=24%, list=14%, signal=22%	NAP1L1/RAP1B/ATP6V0D1/RHOC/SDCBP/TKT/ERN1/PLAUR/S1PR1/RAC1/INPP4B/HERPUD1/STAM/SOD2/PNP/NR4A3/STAT1/NR4A1/EGR1/IER5/NR4A2/JUN
REACTOME_CELL_CYCLE	REACTOME_CELL_CYCLE	REACTOME_CELL_CYCLE	58	-0.54454	-1.22671	0.160987	0.440401	0.362294	74	tags=24%, list=4%, signal=24%	NUP214/MLH3/CENPJ/TFDP2/PTTG1/SMC4/CDKN2D/CDK6/PPP2R5C/TUBB2A/TUBB4B/PHLDA1/CDKN1A/LMNA
REACTOME_ROLE_OF_LAT2_NTAL_LAB_ON_CALCIUM_MOBILIZATION	REACTOME_ROLE_OF_LAT2_NTAL_LAB_ON_CALCIUM_MOBILIZATION	REACTOME_ROLE_OF_LAT2_NTAL_LAB_ON_CALCIUM_MOBILIZATION	30	0.468278	1.23269	0.163717	0.44278	0.36425	391	tags=17%, list=20%, signal=14%	PIK3R1/FCER1G/IGKV3-20/IGKV4-1/LYN
WP_DNA_DAMAGE_RESPONSE_ONLY_ATM_DEPENDENT	WP_DNA_DAMAGE_RESPONSE_ONLY_ATM_DEPENDENT	WP_DNA_DAMAGE_RESPONSE_ONLY_ATM_DEPENDENT	20	-0.638416	-1.24057	0.172911	0.458541	0.377217	109	tags=35%, list=5%, signal=33%	RAC1/SOD2/PMAIP1/MAP3K1/PPP2R5C/CDKN1A/JUN
REACTOME_REGULATION_OF_INSULIN_LIKE_GROWTH_FACTOR_IGF_TRANSPORT_AND_UPTAKE_BY_INSULIN_LIKE_GROWTH_FACTOR_BINDING_PROTEINS_IGFBPS	REACTOME_REGULATION_OF_INSULIN_LIKE_GROWTH_FACTOR_IGF_TRANSPORT_AND_UPTAKE_BY_INSULIN_LIKE_GROWTH_FACTOR_BINDING_PROTEINS_IGFBPS	REACTOME_REGULATION_OF_INSULIN_LIKE_GROWTH_FACTOR_IGF_TRANSPORT_AND_UPTAKE_BY_INSULIN_LIKE_GROWTH_FACTOR_BINDING_PROTEINS_IGFBPS	20	0.500282	1.22511	0.175325	0.458541	0.377217	254	tags=30%, list=13%, signal=26%	CST3/TIMP1/GZMH/HSP90B1/VCAN/SERPINA1
REACTOME_SIGNALING_BY_VEGF	REACTOME_SIGNALING_BY_VEGF	REACTOME_SIGNALING_BY_VEGF	20	0.502325	1.23012	0.175325	0.458541	0.377217	407	tags=45%, list=20%, signal=36%	PIK3R1/ACTG1/SH2D2A/CYBA/CTNNA1/PLCG1/PRKCD/NCF4/CYBB
KEGG_PATHWAYS_IN_CANCER	KEGG_PATHWAYS_IN_CANCER	KEGG_PATHWAYS_IN_CANCER	50	-0.545874	-1.20683	0.180838	0.460717	0.379006	250	tags=20%, list=12%, signal=18%	CDK6/HIF1A/TRAF4/BID/RAC1/RARA/STAT1/CDKN1A/FOS/JUN
NABA_MATRISOME_ASSOCIATED	NABA_MATRISOME_ASSOCIATED	NABA_MATRISOME_ASSOCIATED	114	0.325577	1.03114	0.185184	0.460717	0.379006	286	tags=19%, list=14%, signal=18%	S100A11/S100A8/SERPINB1/LTB/CTSW/FLT3LG/ANXA1/CTSB/CST3/TIMP1/CSTB/CTSZ/ADAM23/S100A6/CTSA/LTA/S100A4/SERPINA1/EGLN3/ANXA4/FCN1/PPBP
REACTOME_INTERLEUKIN_4_AND_INTERLEUKIN_13_SIGNALING	REACTOME_INTERLEUKIN_4_AND_INTERLEUKIN_13_SIGNALING	REACTOME_INTERLEUKIN_4_AND_INTERLEUKIN_13_SIGNALING	51	-0.542256	-1.20083	0.18638	0.460717	0.379006	244	tags=27%, list=12%, signal=25%	BATF/CEBPD/HIF1A/S1PR1/ITGB2/RORA/MCL1/TNFRSF1B/SOCS1/STAT1/SOCS3/TNF/CDKN1A/FOS
PID_CMYB_PATHWAY	PID_CMYB_PATHWAY	PID_CMYB_PATHWAY	27	0.472012	1.20896	0.186992	0.460717	0.379006	66	tags=22%, list=3%, signal=22%	PIM1/BCL2/LYZ/MYC/GATA3/CEBPB
REACTOME_PLATELET_HOMEOSTASIS	REACTOME_PLATELET_HOMEOSTASIS	REACTOME_PLATELET_HOMEOSTASIS	20	-0.631089	-1.22633	0.190202	0.460717	0.379006	183	tags=25%, list=9%, signal=23%	GNG5/ATP2B1/GNG2/ATP2B4/PPP2R5C
REACTOME_SIGNALING_BY_THE_B_CELL_RECEPTOR_BCR	REACTOME_SIGNALING_BY_THE_B_CELL_RECEPTOR_BCR	REACTOME_SIGNALING_BY_THE_B_CELL_RECEPTOR_BCR	44	0.414135	1.14968	0.190751	0.460717	0.379006	472	tags=27%, list=24%, signal=21%	PIK3R1/PLCG2/PTPN6/DAPP1/CD79A/IGKV3-20/UBB/IGKV4-1/LYN/BTK/ORAI2/IGLV1-47
PID_CD8_TCR_DOWNSTREAM_PATHWAY	PID_CD8_TCR_DOWNSTREAM_PATHWAY	PID_CD8_TCR_DOWNSTREAM_PATHWAY	22	-0.62169	-1.2253	0.191401	0.460717	0.379006	116	tags=23%, list=6%, signal=22%	CD247/EGR1/TNF/FOS/JUN
WP_SELENIUM_MICRONUTRIENT_NETWORK	WP_SELENIUM_MICRONUTRIENT_NETWORK	WP_SELENIUM_MICRONUTRIENT_NETWORK	20	-0.629905	-1.22403	0.191643	0.460717	0.379006	109	tags=30%, list=5%, signal=29%	MSRB1/LDLR/IFNG/SOD2/TNF/HBB
REACTOME_PLATELET_ACTIVATION_SIGNALING_AND_AGGREGATION	REACTOME_PLATELET_ACTIVATION_SIGNALING_AND_AGGREGATION	REACTOME_PLATELET_ACTIVATION_SIGNALING_AND_AGGREGATION	77	0.374119	1.1265	0.195312	0.464844	0.382401	401	tags=35%, list=20%, signal=29%	PIK3R1/CTSW/PFN1/ALDOA/TIMP1/LGALS3BP/TAGLN2/SRGN/GNAI2/F2R/TTN/FCER1G/PLCG2/SERPINA1/PTPN6/ARRB2/PPBP/GNG7/STXBP2/PECAM1/ARRB1/GP9/F5/LYN/RAB27B/PRKCD/F13A1
REACTOME_ADORA2B_MEDIATED_ANTI_INFLAMMATORY_CYTOKINES_PRODUCTION	REACTOME_ADORA2B_MEDIATED_ANTI_INFLAMMATORY_CYTOKINES_PRODUCTION	REACTOME_ADORA2B_MEDIATED_ANTI_INFLAMMATORY_CYTOKINES_PRODUCTION	21	0.499614	1.22023	0.198653	0.467851	0.384875	211	tags=19%, list=11%, signal=17%	PTGER2/GNAI2/PTGDR/HRH2
PID_CXCR4_PATHWAY	PID_CXCR4_PATHWAY	PID_CXCR4_PATHWAY	31	-0.570536	-1.20237	0.200508	0.467851	0.384875	290	tags=42%, list=14%, signal=36%	PLCB1/RAP1B/RHOC/HLA-DRA/RAC1/RHOB/GNG2/ITGA5/PAG1/CD247/ITGA4/STAT1/RGS1
WP_APOPTOSIS	WP_APOPTOSIS	WP_APOPTOSIS	29	-0.574068	-1.19641	0.203346	0.469868	0.386534	108	tags=31%, list=5%, signal=30%	IRF7/BID/PMAIP1/MAP3K1/MCL1/TNFRSF1B/IRF1/TNF/JUN
KEGG_T_CELL_RECEPTOR_SIGNALING_PATHWAY	KEGG_T_CELL_RECEPTOR_SIGNALING_PATHWAY	KEGG_T_CELL_RECEPTOR_SIGNALING_PATHWAY	27	-0.583381	-1.19854	0.21164	0.48433	0.398432	116	tags=33%, list=6%, signal=32%	IFNG/ICOS/PDCD1/ITK/CD247/CD40LG/TNF/FOS/JUN
PID_MYC_REPRESS_PATHWAY	PID_MYC_REPRESS_PATHWAY	PID_MYC_REPRESS_PATHWAY	22	-0.613295	-1.20876	0.21914	0.495327	0.407478	25	tags=32%, list=1%, signal=32%	CEBPD/CLU/GADD45A/ID2/ZFP36L1/CCL5/CDKN1A
KEGG_ANTIGEN_PROCESSING_AND_PRESENTATION	KEGG_ANTIGEN_PROCESSING_AND_PRESENTATION	KEGG_ANTIGEN_PROCESSING_AND_PRESENTATION	37	0.41874	1.13645	0.222222	0.495327	0.407478	344	tags=35%, list=17%, signal=30%	CD8B/CD8A/HLA-DPB1/CTSB/HLA-DQA2/KLRC4/IFI30/LTA/CALR/HLA-DQA1/HSPA1A/KLRD1/KLRC1
REACTOME_CELL_CELL_COMMUNICATION	REACTOME_CELL_CELL_COMMUNICATION	REACTOME_CELL_CELL_COMMUNICATION	28	0.451929	1.16598	0.222689	0.495327	0.407478	291	tags=39%, list=15%, signal=34%	PIK3R1/ACTG1/SIRPG/TYROBP/ILK/DST/PTPN6/CTNNA1/SKAP2/CD151/PARVB
REACTOME_PI3K_AKT_SIGNALING_IN_CANCER	REACTOME_PI3K_AKT_SIGNALING_IN_CANCER	REACTOME_PI3K_AKT_SIGNALING_IN_CANCER	20	-0.615303	-1.19565	0.229107	0.504883	0.41534	217	tags=30%, list=11%, signal=27%	ICOS/IRS2/RAC1/AREG/NR4A1/CDKN1A
WP_ALZHEIMERS_DISEASE_AND_MIRNA_EFFECTS	WP_ALZHEIMERS_DISEASE_AND_MIRNA_EFFECTS	WP_ALZHEIMERS_DISEASE_AND_MIRNA_EFFECTS	26	-0.580161	-1.18702	0.232713	0.508125	0.418007	290	tags=31%, list=14%, signal=27%	PLCB1/ERN1/IRS2/BID/VMP1/TUBB2A/TUBB4B/TNF
WP_TCELL_RECEPTOR_TCR_SIGNALING_PATHWAY	WP_TCELL_RECEPTOR_TCR_SIGNALING_PATHWAY	WP_TCELL_RECEPTOR_TCR_SIGNALING_PATHWAY	28	-0.567927	-1.17302	0.239529	0.518253	0.426338	7	tags=11%, list=0%, signal=11%	CD247/FOS/JUN
WP_MEASLES_VIRUS_INFECTION	WP_MEASLES_VIRUS_INFECTION	WP_MEASLES_VIRUS_INFECTION	32	-0.554391	-1.1709	0.248416	0.532639	0.438173	45	tags=22%, list=2%, signal=22%	OAS3/CDK6/IRF7/BID/STAT1/FOS/JUN
REACTOME_ANTI_INFLAMMATORY_RESPONSE_FAVOURING_LEISHMANIA_PARASITE_INFECTION	REACTOME_ANTI_INFLAMMATORY_RESPONSE_FAVOURING_LEISHMANIA_PARASITE_INFECTION	REACTOME_ANTI_INFLAMMATORY_RESPONSE_FAVOURING_LEISHMANIA_PARASITE_INFECTION	61	0.366469	1.07123	0.262069	0.556897	0.458128	391	tags=25%, list=20%, signal=20%	PTGER2/GNAI2/PTGDR/FCGR3A/HRH2/PLCG2/FGR/GNG7/PLCG1/GPR25/IGKV3-20/CD3G/IGKV4-1/PTGIR/LYN
REACTOME_G_ALPHA_I_SIGNALLING_EVENTS	REACTOME_G_ALPHA_I_SIGNALLING_EVENTS	REACTOME_G_ALPHA_I_SIGNALLING_EVENTS	68	-0.489563	-1.12759	0.27451	0.577742	0.475276	195	tags=13%, list=10%, signal=12%	CCR10/GNG2/GPR183/CCR7/PDE4B/CXCR3/RGS16/RGS1/CCL5
KEGG_ARRHYTHMOGENIC_RIGHT_VENTRICULAR_CARDIOMYOPATHY_ARVC	KEGG_ARRHYTHMOGENIC_RIGHT_VENTRICULAR_CARDIOMYOPATHY_ARVC	KEGG_ARRHYTHMOGENIC_RIGHT_VENTRICULAR_CARDIOMYOPATHY_ARVC	20	-0.592256	-1.15087	0.279539	0.577742	0.475276	163	tags=25%, list=8%, signal=23%	CACNA2D4/ACTN4/ITGA5/ITGA4/LMNA
WP_ARRHYTHMOGENIC_RIGHT_VENTRICULAR_CARDIOMYOPATHY	WP_ARRHYTHMOGENIC_RIGHT_VENTRICULAR_CARDIOMYOPATHY	WP_ARRHYTHMOGENIC_RIGHT_VENTRICULAR_CARDIOMYOPATHY	20	-0.592256	-1.15087	0.279539	0.577742	0.475276	163	tags=25%, list=8%, signal=23%	CACNA2D4/ACTN4/ITGA5/ITGA4/LMNA
WP_FOCAL_ADHESION_PI3KAKTMTORSIGNALING_PATHWAY	WP_FOCAL_ADHESION_PI3KAKTMTORSIGNALING_PATHWAY	WP_FOCAL_ADHESION_PI3KAKTMTORSIGNALING_PATHWAY	47	-0.518178	-1.13989	0.281588	0.577742	0.475276	223	tags=19%, list=11%, signal=17%	HIF1A/IRS2/GNG2/ITGA5/ITGB2/SLC2A3/PPP2R5C/ITGA4/CDKN1A
KEGG_CHEMOKINE_SIGNALING_PATHWAY	KEGG_CHEMOKINE_SIGNALING_PATHWAY	KEGG_CHEMOKINE_SIGNALING_PATHWAY	54	-0.502223	-1.12235	0.285884	0.581541	0.478402	290	tags=19%, list=14%, signal=16%	PLCB1/RAP1B/ITK/CCR10/RAC1/GNG2/CCR7/CXCR3/STAT1/CCL5
WP_CHEMOKINE_SIGNALING_PATHWAY	WP_CHEMOKINE_SIGNALING_PATHWAY	WP_CHEMOKINE_SIGNALING_PATHWAY	44	-0.516088	-1.1288	0.291918	0.588784	0.48436	290	tags=23%, list=14%, signal=20%	PLCB1/RAP1B/ITK/CCR10/RAC1/GNG2/CCR7/CXCR3/STAT1/CCL5
KEGG_CYTOKINE_CYTOKINE_RECEPTOR_INTERACTION	KEGG_CYTOKINE_CYTOKINE_RECEPTOR_INTERACTION	KEGG_CYTOKINE_CYTOKINE_RECEPTOR_INTERACTION	83	-0.477702	-1.11298	0.296128	0.592255	0.487216	221	tags=13%, list=11%, signal=12%	EDA/IFNGR1/CCR10/TNFSF13B/IL17RA/CCR7/CD40LG/CXCR3/TNFRSF1B/TNF/CCL5
REACTOME_CELLULAR_RESPONSE_TO_CHEMICAL_STRESS	REACTOME_CELLULAR_RESPONSE_TO_CHEMICAL_STRESS	REACTOME_CELLULAR_RESPONSE_TO_CHEMICAL_STRESS	22	-0.58132	-1.14574	0.300971	0.592361	0.487303	173	tags=18%, list=9%, signal=17%	BLVRB/BACH1/SOD2/HBB
REACTOME_L1CAM_INTERACTIONS	REACTOME_L1CAM_INTERACTIONS	REACTOME_L1CAM_INTERACTIONS	29	-0.533795	-1.11248	0.301158	0.592361	0.487303	260	tags=21%, list=13%, signal=18%	SDCBP/RAC1/ITGA5/SPTBN1/TUBB2A/TUBB4B
WP_ALZHEIMERS_DISEASE	WP_ALZHEIMERS_DISEASE	WP_ALZHEIMERS_DISEASE	25	-0.560895	-1.13156	0.322102	0.623864	0.513218	290	tags=28%, list=14%, signal=24%	PLCB1/ERN1/IRS2/BID/TUBB2A/TUBB4B/TNF
REACTOME_MITOTIC_PROMETAPHASE	REACTOME_MITOTIC_PROMETAPHASE	REACTOME_MITOTIC_PROMETAPHASE	21	-0.573504	-1.12127	0.324823	0.623864	0.513218	74	tags=43%, list=4%, signal=42%	TUBA4A/CEP78/SMC2/DYNLL1/CENPJ/SMC4/PPP2R5C/TUBB2A/TUBB4B
REACTOME_ER_TO_GOLGI_ANTEROGRADE_TRANSPORT	REACTOME_ER_TO_GOLGI_ANTEROGRADE_TRANSPORT	REACTOME_ER_TO_GOLGI_ANTEROGRADE_TRANSPORT	21	-0.571524	-1.1174	0.32766	0.623864	0.513218	76	tags=24%, list=4%, signal=23%	GOLGB1/SPTBN1/TUBB2A/TUBB4B/AREG
REACTOME_TRANSPORT_TO_THE_GOLGI_AND_SUBSEQUENT_MODIFICATION	REACTOME_TRANSPORT_TO_THE_GOLGI_AND_SUBSEQUENT_MODIFICATION	REACTOME_TRANSPORT_TO_THE_GOLGI_AND_SUBSEQUENT_MODIFICATION	21	-0.571524	-1.1174	0.32766	0.623864	0.513218	76	tags=24%, list=4%, signal=23%	GOLGB1/SPTBN1/TUBB2A/TUBB4B/AREG
REACTOME_DEUBIQUITINATION	REACTOME_DEUBIQUITINATION	REACTOME_DEUBIQUITINATION	20	0.426568	1.0446	0.357143	0.669205	0.550518	29	tags=15%, list=1%, signal=15%	MYC/UBE2D1/GATA3
REACTOME_ASPARAGINE_N_LINKED_GLYCOSYLATION	REACTOME_ASPARAGINE_N_LINKED_GLYCOSYLATION	REACTOME_ASPARAGINE_N_LINKED_GLYCOSYLATION	31	-0.515853	-1.08713	0.357868	0.669205	0.550518	166	tags=23%, list=8%, signal=21%	GOLGB1/NAGK/NEU1/SPTBN1/TUBB2A/TUBB4B/AREG
KEGG_SYSTEMIC_LUPUS_ERYTHEMATOSUS	KEGG_SYSTEMIC_LUPUS_ERYTHEMATOSUS	KEGG_SYSTEMIC_LUPUS_ERYTHEMATOSUS	27	-0.527841	-1.08443	0.362434	0.669205	0.550518	356	tags=37%, list=18%, signal=31%	CD28/HLA-DPA1/HLA-DMA/ACTN4/IFNG/HLA-DRA/HLA-DRB1/HLA-DRB5/CD40LG/TNF
REACTOME_PROGRAMMED_CELL_DEATH	REACTOME_PROGRAMMED_CELL_DEATH	REACTOME_PROGRAMMED_CELL_DEATH	33	-0.510861	-1.08126	0.36272	0.669205	0.550518	260	tags=24%, list=13%, signal=21%	SDCBP/LY96/BID/PLEC/PMAIP1/PELI1/IRF1/LMNA
WP_CALCIUM_REGULATION_IN_CARDIAC_CELLS	WP_CALCIUM_REGULATION_IN_CARDIAC_CELLS	WP_CALCIUM_REGULATION_IN_CARDIAC_CELLS	30	-0.511453	-1.06961	0.376289	0.688898	0.566718	183	tags=17%, list=9%, signal=15%	ATP2B1/GNG2/RGS2/RGS16/RGS1
REACTOME_DEVELOPMENTAL_BIOLOGY	REACTOME_DEVELOPMENTAL_BIOLOGY	REACTOME_DEVELOPMENTAL_BIOLOGY	113	-0.440973	-1.05749	0.379498	0.68947	0.567189	263	tags=19%, list=13%, signal=17%	RHOC/SDCBP/KLF4/CEBPD/ABLIM1/IRS2/PERP/RAC1/RHOB/ITGA5/TLN1/MYO9B/GSPT1/MAML2/RARA/SPTBN1/TUBB2A/TUBB4B/TNF/CDKN1A/JUN
KEGG_ALLOGRAFT_REJECTION	KEGG_ALLOGRAFT_REJECTION	KEGG_ALLOGRAFT_REJECTION	22	-0.542375	-1.06898	0.400832	0.704043	0.579178	356	tags=41%, list=18%, signal=34%	CD28/HLA-DPA1/HLA-DMA/IFNG/HLA-DRA/HLA-DRB1/HLA-DRB5/CD40LG/TNF
KEGG_FOCAL_ADHESION	KEGG_FOCAL_ADHESION	KEGG_FOCAL_ADHESION	32	-0.49679	-1.04924	0.404309	0.704043	0.579178	189	tags=16%, list=9%, signal=14%	RAC1/ITGA5/TLN1/ITGA4/JUN
WP_EBOLA_VIRUS_INFECTION_IN_HOST	WP_EBOLA_VIRUS_INFECTION_IN_HOST	WP_EBOLA_VIRUS_INFECTION_IN_HOST	40	-0.489275	-1.0548	0.405672	0.704043	0.579178	263	tags=32%, list=13%, signal=29%	HLA-DMA/ACTN4/RHOC/HLA-DRA/IRF7/RAC1/RHOB/ITGA5/HLA-DRB1/HLA-DRB5/ITGA4/STAT1/SOCS3
KEGG_INTESTINAL_IMMUNE_NETWORK_FOR_IGA_PRODUCTION	KEGG_INTESTINAL_IMMUNE_NETWORK_FOR_IGA_PRODUCTION	KEGG_INTESTINAL_IMMUNE_NETWORK_FOR_IGA_PRODUCTION	27	-0.513006	-1.05396	0.407407	0.704043	0.579178	356	tags=33%, list=18%, signal=28%	HLA-DMA/ICOS/HLA-DRA/CCR10/HLA-DRB1/HLA-DRB5/TNFSF13B/CD40LG/ITGA4
REACTOME_INFECTIOUS_DISEASE	REACTOME_INFECTIOUS_DISEASE	REACTOME_INFECTIOUS_DISEASE	137	0.314257	1.01644	0.409091	0.704043	0.579178	211	tags=16%, list=11%, signal=15%	FXYD7/PTGER2/CD8B/TXN/CASP1/RPLP1/RPS6/FXYD1/ACTG1/RPS18/CXCR4/PYCARD/TUBA1B/GNAI2/PTGDR/FCGR3A/RPLP0/RPS12/CYBA/AP1S2/ARPC5/HRH2
REACTOME_TNFR2_NON_CANONICAL_NF_KB_PATHWAY	REACTOME_TNFR2_NON_CANONICAL_NF_KB_PATHWAY	REACTOME_TNFR2_NON_CANONICAL_NF_KB_PATHWAY	25	-0.525323	-1.05979	0.409704	0.704043	0.579178	280	tags=24%, list=14%, signal=21%	TNFSF14/EDA/TNFSF13B/CD40LG/TNFRSF1B/TNF
REACTOME_PD_1_SIGNALING	REACTOME_PD_1_SIGNALING	REACTOME_PD_1_SIGNALING	20	-0.549799	-1.06837	0.417867	0.704043	0.579178	269	tags=40%, list=13%, signal=35%	TRAV29DV5/PDCD1/HLA-DRA/HLA-DRB1/HLA-DRB5/CD247/TRAV8-4/TRBV7-9
WP_COMPLEMENT_SYSTEM	WP_COMPLEMENT_SYSTEM	WP_COMPLEMENT_SYSTEM	36	0.374758	1.02622	0.418269	0.704043	0.579178	281	tags=22%, list=14%, signal=19%	TXN/CFH/GNAI2/FCGR3A/CALR/ARRB2/FCN1/FPR1
WP_ALLOGRAFT_REJECTION	WP_ALLOGRAFT_REJECTION	WP_ALLOGRAFT_REJECTION	37	-0.490768	-1.05038	0.419154	0.704043	0.579178	246	tags=24%, list=12%, signal=22%	HLA-DMA/IFNG/GNLY/HLA-DRA/HLA-DRB1/HLA-DRB5/CD40LG/STAT1/TNF
REACTOME_DISEASES_OF_SIGNAL_TRANSDUCTION_BY_GROWTH_FACTOR_RECEPTORS_AND_SECOND_MESSENGERS	REACTOME_DISEASES_OF_SIGNAL_TRANSDUCTION_BY_GROWTH_FACTOR_RECEPTORS_AND_SECOND_MESSENGERS	REACTOME_DISEASES_OF_SIGNAL_TRANSDUCTION_BY_GROWTH_FACTOR_RECEPTORS_AND_SECOND_MESSENGERS	66	-0.455751	-1.0454	0.419467	0.704043	0.579178	321	tags=24%, list=16%, signal=21%	CUX1/DUSP6/ICOS/RAP1B/GOLGB1/IRS2/RAC1/TLN1/MAML2/SPTBN1/PPP2R5C/STAT1/AREG/NR4A1/CDKN1A/LMNA
REACTOME_GENERATION_OF_SECOND_MESSENGER_MOLECULES	REACTOME_GENERATION_OF_SECOND_MESSENGER_MOLECULES	REACTOME_GENERATION_OF_SECOND_MESSENGER_MOLECULES	24	-0.528248	-1.05805	0.421409	0.704043	0.579178	269	tags=33%, list=13%, signal=29%	TRAV29DV5/HLA-DRA/ITK/HLA-DRB1/HLA-DRB5/CD247/TRAV8-4/TRBV7-9
WP_GPCRS_CLASS_A_RHODOPSINLIKE	WP_GPCRS_CLASS_A_RHODOPSINLIKE	WP_GPCRS_CLASS_A_RHODOPSINLIKE	42	0.357032	1.0014	0.425532	0.704043	0.579178	148	tags=12%, list=7%, signal=11%	PTGER2/CXCR4/PTGDR/GPR65/F2R
WP_BURN_WOUND_HEALING	WP_BURN_WOUND_HEALING	WP_BURN_WOUND_HEALING	36	0.373235	1.02205	0.427885	0.704043	0.579178	96	tags=14%, list=5%, signal=13%	S100A11/BCL2/PFN1/CXCR4/TIMP1
REACTOME_COSTIMULATION_BY_THE_CD28_FAMILY	REACTOME_COSTIMULATION_BY_THE_CD28_FAMILY	REACTOME_COSTIMULATION_BY_THE_CD28_FAMILY	31	-0.495067	-1.04333	0.428934	0.704043	0.579178	304	tags=35%, list=15%, signal=31%	ICOS/TRAV29DV5/PDCD1/HLA-DRA/RAC1/HLA-DRB1/HLA-DRB5/CD247/TRAV8-4/PPP2R5C/TRBV7-9
REACTOME_PROTEIN_FOLDING	REACTOME_PROTEIN_FOLDING	REACTOME_PROTEIN_FOLDING	20	-0.539619	-1.04859	0.440922	0.711428	0.585253	375	tags=45%, list=19%, signal=37%	TUBB6/TUBA4A/RGS9/ACTB/GNG5/GNA15/GNG2/TUBB2A/TUBB4B
REACTOME_SARS_COV_INFECTIONS	REACTOME_SARS_COV_INFECTIONS	REACTOME_SARS_COV_INFECTIONS	21	0.404954	0.989039	0.441077	0.711428	0.585253	53	tags=10%, list=3%, signal=9%	FXYD7/FXYD1
REACTOME_INITIAL_TRIGGERING_OF_COMPLEMENT	REACTOME_INITIAL_TRIGGERING_OF_COMPLEMENT	REACTOME_INITIAL_TRIGGERING_OF_COMPLEMENT	31	0.382079	1.00484	0.443925	0.711428	0.585253	472	tags=19%, list=24%, signal=15%	GZMM/FCN1/IGKV3-20/IGKV4-1/CFP/IGLV1-47
WP_INTEGRINMEDIATED_CELL_ADHESION	WP_INTEGRINMEDIATED_CELL_ADHESION	WP_INTEGRINMEDIATED_CELL_ADHESION	21	-0.527932	-1.03217	0.44539	0.711428	0.585253	347	tags=33%, list=17%, signal=28%	CAPNS1/RAP1B/RAC1/ITGA5/TLN1/ITGB2/ITGA4
WP_SMALL_CELL_LUNG_CANCER	WP_SMALL_CELL_LUNG_CANCER	WP_SMALL_CELL_LUNG_CANCER	22	-0.523144	-1.03108	0.453537	0.719612	0.591985	250	tags=36%, list=12%, signal=32%	CDK6/TRAF4/BID/CKS2/GADD45A/GADD45G/GADD45B/CDKN1A
REACTOME_FATTY_ACID_METABOLISM	REACTOME_FATTY_ACID_METABOLISM	REACTOME_FATTY_ACID_METABOLISM	22	-0.510471	-1.0061	0.472954	0.745451	0.613241	327	tags=41%, list=16%, signal=35%	HPGD/PTGDS/EPHX2/ACSL1/LTA4H/MID1IP1/DPEP2/TBXAS1/PPT1
WP_FOCAL_ADHESION	WP_FOCAL_ADHESION	WP_FOCAL_ADHESION	36	-0.475896	-1.01332	0.47733	0.747398	0.614843	189	tags=14%, list=9%, signal=13%	RAC1/ITGA5/TLN1/ITGA4/JUN
REACTOME_FCERI_MEDIATED_CA_2_MOBILIZATION	REACTOME_FCERI_MEDIATED_CA_2_MOBILIZATION	REACTOME_FCERI_MEDIATED_CA_2_MOBILIZATION	33	0.365987	0.974425	0.485577	0.753449	0.619821	472	tags=30%, list=24%, signal=24%	FCER1G/PLCG2/TXK/PLCG1/IGKV3-20/IGKV4-1/LYN/GRAP2/BTK/IGLV1-47
REACTOME_HEMOSTASIS	REACTOME_HEMOSTASIS	REACTOME_HEMOSTASIS	176	-0.410536	-1.00711	0.488589	0.753449	0.619821	354	tags=18%, list=18%, signal=16%	MAFG/GNA15/KIF21A/ACTN4/SLC16A3/PSAP/KIF20B/PLEK/SELL/RAP1B/SPN/CD2/PLAUR/CLU/HSPA5/ANXA2/RAC1/JAML/ATP2B1/RHOB/GNG2/ITGA5/TLN1/ITGB2/ATP2B4/PPP2R5C/ITGA4/TUBB2A/TUBB4B/IRF1/HBB
PID_IL4_2PATHWAY	PID_IL4_2PATHWAY	PID_IL4_2PATHWAY	26	-0.487818	-0.99809	0.490691	0.753449	0.619821	217	tags=15%, list=11%, signal=14%	IRS2/CD40LG/SOCS1/SOCS3
WP_MICROGLIA_PATHOGEN_PHAGOCYTOSIS_PATHWAY	WP_MICROGLIA_PATHOGEN_PHAGOCYTOSIS_PATHWAY	WP_MICROGLIA_PATHOGEN_PHAGOCYTOSIS_PATHWAY	21	0.393819	0.961844	0.505051	0.766178	0.630293	257	tags=29%, list=13%, signal=25%	PIK3R1/TYROBP/FCER1G/CYBA/PLCG2/PTPN6
REACTOME_RHO_GTPASES_ACTIVATE_FORMINS	REACTOME_RHO_GTPASES_ACTIVATE_FORMINS	REACTOME_RHO_GTPASES_ACTIVATE_FORMINS	24	-0.49715	-0.995768	0.50542	0.766178	0.630293	317	tags=29%, list=16%, signal=25%	DAAM1/RHOC/RAC1/RHOB/PPP2R5C/TUBB2A/TUBB4B
REACTOME_APOPTOSIS	REACTOME_APOPTOSIS	REACTOME_APOPTOSIS	25	-0.485338	-0.979127	0.51752	0.779556	0.641298	209	tags=20%, list=10%, signal=18%	LY96/BID/PLEC/PMAIP1/LMNA
REACTOME_METABOLISM_OF_RNA	REACTOME_METABOLISM_OF_RNA	REACTOME_METABOLISM_OF_RNA	21	-0.494627	-0.967057	0.547518	0.813017	0.668824	144	tags=14%, list=7%, signal=13%	GSPT1/ZFP36L1/ZFP36
WP_B_CELL_RECEPTOR_SIGNALING_PATHWAY	WP_B_CELL_RECEPTOR_SIGNALING_PATHWAY	WP_B_CELL_RECEPTOR_SIGNALING_PATHWAY	31	-0.457069	-0.963247	0.548223	0.813017	0.668824	2	tags=10%, list=0%, signal=10%	KLF11/RAC1/JUN
REACTOME_PEPTIDE_LIGAND_BINDING_RECEPTORS	REACTOME_PEPTIDE_LIGAND_BINDING_RECEPTORS	REACTOME_PEPTIDE_LIGAND_BINDING_RECEPTORS	41	-0.442805	-0.956746	0.552696	0.813017	0.668824	195	tags=15%, list=10%, signal=13%	UTS2/PSAP/CCR10/CCR7/CXCR3/CCL5
KEGG_NEUROTROPHIN_SIGNALING_PATHWAY	KEGG_NEUROTROPHIN_SIGNALING_PATHWAY	KEGG_NEUROTROPHIN_SIGNALING_PATHWAY	22	-0.488063	-0.961936	0.553398	0.813017	0.668824	217	tags=23%, list=11%, signal=20%	RAP1B/IRS2/RAC1/MAP3K1/JUN
KEGG_GRAFT_VERSUS_HOST_DISEASE	KEGG_GRAFT_VERSUS_HOST_DISEASE	KEGG_GRAFT_VERSUS_HOST_DISEASE	27	-0.461063	-0.947241	0.570106	0.832424	0.68479	356	tags=30%, list=18%, signal=25%	CD28/HLA-DPA1/HLA-DMA/IFNG/HLA-DRA/HLA-DRB1/HLA-DRB5/TNF
REACTOME_CARGO_RECOGNITION_FOR_CLATHRIN_MEDIATED_ENDOCYTOSIS	REACTOME_CARGO_RECOGNITION_FOR_CLATHRIN_MEDIATED_ENDOCYTOSIS	REACTOME_CARGO_RECOGNITION_FOR_CLATHRIN_MEDIATED_ENDOCYTOSIS	20	-0.484783	-0.942029	0.580692	0.835837	0.687597	438	tags=35%, list=22%, signal=28%	TFRC/CD4/HBEGF/LDLR/IGF2R/STAM/AREG
REACTOME_ANTIGEN_PROCESSING_CROSS_PRESENTATION	REACTOME_ANTIGEN_PROCESSING_CROSS_PRESENTATION	REACTOME_ANTIGEN_PROCESSING_CROSS_PRESENTATION	20	0.365775	0.895728	0.581169	0.835837	0.687597	407	tags=35%, list=20%, signal=28%	S100A8/CYBA/CALR/UBB/CD14/NCF4/CYBB
KEGG_TYPE_I_DIABETES_MELLITUS	KEGG_TYPE_I_DIABETES_MELLITUS	KEGG_TYPE_I_DIABETES_MELLITUS	21	-0.481047	-0.940506	0.582979	0.835837	0.687597	356	tags=38%, list=18%, signal=32%	CD28/HLA-DPA1/HLA-DMA/IFNG/HLA-DRA/HLA-DRB1/HLA-DRB5/TNF
REACTOME_CDC42_GTPASE_CYCLE	REACTOME_CDC42_GTPASE_CYCLE	REACTOME_CDC42_GTPASE_CYCLE	22	-0.47541	-0.936998	0.590846	0.839212	0.690374	518	tags=41%, list=26%, signal=31%	PLEKHG2/ARAP1/ARHGEF12/TFRC/DAAM1/TAGAP/STOM/MYO9B/CDC42EP3
REACTOME_IMMUNOREGULATORY_INTERACTIONS_BETWEEN_A_LYMPHOID_AND_A_NON_LYMPHOID_CELL	REACTOME_IMMUNOREGULATORY_INTERACTIONS_BETWEEN_A_LYMPHOID_AND_A_NON_LYMPHOID_CELL	REACTOME_IMMUNOREGULATORY_INTERACTIONS_BETWEEN_A_LYMPHOID_AND_A_NON_LYMPHOID_CELL	95	-0.404227	-0.954925	0.592385	0.839212	0.690374	186	tags=9%, list=9%, signal=9%	KLRG1/JAML/ITGB2/CD247/TRAV8-4/CD40LG/ITGA4/KLRB1/TRBV7-9
KEGG_VIRAL_MYOCARDITIS	KEGG_VIRAL_MYOCARDITIS	KEGG_VIRAL_MYOCARDITIS	25	-0.46102	-0.930068	0.597035	0.840795	0.691676	235	tags=48%, list=12%, signal=43%	ITGAL/ACTB/CD28/HLA-DPA1/HLA-DMA/HLA-DRA/BID/RAC1/HLA-DRB1/HLA-DRB5/ITGB2/CD40LG
WP_PI3KAKT_SIGNALING_PATHWAY	WP_PI3KAKT_SIGNALING_PATHWAY	WP_PI3KAKT_SIGNALING_PATHWAY	54	-0.414161	-0.925552	0.610913	0.847667	0.697329	189	tags=15%, list=9%, signal=14%	RAC1/GNG2/ITGA5/SGK1/PPP2R5C/ITGA4/MCL1/CDKN1A
REACTOME_ORGANELLE_BIOGENESIS_AND_MAINTENANCE	REACTOME_ORGANELLE_BIOGENESIS_AND_MAINTENANCE	REACTOME_ORGANELLE_BIOGENESIS_AND_MAINTENANCE	21	-0.470058	-0.919021	0.614184	0.847667	0.697329	109	tags=33%, list=5%, signal=32%	DYNLL1/SMARCD3/CENPJ/CEP162/SOD2/TUBB2A/TUBB4B
REACTOME_TCR_SIGNALING	REACTOME_TCR_SIGNALING	REACTOME_TCR_SIGNALING	30	-0.443121	-0.926711	0.615979	0.847667	0.697329	269	tags=30%, list=13%, signal=26%	TRAV29DV5/HLA-DRA/ITK/PAG1/HLA-DRB1/HLA-DRB5/CD247/TRAV8-4/TRBV7-9
REACTOME_ROLE_OF_PHOSPHOLIPIDS_IN_PHAGOCYTOSIS	REACTOME_ROLE_OF_PHOSPHOLIPIDS_IN_PHAGOCYTOSIS	REACTOME_ROLE_OF_PHOSPHOLIPIDS_IN_PHAGOCYTOSIS	37	0.33504	0.909289	0.616162	0.847667	0.697329	395	tags=22%, list=20%, signal=18%	PIK3R1/FCGR3A/PLCG2/PLCG1/IGKV3-20/CD3G/IGKV4-1/PRKCD
REACTOME_NERVOUS_SYSTEM_DEVELOPMENT	REACTOME_NERVOUS_SYSTEM_DEVELOPMENT	REACTOME_NERVOUS_SYSTEM_DEVELOPMENT	72	0.308482	0.919341	0.623077	0.851382	0.700385	166	tags=18%, list=8%, signal=17%	PIK3R1/PFN1/RPLP1/RPS6/ACTG1/RPS18/CXCR4/NELL2/EPHB6/TYROBP/TUBA1B/RPLP0/RPS12
REACTOME_TRANSPORT_OF_SMALL_MOLECULES	REACTOME_TRANSPORT_OF_SMALL_MOLECULES	REACTOME_TRANSPORT_OF_SMALL_MOLECULES	67	-0.40303	-0.925284	0.626016	0.851382	0.700385	183	tags=12%, list=9%, signal=11%	ATP2B1/BEST1/GNG2/STOM/ATP2B4/SLC2A3/SGK1/HBB
KEGG_CELL_ADHESION_MOLECULES_CAMS	KEGG_CELL_ADHESION_MOLECULES_CAMS	KEGG_CELL_ADHESION_MOLECULES_CAMS	44	-0.410051	-0.896875	0.642943	0.869435	0.715236	304	tags=27%, list=15%, signal=24%	ICOS/SELL/SPN/CD2/PDCD1/HLA-DRA/HLA-DRB1/HLA-DRB5/ITGB2/CD40LG/ITGA4/CD6
REACTOME_POST_TRANSLATIONAL_PROTEIN_MODIFICATION	REACTOME_POST_TRANSLATIONAL_PROTEIN_MODIFICATION	REACTOME_POST_TRANSLATIONAL_PROTEIN_MODIFICATION	114	-0.381612	-0.917354	0.651087	0.875473	0.720203	166	tags=14%, list=8%, signal=14%	GOLGB1/CKAP4/PLAUR/HIF1A/NAGK/NEU1/STAM/RORA/RARA/SPTBN1/TUBB2A/TUBB4B/SMAD7/AREG/SOCS3/NR4A2
REACTOME_NEGATIVE_REGULATION_OF_THE_PI3K_AKT_NETWORK	REACTOME_NEGATIVE_REGULATION_OF_THE_PI3K_AKT_NETWORK	REACTOME_NEGATIVE_REGULATION_OF_THE_PI3K_AKT_NETWORK	21	-0.454591	-0.888782	0.658156	0.877205	0.721628	468	tags=38%, list=23%, signal=29%	CD28/GAB2/HBEGF/ICOS/IRS2/RAC1/PPP2R5C/AREG
REACTOME_RHO_GTPASE_CYCLE	REACTOME_RHO_GTPASE_CYCLE	REACTOME_RHO_GTPASE_CYCLE	68	-0.394699	-0.909097	0.659746	0.877205	0.721628	518	tags=35%, list=26%, signal=27%	PLEKHG2/NCF2/ARAP1/ACTB/TJP2/IL32/ARHGEF12/TFRC/PTPN13/FAM13A/DAAM1/TAGAP/RHOC/CKAP4/EPSTI1/RAC1/RHOB/UBXN11/STOM/MYO9B/STAM/EFHD2/CDC42EP3/SPTBN1
REACTOME_BIOLOGICAL_OXIDATIONS	REACTOME_BIOLOGICAL_OXIDATIONS	REACTOME_BIOLOGICAL_OXIDATIONS	21	-0.449311	-0.878458	0.67234	0.877269	0.721681	389	tags=24%, list=19%, signal=19%	TPST2/MGST2/DPEP2/TBXAS1/AHR
WP_ACUTE_VIRAL_MYOCARDITIS	WP_ACUTE_VIRAL_MYOCARDITIS	WP_ACUTE_VIRAL_MYOCARDITIS	26	-0.42636	-0.872345	0.676862	0.877269	0.721681	208	tags=23%, list=10%, signal=21%	BID/ITGB2/CD40LG/SOCS1/STAT1/TNF
WP_VITAMIN_D_RECEPTOR_PATHWAY	WP_VITAMIN_D_RECEPTOR_PATHWAY	WP_VITAMIN_D_RECEPTOR_PATHWAY	57	-0.391807	-0.882272	0.677608	0.877269	0.721681	300	tags=25%, list=15%, signal=21%	ADGRE5/NINJ1/PTGER4/CDKN2D/KLF4/LGALS9/HIF1A/ATP2B1/HLA-DRB1/MYO9B/GADD45A/STAM/ID1/CDKN1A
REACTOME_METABOLISM_OF_LIPIDS	REACTOME_METABOLISM_OF_LIPIDS	REACTOME_METABOLISM_OF_LIPIDS	72	-0.390022	-0.900179	0.677752	0.877269	0.721681	487	tags=31%, list=24%, signal=24%	MGLL/ACSL1/SMARCD3/OSBPL10/PTPN13/RUFY1/INSIG1/LTA4H/MID1IP1/DPEP2/PSAP/TBXAS1/SQLE/AGPAT5/ABHD5/GLIPR1/GPCPD1/NEU1/AHR/PPT1/INPP4B/RORA
WP_NRF2_PATHWAY	WP_NRF2_PATHWAY	WP_NRF2_PATHWAY	22	-0.442763	-0.872653	0.678225	0.877269	0.721681	419	tags=32%, list=21%, signal=25%	HBEGF/MGST2/PGD/MAFG/BLVRB/SLC2A3/EGR1
REACTOME_COMPLEMENT_CASCADE	REACTOME_COMPLEMENT_CASCADE	REACTOME_COMPLEMENT_CASCADE	41	0.311144	0.86938	0.688172	0.885324	0.728307	387	tags=17%, list=19%, signal=14%	CFH/GZMM/FCN1/IGKV3-20/C5AR1/IGKV4-1/CFP
REACTOME_G_ALPHA_Q_SIGNALLING_EVENTS	REACTOME_G_ALPHA_Q_SIGNALLING_EVENTS	REACTOME_G_ALPHA_Q_SIGNALLING_EVENTS	35	-0.401364	-0.85411	0.699874	0.892734	0.734403	164	tags=23%, list=8%, signal=21%	GNG5/GNA15/UTS2/PLCB1/GNG2/RGS2/RGS16/RGS1
WP_TYROBP_CAUSAL_NETWORK_IN_MICROGLIA	WP_TYROBP_CAUSAL_NETWORK_IN_MICROGLIA	WP_TYROBP_CAUSAL_NETWORK_IN_MICROGLIA	34	-0.398705	-0.847321	0.704261	0.892734	0.734403	154	tags=35%, list=8%, signal=33%	NCF2/ITGAM/TCIRG1/NRROS/CD4/CXCL16/LYL1/PLEK/RUNX3/ITGB2/TNFRSF1B/RGS1
REACTOME_TRANSCRIPTIONAL_REGULATION_BY_RUNX1	REACTOME_TRANSCRIPTIONAL_REGULATION_BY_RUNX1	REACTOME_TRANSCRIPTIONAL_REGULATION_BY_RUNX1	28	-0.414272	-0.855655	0.705497	0.892734	0.734403	372	tags=29%, list=19%, signal=24%	CTSL/BLK/SMARCD3/AUTS2/IFNG/CDK6/NR4A3/SOCS3
KEGG_NEUROACTIVE_LIGAND_RECEPTOR_INTERACTION	KEGG_NEUROACTIVE_LIGAND_RECEPTOR_INTERACTION	KEGG_NEUROACTIVE_LIGAND_RECEPTOR_INTERACTION	28	0.329846	0.851004	0.710084	0.892734	0.734403	281	tags=25%, list=14%, signal=22%	PTGER2/TSPO/PTGDR/F2R/HRH2/S1PR5/FPR1
REACTOME_ION_CHANNEL_TRANSPORT	REACTOME_ION_CHANNEL_TRANSPORT	REACTOME_ION_CHANNEL_TRANSPORT	23	0.34627	0.848452	0.712687	0.892734	0.734403	110	tags=13%, list=6%, signal=12%	FXYD7/FXYD1/ATP6V0C
WP_COMPLEMENT_SYSTEM_IN_NEURONAL_DEVELOPMENT_AND_PLASTICITY	WP_COMPLEMENT_SYSTEM_IN_NEURONAL_DEVELOPMENT_AND_PLASTICITY	WP_COMPLEMENT_SYSTEM_IN_NEURONAL_DEVELOPMENT_AND_PLASTICITY	24	-0.412405	-0.826027	0.727642	0.903017	0.742862	571	tags=33%, list=29%, signal=24%	C3AR1/FASLG/PLSCR1/ITGAM/IFNG/CLU/BID/ITGB2
KEGG_JAK_STAT_SIGNALING_PATHWAY	KEGG_JAK_STAT_SIGNALING_PATHWAY	KEGG_JAK_STAT_SIGNALING_PATHWAY	30	-0.39534	-0.826784	0.731959	0.903017	0.742862	206	tags=17%, list=10%, signal=15%	IFNGR1/STAM/SOCS1/STAT1/SOCS3
REACTOME_VESICLE_MEDIATED_TRANSPORT	REACTOME_VESICLE_MEDIATED_TRANSPORT	REACTOME_VESICLE_MEDIATED_TRANSPORT	118	-0.362997	-0.875923	0.737352	0.903017	0.742862	333	tags=12%, list=17%, signal=11%	KIF21A/LDLR/CUX1/KIF20B/GOLGB1/SNX9/RAC1/IGF2R/STAM/SPTBN1/TUBB2A/TUBB4B/AREG/HBB
WP_PROSTAGLANDIN_SIGNALING	WP_PROSTAGLANDIN_SIGNALING	WP_PROSTAGLANDIN_SIGNALING	20	-0.429635	-0.834865	0.742075	0.903017	0.742862	320	tags=30%, list=16%, signal=25%	IFNG/PTGER4/IRF7/AHR/AREG/TNF
REACTOME_SIGNALING_BY_GPCR	REACTOME_SIGNALING_BY_GPCR	REACTOME_SIGNALING_BY_GPCR	120	-0.360122	-0.869501	0.744337	0.903017	0.742862	300	tags=14%, list=15%, signal=13%	ADGRE5/PSAP/PLCB1/PTGER4/RHOC/S1PR1/CCR10/RHOB/GNG2/GPR183/CCR7/PDE4B/RGS2/CXCR3/RGS16/RGS1/CCL5
REACTOME_INNATE_IMMUNE_SYSTEM	REACTOME_INNATE_IMMUNE_SYSTEM	REACTOME_INNATE_IMMUNE_SYSTEM	293	-0.365733	-0.912785	0.746988	0.903017	0.742862	316	tags=15%, list=16%, signal=15%	DUSP6/CMTM6/ADGRE5/BRI3/PSAP/SELL/RAP1B/ATP6V0D1/SDCBP/PLPP5/CKAP4/GNLY/FGL2/ITK/PLAUR/UNC93B1/CLU/IRF7/LY96/COTL1/RAP2B/ANXA2/GLIPR1/ISG15/RAC1/CNPY3/IGF2R/PDXK/NEU1/STOM/MYO9B/ITGB2/CD247/SLC2A3/MAP3K1/PNP/PELI1/TUBB4B/TNFRSF1B/SOCS1/DUSP4/FOS/HBB/JUN
REACTOME_SIGNALING_BY_RHO_GTPASES_MIRO_GTPASES_AND_RHOBTB3	REACTOME_SIGNALING_BY_RHO_GTPASES_MIRO_GTPASES_AND_RHOBTB3	REACTOME_SIGNALING_BY_RHO_GTPASES_MIRO_GTPASES_AND_RHOBTB3	99	-0.363482	-0.862703	0.749722	0.903017	0.742862	277	tags=30%, list=14%, signal=27%	PLEKHG2/NCF2/ARAP1/ACTB/TJP2/DYNLL1/IL32/ARHGEF12/TFRC/PTPN13/ARPC1B/S100A9/FAM13A/DAAM1/TAGAP/RHOC/CKAP4/EPSTI1/RAC1/RHOB/UBXN11/STOM/MYO9B/STAM/EFHD2/CDC42EP3/SPTBN1/PPP2R5C/TUBB2A/TUBB4B
KEGG_PATHOGENIC_ESCHERICHIA_COLI_INFECTION	KEGG_PATHOGENIC_ESCHERICHIA_COLI_INFECTION	KEGG_PATHOGENIC_ESCHERICHIA_COLI_INFECTION	20	-0.42375	-0.82343	0.755043	0.903017	0.742862	209	tags=25%, list=10%, signal=23%	EZR/ARPC1B/LY96/TUBB2A/TUBB4B
WP_PATHOGENIC_ESCHERICHIA_COLI_INFECTION	WP_PATHOGENIC_ESCHERICHIA_COLI_INFECTION	WP_PATHOGENIC_ESCHERICHIA_COLI_INFECTION	20	-0.42375	-0.82343	0.755043	0.903017	0.742862	209	tags=25%, list=10%, signal=23%	EZR/ARPC1B/LY96/TUBB2A/TUBB4B
REACTOME_EXTRACELLULAR_MATRIX_ORGANIZATION	REACTOME_EXTRACELLULAR_MATRIX_ORGANIZATION	REACTOME_EXTRACELLULAR_MATRIX_ORGANIZATION	43	-0.371509	-0.808466	0.762136	0.906942	0.746091	620	tags=40%, list=31%, signal=28%	ACTN1/ICAM1/COL5A3/APP/BSG/ITGA6/CTSL/ITGAL/ITGAM/EMILIN2/CAPNS1/CTSS/ADAM19/PLEC/ITGA5/ITGB2/ITGA4
NABA_SECRETED_FACTORS	NABA_SECRETED_FACTORS	NABA_SECRETED_FACTORS	52	-0.366851	-0.814839	0.779641	0.923157	0.75943	42	tags=15%, list=2%, signal=15%	IFNG/MEGF9/TNFSF14/EDA/TNFSF13B/AREG/TNF/CCL5
REACTOME_SENSORY_PERCEPTION	REACTOME_SENSORY_PERCEPTION	REACTOME_SENSORY_PERCEPTION	20	-0.409101	-0.794964	0.788184	0.927953	0.763376	554	tags=35%, list=28%, signal=26%	RGS9/ACTB/MPP1/EZR/LDLR/ATP2B1/SPTBN1
KEGG_AUTOIMMUNE_THYROID_DISEASE	KEGG_AUTOIMMUNE_THYROID_DISEASE	KEGG_AUTOIMMUNE_THYROID_DISEASE	21	-0.407043	-0.79582	0.791489	0.927953	0.763376	468	tags=33%, list=23%, signal=26%	CD28/HLA-DPA1/HLA-DMA/HLA-DRA/HLA-DRB1/HLA-DRB5/CD40LG
REACTOME_NEUROTRANSMITTER_RECEPTORS_AND_POSTSYNAPTIC_SIGNAL_TRANSMISSION	REACTOME_NEUROTRANSMITTER_RECEPTORS_AND_POSTSYNAPTIC_SIGNAL_TRANSMISSION	REACTOME_NEUROTRANSMITTER_RECEPTORS_AND_POSTSYNAPTIC_SIGNAL_TRANSMISSION	28	-0.382741	-0.79053	0.798429	0.929439	0.764598	189	tags=21%, list=9%, signal=20%	GNG5/PLCB1/RAC1/GNG2/TUBB2A/TUBB4B
REACTOME_ADAPTIVE_IMMUNE_SYSTEM	REACTOME_ADAPTIVE_IMMUNE_SYSTEM	REACTOME_ADAPTIVE_IMMUNE_SYSTEM	196	-0.350379	-0.86243	0.804928	0.929439	0.764598	284	tags=14%, list=14%, signal=13%	SELL/RAP1B/UBE2J1/TRAV29DV5/PDCD1/HLA-DRA/ITK/LY96/HSPA5/RAC1/KLRG1/JAML/PAG1/HLA-DRB1/HLA-DRB5/ITGB2/CD247/TRAV8-4/CD40LG/PPP2R5C/ITGA4/TUBB2A/KLRB1/TUBB4B/SOCS1/SOCS3/TRBV7-9
REACTOME_METABOLISM_OF_CARBOHYDRATES	REACTOME_METABOLISM_OF_CARBOHYDRATES	REACTOME_METABOLISM_OF_CARBOHYDRATES	32	-0.362027	-0.764618	0.807351	0.929439	0.764598	399	tags=34%, list=20%, signal=28%	PFKFB4/FBP1/CHP1/NUP214/PGD/DSE/CSGALNACT1/TKT/PGM2L1/CHST12/FUT7
KEGG_HEMATOPOIETIC_CELL_LINEAGE	KEGG_HEMATOPOIETIC_CELL_LINEAGE	KEGG_HEMATOPOIETIC_CELL_LINEAGE	50	-0.35475	-0.784287	0.809581	0.929439	0.764598	272	tags=18%, list=14%, signal=16%	CD7/CD2/CD5/HLA-DRA/ITGA5/HLA-DRB1/HLA-DRB5/ITGA4/TNF
REACTOME_CELL_SURFACE_INTERACTIONS_AT_THE_VASCULAR_WALL	REACTOME_CELL_SURFACE_INTERACTIONS_AT_THE_VASCULAR_WALL	REACTOME_CELL_SURFACE_INTERACTIONS_AT_THE_VASCULAR_WALL	66	-0.34764	-0.797419	0.812283	0.929439	0.764598	318	tags=12%, list=16%, signal=11%	SLC16A3/SELL/SPN/CD2/JAML/ITGA5/ITGB2/ITGA4
REACTOME_CLATHRIN_MEDIATED_ENDOCYTOSIS	REACTOME_CLATHRIN_MEDIATED_ENDOCYTOSIS	REACTOME_CLATHRIN_MEDIATED_ENDOCYTOSIS	29	-0.36521	-0.761129	0.824968	0.939437	0.772823	438	tags=28%, list=22%, signal=22%	TFRC/CD4/HBEGF/LDLR/SNX9/IGF2R/STAM/AREG
REACTOME_MHC_CLASS_II_ANTIGEN_PRESENTATION	REACTOME_MHC_CLASS_II_ANTIGEN_PRESENTATION	REACTOME_MHC_CLASS_II_ANTIGEN_PRESENTATION	37	-0.349017	-0.746991	0.838308	0.944444	0.776942	365	tags=22%, list=18%, signal=18%	LAG3/HLA-DMA/CTSS/HLA-DRA/HLA-DRB1/HLA-DRB5/TUBB2A/TUBB4B
KEGG_NATURAL_KILLER_CELL_MEDIATED_CYTOTOXICITY	KEGG_NATURAL_KILLER_CELL_MEDIATED_CYTOTOXICITY	KEGG_NATURAL_KILLER_CELL_MEDIATED_CYTOTOXICITY	39	-0.349353	-0.752681	0.839308	0.944444	0.776942	208	tags=15%, list=10%, signal=14%	BID/IFNGR1/RAC1/ITGB2/CD247/TNF
REACTOME_TRANSMISSION_ACROSS_CHEMICAL_SYNAPSES	REACTOME_TRANSMISSION_ACROSS_CHEMICAL_SYNAPSES	REACTOME_TRANSMISSION_ACROSS_CHEMICAL_SYNAPSES	34	-0.347998	-0.73956	0.842105	0.944444	0.776942	189	tags=18%, list=9%, signal=16%	GNG5/PLCB1/RAC1/GNG2/TUBB2A/TUBB4B
KEGG_LYSOSOME	KEGG_LYSOSOME	KEGG_LYSOSOME	34	0.302297	0.806628	0.848039	0.944444	0.776942	194	tags=24%, list=10%, signal=22%	CTSW/CTSB/ASAH1/ATP6V0C/CTSZ/NPC2/CTSA/AP1S2
REACTOME_CREATION_OF_C4_AND_C2_ACTIVATORS	REACTOME_CREATION_OF_C4_AND_C2_ACTIVATORS	REACTOME_CREATION_OF_C4_AND_C2_ACTIVATORS	27	0.305119	0.781502	0.849593	0.944444	0.776942	1398	tags=100%, list=70%, signal=31%	FCN1/IGKV3-20/IGKV4-1/IGLV1-47/IGLV2-14/IGKV3-11/C1QA/IGHV3-30/IGHV1-2/IGHV4-39/IGLC3/IGKV1-5/IGLV2-23/IGHG2/IGHV3-48/IGLV1-40/IGLV1-44/IGHV4-59/IGLV2-11/IGLV3-21/IGHG1/IGKV3-15/IGLV3-1/IGHV3-23/IGHV4-34/IGLC2/IGHV3-7
REACTOME_SIGNALING_BY_WNT	REACTOME_SIGNALING_BY_WNT	REACTOME_SIGNALING_BY_WNT	27	-0.358064	-0.735632	0.853175	0.944444	0.776942	375	tags=30%, list=19%, signal=24%	GNG5/DAAM1/PLCB1/TLE3/RAC1/GNG2/RUNX3/PPP2R5C
REACTOME_CLASS_A_1_RHODOPSIN_LIKE_RECEPTORS	REACTOME_CLASS_A_1_RHODOPSIN_LIKE_RECEPTORS	REACTOME_CLASS_A_1_RHODOPSIN_LIKE_RECEPTORS	67	-0.325078	-0.74632	0.882695	0.968299	0.796566	295	tags=13%, list=15%, signal=12%	UTS2/PSAP/PTGER4/S1PR1/CCR10/GPR183/CCR7/CXCR3/CCL5
REACTOME_NEURONAL_SYSTEM	REACTOME_NEURONAL_SYSTEM	REACTOME_NEURONAL_SYSTEM	40	-0.330704	-0.712948	0.882861	0.968299	0.796566	189	tags=18%, list=9%, signal=16%	KCNK6/GNG5/PLCB1/RAC1/GNG2/TUBB2A/TUBB4B
REACTOME_GPCR_LIGAND_BINDING	REACTOME_GPCR_LIGAND_BINDING	REACTOME_GPCR_LIGAND_BINDING	80	-0.327045	-0.758476	0.887615	0.969047	0.797182	300	tags=20%, list=15%, signal=18%	GPR18/CCR4/CXCL16/ADGRE2/GNG5/UTS2/ADGRE5/PSAP/PTGER4/S1PR1/CCR10/GNG2/GPR183/CCR7/CXCR3/CCL5
REACTOME_DISEASES_OF_METABOLISM	REACTOME_DISEASES_OF_METABOLISM	REACTOME_DISEASES_OF_METABOLISM	21	-0.343302	-0.671197	0.902128	0.976906	0.803647	289	tags=14%, list=14%, signal=12%	TBXAS1/NOTCH2/NEU1
REACTOME_CLASS_I_MHC_MEDIATED_ANTIGEN_PROCESSING_PRESENTATION	REACTOME_CLASS_I_MHC_MEDIATED_ANTIGEN_PROCESSING_PRESENTATION	REACTOME_CLASS_I_MHC_MEDIATED_ANTIGEN_PROCESSING_PRESENTATION	33	-0.327729	-0.693649	0.903023	0.976906	0.803647	398	tags=24%, list=20%, signal=20%	ZBTB16/S100A9/CTSS/UBE2J1/LY96/HSPA5/SOCS1/SOCS3
REACTOME_NEUTROPHIL_DEGRANULATION	REACTOME_NEUTROPHIL_DEGRANULATION	REACTOME_NEUTROPHIL_DEGRANULATION	163	-0.315613	-0.772538	0.91745	0.981586	0.807497	308	tags=15%, list=15%, signal=14%	CMTM6/ADGRE5/BRI3/PSAP/SELL/RAP1B/SDCBP/CKAP4/FGL2/PLAUR/COTL1/RAP2B/ANXA2/GLIPR1/RAC1/IGF2R/PDXK/NEU1/STOM/ITGB2/SLC2A3/PNP/TUBB4B/TNFRSF1B/HBB
REACTOME_RHO_GTPASE_EFFECTORS	REACTOME_RHO_GTPASE_EFFECTORS	REACTOME_RHO_GTPASE_EFFECTORS	46	-0.318761	-0.698967	0.918367	0.981586	0.807497	394	tags=20%, list=20%, signal=16%	ARPC1B/S100A9/DAAM1/RHOC/RAC1/RHOB/PPP2R5C/TUBB2A/TUBB4B
REACTOME_FCGR3A_MEDIATED_IL10_SYNTHESIS	REACTOME_FCGR3A_MEDIATED_IL10_SYNTHESIS	REACTOME_FCGR3A_MEDIATED_IL10_SYNTHESIS	38	0.279233	0.764954	0.924242	0.981586	0.807497	391	tags=21%, list=20%, signal=17%	FCGR3A/PLCG2/FGR/PLCG1/IGKV3-20/CD3G/IGKV4-1/LYN
KEGG_LEUKOCYTE_TRANSENDOTHELIAL_MIGRATION	KEGG_LEUKOCYTE_TRANSENDOTHELIAL_MIGRATION	KEGG_LEUKOCYTE_TRANSENDOTHELIAL_MIGRATION	33	0.277563	0.738998	0.927885	0.981586	0.807497	407	tags=42%, list=20%, signal=34%	PIK3R1/ACTG1/CXCR4/GNAI2/CYBA/RHOH/PLCG2/CTNNA1/TXK/PLCG1/PECAM1/ITGB1/NCF4/CYBB
REACTOME_MEMBRANE_TRAFFICKING	REACTOME_MEMBRANE_TRAFFICKING	REACTOME_MEMBRANE_TRAFFICKING	79	-0.307634	-0.713382	0.929224	0.981586	0.807497	333	tags=23%, list=17%, signal=20%	ANKRD28/TFRC/CD4/DENND3/HBEGF/KIF21A/LDLR/CUX1/KIF20B/GOLGB1/SNX9/RAC1/IGF2R/STAM/SPTBN1/TUBB2A/TUBB4B/AREG
REACTOME_PARASITE_INFECTION	REACTOME_PARASITE_INFECTION	REACTOME_PARASITE_INFECTION	40	-0.309885	-0.668065	0.935882	0.981586	0.807497	189	tags=10%, list=9%, signal=9%	ARPC1B/RAC1/MYO9B/CD247
REACTOME_LEISHMANIA_INFECTION	REACTOME_LEISHMANIA_INFECTION	REACTOME_LEISHMANIA_INFECTION	83	-0.302651	-0.705135	0.936219	0.981586	0.807497	189	tags=13%, list=9%, signal=13%	ARPC1B/NT5E/GNG5/PLK2/DPEP2/PTGER4/RAC1/GNG2/MYO9B/CD247/JUN
KEGG_ENDOCYTOSIS	KEGG_ENDOCYTOSIS	KEGG_ENDOCYTOSIS	28	-0.306996	-0.634083	0.941099	0.982376	0.808146	438	tags=21%, list=22%, signal=17%	TFRC/RUFY1/LDLR/RAB11FIP1/STAM/CHMP1B
REACTOME_FCGAMMA_RECEPTOR_FCGR_DEPENDENT_PHAGOCYTOSIS	REACTOME_FCGAMMA_RECEPTOR_FCGR_DEPENDENT_PHAGOCYTOSIS	REACTOME_FCGAMMA_RECEPTOR_FCGR_DEPENDENT_PHAGOCYTOSIS	49	0.278485	0.792223	0.947674	0.984919	0.810239	395	tags=24%, list=20%, signal=20%	PIK3R1/ACTG1/FCGR3A/ARPC5/PLCG2/FGR/PLCG1/IGKV3-20/CD3G/IGKV4-1/LYN/PRKCD
WP_RAS_SIGNALING	WP_RAS_SIGNALING	WP_RAS_SIGNALING	23	-0.306419	-0.611113	0.957766	0.988877	0.813495	375	tags=26%, list=19%, signal=21%	GAB2/GNG5/RAP1B/ETS2/RAC1/GNG2
REACTOME_FCGR_ACTIVATION	REACTOME_FCGR_ACTIVATION	REACTOME_FCGR_ACTIVATION	34	-0.290619	-0.617619	0.962406	0.988877	0.813495	116	tags=12%, list=6%, signal=11%	IGHV4-34/IGLC2/IGHV3-7/CD247
KEGG_CALCIUM_SIGNALING_PATHWAY	KEGG_CALCIUM_SIGNALING_PATHWAY	KEGG_CALCIUM_SIGNALING_PATHWAY	23	-0.299234	-0.596783	0.96594	0.988877	0.813495	399	tags=22%, list=20%, signal=18%	CHP1/GNA15/PLCB1/ATP2B1/ATP2B4
NABA_ECM_AFFILIATED	NABA_ECM_AFFILIATED	NABA_ECM_AFFILIATED	30	0.254822	0.67079	0.969027	0.988877	0.813495	44	tags=3%, list=2%, signal=3%	ANXA1
KEGG_REGULATION_OF_ACTIN_CYTOSKELETON	KEGG_REGULATION_OF_ACTIN_CYTOSKELETON	KEGG_REGULATION_OF_ACTIN_CYTOSKELETON	35	-0.283316	-0.602901	0.972257	0.988877	0.813495	505	tags=31%, list=25%, signal=24%	ITGAL/ACTB/ITGAM/ARHGEF12/EZR/ARPC1B/ACTN4/RAC1/ITGA5/ITGB2/ITGA4
REACTOME_CD22_MEDIATED_BCR_REGULATION	REACTOME_CD22_MEDIATED_BCR_REGULATION	REACTOME_CD22_MEDIATED_BCR_REGULATION	30	0.251891	0.663074	0.977876	0.99036	0.814714	472	tags=20%, list=24%, signal=16%	PTPN6/CD79A/IGKV3-20/IGKV4-1/LYN/IGLV1-47
REACTOME_INTERLEUKIN_1_FAMILY_SIGNALING	REACTOME_INTERLEUKIN_1_FAMILY_SIGNALING	REACTOME_INTERLEUKIN_1_FAMILY_SIGNALING	20	-0.278257	-0.540708	0.98415	0.99249	0.816467	396	tags=20%, list=20%, signal=16%	PTPN13/MAP3K8/MAP3K3/PELI1
KEGG_FC_GAMMA_R_MEDIATED_PHAGOCYTOSIS	KEGG_FC_GAMMA_R_MEDIATED_PHAGOCYTOSIS	KEGG_FC_GAMMA_R_MEDIATED_PHAGOCYTOSIS	24	-0.270651	-0.542101	0.990515	0.994694	0.81828	189	tags=17%, list=9%, signal=15%	GAB2/ARPC1B/RAC1/MARCKSL1
REACTOME_RAC1_GTPASE_CYCLE	REACTOME_RAC1_GTPASE_CYCLE	REACTOME_RAC1_GTPASE_CYCLE	28	-0.237228	-0.48998	0.998691	0.998691	0.821568	542	tags=32%, list=27%, signal=24%	KALRN/PLEKHG2/NCF2/ARAP1/TFRC/FAM13A/TAGAP/RAC1/MYO9B

## Sheet: CD4eff ER v LR_GSEA
				CD4eff ER v LR COVID PF_GSEA
Canonical Pathways MSigDB C2 Curated Pathways	ID	Description	setSize	enrichmentScore	NES	pvalue	p.adjust	qvalues	rank	leading_edge	core_enrichment
PID_P53_DOWNSTREAM_PATHWAY	PID_P53_DOWNSTREAM_PATHWAY	PID_P53_DOWNSTREAM_PATHWAY	33	0.772287	1.58619	0.00040448	0.0962662	0.091966	270	tags=45%, list=14%, signal=40%	CDKN1A/RGCC/ATF3/DDIT4/BCL2/BTG2/CD82/PMAIP1/DUSP5/DUSP1/PRDM1/JUN/IGFBP3/GADD45A/PERP
NABA_ECM_AFFILIATED	NABA_ECM_AFFILIATED	NABA_ECM_AFFILIATED	30	0.776194	1.57822	0.00149491	0.11981	0.114458	147	tags=17%, list=7%, signal=16%	LGALS3/ANXA1/ANXA2/LGALS1/ANXA5
WP_OREXIN_RECEPTOR_PATHWAY	WP_OREXIN_RECEPTOR_PATHWAY	WP_OREXIN_RECEPTOR_PATHWAY	45	0.727208	1.54189	0.00151021	0.11981	0.114458	327	tags=42%, list=16%, signal=36%	ID1/CDKN1A/GADD45B/FOSB/EGR1/KLF10/ID3/SGK1/NR4A1/BHLHE40/DUSP4/NR4A3/PIK3R1/RUNX2/JUNB/KLF4/FOSL2/HIF1A/FOS
REACTOME_NUCLEAR_EVENTS_KINASE_AND_TRANSCRIPTION_FACTOR_ACTIVATION	REACTOME_NUCLEAR_EVENTS_KINASE_AND_TRANSCRIPTION_FACTOR_ACTIVATION	REACTOME_NUCLEAR_EVENTS_KINASE_AND_TRANSCRIPTION_FACTOR_ACTIVATION	20	0.803128	1.55119	0.00392528	0.180988	0.172903	101	tags=35%, list=5%, signal=34%	ID1/ID2/FOSB/EGR1/ID3/SGK1/DUSP4
REACTOME_FCGR_ACTIVATION	REACTOME_FCGR_ACTIVATION	REACTOME_FCGR_ACTIVATION	34	-0.568953	-1.63209	0.00451404	0.180988	0.172903	555	tags=41%, list=28%, signal=30%	IGKV1-5/IGHG1/IGKV3-15/IGKV3-20/IGHG2/SYK/FGR/LYN/IGLV2-14/IGLC2/IGKV4-1/IGHV3-7/FCGR3A/CD3G
REACTOME_RNA_POLYMERASE_II_TRANSCRIPTION	REACTOME_RNA_POLYMERASE_II_TRANSCRIPTION	REACTOME_RNA_POLYMERASE_II_TRANSCRIPTION	113	0.609612	1.37092	0.00456272	0.180988	0.172903	327	tags=30%, list=16%, signal=27%	CDKN1A/LGALS3/RGCC/CITED2/TXN/NR4A2/ZNF331/CEBPB/DDIT4/SGK1/ITGA4/BTG2/NR4A1/SMAD7/PMAIP1/SOD2/NR4A3/RUNX2/PRDM1/CTLA4/JUN/UBE2D1/CAT/IGFBP3/JUNB/GADD45A/KLF4/PERP/PLK2/GATA3/ITGAL/MAML2/MAX/FOS
KEGG_HEMATOPOIETIC_CELL_LINEAGE	KEGG_HEMATOPOIETIC_CELL_LINEAGE	KEGG_HEMATOPOIETIC_CELL_LINEAGE	50	-0.493623	-1.54487	0.00642884	0.21858	0.208816	200	tags=20%, list=10%, signal=18%	HLA-DRA/HLA-DRB1/CD3D/CD3G/HLA-DRB5/CD8A/TNF/FLT3LG/CD3E/CD7
REACTOME_CELLULAR_RESPONSES_TO_STIMULI	REACTOME_CELLULAR_RESPONSES_TO_STIMULI	REACTOME_CELLULAR_RESPONSES_TO_STIMULI	89	0.616122	1.36816	0.0079268	0.235822	0.225288	234	tags=29%, list=12%, signal=27%	LMNA/ID1/CDKN1A/CITED2/TXN/KDM6B/TUBB4B/TUBA4A/TCIRG1/CEBPB/ATF3/TUBB2A/HERPUD1/SOD2/TUBA1C/BLVRA/DYNLL1/DNAJB1/TSPYL2/CYBA/JUN/UBE2D1/CAT/CALR/NCF4/ATP6V0C
REACTOME_PARASITE_INFECTION	REACTOME_PARASITE_INFECTION	REACTOME_PARASITE_INFECTION	40	-0.514417	-1.52731	0.0101517	0.268457	0.256465	452	tags=38%, list=23%, signal=30%	IGKV3-20/ARPC5/IGHG2/SYK/FGR/LYN/IGLV2-14/IGLC2/IGKV4-1/IGHV3-7/FCGR3A/CYFIP1/CD3G/RAC1/ACTG1
REACTOME_SIGNALING_BY_NTRKS	REACTOME_SIGNALING_BY_NTRKS	REACTOME_SIGNALING_BY_NTRKS	28	0.719181	1.45696	0.0149084	0.31064	0.296764	339	tags=46%, list=17%, signal=39%	ID1/ID2/FOSB/EGR1/IRS2/ID3/SGK1/DUSP4/PIK3R1/JUNB/AP2S1/FOS/PLCG1
REACTOME_INITIAL_TRIGGERING_OF_COMPLEMENT	REACTOME_INITIAL_TRIGGERING_OF_COMPLEMENT	REACTOME_INITIAL_TRIGGERING_OF_COMPLEMENT	31	-0.540992	-1.50449	0.0156468	0.31064	0.296764	555	tags=39%, list=28%, signal=28%	IGHV4-34/IGLV1-44/IGKV1-5/IGHG1/IGKV3-15/IGKV3-20/IGHG2/IGLV2-14/IGLC2/IGKV4-1/IGHV3-7/GZMM
REACTOME_TRANSCRIPTIONAL_REGULATION_BY_TP53	REACTOME_TRANSCRIPTIONAL_REGULATION_BY_TP53	REACTOME_TRANSCRIPTIONAL_REGULATION_BY_TP53	32	0.701709	1.43605	0.0156625	0.31064	0.296764	274	tags=41%, list=14%, signal=36%	CDKN1A/RGCC/TXN/DDIT4/SGK1/BTG2/PMAIP1/PRDM1/JUN/IGFBP3/GADD45A/PERP/PLK2
WP_VEGFAVEGFR2_SIGNALING_PATHWAY	WP_VEGFAVEGFR2_SIGNALING_PATHWAY	WP_VEGFAVEGFR2_SIGNALING_PATHWAY	90	0.601208	1.3385	0.0174427	0.319336	0.305071	374	tags=41%, list=19%, signal=35%	CRIP2/ANXA1/PNP/EGR1/TXN/NR4A2/PTPN6/BCL2/NR4A1/STAM/HERPUD1/SOD2/DUSP5/TUBA1C/NR4A3/PBXIP1/SH3BGRL3/CLIC1/PIK3R1/GAPDH/IER5/VCL/JUN/CALR/IGFBP3/ITGB1/NFKBIA/RAB37/AP2S1/USP10/RHOC/INPP4B/PLCG1/PRKCD/SDF2L1/ARRB2/EZR
PID_AP1_PATHWAY	PID_AP1_PATHWAY	PID_AP1_PATHWAY	23	0.732424	1.441	0.0319905	0.485923	0.464217	381	tags=52%, list=19%, signal=43%	FOSB/EGR1/ATF3/DUSP1/TIMP1/JUN/JUNB/FOSL2/MT2A/HIF1A/FOS/MYC
NABA_ECM_REGULATORS	NABA_ECM_REGULATORS	NABA_ECM_REGULATORS	32	-0.518383	-1.47417	0.0322753	0.485923	0.464217	93	tags=16%, list=5%, signal=15%	CTSC/CTSH/CTSS/CTSW/CST7
REACTOME_G_ALPHA_Q_SIGNALLING_EVENTS	REACTOME_G_ALPHA_Q_SIGNALLING_EVENTS	REACTOME_G_ALPHA_Q_SIGNALLING_EVENTS	35	0.66836	1.38686	0.0353075	0.485923	0.464217	190	tags=20%, list=10%, signal=18%	RGS1/ANXA1/RGS16/RGS19/PIK3R1/GNG2/RGS2
REACTOME_MITOTIC_G2_G2_M_PHASES	REACTOME_MITOTIC_G2_G2_M_PHASES	REACTOME_MITOTIC_G2_G2_M_PHASES	20	0.734928	1.41947	0.0407186	0.485923	0.464217	176	tags=35%, list=9%, signal=32%	CDKN1A/PHLDA1/TUBB4B/TUBA4A/TUBB2A/TUBA1C/DYNLL1
REACTOME_G_ALPHA_I_SIGNALLING_EVENTS	REACTOME_G_ALPHA_I_SIGNALLING_EVENTS	REACTOME_G_ALPHA_I_SIGNALLING_EVENTS	68	0.607886	1.32831	0.040795	0.485923	0.464217	237	tags=19%, list=12%, signal=17%	RGS1/CCL5/ANXA1/RGS16/CCR10/RGS19/CCR7/PDE4B/GNG2/CCR4/GPR183/CCR6/CXCR4
WP_ADIPOGENESIS	WP_ADIPOGENESIS	WP_ADIPOGENESIS	30	0.673643	1.36971	0.0414269	0.485923	0.464217	319	tags=40%, list=16%, signal=34%	LMNA/CDKN1A/GADD45B/IRS2/ID3/CEBPB/SOCS1/OSM/GADD45A/GATA3/KLF6/HIF1A
WP_VITAMIN_D_RECEPTOR_PATHWAY	WP_VITAMIN_D_RECEPTOR_PATHWAY	WP_VITAMIN_D_RECEPTOR_PATHWAY	57	0.621665	1.33795	0.0429185	0.485923	0.464217	272	tags=28%, list=14%, signal=25%	ID1/CDKN1A/S100A4/S100A6/PTGER4/STAM/PRDM1/MYO9B/CTLA4/IGFBP3/JUNB/GADD45A/TNFAIP3/KLF4/MX2/ADGRE5
PID_MYC_REPRESS_PATHWAY	PID_MYC_REPRESS_PATHWAY	PID_MYC_REPRESS_PATHWAY	22	0.727148	1.42739	0.0437352	0.485923	0.464217	261	tags=41%, list=13%, signal=36%	CCL5/CDKN1A/ID2/ZFP36L1/LGALS1/BCL2/GADD45A/ITGB1/FTH1
WP_SMALL_CELL_LUNG_CANCER	WP_SMALL_CELL_LUNG_CANCER	WP_SMALL_CELL_LUNG_CANCER	22	0.719727	1.41282	0.0449173	0.485923	0.464217	326	tags=50%, list=16%, signal=42%	CDKN1A/GADD45B/BCL2/GADD45G/PIK3R1/CKS2/GADD45A/ITGB1/NFKBIA/FHIT/MAX
WP_TGFBETA_SIGNALING_PATHWAY	WP_TGFBETA_SIGNALING_PATHWAY	WP_TGFBETA_SIGNALING_PATHWAY	29	0.666874	1.35163	0.0522042	0.5402	0.516069	327	tags=45%, list=16%, signal=38%	CDKN1A/FOSB/KLF10/ATF3/SMAD7/PIK3R1/RUNX2/JUN/JUNB/ITGB1/KLF11/KLF6/FOS
WP_IL18_SIGNALING_PATHWAY	WP_IL18_SIGNALING_PATHWAY	WP_IL18_SIGNALING_PATHWAY	67	0.594966	1.29565	0.0644139	0.616233	0.588706	423	tags=39%, list=21%, signal=32%	CCL5/RGS16/CEBPB/ATF3/BCL2/BTG2/NR4A1/ZC3H12A/PIK3R1/RUNX2/CD83/TIMP1/FAM110A/JUN/TNFAIP3/NFKBIA/NFKBIZ/IRF1/FOS/PLCG1/PRKCD/BPGM/LTB/GRN/SOCS3/IER3
REACTOME_ANTIGEN_PROCESSING_CROSS_PRESENTATION	REACTOME_ANTIGEN_PROCESSING_CROSS_PRESENTATION	REACTOME_ANTIGEN_PROCESSING_CROSS_PRESENTATION	20	-0.528187	-1.29845	0.0721161	0.616233	0.588706	218	tags=35%, list=11%, signal=32%	NCF1/LY96/UBB/MYD88/S100A8/S100A9/CTSS
WP_GLUCOCORTICOID_RECEPTOR_PATHWAY	WP_GLUCOCORTICOID_RECEPTOR_PATHWAY	WP_GLUCOCORTICOID_RECEPTOR_PATHWAY	25	0.672132	1.33174	0.0746445	0.616233	0.588706	274	tags=32%, list=14%, signal=28%	GADD45B/BHLHE40/PDE4B/RGS2/JUN/CDC42EP3/TNFAIP3/PLK2
REACTOME_POST_TRANSLATIONAL_PROTEIN_MODIFICATION	REACTOME_POST_TRANSLATIONAL_PROTEIN_MODIFICATION	REACTOME_POST_TRANSLATIONAL_PROTEIN_MODIFICATION	114	0.549982	1.23628	0.0749747	0.616233	0.588706	430	tags=35%, list=22%, signal=29%	AREG/NR4A2/TUBB4B/TUBA4A/LGALS1/SMAD7/TUBB2A/STAM/NEU1/TUBA1C/RAB10/CISH/DYNLL1/TIMP1/UBE2D1/CALR/IGFBP3/FBXO7/CKAP4/TNFAIP3/NFKBIA/RAB37/GATA3/USP10/CTSZ/SELENOS/TRAPPC5/HIF1A/VASH1/SOCS2/NAGK/ARRB2/RAB24/MYC/ST6GALNAC1/ANKRD28/ARRB1/F5/SOCS3/RORA
REACTOME_SIGNALING_BY_RECEPTOR_TYROSINE_KINASES	REACTOME_SIGNALING_BY_RECEPTOR_TYROSINE_KINASES	REACTOME_SIGNALING_BY_RECEPTOR_TYROSINE_KINASES	90	0.56129	1.24963	0.0759754	0.616233	0.588706	343	tags=32%, list=17%, signal=28%	ID1/ID2/FOSB/AREG/EGR1/IRS2/ID3/PTPN6/TCIRG1/SGK1/SOCS1/STAM/DUSP4/PDE3B/PIK3R1/PRDM1/CYBA/JUNB/NCF4/ATP6V0C/ITGB1/AP2S1/GRAP2/PAG1/HIF1A/FOS/COL6A2/PLCG1/PRKCD
WP_FOCAL_ADHESION_PI3KAKTMTORSIGNALING_PATHWAY	WP_FOCAL_ADHESION_PI3KAKTMTORSIGNALING_PATHWAY	WP_FOCAL_ADHESION_PI3KAKTMTORSIGNALING_PATHWAY	47	0.614557	1.31213	0.0774264	0.616233	0.588706	372	tags=34%, list=19%, signal=28%	CDKN1A/IRS2/DDIT4/ITGA4/RAB10/PIK3R1/PFKFB3/PIK3IP1/GNG2/OSM/IL7R/ITGB1/ITGAL/HIF1A/COL6A2/IL4R
REACTOME_CELL_CYCLE_MITOTIC	REACTOME_CELL_CYCLE_MITOTIC	REACTOME_CELL_CYCLE_MITOTIC	45	0.616093	1.3063	0.0781078	0.616233	0.588706	214	tags=20%, list=11%, signal=18%	LMNA/CDKN1A/PHLDA1/TUBB4B/TUBA4A/TUBB2A/TUBA1C/DYNLL1/UBE2D1
WP_NUCLEAR_RECEPTORS_METAPATHWAY	WP_NUCLEAR_RECEPTORS_METAPATHWAY	WP_NUCLEAR_RECEPTORS_METAPATHWAY	61	0.585678	1.26371	0.0864461	0.616233	0.588706	274	tags=26%, list=14%, signal=23%	GADD45B/EGR1/TXN/IRS2/BHLHE40/GSTM2/PDE4B/DNAJB1/RGS2/JUN/CDC42EP3/FTL/JUNB/TNFAIP3/FTH1/PLK2
REACTOME_CLASS_A_1_RHODOPSIN_LIKE_RECEPTORS	REACTOME_CLASS_A_1_RHODOPSIN_LIKE_RECEPTORS	REACTOME_CLASS_A_1_RHODOPSIN_LIKE_RECEPTORS	67	0.576392	1.2552	0.0865892	0.616233	0.588706	237	tags=15%, list=12%, signal=14%	CCL5/ANXA1/CCR10/PTGER4/PTGER2/CCR7/CCR4/GPR183/CCR6/CXCR4
REACTOME_PEPTIDE_LIGAND_BINDING_RECEPTORS	REACTOME_PEPTIDE_LIGAND_BINDING_RECEPTORS	REACTOME_PEPTIDE_LIGAND_BINDING_RECEPTORS	41	0.613186	1.29502	0.0889878	0.616233	0.588706	237	tags=17%, list=12%, signal=15%	CCL5/ANXA1/CCR10/CCR7/CCR4/CCR6/CXCR4
REACTOME_CHEMOKINE_RECEPTORS_BIND_CHEMOKINES	REACTOME_CHEMOKINE_RECEPTORS_BIND_CHEMOKINES	REACTOME_CHEMOKINE_RECEPTORS_BIND_CHEMOKINES	28	0.650879	1.31859	0.0909091	0.616233	0.588706	237	tags=21%, list=12%, signal=19%	CCL5/CCR10/CCR7/CCR4/CCR6/CXCR4
REACTOME_CREATION_OF_C4_AND_C2_ACTIVATORS	REACTOME_CREATION_OF_C4_AND_C2_ACTIVATORS	REACTOME_CREATION_OF_C4_AND_C2_ACTIVATORS	27	-0.485443	-1.28837	0.092985	0.616233	0.588706	667	tags=44%, list=33%, signal=30%	IGHV3-23/IGHV4-34/IGLV1-44/IGKV1-5/IGHG1/IGKV3-15/IGKV3-20/IGHG2/IGLV2-14/IGLC2/IGKV4-1/IGHV3-7
REACTOME_SIGNALING_BY_GPCR	REACTOME_SIGNALING_BY_GPCR	REACTOME_SIGNALING_BY_GPCR	120	0.543282	1.22334	0.0932118	0.616233	0.588706	435	tags=24%, list=22%, signal=20%	RGS1/CCL5/ANXA1/RGS16/CCR10/PTGER4/RGS19/PTGER2/CCR7/PDE3B/PDE4B/PIK3R1/GNG2/CCR4/RGS2/GPR183/CCR6/CXCR4/ADGRE5/RHOC/PRKCD/ARRB2/RGS10/PDE4D/ARRB1/GPR65/GNAI2/PPBP/PSAP
WP_CIRCADIAN_RHYTHM_GENES	WP_CIRCADIAN_RHYTHM_GENES	WP_CIRCADIAN_RHYTHM_GENES	27	0.649965	1.3083	0.100233	0.631763	0.603541	211	tags=26%, list=11%, signal=24%	ID2/EGR1/KLF10/ID3/BHLHE40/CREM/JUN
REACTOME_M_PHASE	REACTOME_M_PHASE	REACTOME_M_PHASE	28	0.645157	1.307	0.101399	0.631763	0.603541	214	tags=25%, list=11%, signal=23%	LMNA/TUBB4B/TUBA4A/TUBB2A/TUBA1C/DYNLL1/UBE2D1
WP_SPINAL_CORD_INJURY	WP_SPINAL_CORD_INJURY	WP_SPINAL_CORD_INJURY	38	0.609153	1.27558	0.108597	0.631763	0.603541	116	tags=21%, list=6%, signal=20%	LGALS3/ANXA1/EGR1/BTG2/NR4A1/EPHA4/ZFP36/VIM
PID_HIF1_TFPATHWAY	PID_HIF1_TFPATHWAY	PID_HIF1_TFPATHWAY	21	0.673623	1.31103	0.111772	0.631763	0.603541	460	tags=52%, list=23%, signal=41%	ID2/CITED2/BHLHE40/PFKFB3/JUN/CXCR4/HIF1A/FOS/TFRC/RORA/ALDOA
WP_ALLOGRAFT_REJECTION	WP_ALLOGRAFT_REJECTION	WP_ALLOGRAFT_REJECTION	37	-0.444598	-1.29233	0.112509	0.631763	0.603541	59	tags=24%, list=3%, signal=24%	HLA-DRA/HLA-DRB1/HLA-DMA/HLA-DRB5/TUBA1B/GZMB/TNF/STAT1/GNLY
REACTOME_ESR_MEDIATED_SIGNALING	REACTOME_ESR_MEDIATED_SIGNALING	REACTOME_ESR_MEDIATED_SIGNALING	24	0.658208	1.29653	0.114695	0.631763	0.603541	446	tags=46%, list=22%, signal=36%	FOSB/AREG/BCL2/PIK3R1/GNG2/JUN/GATA3/FOS/MYC/GNAI2/FOXO3
REACTOME_SIGNALING_BY_INTERLEUKINS	REACTOME_SIGNALING_BY_INTERLEUKINS	REACTOME_SIGNALING_BY_INTERLEUKINS	121	0.530786	1.19506	0.116633	0.631763	0.603541	381	tags=26%, list=19%, signal=22%	CCL5/CDKN1A/ANXA1/ANXA2/IRS2/PTPN6/BCL2/PIM1/SOCS1/DUSP4/SOD2/VIM/PIK3R1/CISH/PELI1/TIMP1/OSM/JUN/IL7R/JUNB/ITGB1/STXBP2/NFKBIA/GATA3/HIF1A/FOS/SOCS2/CD4/MAP3K3/IL4R/MYC
WP_MYOMETRIAL_RELAXATION_AND_CONTRACTION_PATHWAYS	WP_MYOMETRIAL_RELAXATION_AND_CONTRACTION_PATHWAYS	WP_MYOMETRIAL_RELAXATION_AND_CONTRACTION_PATHWAYS	41	0.597778	1.26248	0.116796	0.631763	0.603541	406	tags=39%, list=20%, signal=32%	RGS1/RGS16/ATF3/RGS19/PDE4B/GNG2/RGS2/JUN/IGFBP3/FOS/PLCG1/PRKCD/ARRB2/RGS10/PDE4D/ARRB1
KEGG_JAK_STAT_SIGNALING_PATHWAY	KEGG_JAK_STAT_SIGNALING_PATHWAY	KEGG_JAK_STAT_SIGNALING_PATHWAY	30	0.626574	1.274	0.125432	0.644162	0.615387	428	tags=43%, list=21%, signal=35%	PTPN6/PIM1/SOCS1/STAM/PIK3R1/CISH/OSM/IL7R/SOCS2/IL4R/MYC/SOCS3/IFNGR1
REACTOME_COMPLEMENT_CASCADE	REACTOME_COMPLEMENT_CASCADE	REACTOME_COMPLEMENT_CASCADE	41	-0.395571	-1.16408	0.127094	0.644162	0.615387	634	tags=41%, list=32%, signal=29%	IGHV4-34/CFH/CR2/IGLV1-44/C5AR1/IGKV1-5/IGHG1/IGKV3-15/IGKV3-20/IGHG2/CR1/IGLV2-14/IGLC2/IGKV4-1/IGHV3-7/C3AR1/GZMM
PID_IL4_2PATHWAY	PID_IL4_2PATHWAY	PID_IL4_2PATHWAY	26	0.644514	1.28285	0.127208	0.644162	0.615387	419	tags=35%, list=21%, signal=28%	IRS2/PTPN6/CEBPB/SOCS1/PIK3R1/CD40LG/LTA/IL4R/SOCS3
REACTOME_GPCR_LIGAND_BINDING	REACTOME_GPCR_LIGAND_BINDING	REACTOME_GPCR_LIGAND_BINDING	80	0.544776	1.19942	0.132292	0.655946	0.626645	272	tags=15%, list=14%, signal=14%	CCL5/ANXA1/CCR10/PTGER4/PTGER2/CCR7/GNG2/CCR4/GPR183/CCR6/CXCR4/ADGRE5
REACTOME_SIGNALING_BY_NUCLEAR_RECEPTORS	REACTOME_SIGNALING_BY_NUCLEAR_RECEPTORS	REACTOME_SIGNALING_BY_NUCLEAR_RECEPTORS	33	0.612181	1.25735	0.138444	0.669697	0.639781	451	tags=36%, list=23%, signal=29%	FOSB/AREG/BCL2/PIK3R1/GNG2/JUN/GATA3/FOS/MYC/GNAI2/FOXO3/ARL4C
WP_CORTICOTROPINRELEASING_HORMONE_SIGNALING_PATHWAY	WP_CORTICOTROPINRELEASING_HORMONE_SIGNALING_PATHWAY	WP_CORTICOTROPINRELEASING_HORMONE_SIGNALING_PATHWAY	26	0.63417	1.26226	0.142521	0.669697	0.639781	416	tags=50%, list=21%, signal=40%	FOSB/NR4A2/BCL2/NR4A1/JUNB/NFKBIA/FOSL2/FOS/PLCG1/PRKCD/ARRB2/ARRB1/GNAI2
WP_GASTRIN_SIGNALING_PATHWAY	WP_GASTRIN_SIGNALING_PATHWAY	WP_GASTRIN_SIGNALING_PATHWAY	30	0.616248	1.25301	0.151899	0.669697	0.639781	406	tags=47%, list=20%, signal=38%	CDKN1A/ANXA2/EGR1/PIK3R1/JUN/KLF4/ITGB1/NFKBIA/FOS/PLCG1/PRKCD/ARRB2/MYC/ARRB1
REACTOME_INTERLEUKIN_4_AND_INTERLEUKIN_13_SIGNALING	REACTOME_INTERLEUKIN_4_AND_INTERLEUKIN_13_SIGNALING	REACTOME_INTERLEUKIN_4_AND_INTERLEUKIN_13_SIGNALING	51	0.570573	1.21664	0.153261	0.669697	0.639781	446	tags=37%, list=22%, signal=30%	CDKN1A/ANXA1/BCL2/PIM1/SOCS1/VIM/PIK3R1/TIMP1/OSM/JUNB/ITGB1/GATA3/HIF1A/FOS/IL4R/MYC/SOCS3/RORA/FOXO3
KEGG_ARRHYTHMOGENIC_RIGHT_VENTRICULAR_CARDIOMYOPATHY_ARVC	KEGG_ARRHYTHMOGENIC_RIGHT_VENTRICULAR_CARDIOMYOPATHY_ARVC	KEGG_ARRHYTHMOGENIC_RIGHT_VENTRICULAR_CARDIOMYOPATHY_ARVC	20	0.661274	1.27721	0.154491	0.669697	0.639781	284	tags=25%, list=14%, signal=22%	LMNA/ITGA4/ACTN1/ITGB1/ACTN4
WP_ARRHYTHMOGENIC_RIGHT_VENTRICULAR_CARDIOMYOPATHY	WP_ARRHYTHMOGENIC_RIGHT_VENTRICULAR_CARDIOMYOPATHY	WP_ARRHYTHMOGENIC_RIGHT_VENTRICULAR_CARDIOMYOPATHY	20	0.661274	1.27721	0.154491	0.669697	0.639781	284	tags=25%, list=14%, signal=22%	LMNA/ITGA4/ACTN1/ITGB1/ACTN4
NABA_SECRETED_FACTORS	NABA_SECRETED_FACTORS	NABA_SECRETED_FACTORS	52	0.567158	1.21219	0.154762	0.669697	0.639781	56	tags=12%, list=3%, signal=12%	CCL5/S100A10/S100A4/S100A11/AREG/S100A6
WP_DNA_DAMAGE_RESPONSE_ONLY_ATM_DEPENDENT	WP_DNA_DAMAGE_RESPONSE_ONLY_ATM_DEPENDENT	WP_DNA_DAMAGE_RESPONSE_ONLY_ATM_DEPENDENT	20	0.658079	1.27104	0.161677	0.687126	0.656431	215	tags=35%, list=11%, signal=32%	CDKN1A/BCL2/PMAIP1/SOD2/PIK3R1/JUN/CAT
REACTOME_CELL_CYCLE	REACTOME_CELL_CYCLE	REACTOME_CELL_CYCLE	58	0.552851	1.19068	0.164706	0.687719	0.656999	214	tags=17%, list=11%, signal=16%	LMNA/CDKN1A/PHLDA1/TUBB4B/TUBA4A/TUBB2A/TUBA1C/MIS18BP1/DYNLL1/UBE2D1
REACTOME_ORGANELLE_BIOGENESIS_AND_MAINTENANCE	REACTOME_ORGANELLE_BIOGENESIS_AND_MAINTENANCE	REACTOME_ORGANELLE_BIOGENESIS_AND_MAINTENANCE	21	0.643757	1.2529	0.174792	0.714911	0.682976	176	tags=29%, list=9%, signal=26%	TUBB4B/TUBA4A/TUBB2A/SOD2/TUBA1C/DYNLL1
REACTOME_DEUBIQUITINATION	REACTOME_DEUBIQUITINATION	REACTOME_DEUBIQUITINATION	20	0.649583	1.25463	0.179641	0.714911	0.682976	406	tags=55%, list=20%, signal=44%	SMAD7/STAM/UBE2D1/TNFAIP3/NFKBIA/GATA3/USP10/HIF1A/ARRB2/MYC/ARRB1
WP_ALZHEIMERS_DISEASE	WP_ALZHEIMERS_DISEASE	WP_ALZHEIMERS_DISEASE	25	0.621179	1.23078	0.182464	0.714911	0.682976	257	tags=32%, list=13%, signal=28%	IRS2/TUBB4B/TUBA4A/TUBB2A/TUBA1C/PIK3R1/GAPDH/PPIF
REACTOME_PI3K_AKT_SIGNALING_IN_CANCER	REACTOME_PI3K_AKT_SIGNALING_IN_CANCER	REACTOME_PI3K_AKT_SIGNALING_IN_CANCER	20	0.648592	1.25271	0.183234	0.714911	0.682976	177	tags=30%, list=9%, signal=28%	CDKN1A/AREG/IRS2/NR4A1/PIK3R1/CD28
REACTOME_SENSORY_PERCEPTION	REACTOME_SENSORY_PERCEPTION	REACTOME_SENSORY_PERCEPTION	20	-0.483382	-1.18831	0.203593	0.772524	0.738015	351	tags=30%, list=18%, signal=25%	CDH23/MPP1/RGS9/LDLR/SPTBN1/ACTG1
WP_HEMATOPOIETIC_STEM_CELL_DIFFERENTIATION	WP_HEMATOPOIETIC_STEM_CELL_DIFFERENTIATION	WP_HEMATOPOIETIC_STEM_CELL_DIFFERENTIATION	22	0.624687	1.22626	0.204492	0.772524	0.738015	327	tags=23%, list=16%, signal=19%	FOSB/PIM1/CXCR4/RHOH/FOS
REACTOME_FCGR3A_MEDIATED_IL10_SYNTHESIS	REACTOME_FCGR3A_MEDIATED_IL10_SYNTHESIS	REACTOME_FCGR3A_MEDIATED_IL10_SYNTHESIS	38	-0.390947	-1.14483	0.211864	0.787871	0.752676	576	tags=42%, list=29%, signal=31%	IGLV1-44/PRKAR2B/IGKV1-5/IGHG1/IGKV3-15/IGKV3-20/IGHG2/SYK/FGR/LYN/IGLV2-14/IGLC2/IGKV4-1/IGHV3-7/FCGR3A/CD3G
PID_CMYB_PATHWAY	PID_CMYB_PATHWAY	PID_CMYB_PATHWAY	27	0.596259	1.2002	0.219114	0.794574	0.75908	79	tags=15%, list=4%, signal=14%	CDKN1A/CEBPB/BCL2/PIM1
REACTOME_PROTEIN_FOLDING	REACTOME_PROTEIN_FOLDING	REACTOME_PROTEIN_FOLDING	20	0.629667	1.21616	0.222754	0.794574	0.75908	184	tags=25%, list=9%, signal=23%	TUBB4B/TUBA4A/TUBB2A/TUBA1C/GNG2
WP_ALZHEIMERS_DISEASE_AND_MIRNA_EFFECTS	WP_ALZHEIMERS_DISEASE_AND_MIRNA_EFFECTS	WP_ALZHEIMERS_DISEASE_AND_MIRNA_EFFECTS	26	0.603365	1.20094	0.223793	0.794574	0.75908	257	tags=31%, list=13%, signal=27%	IRS2/TUBB4B/TUBA4A/TUBB2A/TUBA1C/PIK3R1/GAPDH/PPIF
WP_GPCRS_CLASS_A_RHODOPSINLIKE	WP_GPCRS_CLASS_A_RHODOPSINLIKE	WP_GPCRS_CLASS_A_RHODOPSINLIKE	42	0.557554	1.17803	0.227021	0.794574	0.75908	237	tags=17%, list=12%, signal=15%	CCR10/PTGER4/PTGER2/CCR7/CCR4/CCR6/CXCR4
REACTOME_MITOTIC_PROMETAPHASE	REACTOME_MITOTIC_PROMETAPHASE	REACTOME_MITOTIC_PROMETAPHASE	21	0.621496	1.20958	0.236623	0.816178	0.779719	176	tags=24%, list=9%, signal=22%	TUBB4B/TUBA4A/TUBB2A/TUBA1C/DYNLL1
WP_INSULIN_SIGNALING	WP_INSULIN_SIGNALING	WP_INSULIN_SIGNALING	21	0.607355	1.18206	0.255648	0.863819	0.825232	446	tags=57%, list=22%, signal=45%	EGR1/IRS2/SGK1/SOCS1/PIK3R1/JUN/STXBP2/FOS/PRKCD/MAP3K3/SOCS3/FOXO3
REACTOME_ASPARAGINE_N_LINKED_GLYCOSYLATION	REACTOME_ASPARAGINE_N_LINKED_GLYCOSYLATION	REACTOME_ASPARAGINE_N_LINKED_GLYCOSYLATION	31	0.571892	1.16836	0.264605	0.863819	0.825232	408	tags=45%, list=20%, signal=37%	AREG/TUBB4B/TUBA4A/TUBB2A/NEU1/TUBA1C/DYNLL1/CALR/CTSZ/TRAPPC5/NAGK/ST6GALNAC1/ANKRD28/F5
KEGG_MAPK_SIGNALING_PATHWAY	KEGG_MAPK_SIGNALING_PATHWAY	KEGG_MAPK_SIGNALING_PATHWAY	44	0.537356	1.13829	0.272026	0.863819	0.825232	406	tags=34%, list=20%, signal=28%	DUSP2/GADD45B/NR4A1/GADD45G/DUSP4/DUSP5/DUSP1/JUN/GADD45A/MAX/FOS/MAP3K3/ARRB2/MYC/ARRB1
WP_APOPTOSISRELATED_NETWORK_DUE_TO_ALTERED_NOTCH3_IN_OVARIAN_CANCER	WP_APOPTOSISRELATED_NETWORK_DUE_TO_ALTERED_NOTCH3_IN_OVARIAN_CANCER	WP_APOPTOSISRELATED_NETWORK_DUE_TO_ALTERED_NOTCH3_IN_OVARIAN_CANCER	20	0.602453	1.1636	0.276647	0.863819	0.825232	222	tags=25%, list=11%, signal=22%	CDKN1A/SMAD7/VIM/ANXA5/IL7R
NABA_MATRISOME_ASSOCIATED	NABA_MATRISOME_ASSOCIATED	NABA_MATRISOME_ASSOCIATED	114	0.490824	1.1033	0.279635	0.863819	0.825232	210	tags=14%, list=10%, signal=13%	CCL5/S100A10/S100A4/LGALS3/ANXA1/S100A11/AREG/ANXA2/S100A6/LGALS1/CSTB/ANXA5/CTSB/PIK3IP1/TIMP1/OSM
REACTOME_INTRACELLULAR_SIGNALING_BY_SECOND_MESSENGERS	REACTOME_INTRACELLULAR_SIGNALING_BY_SECOND_MESSENGERS	REACTOME_INTRACELLULAR_SIGNALING_BY_SECOND_MESSENGERS	35	0.548943	1.13907	0.283599	0.863819	0.825232	211	tags=23%, list=11%, signal=21%	CDKN1A/AREG/EGR1/IRS2/NR4A1/PIK3R1/CD28/JUN
REACTOME_ER_TO_GOLGI_ANTEROGRADE_TRANSPORT	REACTOME_ER_TO_GOLGI_ANTEROGRADE_TRANSPORT	REACTOME_ER_TO_GOLGI_ANTEROGRADE_TRANSPORT	21	0.594138	1.15633	0.286564	0.863819	0.825232	408	tags=48%, list=20%, signal=38%	AREG/TUBB4B/TUBA4A/TUBB2A/TUBA1C/DYNLL1/CTSZ/TRAPPC5/ANKRD28/F5
REACTOME_TRANSPORT_TO_THE_GOLGI_AND_SUBSEQUENT_MODIFICATION	REACTOME_TRANSPORT_TO_THE_GOLGI_AND_SUBSEQUENT_MODIFICATION	REACTOME_TRANSPORT_TO_THE_GOLGI_AND_SUBSEQUENT_MODIFICATION	21	0.594138	1.15633	0.286564	0.863819	0.825232	408	tags=48%, list=20%, signal=38%	AREG/TUBB4B/TUBA4A/TUBB2A/TUBA1C/DYNLL1/CTSZ/TRAPPC5/ANKRD28/F5
KEGG_INTESTINAL_IMMUNE_NETWORK_FOR_IGA_PRODUCTION	KEGG_INTESTINAL_IMMUNE_NETWORK_FOR_IGA_PRODUCTION	KEGG_INTESTINAL_IMMUNE_NETWORK_FOR_IGA_PRODUCTION	27	0.571337	1.15003	0.286713	0.863819	0.825232	329	tags=26%, list=16%, signal=22%	CCR10/ITGA4/HLA-DQB1/HLA-DPA1/CD28/CXCR4/CD40LG
REACTOME_APOPTOSIS	REACTOME_APOPTOSIS	REACTOME_APOPTOSIS	25	0.577719	1.14467	0.28673	0.863819	0.825232	186	tags=24%, list=9%, signal=22%	LMNA/BCL2/PMAIP1/VIM/DYNLL1/TRADD
WP_CALCIUM_REGULATION_IN_CARDIAC_CELLS	WP_CALCIUM_REGULATION_IN_CARDIAC_CELLS	WP_CALCIUM_REGULATION_IN_CARDIAC_CELLS	30	0.56263	1.14399	0.29229	0.865513	0.82685	448	tags=43%, list=22%, signal=34%	RGS1/RGS16/RGS19/GNG2/RGS2/CALR/PRKCD/ATP1B1/ARRB2/RGS10/ARRB1/GNAI2/ATP2B1
REACTOME_MAPK_FAMILY_SIGNALING_CASCADES	REACTOME_MAPK_FAMILY_SIGNALING_CASCADES	REACTOME_MAPK_FAMILY_SIGNALING_CASCADES	50	0.524633	1.11671	0.294565	0.865513	0.82685	213	tags=22%, list=11%, signal=20%	DUSP2/AREG/IRS2/DUSP4/DUSP5/DUSP1/PIK3R1/DNAJB1/VCL/JUN/CDC42EP3
REACTOME_G_ALPHA_S_SIGNALLING_EVENTS	REACTOME_G_ALPHA_S_SIGNALLING_EVENTS	REACTOME_G_ALPHA_S_SIGNALLING_EVENTS	26	0.572694	1.1399	0.302709	0.878595	0.839347	485	tags=38%, list=24%, signal=30%	PTGER4/PTGER2/PDE3B/GNG2/ARRB2/PDE4D/ARRB1/GNAI2/GPR25/PDE4A
REACTOME_CLASS_I_MHC_MEDIATED_ANTIGEN_PROCESSING_PRESENTATION	REACTOME_CLASS_I_MHC_MEDIATED_ANTIGEN_PROCESSING_PRESENTATION	REACTOME_CLASS_I_MHC_MEDIATED_ANTIGEN_PROCESSING_PRESENTATION	33	-0.377181	-1.07261	0.3125	0.887031	0.847407	239	tags=33%, list=12%, signal=30%	MKRN1/NCF1/LY96/HSPA5/UBE2J1/UBB/MYD88/S100A8/UBE2R2/S100A9/CTSS
WP_ENDODERM_DIFFERENTIATION	WP_ENDODERM_DIFFERENTIATION	WP_ENDODERM_DIFFERENTIATION	20	0.580189	1.1206	0.323353	0.887031	0.847407	120	tags=15%, list=6%, signal=14%	DUSP2/DUSP4/DUSP5
NABA_MATRISOME	NABA_MATRISOME	NABA_MATRISOME	139	0.470472	1.06687	0.323944	0.887031	0.847407	217	tags=13%, list=11%, signal=12%	CCL5/S100A10/S100A4/LGALS3/ANXA1/S100A11/AREG/ANXA2/S100A6/LGALS1/CSTB/ANXA5/CTSB/PIK3IP1/TIMP1/SPOCK2/OSM/IGFBP3
REACTOME_PROGRAMMED_CELL_DEATH	REACTOME_PROGRAMMED_CELL_DEATH	REACTOME_PROGRAMMED_CELL_DEATH	33	0.539315	1.10769	0.326087	0.887031	0.847407	186	tags=21%, list=9%, signal=20%	LMNA/BCL2/PMAIP1/VIM/DYNLL1/PELI1/TRADD
WP_PI3KAKT_SIGNALING_PATHWAY	WP_PI3KAKT_SIGNALING_PATHWAY	WP_PI3KAKT_SIGNALING_PATHWAY	54	0.509189	1.09457	0.330835	0.887031	0.847407	381	tags=24%, list=19%, signal=20%	CDKN1A/DDIT4/SGK1/BCL2/ITGA4/PIK3R1/GNG2/OSM/IL7R/ITGB1/COL6A2/IL4R/MYC
WP_OVERVIEW_OF_PROINFLAMMATORY_AND_PROFIBROTIC_MEDIATORS	WP_OVERVIEW_OF_PROINFLAMMATORY_AND_PROFIBROTIC_MEDIATORS	WP_OVERVIEW_OF_PROINFLAMMATORY_AND_PROFIBROTIC_MEDIATORS	28	0.551011	1.11627	0.332168	0.887031	0.847407	33	tags=7%, list=2%, signal=7%	CCL5/AREG
WP_MALIGNANT_PLEURAL_MESOTHELIOMA	WP_MALIGNANT_PLEURAL_MESOTHELIOMA	WP_MALIGNANT_PLEURAL_MESOTHELIOMA	54	0.508312	1.09268	0.337259	0.887031	0.847407	76	tags=11%, list=4%, signal=11%	CCL5/CDKN1A/AREG/ATF3/BCL2/ITGA4
REACTOME_CDC42_GTPASE_CYCLE	REACTOME_CDC42_GTPASE_CYCLE	REACTOME_CDC42_GTPASE_CYCLE	22	0.565679	1.11043	0.341608	0.887031	0.847407	364	tags=23%, list=18%, signal=19%	PIK3R1/MYO9B/CDC42EP3/TAGAP/TFRC
KEGG_GRAFT_VERSUS_HOST_DISEASE	KEGG_GRAFT_VERSUS_HOST_DISEASE	KEGG_GRAFT_VERSUS_HOST_DISEASE	27	-0.390605	-1.03667	0.347222	0.887031	0.847407	200	tags=26%, list=10%, signal=24%	HLA-DRA/HLA-DRB1/HLA-DMA/KLRD1/HLA-DRB5/GZMB/TNF
KEGG_LYSOSOME	KEGG_LYSOSOME	KEGG_LYSOSOME	34	-0.364504	-1.04561	0.351145	0.887031	0.847407	234	tags=29%, list=12%, signal=26%	PPT1/IGF2R/AP1S2/GNPTAB/ATP6V0B/CTSC/CTSH/CD63/CTSS/CTSW
REACTOME_CYTOKINE_SIGNALING_IN_IMMUNE_SYSTEM	REACTOME_CYTOKINE_SIGNALING_IN_IMMUNE_SYSTEM	REACTOME_CYTOKINE_SIGNALING_IN_IMMUNE_SYSTEM	197	0.459232	1.04735	0.357357	0.887031	0.847407	391	tags=26%, list=20%, signal=24%	CCL5/CDKN1A/ANXA1/ANXA2/EGR1/TNFRSF4/IRS2/PTPN6/BCL2/PIM1/SOCS1/HLA-DQB1/DUSP4/HLA-DPA1/SOD2/VIM/SAMHD1/PIK3R1/CISH/PELI1/TIMP1/OSM/JUN/UBE2D1/MX1/IL7R/JUNB/CD27/MX2/IFITM2/ITGB1/STXBP2/NFKBIA/GATA3/IRF1/GRAP2/MT2A/HIF1A/FOS/CD40LG/SOCS2/PLCG1/PRKCD/GBP1/LTA/CD4/SLA2/MAP3K3/IL4R/MYC/CD70/LTB
WP_COMPLEMENT_SYSTEM_IN_NEURONAL_DEVELOPMENT_AND_PLASTICITY	WP_COMPLEMENT_SYSTEM_IN_NEURONAL_DEVELOPMENT_AND_PLASTICITY	WP_COMPLEMENT_SYSTEM_IN_NEURONAL_DEVELOPMENT_AND_PLASTICITY	24	-0.38432	-1.02032	0.357576	0.887031	0.847407	290	tags=25%, list=14%, signal=22%	CR1/ITGAM/CX3CR1/C3AR1/BID/PLSCR1
REACTOME_TRANSCRIPTIONAL_REGULATION_BY_RUNX1	REACTOME_TRANSCRIPTIONAL_REGULATION_BY_RUNX1	REACTOME_TRANSCRIPTIONAL_REGULATION_BY_RUNX1	28	0.544024	1.10212	0.357809	0.887031	0.847407	277	tags=18%, list=14%, signal=16%	LGALS3/NR4A3/RUNX2/CTLA4/GATA3
REACTOME_TCR_SIGNALING	REACTOME_TCR_SIGNALING	REACTOME_TCR_SIGNALING	30	0.53512	1.08805	0.362486	0.887031	0.847407	359	tags=43%, list=18%, signal=36%	TRBV7-9/TRAV29DV5/HLA-DQB1/HLA-DPA1/PIK3R1/TRBV12-3/UBE2D1/VASP/NFKBIA/GRAP2/PAG1/PLCG1/CD4
WP_NRF2_PATHWAY	WP_NRF2_PATHWAY	WP_NRF2_PATHWAY	22	0.556853	1.0931	0.365248	0.887031	0.847407	261	tags=27%, list=13%, signal=24%	EGR1/TXN/GSTM2/DNAJB1/FTL/FTH1
WP_PROLACTIN_SIGNALING_PATHWAY	WP_PROLACTIN_SIGNALING_PATHWAY	WP_PROLACTIN_SIGNALING_PATHWAY	22	0.556965	1.09332	0.365248	0.887031	0.847407	419	tags=59%, list=21%, signal=47%	IRS2/PTPN6/SOCS1/PIK3R1/CISH/JUN/ITGB1/NFKBIA/IRF1/FOS/SOCS2/MYC/SOCS3
REACTOME_ADORA2B_MEDIATED_ANTI_INFLAMMATORY_CYTOKINES_PRODUCTION	REACTOME_ADORA2B_MEDIATED_ANTI_INFLAMMATORY_CYTOKINES_PRODUCTION	REACTOME_ADORA2B_MEDIATED_ANTI_INFLAMMATORY_CYTOKINES_PRODUCTION	21	0.55785	1.08571	0.375743	0.903302	0.862951	184	tags=14%, list=9%, signal=13%	PTGER4/PTGER2/GNG2
PID_NFAT_TFPATHWAY	PID_NFAT_TFPATHWAY	PID_NFAT_TFPATHWAY	21	0.552762	1.07581	0.384067	0.913347	0.872547	329	tags=33%, list=16%, signal=28%	EGR1/CTLA4/JUN/JUNB/GATA3/FOS/CD40LG
REACTOME_SCAVENGING_OF_HEME_FROM_PLASMA	REACTOME_SCAVENGING_OF_HEME_FROM_PLASMA	REACTOME_SCAVENGING_OF_HEME_FROM_PLASMA	31	-0.363406	-1.01062	0.387597	0.913347	0.872547	563	tags=39%, list=28%, signal=28%	IGHV4-34/IGLV1-44/IGHA1/IGKV1-5/IGKV3-15/IGKV3-20/JCHAIN/IGLV2-14/IGLC2/IGKV4-1/IGHV3-7/HBB
REACTOME_PD_1_SIGNALING	REACTOME_PD_1_SIGNALING	REACTOME_PD_1_SIGNALING	20	0.552419	1.06696	0.401198	0.927029	0.885618	189	tags=30%, list=9%, signal=27%	TRBV7-9/TRAV29DV5/PTPN6/HLA-DQB1/HLA-DPA1/TRBV12-3
KEGG_LEUKOCYTE_TRANSENDOTHELIAL_MIGRATION	KEGG_LEUKOCYTE_TRANSENDOTHELIAL_MIGRATION	KEGG_LEUKOCYTE_TRANSENDOTHELIAL_MIGRATION	33	0.515369	1.05851	0.402746	0.927029	0.885618	416	tags=48%, list=21%, signal=39%	ITGA4/PIK3R1/VCL/ACTN1/CYBA/NCF4/CXCR4/VASP/ITGB1/ACTN4/ITGAL/RHOH/PLCG1/TXK/EZR/GNAI2
REACTOME_METABOLISM_OF_AMINO_ACIDS_AND_DERIVATIVES	REACTOME_METABOLISM_OF_AMINO_ACIDS_AND_DERIVATIVES	REACTOME_METABOLISM_OF_AMINO_ACIDS_AND_DERIVATIVES	21	0.545423	1.06152	0.406659	0.927029	0.885618	103	tags=14%, list=5%, signal=14%	SAT1/ODC1/OAZ1
PID_BCR_5PATHWAY	PID_BCR_5PATHWAY	PID_BCR_5PATHWAY	22	0.539547	1.05913	0.408983	0.927029	0.885618	327	tags=27%, list=16%, signal=23%	PTPN6/PIK3R1/JUN/NFKBIA/PAG1/FOS
REACTOME_SIGNALING_BY_WNT	REACTOME_SIGNALING_BY_WNT	REACTOME_SIGNALING_BY_WNT	27	-0.377766	-1.0026	0.416667	0.935005	0.893238	119	tags=19%, list=6%, signal=18%	TLE1/GNG5/UBB/RAC1/RUNX3
WP_PROSTAGLANDIN_SIGNALING	WP_PROSTAGLANDIN_SIGNALING	WP_PROSTAGLANDIN_SIGNALING	20	0.54137	1.04562	0.420359	0.935005	0.893238	177	tags=20%, list=9%, signal=18%	AREG/PTGER4/PTGER2/CD28
WP_SARSCOV2_INNATE_IMMUNITY_EVASION_AND_CELLSPECIFIC_IMMUNE_RESPONSE	WP_SARSCOV2_INNATE_IMMUNITY_EVASION_AND_CELLSPECIFIC_IMMUNE_RESPONSE	WP_SARSCOV2_INNATE_IMMUNITY_EVASION_AND_CELLSPECIFIC_IMMUNE_RESPONSE	25	-0.376514	-0.999436	0.43038	0.948429	0.906063	82	tags=20%, list=4%, signal=19%	CCL4/LAG3/TNF/BSG/STAT1
PID_PDGFRB_PATHWAY	PID_PDGFRB_PATHWAY	PID_PDGFRB_PATHWAY	30	-0.360031	-0.982569	0.43609	0.949904	0.907471	91	tags=17%, list=5%, signal=16%	PPP2R2B/YWHAH/RAC1/RAP1B/STAT1
REACTOME_COSTIMULATION_BY_THE_CD28_FAMILY	REACTOME_COSTIMULATION_BY_THE_CD28_FAMILY	REACTOME_COSTIMULATION_BY_THE_CD28_FAMILY	31	0.508362	1.03857	0.442153	0.949904	0.907471	204	tags=29%, list=10%, signal=26%	TRBV7-9/TRAV29DV5/PTPN6/HLA-DQB1/HLA-DPA1/PIK3R1/CD28/TRBV12-3/CTLA4
REACTOME_MUSCLE_CONTRACTION	REACTOME_MUSCLE_CONTRACTION	REACTOME_MUSCLE_CONTRACTION	36	0.493603	1.02836	0.454545	0.949904	0.907471	198	tags=14%, list=10%, signal=13%	ANXA1/ANXA2/VIM/FXYD7/VCL
WP_MICROGLIA_PATHOGEN_PHAGOCYTOSIS_PATHWAY	WP_MICROGLIA_PATHOGEN_PHAGOCYTOSIS_PATHWAY	WP_MICROGLIA_PATHOGEN_PHAGOCYTOSIS_PATHWAY	21	0.522851	1.01759	0.462545	0.949904	0.907471	230	tags=19%, list=12%, signal=17%	PTPN6/PIK3R1/CYBA/NCF4
REACTOME_CD22_MEDIATED_BCR_REGULATION	REACTOME_CD22_MEDIATED_BCR_REGULATION	REACTOME_CD22_MEDIATED_BCR_REGULATION	30	0.504261	1.02531	0.462601	0.949904	0.907471	59	tags=3%, list=3%, signal=3%	PTPN6
REACTOME_REGULATION_OF_INSULIN_LIKE_GROWTH_FACTOR_IGF_TRANSPORT_AND_UPTAKE_BY_INSULIN_LIKE_GROWTH_FACTOR_BINDING_PROTEINS_IGFBPS	REACTOME_REGULATION_OF_INSULIN_LIKE_GROWTH_FACTOR_IGF_TRANSPORT_AND_UPTAKE_BY_INSULIN_LIKE_GROWTH_FACTOR_BINDING_PROTEINS_IGFBPS	REACTOME_REGULATION_OF_INSULIN_LIKE_GROWTH_FACTOR_IGF_TRANSPORT_AND_UPTAKE_BY_INSULIN_LIKE_GROWTH_FACTOR_BINDING_PROTEINS_IGFBPS	20	0.525062	1.01412	0.464671	0.949904	0.907471	225	tags=20%, list=11%, signal=18%	LGALS1/TIMP1/IGFBP3/CKAP4
REACTOME_FACTORS_INVOLVED_IN_MEGAKARYOCYTE_DEVELOPMENT_AND_PLATELET_PRODUCTION	REACTOME_FACTORS_INVOLVED_IN_MEGAKARYOCYTE_DEVELOPMENT_AND_PLATELET_PRODUCTION	REACTOME_FACTORS_INVOLVED_IN_MEGAKARYOCYTE_DEVELOPMENT_AND_PLATELET_PRODUCTION	28	0.505837	1.02475	0.468531	0.949904	0.907471	279	tags=25%, list=14%, signal=22%	TUBB4B/TUBA4A/TUBB2A/TUBA1C/HBG2/GATA3/IRF1
REACTOME_INTERLEUKIN_10_SIGNALING	REACTOME_INTERLEUKIN_10_SIGNALING	REACTOME_INTERLEUKIN_10_SIGNALING	24	0.511354	1.00726	0.491039	0.949904	0.907471	197	tags=8%, list=10%, signal=8%	CCL5/TIMP1
PID_IL6_7_PATHWAY	PID_IL6_7_PATHWAY	PID_IL6_7_PATHWAY	22	0.508199	0.997594	0.491726	0.949904	0.907471	419	tags=50%, list=21%, signal=40%	CEBPB/PIK3R1/TIMP1/JUN/JUNB/IRF1/FOS/PRKCD/MYC/PTPRE/SOCS3
KEGG_ENDOCYTOSIS	KEGG_ENDOCYTOSIS	KEGG_ENDOCYTOSIS	28	0.498469	1.00983	0.493007	0.949904	0.907471	406	tags=25%, list=20%, signal=20%	STAM/CHMP1B/CXCR4/AP2S1/TFRC/ARRB2/ARRB1
REACTOME_RAC1_GTPASE_CYCLE	REACTOME_RAC1_GTPASE_CYCLE	REACTOME_RAC1_GTPASE_CYCLE	28	0.497862	1.0086	0.495338	0.949904	0.907471	364	tags=29%, list=18%, signal=24%	PIK3R1/SLC1A5/MYO9B/CYBA/NCF4/ITGB1/TAGAP/TFRC
REACTOME_DISEASES_OF_METABOLISM	REACTOME_DISEASES_OF_METABOLISM	REACTOME_DISEASES_OF_METABOLISM	21	-0.376958	-0.938587	0.503106	0.949904	0.907471	112	tags=29%, list=6%, signal=27%	VCAN/CTSA/CYP4F22/UBB/TALDO1/TBXAS1
REACTOME_RHO_GTPASES_ACTIVATE_FORMINS	REACTOME_RHO_GTPASES_ACTIVATE_FORMINS	REACTOME_RHO_GTPASES_ACTIVATE_FORMINS	24	0.504995	0.994732	0.504182	0.949904	0.907471	286	tags=29%, list=14%, signal=25%	TUBB4B/TUBA4A/TUBB2A/TUBA1C/DYNLL1/ITGB1/RHOC
WP_SUDDEN_INFANT_DEATH_SYNDROME_SIDS_SUSCEPTIBILITY_PATHWAYS	WP_SUDDEN_INFANT_DEATH_SYNDROME_SIDS_SUSCEPTIBILITY_PATHWAYS	WP_SUDDEN_INFANT_DEATH_SYNDROME_SIDS_SUSCEPTIBILITY_PATHWAYS	30	0.492402	1.00119	0.505178	0.949904	0.907471	319	tags=27%, list=16%, signal=23%	EGR1/CEBPB/BHLHE40/GAPDH/CREM/JUN/GATA3/HIF1A
REACTOME_TRANSPORT_OF_SMALL_MOLECULES	REACTOME_TRANSPORT_OF_SMALL_MOLECULES	REACTOME_TRANSPORT_OF_SMALL_MOLECULES	67	0.457481	0.996252	0.512144	0.949904	0.907471	276	tags=19%, list=14%, signal=17%	AQP3/TCIRG1/SGK1/SLC40A1/LSR/NPC2/FXYD7/SLC1A5/GNG2/FTL/ATP6V0C/FTH1/AP2S1
REACTOME_DEVELOPMENTAL_BIOLOGY	REACTOME_DEVELOPMENTAL_BIOLOGY	REACTOME_DEVELOPMENTAL_BIOLOGY	113	0.441327	0.992473	0.514691	0.949904	0.907471	452	tags=28%, list=23%, signal=23%	CDKN1A/IRS2/TUBB4B/TUBA4A/CEBPB/TUBB2A/EPHA4/TUBA1C/PIK3R1/MYO9B/JUN/CXCR4/KLF4/VASP/ITGB1/PERP/AP2S1/RHOC/MAML2/MYL6/COL6A2/PLCG1/EPHB6/EZR/MYC/ADAM23/SDCBP/PTGDS/NELL2/FOXO3/GSPT1/RRAS
REACTOME_GENERATION_OF_SECOND_MESSENGER_MOLECULES	REACTOME_GENERATION_OF_SECOND_MESSENGER_MOLECULES	REACTOME_GENERATION_OF_SECOND_MESSENGER_MOLECULES	24	0.501909	0.988654	0.517324	0.949904	0.907471	359	tags=38%, list=18%, signal=31%	TRBV7-9/TRAV29DV5/HLA-DQB1/HLA-DPA1/TRBV12-3/VASP/GRAP2/PLCG1/CD4
KEGG_LEISHMANIA_INFECTION	KEGG_LEISHMANIA_INFECTION	KEGG_LEISHMANIA_INFECTION	40	0.467023	0.982863	0.526846	0.949904	0.907471	260	tags=25%, list=13%, signal=22%	PTPN6/ITGA4/HLA-DQB1/HLA-DPA1/CYBA/JUN/NCF4/MARCKSL1/ITGB1/NFKBIA
WP_MAPK_SIGNALING_PATHWAY	WP_MAPK_SIGNALING_PATHWAY	WP_MAPK_SIGNALING_PATHWAY	40	0.465757	0.980198	0.527964	0.949904	0.907471	406	tags=30%, list=20%, signal=24%	DUSP2/NR4A1/DUSP4/DUSP1/JUN/GADD45A/MAX/FOS/PRKCD/ARRB2/MYC/ARRB1
PID_IL12_2PATHWAY	PID_IL12_2PATHWAY	PID_IL12_2PATHWAY	30	-0.341022	-0.930689	0.533835	0.949904	0.907471	144	tags=27%, list=7%, signal=25%	CD3D/CD3G/CCL4/GZMA/CD8A/GZMB/CD3E/STAT1
KEGG_PATHOGENIC_ESCHERICHIA_COLI_INFECTION	KEGG_PATHOGENIC_ESCHERICHIA_COLI_INFECTION	KEGG_PATHOGENIC_ESCHERICHIA_COLI_INFECTION	20	0.501231	0.968095	0.535329	0.949904	0.907471	255	tags=25%, list=13%, signal=22%	TUBB4B/TUBA4A/TUBB2A/TUBA1C/ITGB1
WP_PATHOGENIC_ESCHERICHIA_COLI_INFECTION	WP_PATHOGENIC_ESCHERICHIA_COLI_INFECTION	WP_PATHOGENIC_ESCHERICHIA_COLI_INFECTION	20	0.501231	0.968095	0.535329	0.949904	0.907471	255	tags=25%, list=13%, signal=22%	TUBB4B/TUBA4A/TUBB2A/TUBA1C/ITGB1
REACTOME_DISEASES_OF_SIGNAL_TRANSDUCTION_BY_GROWTH_FACTOR_RECEPTORS_AND_SECOND_MESSENGERS	REACTOME_DISEASES_OF_SIGNAL_TRANSDUCTION_BY_GROWTH_FACTOR_RECEPTORS_AND_SECOND_MESSENGERS	REACTOME_DISEASES_OF_SIGNAL_TRANSDUCTION_BY_GROWTH_FACTOR_RECEPTORS_AND_SECOND_MESSENGERS	66	0.452431	0.984779	0.536508	0.949904	0.907471	226	tags=18%, list=11%, signal=17%	LMNA/CDKN1A/AREG/IRS2/CEBPB/PIM1/NR4A1/PIK3R1/CD28/AGTRAP/VCL/JUNB
WP_B_CELL_RECEPTOR_SIGNALING_PATHWAY	WP_B_CELL_RECEPTOR_SIGNALING_PATHWAY	WP_B_CELL_RECEPTOR_SIGNALING_PATHWAY	31	0.479156	0.978903	0.538373	0.949904	0.907471	381	tags=29%, list=19%, signal=24%	PTPN6/PIK3R1/JUN/NFKBIA/KLF11/MAX/PLCG1/PRKCD/MYC
REACTOME_NEURONAL_SYSTEM	REACTOME_NEURONAL_SYSTEM	REACTOME_NEURONAL_SYSTEM	40	0.463353	0.975139	0.53915	0.949904	0.907471	535	tags=35%, list=27%, signal=26%	TUBB4B/TUBA4A/TUBB2A/TUBA1C/GNG2/AP2S1/GLUL/NAAA/GNAI2/NEFL/PLCB1/PPM1F/NRGN/EPB41L2
WP_TCELL_RECEPTOR_TCR_SIGNALING_PATHWAY	WP_TCELL_RECEPTOR_TCR_SIGNALING_PATHWAY	WP_TCELL_RECEPTOR_TCR_SIGNALING_PATHWAY	28	0.481349	0.975144	0.543124	0.949904	0.907471	359	tags=43%, list=18%, signal=36%	VIM/PIK3R1/CD83/CD28/JUN/NFKBIA/GATA3/GRAP2/FOS/PLCG1/PRKCD/CD4
KEGG_ANTIGEN_PROCESSING_AND_PRESENTATION	KEGG_ANTIGEN_PROCESSING_AND_PRESENTATION	KEGG_ANTIGEN_PROCESSING_AND_PRESENTATION	37	-0.326963	-0.950397	0.544715	0.949904	0.907471	200	tags=27%, list=10%, signal=25%	HLA-DRA/KLRC4/HLA-DRB1/HSPA5/HLA-DMA/IFI30/KLRD1/HLA-DRB5/CD8A/CTSS
REACTOME_CARGO_RECOGNITION_FOR_CLATHRIN_MEDIATED_ENDOCYTOSIS	REACTOME_CARGO_RECOGNITION_FOR_CLATHRIN_MEDIATED_ENDOCYTOSIS	REACTOME_CARGO_RECOGNITION_FOR_CLATHRIN_MEDIATED_ENDOCYTOSIS	20	0.498076	0.962001	0.547305	0.949904	0.907471	406	tags=40%, list=20%, signal=32%	AREG/STAM/IL7R/AP2S1/CD4/TFRC/ARRB2/ARRB1
REACTOME_CELLULAR_RESPONSE_TO_CHEMICAL_STRESS	REACTOME_CELLULAR_RESPONSE_TO_CHEMICAL_STRESS	REACTOME_CELLULAR_RESPONSE_TO_CHEMICAL_STRESS	22	0.487074	0.956128	0.554374	0.949904	0.907471	230	tags=27%, list=12%, signal=24%	TXN/SOD2/BLVRA/CYBA/CAT/NCF4
REACTOME_TRANSMISSION_ACROSS_CHEMICAL_SYNAPSES	REACTOME_TRANSMISSION_ACROSS_CHEMICAL_SYNAPSES	REACTOME_TRANSMISSION_ACROSS_CHEMICAL_SYNAPSES	34	0.469183	0.966323	0.554535	0.949904	0.907471	529	tags=38%, list=26%, signal=29%	TUBB4B/TUBA4A/TUBB2A/TUBA1C/GNG2/AP2S1/GLUL/NAAA/GNAI2/NEFL/PLCB1/PPM1F/NRGN
REACTOME_NEUROTRANSMITTER_RECEPTORS_AND_POSTSYNAPTIC_SIGNAL_TRANSMISSION	REACTOME_NEUROTRANSMITTER_RECEPTORS_AND_POSTSYNAPTIC_SIGNAL_TRANSMISSION	REACTOME_NEUROTRANSMITTER_RECEPTORS_AND_POSTSYNAPTIC_SIGNAL_TRANSMISSION	28	0.471748	0.955694	0.567599	0.949904	0.907471	276	tags=21%, list=14%, signal=19%	TUBB4B/TUBA4A/TUBB2A/TUBA1C/GNG2/AP2S1
WP_TYROBP_CAUSAL_NETWORK_IN_MICROGLIA	WP_TYROBP_CAUSAL_NETWORK_IN_MICROGLIA	WP_TYROBP_CAUSAL_NETWORK_IN_MICROGLIA	34	0.464648	0.956982	0.56946	0.949904	0.907471	208	tags=15%, list=10%, signal=13%	RGS1/TCIRG1/NPC2/SLC1A5/ZFP36L2
KEGG_CYTOKINE_CYTOKINE_RECEPTOR_INTERACTION	KEGG_CYTOKINE_CYTOKINE_RECEPTOR_INTERACTION	KEGG_CYTOKINE_CYTOKINE_RECEPTOR_INTERACTION	83	0.441604	0.972461	0.573361	0.949904	0.907471	429	tags=20%, list=21%, signal=17%	CCL5/CCR10/TNFRSF4/CCR7/CCR4/OSM/IL7R/CCR6/CXCR4/CD27/CD40LG/LTA/IL4R/CD70/LTB/IFNGR1/PPBP
REACTOME_NEGATIVE_REGULATION_OF_THE_PI3K_AKT_NETWORK	REACTOME_NEGATIVE_REGULATION_OF_THE_PI3K_AKT_NETWORK	REACTOME_NEGATIVE_REGULATION_OF_THE_PI3K_AKT_NETWORK	21	0.489251	0.952199	0.575505	0.949904	0.907471	177	tags=19%, list=9%, signal=18%	AREG/IRS2/PIK3R1/CD28
WP_TCELL_ANTIGEN_RECEPTOR_TCR_PATHWAY_DURING_STAPHYLOCOCCUS_AUREUS_INFECTION	WP_TCELL_ANTIGEN_RECEPTOR_TCR_PATHWAY_DURING_STAPHYLOCOCCUS_AUREUS_INFECTION	WP_TCELL_ANTIGEN_RECEPTOR_TCR_PATHWAY_DURING_STAPHYLOCOCCUS_AUREUS_INFECTION	22	0.47917	0.940611	0.58156	0.949904	0.907471	359	tags=45%, list=18%, signal=38%	PTPN6/CD28/CTLA4/JUN/NFKBIA/GRAP2/FOS/CD40LG/PLCG1/CD4
WP_BURN_WOUND_HEALING	WP_BURN_WOUND_HEALING	WP_BURN_WOUND_HEALING	36	0.457233	0.952585	0.581818	0.949904	0.907471	269	tags=28%, list=13%, signal=24%	S100A11/S100A6/BCL2/VIM/TIMP1/TNFAIP3/CXCR4/KLF4/NFKBIA/NFKBIZ
REACTOME_MYD88_INDEPENDENT_TLR4_CASCADE	REACTOME_MYD88_INDEPENDENT_TLR4_CASCADE	REACTOME_MYD88_INDEPENDENT_TLR4_CASCADE	20	0.480063	0.927211	0.589222	0.949904	0.907471	327	tags=25%, list=16%, signal=21%	DUSP4/JUN/UBE2D1/NFKBIA/FOS
KEGG_B_CELL_RECEPTOR_SIGNALING_PATHWAY	KEGG_B_CELL_RECEPTOR_SIGNALING_PATHWAY	KEGG_B_CELL_RECEPTOR_SIGNALING_PATHWAY	24	0.474598	0.934857	0.592593	0.949904	0.907471	327	tags=21%, list=16%, signal=18%	PTPN6/PIK3R1/JUN/NFKBIA/FOS
REACTOME_ANTIGEN_ACTIVATES_B_CELL_RECEPTOR_BCR_LEADING_TO_GENERATION_OF_SECOND_MESSENGERS	REACTOME_ANTIGEN_ACTIVATES_B_CELL_RECEPTOR_BCR_LEADING_TO_GENERATION_OF_SECOND_MESSENGERS	REACTOME_ANTIGEN_ACTIVATES_B_CELL_RECEPTOR_BCR_LEADING_TO_GENERATION_OF_SECOND_MESSENGERS	40	0.45157	0.950341	0.59396	0.949904	0.907471	159	tags=5%, list=8%, signal=5%	PTPN6/PIK3R1
WP_TCELL_ACTIVATION_SARSCOV2	WP_TCELL_ACTIVATION_SARSCOV2	WP_TCELL_ACTIVATION_SARSCOV2	25	0.468416	0.928103	0.595972	0.949904	0.907471	359	tags=44%, list=18%, signal=37%	CDKN1A/PIK3R1/CD28/CTLA4/JUN/NFKBIA/GRAP2/FOS/PLCG1/LTA/CD4
KEGG_FOCAL_ADHESION	KEGG_FOCAL_ADHESION	KEGG_FOCAL_ADHESION	32	0.457125	0.935507	0.599542	0.949904	0.907471	333	tags=31%, list=17%, signal=26%	BCL2/ITGA4/PIK3R1/VCL/ACTN1/JUN/VASP/ITGB1/ACTN4/COL6A2
WP_SELENIUM_MICRONUTRIENT_NETWORK	WP_SELENIUM_MICRONUTRIENT_NETWORK	WP_SELENIUM_MICRONUTRIENT_NETWORK	20	0.473311	0.914169	0.602395	0.949904	0.907471	306	tags=20%, list=15%, signal=17%	TXN/SOD2/CAT/SELENOS
WP_CHEMOKINE_SIGNALING_PATHWAY	WP_CHEMOKINE_SIGNALING_PATHWAY	WP_CHEMOKINE_SIGNALING_PATHWAY	44	0.444352	0.941275	0.610132	0.949904	0.907471	446	tags=34%, list=22%, signal=27%	CCL5/CCR10/CCR7/PIK3R1/GNG2/CCR4/CCR6/CXCR4/NFKBIA/PRKCD/ARRB2/ARRB1/GNAI2/PPBP/FOXO3
WP_HEPATITIS_B_INFECTION	WP_HEPATITIS_B_INFECTION	WP_HEPATITIS_B_INFECTION	21	0.471356	0.91737	0.611177	0.949904	0.907471	381	tags=29%, list=19%, signal=23%	CDKN1A/BCL2/PIK3R1/JUN/FOS/MYC
WP_FOCAL_ADHESION	WP_FOCAL_ADHESION	WP_FOCAL_ADHESION	36	0.447689	0.932702	0.6125	0.949904	0.907471	351	tags=31%, list=18%, signal=26%	BCL2/ITGA4/PIK3R1/VCL/ACTN1/JUN/VASP/ITGB1/ACTN4/COL6A2/TXK
WP_BRAINDERIVED_NEUROTROPHIC_FACTOR_BDNF_SIGNALING_PATHWAY	WP_BRAINDERIVED_NEUROTROPHIC_FACTOR_BDNF_SIGNALING_PATHWAY	WP_BRAINDERIVED_NEUROTROPHIC_FACTOR_BDNF_SIGNALING_PATHWAY	28	0.448737	0.909078	0.629371	0.949904	0.907471	343	tags=29%, list=17%, signal=24%	EGR1/IRS2/PIK3R1/JUN/NFKBIA/FOS/PLCG1/PRKCD
KEGG_T_CELL_RECEPTOR_SIGNALING_PATHWAY	KEGG_T_CELL_RECEPTOR_SIGNALING_PATHWAY	KEGG_T_CELL_RECEPTOR_SIGNALING_PATHWAY	27	0.450296	0.906391	0.632867	0.949904	0.907471	359	tags=44%, list=18%, signal=37%	PTPN6/PIK3R1/CD28/CD8B/CTLA4/JUN/NFKBIA/GRAP2/FOS/CD40LG/PLCG1/CD4
KEGG_NEUROACTIVE_LIGAND_RECEPTOR_INTERACTION	KEGG_NEUROACTIVE_LIGAND_RECEPTOR_INTERACTION	KEGG_NEUROACTIVE_LIGAND_RECEPTOR_INTERACTION	28	0.445374	0.902265	0.635198	0.949904	0.907471	138	tags=7%, list=7%, signal=7%	PTGER4/PTGER2
WP_RAS_SIGNALING	WP_RAS_SIGNALING	WP_RAS_SIGNALING	23	-0.347981	-0.900331	0.639241	0.949904	0.907471	119	tags=13%, list=6%, signal=12%	GNG5/RAC1/RAP1B
KEGG_SYSTEMIC_LUPUS_ERYTHEMATOSUS	KEGG_SYSTEMIC_LUPUS_ERYTHEMATOSUS	KEGG_SYSTEMIC_LUPUS_ERYTHEMATOSUS	27	0.446399	0.898546	0.644522	0.949904	0.907471	329	tags=22%, list=16%, signal=19%	HLA-DQB1/HLA-DPA1/CD28/ACTN1/ACTN4/CD40LG
REACTOME_CELL_CELL_COMMUNICATION	REACTOME_CELL_CELL_COMMUNICATION	REACTOME_CELL_CELL_COMMUNICATION	28	0.441181	0.893769	0.646853	0.949904	0.907471	284	tags=29%, list=14%, signal=25%	PTPN6/PIK3R1/LIMS1/ACTN1/VASP/SIRPG/ITGB1/ACTN4
KEGG_NEUROTROPHIN_SIGNALING_PATHWAY	KEGG_NEUROTROPHIN_SIGNALING_PATHWAY	KEGG_NEUROTROPHIN_SIGNALING_PATHWAY	22	0.455179	0.893517	0.6513	0.949904	0.907471	369	tags=36%, list=18%, signal=30%	IRS2/BCL2/PIK3R1/JUN/NFKBIA/PLCG1/PRKCD/MAP3K3
PID_CXCR4_PATHWAY	PID_CXCR4_PATHWAY	PID_CXCR4_PATHWAY	31	0.440842	0.900628	0.652921	0.949904	0.907471	373	tags=35%, list=19%, signal=29%	RGS1/PTPN6/ITGA4/PIK3R1/GNG2/CXCR4/ITGB1/RHOC/PAG1/CD4/ARRB2
REACTOME_NERVOUS_SYSTEM_DEVELOPMENT	REACTOME_NERVOUS_SYSTEM_DEVELOPMENT	REACTOME_NERVOUS_SYSTEM_DEVELOPMENT	72	0.424795	0.929838	0.655136	0.949904	0.907471	452	tags=31%, list=23%, signal=25%	IRS2/TUBB4B/TUBA4A/TUBB2A/EPHA4/TUBA1C/PIK3R1/MYO9B/CXCR4/VASP/ITGB1/AP2S1/RHOC/MYL6/COL6A2/PLCG1/EPHB6/EZR/SDCBP/NELL2/GSPT1/RRAS
REACTOME_MHC_CLASS_II_ANTIGEN_PRESENTATION	REACTOME_MHC_CLASS_II_ANTIGEN_PRESENTATION	REACTOME_MHC_CLASS_II_ANTIGEN_PRESENTATION	37	0.431776	0.900944	0.664391	0.949904	0.907471	276	tags=27%, list=14%, signal=24%	TUBB4B/TUBA4A/TUBB2A/HLA-DQB1/HLA-DPA1/TUBA1C/CTSB/DYNLL1/CD74/AP2S1
KEGG_AUTOIMMUNE_THYROID_DISEASE	KEGG_AUTOIMMUNE_THYROID_DISEASE	KEGG_AUTOIMMUNE_THYROID_DISEASE	21	0.44827	0.872439	0.665874	0.949904	0.907471	329	tags=24%, list=16%, signal=20%	HLA-DQB1/HLA-DPA1/CD28/CTLA4/CD40LG
WP_EGFEGFR_SIGNALING_PATHWAY	WP_EGFEGFR_SIGNALING_PATHWAY	WP_EGFEGFR_SIGNALING_PATHWAY	25	0.443546	0.878826	0.665877	0.949904	0.907471	369	tags=36%, list=18%, signal=30%	FOSB/STAM/PIK3R1/JUN/AP2S1/FOS/PLCG1/PRKCD/MAP3K3
KEGG_NATURAL_KILLER_CELL_MEDIATED_CYTOTOXICITY	KEGG_NATURAL_KILLER_CELL_MEDIATED_CYTOTOXICITY	KEGG_NATURAL_KILLER_CELL_MEDIATED_CYTOTOXICITY	39	-0.301626	-0.887241	0.678261	0.949904	0.907471	106	tags=23%, list=5%, signal=22%	TYROBP/CD244/BID/FCGR3A/KLRD1/TNFSF10/GZMB/TNF/RAC1
KEGG_CHEMOKINE_SIGNALING_PATHWAY	KEGG_CHEMOKINE_SIGNALING_PATHWAY	KEGG_CHEMOKINE_SIGNALING_PATHWAY	54	0.42181	0.906736	0.679872	0.949904	0.907471	446	tags=28%, list=22%, signal=22%	CCL5/CCR10/CCR7/PIK3R1/GNG2/CCR4/CCR6/CXCR4/NFKBIA/PRKCD/ARRB2/ARRB1/GNAI2/PPBP/FOXO3
REACTOME_BIOLOGICAL_OXIDATIONS	REACTOME_BIOLOGICAL_OXIDATIONS	REACTOME_BIOLOGICAL_OXIDATIONS	21	-0.349999	-0.871461	0.68323	0.949904	0.907471	107	tags=24%, list=5%, signal=23%	CYP4F22/RXRA/TPST2/TBXAS1/GSTP1
REACTOME_INFECTIOUS_DISEASE	REACTOME_INFECTIOUS_DISEASE	REACTOME_INFECTIOUS_DISEASE	137	0.410775	0.930467	0.683468	0.949904	0.907471	276	tags=17%, list=14%, signal=16%	TXN/TUBB4B/TUBA4A/ITGA4/PTGER4/TUBB2A/STAM/PTGER2/TUBA1C/FXYD7/MYO9B/DYNLL1/CD28/GNG2/CD8B/CYBA/JUN/CALR/CXCR4/DPEP2/ITGB1/PLK2/AP2S1
REACTOME_ION_CHANNEL_TRANSPORT	REACTOME_ION_CHANNEL_TRANSPORT	REACTOME_ION_CHANNEL_TRANSPORT	23	0.43901	0.863724	0.684834	0.949904	0.907471	234	tags=17%, list=12%, signal=16%	TCIRG1/SGK1/FXYD7/ATP6V0C
WP_TNFALPHA_SIGNALING_PATHWAY	WP_TNFALPHA_SIGNALING_PATHWAY	WP_TNFALPHA_SIGNALING_PATHWAY	20	0.44617	0.861749	0.68503	0.949904	0.907471	369	tags=40%, list=18%, signal=33%	TXN/TRADD/CYBA/JUN/TNFAIP3/NFKBIA/GLUL/MAP3K3
KEGG_VIRAL_MYOCARDITIS	KEGG_VIRAL_MYOCARDITIS	KEGG_VIRAL_MYOCARDITIS	25	-0.330341	-0.876874	0.689873	0.949904	0.907471	238	tags=28%, list=12%, signal=25%	BID/HLA-DRA/HLA-DRB1/HLA-DMA/HLA-DRB5/RAC1/ACTG1
REACTOME_TOLL_LIKE_RECEPTOR_CASCADES	REACTOME_TOLL_LIKE_RECEPTOR_CASCADES	REACTOME_TOLL_LIKE_RECEPTOR_CASCADES	48	-0.292278	-0.893631	0.690476	0.949904	0.907471	216	tags=21%, list=11%, signal=19%	MAP3K1/LY96/BIRC3/UBB/MYD88/CNPY3/S100A8/UNC93B1/S100A9/CTSS
REACTOME_FC_EPSILON_RECEPTOR_FCERI_SIGNALING	REACTOME_FC_EPSILON_RECEPTOR_FCERI_SIGNALING	REACTOME_FC_EPSILON_RECEPTOR_FCERI_SIGNALING	45	0.415788	0.881591	0.69747	0.95401	0.911394	351	tags=18%, list=18%, signal=15%	PIK3R1/JUN/UBE2D1/NFKBIA/GRAP2/FOS/PLCG1/TXK
KEGG_REGULATION_OF_ACTIN_CYTOSKELETON	KEGG_REGULATION_OF_ACTIN_CYTOSKELETON	KEGG_REGULATION_OF_ACTIN_CYTOSKELETON	35	0.416006	0.86322	0.712984	0.960794	0.917875	287	tags=20%, list=14%, signal=17%	ITGA4/PIK3R1/VCL/ACTN1/ITGB1/ACTN4/ITGAL
KEGG_CELL_ADHESION_MOLECULES_CAMS	KEGG_CELL_ADHESION_MOLECULES_CAMS	KEGG_CELL_ADHESION_MOLECULES_CAMS	44	0.412138	0.873036	0.71696	0.960794	0.917875	359	tags=25%, list=18%, signal=21%	ITGA4/HLA-DQB1/HLA-DPA1/CD28/CD8B/CTLA4/ITGB1/ITGAL/CD6/CD40LG/CD4
PID_ERBB1_DOWNSTREAM_PATHWAY	PID_ERBB1_DOWNSTREAM_PATHWAY	PID_ERBB1_DOWNSTREAM_PATHWAY	20	0.436018	0.84214	0.718563	0.960794	0.917875	343	tags=35%, list=17%, signal=29%	EGR1/ZFP36/DUSP1/PIK3R1/JUN/FOS/PRKCD
WP_APOPTOSIS_MODULATION_AND_SIGNALING	WP_APOPTOSIS_MODULATION_AND_SIGNALING	WP_APOPTOSIS_MODULATION_AND_SIGNALING	24	0.425716	0.83857	0.725209	0.960794	0.917875	384	tags=29%, list=19%, signal=24%	BCL2/PMAIP1/TRADD/JUN/NFKBIA/FOS/NAIP
REACTOME_L1CAM_INTERACTIONS	REACTOME_L1CAM_INTERACTIONS	REACTOME_L1CAM_INTERACTIONS	29	0.41458	0.84028	0.728538	0.960794	0.917875	403	tags=28%, list=20%, signal=22%	TUBB4B/TUBA4A/TUBB2A/TUBA1C/ITGB1/AP2S1/EZR/SDCBP
REACTOME_TOLL_LIKE_RECEPTOR_9_TLR9_CASCADE	REACTOME_TOLL_LIKE_RECEPTOR_9_TLR9_CASCADE	REACTOME_TOLL_LIKE_RECEPTOR_9_TLR9_CASCADE	23	0.421146	0.828577	0.735782	0.960794	0.917875	327	tags=22%, list=16%, signal=18%	DUSP4/PELI1/JUN/NFKBIA/FOS
WP_MEASLES_VIRUS_INFECTION	WP_MEASLES_VIRUS_INFECTION	WP_MEASLES_VIRUS_INFECTION	32	0.410072	0.839213	0.73913	0.960794	0.917875	327	tags=28%, list=16%, signal=24%	BCL2/PIK3R1/CD28/TRADD/JUN/MX1/TNFAIP3/NFKBIA/FOS
WP_EBOLA_VIRUS_INFECTION_IN_HOST	WP_EBOLA_VIRUS_INFECTION_IN_HOST	WP_EBOLA_VIRUS_INFECTION_IN_HOST	40	0.401401	0.844759	0.739374	0.960794	0.917875	286	tags=25%, list=14%, signal=22%	ITGA4/HLA-DQB1/HLA-DPA1/NPC2/CTSB/PIK3R1/ACTN1/ITGB1/ACTN4/RHOC
REACTOME_SIGNALING_BY_RHO_GTPASES_MIRO_GTPASES_AND_RHOBTB3	REACTOME_SIGNALING_BY_RHO_GTPASES_MIRO_GTPASES_AND_RHOBTB3	REACTOME_SIGNALING_BY_RHO_GTPASES_MIRO_GTPASES_AND_RHOBTB3	99	0.398466	0.892174	0.739754	0.960794	0.917875	364	tags=23%, list=18%, signal=20%	TUBB4B/TUBA4A/UBXN11/TUBB2A/STAM/VIM/TUBA1C/PIK3R1/SLC1A5/MYO9B/DYNLL1/ACTN1/CYBA/CDC42EP3/CKAP4/NCF4/ITGB1/RHOC/RHOH/TAGAP/MYL6/PRKCD/TFRC
REACTOME_INTERFERON_ALPHA_BETA_SIGNALING	REACTOME_INTERFERON_ALPHA_BETA_SIGNALING	REACTOME_INTERFERON_ALPHA_BETA_SIGNALING	29	0.409352	0.829683	0.743619	0.960794	0.917875	279	tags=28%, list=14%, signal=24%	EGR1/PTPN6/SOCS1/SAMHD1/MX1/MX2/IFITM2/IRF1
REACTOME_FCGAMMA_RECEPTOR_FCGR_DEPENDENT_PHAGOCYTOSIS	REACTOME_FCGAMMA_RECEPTOR_FCGR_DEPENDENT_PHAGOCYTOSIS	REACTOME_FCGAMMA_RECEPTOR_FCGR_DEPENDENT_PHAGOCYTOSIS	49	-0.284864	-0.876702	0.746835	0.960794	0.917875	452	tags=31%, list=23%, signal=24%	IGKV3-20/ARPC5/IGHG2/SYK/FGR/LYN/IGLV2-14/IGLC2/IGKV4-1/IGHV3-7/FCGR3A/CYFIP1/CD3G/RAC1/ACTG1
KEGG_PATHWAYS_IN_CANCER	KEGG_PATHWAYS_IN_CANCER	KEGG_PATHWAYS_IN_CANCER	50	0.404032	0.860004	0.757609	0.963485	0.920446	381	tags=24%, list=19%, signal=20%	CDKN1A/BCL2/PIK3R1/JUN/ITGB1/NFKBIA/HIF1A/MAX/FOS/PLCG1/NCOA4/MYC
WP_REGULATION_OF_ACTIN_CYTOSKELETON	WP_REGULATION_OF_ACTIN_CYTOSKELETON	WP_REGULATION_OF_ACTIN_CYTOSKELETON	20	-0.33908	-0.833567	0.760479	0.963485	0.920446	30	tags=10%, list=2%, signal=10%	RAC1/ACTG1
REACTOME_TOLL_LIKE_RECEPTOR_TLR1_TLR2_CASCADE	REACTOME_TOLL_LIKE_RECEPTOR_TLR1_TLR2_CASCADE	REACTOME_TOLL_LIKE_RECEPTOR_TLR1_TLR2_CASCADE	27	0.404688	0.814588	0.761072	0.963485	0.920446	327	tags=22%, list=16%, signal=19%	SOCS1/DUSP4/PELI1/JUN/NFKBIA/FOS
REACTOME_RHO_GTPASE_CYCLE	REACTOME_RHO_GTPASE_CYCLE	REACTOME_RHO_GTPASE_CYCLE	68	0.389271	0.850611	0.766736	0.96552	0.92239	293	tags=22%, list=15%, signal=19%	UBXN11/STAM/VIM/PIK3R1/SLC1A5/MYO9B/ACTN1/CYBA/CDC42EP3/CKAP4/NCF4/ITGB1/RHOC/RHOH/TAGAP
WP_INTEGRINMEDIATED_CELL_ADHESION	WP_INTEGRINMEDIATED_CELL_ADHESION	WP_INTEGRINMEDIATED_CELL_ADHESION	21	0.411733	0.801329	0.7717	0.966222	0.923061	287	tags=24%, list=14%, signal=21%	ITGA4/VCL/VASP/ITGB1/ITGAL
PID_CD8_TCR_DOWNSTREAM_PATHWAY	PID_CD8_TCR_DOWNSTREAM_PATHWAY	PID_CD8_TCR_DOWNSTREAM_PATHWAY	22	0.406319	0.797605	0.775414	0.966222	0.923061	226	tags=23%, list=11%, signal=20%	EGR1/TNFRSF4/CD8B/JUN/JUNB
REACTOME_RHO_GTPASE_EFFECTORS	REACTOME_RHO_GTPASE_EFFECTORS	REACTOME_RHO_GTPASE_EFFECTORS	46	0.389692	0.829739	0.780088	0.966983	0.923788	343	tags=24%, list=17%, signal=20%	TUBB4B/TUBA4A/TUBB2A/TUBA1C/DYNLL1/CYBA/NCF4/ITGB1/RHOC/MYL6/PRKCD
REACTOME_NEUTROPHIL_DEGRANULATION	REACTOME_NEUTROPHIL_DEGRANULATION	REACTOME_NEUTROPHIL_DEGRANULATION	163	0.394518	0.895646	0.787	0.970497	0.927145	315	tags=17%, list=16%, signal=16%	LGALS3/S100A11/PNP/ANXA2/PTPN6/TUBB4B/TCIRG1/CSTB/NPC2/PLAC8/NEU1/RAB10/CTSB/DYNLL1/VCL/CYBA/CAT/FTL/CKAP4/ATP6V0C/FTH1/RAB37/ADGRE5/ITGAL/ASAH1/CTSZ/GLIPR1/GCA
WP_TYPE_II_INTERFERON_SIGNALING_IFNG	WP_TYPE_II_INTERFERON_SIGNALING_IFNG	WP_TYPE_II_INTERFERON_SIGNALING_IFNG	20	0.403361	0.779065	0.796407	0.973487	0.930001	490	tags=35%, list=24%, signal=27%	SOCS1/IRF1/PRKCD/GBP1/SOCS3/IFNGR1/IFNGR2
REACTOME_PLATELET_HOMEOSTASIS	REACTOME_PLATELET_HOMEOSTASIS	REACTOME_PLATELET_HOMEOSTASIS	20	0.402474	0.777353	0.797605	0.973487	0.930001	184	tags=10%, list=9%, signal=9%	PTPN6/GNG2
REACTOME_MEMBRANE_TRAFFICKING	REACTOME_MEMBRANE_TRAFFICKING	REACTOME_MEMBRANE_TRAFFICKING	79	0.382143	0.841363	0.807492	0.975514	0.931937	408	tags=28%, list=20%, signal=23%	AREG/TUBB4B/TUBA4A/TUBB2A/STAM/TUBA1C/RAB10/DYNLL1/IL7R/FTL/FTH1/AP2S1/CUX1/CTSZ/TRAPPC5/CD4/TFRC/ARRB2/ANKRD28/PLIN3/ARRB1/F5
WP_APOPTOSIS	WP_APOPTOSIS	WP_APOPTOSIS	29	0.386119	0.782594	0.808585	0.975514	0.931937	381	tags=31%, list=19%, signal=25%	BCL2/PMAIP1/PIK3R1/TRADD/JUN/NFKBIA/IRF1/LTA/MYC
REACTOME_ANTI_INFLAMMATORY_RESPONSE_FAVOURING_LEISHMANIA_PARASITE_INFECTION	REACTOME_ANTI_INFLAMMATORY_RESPONSE_FAVOURING_LEISHMANIA_PARASITE_INFECTION	REACTOME_ANTI_INFLAMMATORY_RESPONSE_FAVOURING_LEISHMANIA_PARASITE_INFECTION	61	0.380022	0.81997	0.816435	0.975514	0.931937	461	tags=13%, list=23%, signal=10%	PTGER4/PTGER2/GNG2/DPEP2/PLK2/PLCG1/GNAI2/GPR25
REACTOME_CLATHRIN_MEDIATED_ENDOCYTOSIS	REACTOME_CLATHRIN_MEDIATED_ENDOCYTOSIS	REACTOME_CLATHRIN_MEDIATED_ENDOCYTOSIS	29	0.383252	0.776783	0.816705	0.975514	0.931937	406	tags=28%, list=20%, signal=22%	AREG/STAM/IL7R/AP2S1/CD4/TFRC/ARRB2/ARRB1
WP_ACUTE_VIRAL_MYOCARDITIS	WP_ACUTE_VIRAL_MYOCARDITIS	WP_ACUTE_VIRAL_MYOCARDITIS	26	0.37984	0.756038	0.823322	0.975514	0.931937	359	tags=27%, list=18%, signal=22%	BCL2/SOCS1/PIK3R1/CXCR4/ITGAL/CD40LG/CD4
REACTOME_SARS_COV_INFECTIONS	REACTOME_SARS_COV_INFECTIONS	REACTOME_SARS_COV_INFECTIONS	21	0.383597	0.74657	0.825208	0.975514	0.931937	553	tags=48%, list=28%, signal=35%	ITGA4/FXYD7/ITGB1/AP2S1/ATP1B1/IFNGR1/CTSL/IFNGR2/FXYD2/TLR9
KEGG_FC_GAMMA_R_MEDIATED_PHAGOCYTOSIS	KEGG_FC_GAMMA_R_MEDIATED_PHAGOCYTOSIS	KEGG_FC_GAMMA_R_MEDIATED_PHAGOCYTOSIS	24	0.381927	0.752314	0.827957	0.975514	0.931937	343	tags=21%, list=17%, signal=17%	PIK3R1/VASP/MARCKSL1/PLCG1/PRKCD
REACTOME_INTERLEUKIN_1_FAMILY_SIGNALING	REACTOME_INTERLEUKIN_1_FAMILY_SIGNALING	REACTOME_INTERLEUKIN_1_FAMILY_SIGNALING	20	0.379532	0.733041	0.840719	0.977654	0.933982	369	tags=20%, list=18%, signal=16%	PTPN6/PELI1/NFKBIA/MAP3K3
REACTOME_METABOLISM_OF_RNA	REACTOME_METABOLISM_OF_RNA	REACTOME_METABOLISM_OF_RNA	21	0.371659	0.723337	0.846611	0.977654	0.933982	109	tags=10%, list=5%, signal=9%	ZFP36L1/ZFP36
WP_COMPLEMENT_SYSTEM	WP_COMPLEMENT_SYSTEM	WP_COMPLEMENT_SYSTEM	36	0.359537	0.749048	0.852273	0.977654	0.933982	416	tags=11%, list=21%, signal=9%	TXN/CALR/ARRB2/GNAI2
REACTOME_BINDING_AND_UPTAKE_OF_LIGANDS_BY_SCAVENGER_RECEPTORS	REACTOME_BINDING_AND_UPTAKE_OF_LIGANDS_BY_SCAVENGER_RECEPTORS	REACTOME_BINDING_AND_UPTAKE_OF_LIGANDS_BY_SCAVENGER_RECEPTORS	41	0.355082	0.749915	0.85317	0.977654	0.933982	261	tags=7%, list=13%, signal=6%	CALR/FTL/FTH1
WP_NETWORK_MAP_OF_SARSCOV2_SIGNALING_PATHWAY	WP_NETWORK_MAP_OF_SARSCOV2_SIGNALING_PATHWAY	WP_NETWORK_MAP_OF_SARSCOV2_SIGNALING_PATHWAY	81	0.36135	0.795837	0.859521	0.977654	0.933982	233	tags=16%, list=12%, signal=15%	CCL5/EGR1/PTPN6/CEBPB/DDIT4/DUSP1/CTSB/CD8B/JUN/IGFBP3/MX1/JUNB/CCR6
REACTOME_TNFR2_NON_CANONICAL_NF_KB_PATHWAY	REACTOME_TNFR2_NON_CANONICAL_NF_KB_PATHWAY	REACTOME_TNFR2_NON_CANONICAL_NF_KB_PATHWAY	25	0.365629	0.724444	0.869668	0.977654	0.933982	391	tags=24%, list=20%, signal=20%	TNFRSF4/CD27/CD40LG/LTA/CD70/LTB
REACTOME_METABOLISM_OF_CARBOHYDRATES	REACTOME_METABOLISM_OF_CARBOHYDRATES	REACTOME_METABOLISM_OF_CARBOHYDRATES	32	0.356469	0.729516	0.872998	0.977654	0.933982	507	tags=28%, list=25%, signal=21%	PFKFB3/GAPDH/PGM2L1/DSE/BPGM/ALDOA/GNS/NUP214/TPR
NABA_CORE_MATRISOME	NABA_CORE_MATRISOME	NABA_CORE_MATRISOME	25	0.363242	0.719716	0.875592	0.977654	0.933982	432	tags=16%, list=22%, signal=13%	SPOCK2/IGFBP3/COL6A2/NELL2
KEGG_TOLL_LIKE_RECEPTOR_SIGNALING_PATHWAY	KEGG_TOLL_LIKE_RECEPTOR_SIGNALING_PATHWAY	KEGG_TOLL_LIKE_RECEPTOR_SIGNALING_PATHWAY	28	0.345785	0.700511	0.884615	0.977654	0.933982	327	tags=18%, list=16%, signal=15%	CCL5/PIK3R1/JUN/NFKBIA/FOS
WP_TOLLLIKE_RECEPTOR_SIGNALING_PATHWAY	WP_TOLLLIKE_RECEPTOR_SIGNALING_PATHWAY	WP_TOLLLIKE_RECEPTOR_SIGNALING_PATHWAY	28	0.345785	0.700511	0.884615	0.977654	0.933982	327	tags=18%, list=16%, signal=15%	CCL5/PIK3R1/JUN/NFKBIA/FOS
REACTOME_CELL_SURFACE_INTERACTIONS_AT_THE_VASCULAR_WALL	REACTOME_CELL_SURFACE_INTERACTIONS_AT_THE_VASCULAR_WALL	REACTOME_CELL_SURFACE_INTERACTIONS_AT_THE_VASCULAR_WALL	66	0.352859	0.768047	0.884656	0.977654	0.933982	354	tags=14%, list=18%, signal=12%	PTPN6/ITGA4/PIK3R1/SIRPG/ITGB1/CD74/ITGAL/PLCG1/ATP1B1
KEGG_TYPE_I_DIABETES_MELLITUS	KEGG_TYPE_I_DIABETES_MELLITUS	KEGG_TYPE_I_DIABETES_MELLITUS	21	0.349831	0.680855	0.884661	0.977654	0.933982	177	tags=14%, list=9%, signal=13%	HLA-DQB1/HLA-DPA1/CD28
REACTOME_LEISHMANIA_INFECTION	REACTOME_LEISHMANIA_INFECTION	REACTOME_LEISHMANIA_INFECTION	83	0.348173	0.766717	0.890739	0.977654	0.933982	274	tags=11%, list=14%, signal=10%	TXN/PTGER4/PTGER2/MYO9B/GNG2/CYBA/JUN/DPEP2/PLK2
REACTOME_VESICLE_MEDIATED_TRANSPORT	REACTOME_VESICLE_MEDIATED_TRANSPORT	REACTOME_VESICLE_MEDIATED_TRANSPORT	118	0.349277	0.786777	0.891591	0.977654	0.933982	408	tags=19%, list=20%, signal=16%	AREG/TUBB4B/TUBA4A/TUBB2A/STAM/TUBA1C/RAB10/DYNLL1/CALR/IL7R/FTL/FTH1/AP2S1/CUX1/CTSZ/TRAPPC5/CD4/TFRC/ARRB2/ANKRD28/PLIN3/ARRB1/F5
KEGG_ALLOGRAFT_REJECTION	KEGG_ALLOGRAFT_REJECTION	KEGG_ALLOGRAFT_REJECTION	22	0.342805	0.672927	0.893617	0.977654	0.933982	177	tags=14%, list=9%, signal=13%	HLA-DQB1/HLA-DPA1/CD28
REACTOME_ROLE_OF_PHOSPHOLIPIDS_IN_PHAGOCYTOSIS	REACTOME_ROLE_OF_PHOSPHOLIPIDS_IN_PHAGOCYTOSIS	REACTOME_ROLE_OF_PHOSPHOLIPIDS_IN_PHAGOCYTOSIS	37	0.339538	0.70848	0.898749	0.977654	0.933982	343	tags=11%, list=17%, signal=9%	PIK3R1/PLPP5/PLCG1/PRKCD
REACTOME_INTERFERON_SIGNALING	REACTOME_INTERFERON_SIGNALING	REACTOME_INTERFERON_SIGNALING	58	0.331424	0.713791	0.91123	0.977654	0.933982	532	tags=41%, list=27%, signal=31%	EGR1/PTPN6/SOCS1/HLA-DQB1/HLA-DPA1/SAMHD1/MX1/MX2/IFITM2/IRF1/MT2A/PLCG1/PRKCD/GBP1/OASL/SOCS3/IFNGR1/IRF7/IFNGR2/NUP214/TPR/HERC5/IRF5/IFI27
WP_NEUROINFLAMMATION_AND_GLUTAMATERGIC_SIGNALING	WP_NEUROINFLAMMATION_AND_GLUTAMATERGIC_SIGNALING	WP_NEUROINFLAMMATION_AND_GLUTAMATERGIC_SIGNALING	24	0.337577	0.664954	0.912784	0.977654	0.933982	511	tags=42%, list=26%, signal=31%	BCL2/SMAD7/FOS/LTA/GLUL/IL4R/SOCS3/IFNGR1/IFNGR2/PLCB1
REACTOME_IMMUNOREGULATORY_INTERACTIONS_BETWEEN_A_LYMPHOID_AND_A_NON_LYMPHOID_CELL	REACTOME_IMMUNOREGULATORY_INTERACTIONS_BETWEEN_A_LYMPHOID_AND_A_NON_LYMPHOID_CELL	REACTOME_IMMUNOREGULATORY_INTERACTIONS_BETWEEN_A_LYMPHOID_AND_A_NON_LYMPHOID_CELL	95	0.331136	0.738677	0.91967	0.977654	0.933982	329	tags=11%, list=16%, signal=9%	TRBV7-9/TRAV29DV5/ITGA4/NPDC1/KLRB1/TRBV12-3/CD8B/ITGB1/ITGAL/CD40LG
REACTOME_ADAPTIVE_IMMUNE_SYSTEM	REACTOME_ADAPTIVE_IMMUNE_SYSTEM	REACTOME_ADAPTIVE_IMMUNE_SYSTEM	196	0.349575	0.796963	0.930931	0.977654	0.933982	339	tags=18%, list=17%, signal=16%	TRBV7-9/TRAV29DV5/PTPN6/TUBB4B/TUBA4A/ITGA4/SOCS1/TUBB2A/HLA-DQB1/HLA-DPA1/NPDC1/TUBA1C/CTSB/PIK3R1/DYNLL1/CD28/KLRB1/TRBV12-3/CD8B/CTLA4/CYBA/UBE2D1/CALR/FBXO7/NCF4/VASP/ITGB1/NFKBIA/CD74/AP2S1/ITGAL/GRAP2/PAG1/CD40LG/PLCG1
REACTOME_PLATELET_ACTIVATION_SIGNALING_AND_AGGREGATION	REACTOME_PLATELET_ACTIVATION_SIGNALING_AND_AGGREGATION	REACTOME_PLATELET_ACTIVATION_SIGNALING_AND_AGGREGATION	77	0.316634	0.695785	0.934579	0.977654	0.933982	435	tags=25%, list=22%, signal=20%	PTPN6/TUBA4A/ANXA5/PIK3R1/GNG2/TIMP1/VCL/ACTN1/STXBP2/ACTN4/PRKCD/ARRB2/TAGLN2/ARRB1/F5/CLU/GNAI2/PPBP/PSAP
REACTOME_INTERFERON_GAMMA_SIGNALING	REACTOME_INTERFERON_GAMMA_SIGNALING	REACTOME_INTERFERON_GAMMA_SIGNALING	36	0.311401	0.648764	0.940909	0.977654	0.933982	490	tags=36%, list=24%, signal=28%	PTPN6/SOCS1/HLA-DQB1/HLA-DPA1/IRF1/MT2A/PRKCD/GBP1/OASL/SOCS3/IFNGR1/IRF7/IFNGR2
REACTOME_SIGNALING_BY_NOTCH	REACTOME_SIGNALING_BY_NOTCH	REACTOME_SIGNALING_BY_NOTCH	22	-0.295029	-0.745372	0.942308	0.977654	0.933982	112	tags=18%, list=6%, signal=17%	TLE1/UBB/GZMB/STAT1
REACTOME_HEMOSTASIS	REACTOME_HEMOSTASIS	REACTOME_HEMOSTASIS	176	0.339638	0.772819	0.943888	0.977654	0.933982	435	tags=19%, list=22%, signal=17%	S100A10/ANXA2/PTPN6/TUBB4B/TUBA4A/ITGA4/TUBB2A/TUBA1C/ANXA5/PIK3R1/HBG2/GNG2/TIMP1/VCL/ACTN1/SIRPG/ITGB1/STXBP2/CD74/GATA3/IRF1/ACTN4/ITGAL/PLCG1/PRKCD/ATP1B1/ARRB2/TAGLN2/ARRB1/F5/CLU/GNAI2/PPBP/PSAP
REACTOME_FCERI_MEDIATED_NF_KB_ACTIVATION	REACTOME_FCERI_MEDIATED_NF_KB_ACTIVATION	REACTOME_FCERI_MEDIATED_NF_KB_ACTIVATION	30	0.313413	0.637258	0.944764	0.977654	0.933982	260	tags=7%, list=13%, signal=6%	UBE2D1/NFKBIA
REACTOME_INNATE_IMMUNE_SYSTEM	REACTOME_INNATE_IMMUNE_SYSTEM	REACTOME_INNATE_IMMUNE_SYSTEM	293	0.35407	0.815505	0.945055	0.977654	0.933982	359	tags=16%, list=18%, signal=16%	LGALS3/S100A11/PNP/ANXA2/TXN/PTPN6/TUBB4B/TCIRG1/BCL2/CSTB/SOCS1/DUSP4/NPC2/PLAC8/NEU1/RAB10/CTSB/PIK3R1/MYO9B/DYNLL1/PELI1/VCL/CYBA/JUN/UBE2D1/CAT/FTL/CKAP4/NCF4/TNFAIP3/CCR6/ATP6V0C/NFKBIA/FTH1/RAB37/ADGRE5/ITGAL/GRAP2/ASAH1/CTSZ/GLIPR1/GCA/FOS/PLPP5/PLCG1/PRKCD/TXK/CD4
REACTOME_EXTRACELLULAR_MATRIX_ORGANIZATION	REACTOME_EXTRACELLULAR_MATRIX_ORGANIZATION	REACTOME_EXTRACELLULAR_MATRIX_ORGANIZATION	43	0.312009	0.660355	0.945796	0.977654	0.933982	333	tags=16%, list=17%, signal=14%	ITGA4/CTSB/TIMP1/ACTN1/ITGB1/ITGAL/COL6A2
REACTOME_SIGNALING_BY_VEGF	REACTOME_SIGNALING_BY_VEGF	REACTOME_SIGNALING_BY_VEGF	20	0.322674	0.623224	0.949701	0.977654	0.933982	343	tags=25%, list=17%, signal=21%	PIK3R1/CYBA/NCF4/PLCG1/PRKCD
REACTOME_SIGNALING_BY_THE_B_CELL_RECEPTOR_BCR	REACTOME_SIGNALING_BY_THE_B_CELL_RECEPTOR_BCR	REACTOME_SIGNALING_BY_THE_B_CELL_RECEPTOR_BCR	44	0.310318	0.657349	0.950441	0.977654	0.933982	260	tags=7%, list=13%, signal=6%	PTPN6/PIK3R1/NFKBIA
REACTOME_ROLE_OF_LAT2_NTAL_LAB_ON_CALCIUM_MOBILIZATION	REACTOME_ROLE_OF_LAT2_NTAL_LAB_ON_CALCIUM_MOBILIZATION	REACTOME_ROLE_OF_LAT2_NTAL_LAB_ON_CALCIUM_MOBILIZATION	30	0.30341	0.616918	0.955121	0.977654	0.933982	159	tags=3%, list=8%, signal=3%	PIK3R1
KEGG_CALCIUM_SIGNALING_PATHWAY	KEGG_CALCIUM_SIGNALING_PATHWAY	KEGG_CALCIUM_SIGNALING_PATHWAY	23	-0.269608	-0.697558	0.962025	0.977654	0.933982	35	tags=30%, list=2%, signal=30%	CD38/CHP1/P2RX5/ADRB2/CAMK4/GNA15/ATP2B4
REACTOME_FCERI_MEDIATED_CA_2_MOBILIZATION	REACTOME_FCERI_MEDIATED_CA_2_MOBILIZATION	REACTOME_FCERI_MEDIATED_CA_2_MOBILIZATION	33	0.300984	0.618189	0.962243	0.977654	0.933982	351	tags=9%, list=18%, signal=8%	GRAP2/PLCG1/TXK
REACTOME_RESPONSE_TO_ELEVATED_PLATELET_CYTOSOLIC_CA2	REACTOME_RESPONSE_TO_ELEVATED_PLATELET_CYTOSOLIC_CA2	REACTOME_RESPONSE_TO_ELEVATED_PLATELET_CYTOSOLIC_CA2	49	0.299059	0.639204	0.96533	0.977654	0.933982	460	tags=27%, list=23%, signal=21%	TUBA4A/ANXA5/TIMP1/VCL/ACTN1/STXBP2/ACTN4/TAGLN2/F5/CLU/PPBP/PSAP/ALDOA
REACTOME_FCERI_MEDIATED_MAPK_ACTIVATION	REACTOME_FCERI_MEDIATED_MAPK_ACTIVATION	REACTOME_FCERI_MEDIATED_MAPK_ACTIVATION	35	0.285093	0.591573	0.972665	0.980908	0.93709	339	tags=11%, list=17%, signal=10%	JUN/GRAP2/FOS/PLCG1
REACTOME_METABOLISM_OF_LIPIDS	REACTOME_METABOLISM_OF_LIPIDS	REACTOME_METABOLISM_OF_LIPIDS	72	0.293171	0.641726	0.977987	0.982114	0.938242	639	tags=28%, list=32%, signal=20%	NEU1/PIK3R1/DPEP2/HPGD/ASAH1/GLIPR1/INPP4B/UGCG/PLIN3/PTGDS/RORA/PSAP/ABCA1/PLA2G12A/LTA4H/ALOX5/AHR/MID1IP1/ACSL1/GPAT3
REACTOME_FATTY_ACID_METABOLISM	REACTOME_FATTY_ACID_METABOLISM	REACTOME_FATTY_ACID_METABOLISM	22	0.225068	0.441809	0.998818	0.998818	0.9542	638	tags=32%, list=32%, signal=22%	DPEP2/HPGD/PTGDS/LTA4H/ALOX5/MID1IP1/ACSL1

## Sheet: CD8eff Cont v ER_GSEA
CD8eff Cont v ER COVID PF_GSEA
Canonical Pathways MSigDB C2 Curated Pathways	ID	Description	setSize	enrichmentScore	NES	pvalue	p.adjust	qvalues	rank	leading_edge	core_enrichment
REACTOME_SCAVENGING_OF_HEME_FROM_PLASMA	REACTOME_SCAVENGING_OF_HEME_FROM_PLASMA	REACTOME_SCAVENGING_OF_HEME_FROM_PLASMA	31	-0.926744	-2.03242	1.97391e-08	4.69791e-06	3.84393e-06	46	tags=10%, list=2%, signal=10%	HBA1/HBA2/HBB
REACTOME_FCERI_MEDIATED_NF_KB_ACTIVATION	REACTOME_FCERI_MEDIATED_NF_KB_ACTIVATION	REACTOME_FCERI_MEDIATED_NF_KB_ACTIVATION	30	0.816145	1.72225	4.20554e-05	0.00367316	0.00300546	48	tags=10%, list=2%, signal=10%	FCER1G/UBB/NFKBIA
WP_OVERVIEW_OF_PROINFLAMMATORY_AND_PROFIBROTIC_MEDIATORS	WP_OVERVIEW_OF_PROINFLAMMATORY_AND_PROFIBROTIC_MEDIATORS	WP_OVERVIEW_OF_PROINFLAMMATORY_AND_PROFIBROTIC_MEDIATORS	28	-0.874712	-1.88083	4.63003e-05	0.00367316	0.00300546	30	tags=36%, list=2%, signal=36%	OSM/PPBP/AREG/XCL2/XCL1/CCL3/TNF/IFNG/CCL4L2/CCL4
REACTOME_INTERLEUKIN_10_SIGNALING	REACTOME_INTERLEUKIN_10_SIGNALING	REACTOME_INTERLEUKIN_10_SIGNALING	24	-0.838926	-1.75067	0.000621743	0.0305287	0.0249792	30	tags=21%, list=2%, signal=21%	CCL3L1/CCL5/CCL3/TNF/CCL4
WP_TYROBP_CAUSAL_NETWORK_IN_MICROGLIA	WP_TYROBP_CAUSAL_NETWORK_IN_MICROGLIA	WP_TYROBP_CAUSAL_NETWORK_IN_MICROGLIA	34	0.760601	1.632	0.000752706	0.0305287	0.0249792	200	tags=35%, list=10%, signal=32%	TYROBP/ZFP36L2/RUNX3/MAF/TCIRG1/NPC2/ITGB2/CD4/CD37/PYCARD/PLEK/ITGAM
REACTOME_CELL_SURFACE_INTERACTIONS_AT_THE_VASCULAR_WALL	REACTOME_CELL_SURFACE_INTERACTIONS_AT_THE_VASCULAR_WALL	REACTOME_CELL_SURFACE_INTERACTIONS_AT_THE_VASCULAR_WALL	66	0.683214	1.60247	0.000814792	0.0305287	0.0249792	238	tags=21%, list=12%, signal=19%	FCER1G/GYPC/ITGB2/CD74/BSG/ITGB1/CD244/SELL/ITGAL/ITGAM/SPN/PIK3R1/LYN/DOK2
NABA_ECM_REGULATORS	NABA_ECM_REGULATORS	NABA_ECM_REGULATORS	32	0.76614	1.62767	0.000897902	0.0305287	0.0249792	390	tags=41%, list=20%, signal=33%	CSTB/TIMP1/CTSC/CST3/CTSD/CTSS/CTSB/SERPINB1/CTSH/CTSA/CST7/SERPINA1/CTSZ
REACTOME_PLATELET_ACTIVATION_SIGNALING_AND_AGGREGATION	REACTOME_PLATELET_ACTIVATION_SIGNALING_AND_AGGREGATION	REACTOME_PLATELET_ACTIVATION_SIGNALING_AND_AGGREGATION	77	0.658808	1.58806	0.00104571	0.0311098	0.0254547	407	tags=40%, list=20%, signal=33%	FCER1G/RAP1B/TAGLN2/SRGN/TIMP1/CD63/GNG5/GNAI2/FERMT3/STXBP2/ALDOA/ARRB2/HSPA5/GNG2/ANXA5/PLEK/ACTN4/PIK3R1/LYN/PLCG2/PSAP/RAB27B/FLNA/APLP2/F2R/RAC1/PTPN6/SERPINA1/ACTN1/PFN1/CLU
REACTOME_BINDING_AND_UPTAKE_OF_LIGANDS_BY_SCAVENGER_RECEPTORS	REACTOME_BINDING_AND_UPTAKE_OF_LIGANDS_BY_SCAVENGER_RECEPTORS	REACTOME_BINDING_AND_UPTAKE_OF_LIGANDS_BY_SCAVENGER_RECEPTORS	41	-0.734152	-1.72799	0.00183641	0.0481171	0.0393705	46	tags=7%, list=2%, signal=7%	HBA1/HBA2/HBB
WP_COMPLEMENT_SYSTEM	WP_COMPLEMENT_SYSTEM	WP_COMPLEMENT_SYSTEM	36	0.734774	1.58209	0.00205187	0.0481171	0.0393705	157	tags=19%, list=8%, signal=18%	FCGR3A/CALR/TXN/ITGB2/GNAI2/SELL/ARRB2
REACTOME_EXTRACELLULAR_MATRIX_ORGANIZATION	REACTOME_EXTRACELLULAR_MATRIX_ORGANIZATION	REACTOME_EXTRACELLULAR_MATRIX_ORGANIZATION	43	0.704969	1.55225	0.0022239	0.0481171	0.0393705	391	tags=37%, list=20%, signal=31%	TIMP1/ITGB2/COL6A2/BSG/ITGB1/NCAM1/CTSD/ITGAL/CTSS/CTSB/ITGAM/PLEC/CAPNS1/ITGA6/VCAN/ACTN1
WP_FOCAL_ADHESION_PI3KAKTMTORSIGNALING_PATHWAY	WP_FOCAL_ADHESION_PI3KAKTMTORSIGNALING_PATHWAY	WP_FOCAL_ADHESION_PI3KAKTMTORSIGNALING_PATHWAY	47	0.69362	1.56021	0.00315487	0.0625716	0.0511974	225	tags=28%, list=11%, signal=25%	IL7R/PPP2R5C/IL2RB/DDIT4/ITGB2/GNG5/COL6A2/ITGB1/HSP90B1/PIK3IP1/ITGAL/GNG2/PIK3R1
REACTOME_ROLE_OF_LAT2_NTAL_LAB_ON_CALCIUM_MOBILIZATION	REACTOME_ROLE_OF_LAT2_NTAL_LAB_ON_CALCIUM_MOBILIZATION	REACTOME_ROLE_OF_LAT2_NTAL_LAB_ON_CALCIUM_MOBILIZATION	30	0.735016	1.55105	0.00347206	0.0635654	0.0520106	227	tags=13%, list=11%, signal=12%	FCER1G/LAT2/PIK3R1/LYN
NABA_CORE_MATRISOME	NABA_CORE_MATRISOME	NABA_CORE_MATRISOME	25	0.757897	1.54294	0.00377517	0.0641779	0.0525118	138	tags=20%, list=7%, signal=19%	SRGN/SPOCK2/COL6A2/SPON2/IGFBP7
WP_MICROGLIA_PATHOGEN_PHAGOCYTOSIS_PATHWAY	WP_MICROGLIA_PATHOGEN_PHAGOCYTOSIS_PATHWAY	WP_MICROGLIA_PATHOGEN_PHAGOCYTOSIS_PATHWAY	21	0.775807	1.50549	0.00467842	0.0742309	0.0607374	244	tags=48%, list=12%, signal=42%	TYROBP/FCER1G/ARPC1B/ITGB2/CYBA/ITGAM/PIK3R1/LYN/PLCG2/SIGLEC7
REACTOME_SIGNALING_BY_WNT	REACTOME_SIGNALING_BY_WNT	REACTOME_SIGNALING_BY_WNT	27	0.743787	1.54606	0.00665201	0.0915094	0.074875	466	tags=63%, list=23%, signal=49%	UBB/RUNX3/PPP2R5C/AP2S1/GNG5/TLE1/ARRB2/GNG2/CTBP2/PLCB1/LEF1/RAC1/PFN1/TCF7/MYC/LGR6/SOX4
WP_NEUROINFLAMMATION_AND_GLUTAMATERGIC_SIGNALING	WP_NEUROINFLAMMATION_AND_GLUTAMATERGIC_SIGNALING	WP_NEUROINFLAMMATION_AND_GLUTAMATERGIC_SIGNALING	24	-0.764782	-1.59595	0.00681938	0.0915094	0.074875	175	tags=38%, list=9%, signal=35%	SLC2A3/SOCS3/TGFBR3/STAT1/CAMK4/SMAD7/TNF/IFNG/FOS
KEGG_LEUKOCYTE_TRANSENDOTHELIAL_MIGRATION	KEGG_LEUKOCYTE_TRANSENDOTHELIAL_MIGRATION	KEGG_LEUKOCYTE_TRANSENDOTHELIAL_MIGRATION	33	0.71108	1.52534	0.00713848	0.0915094	0.074875	235	tags=42%, list=12%, signal=38%	RAP1B/CXCR4/TXK/ITGB2/GNAI2/CYBA/ITGB1/ACTG1/ITGAL/EZR/ITGAM/ACTN4/PIK3R1/PLCG2
REACTOME_PARASITE_INFECTION	REACTOME_PARASITE_INFECTION	REACTOME_PARASITE_INFECTION	40	0.688896	1.50885	0.00749836	0.0915094	0.074875	227	tags=15%, list=11%, signal=14%	FCGR3A/CD247/ARPC5/ARPC1B/ACTG1/LYN
REACTOME_INNATE_IMMUNE_SYSTEM	REACTOME_INNATE_IMMUNE_SYSTEM	REACTOME_INNATE_IMMUNE_SYSTEM	293	0.484208	1.34529	0.00776525	0.0915094	0.074875	361	tags=27%, list=18%, signal=26%	TYROBP/FCER1G/FCGR3A/UBB/RAP1B/PLAC8/CD247/CSTB/S100A8/KLRC2/S100A11/LYZ/ARPC5/NFKBIA/TCIRG1/LAT2/CD63/RAB37/TXK/ARPC1B/TXN/NPC2/CTSC/ITGB2/CYBA/CASP1/CD4/SELL/CST3/HSP90B1/CTSD/ALDOA/ACTG1/ATP6V0C/MAP3K8/ITGAL/CTSS/KLRD1/STOM/FTL/GNLY/CTSB/S100A9/ADGRE5/PYCARD/ITGAM/ATP6V0D1/SERPINB1/FTH1/PIK3R1/LYN/PLCG2/RAB24/BCL2/ASAH1/PSAP/CNPY3/CTSH/ATP6V0B/IRF7/GZMM/CFH/GSTP1/NBEAL2/GLIPR1/CD300A/RAC1/ISG1…
REACTOME_FCGAMMA_RECEPTOR_FCGR_DEPENDENT_PHAGOCYTOSIS	REACTOME_FCGAMMA_RECEPTOR_FCGR_DEPENDENT_PHAGOCYTOSIS	REACTOME_FCGAMMA_RECEPTOR_FCGR_DEPENDENT_PHAGOCYTOSIS	49	0.66273	1.49513	0.00836177	0.0915094	0.074875	235	tags=16%, list=12%, signal=15%	FCGR3A/CD247/ARPC5/ARPC1B/ACTG1/PIK3R1/LYN/PLCG2
REACTOME_ROLE_OF_PHOSPHOLIPIDS_IN_PHAGOCYTOSIS	REACTOME_ROLE_OF_PHOSPHOLIPIDS_IN_PHAGOCYTOSIS	REACTOME_ROLE_OF_PHOSPHOLIPIDS_IN_PHAGOCYTOSIS	37	0.677636	1.46714	0.00897804	0.0915094	0.074875	235	tags=11%, list=12%, signal=10%	FCGR3A/CD247/PIK3R1/PLCG2
REACTOME_INFECTIOUS_DISEASE	REACTOME_INFECTIOUS_DISEASE	REACTOME_INFECTIOUS_DISEASE	137	0.547523	1.41535	0.00916965	0.0915094	0.074875	235	tags=20%, list=12%, signal=19%	FCGR3A/UBB/CD247/ARPC5/CXCR4/AP2S1/APOBEC3G/CALR/ARPC1B/TXN/GNG5/GNAI2/PTGER2/CYBA/CASP1/CD4/TUBA1B/ITGB1/TUBA1A/ACTG1/GNG2/PTGDR/FXYD7/PYCARD/CEBPD/LYN/PLCG2
WP_NETWORK_MAP_OF_SARSCOV2_SIGNALING_PATHWAY	WP_NETWORK_MAP_OF_SARSCOV2_SIGNALING_PATHWAY	WP_NETWORK_MAP_OF_SARSCOV2_SIGNALING_PATHWAY	81	-0.581267	-1.52049	0.00922784	0.0915094	0.074875	84	tags=16%, list=4%, signal=16%	STAT1/EGR1/CAMK4/HLA-DRA/CCL3/CD8A/TNF/CD8B/JUN/IFNG/FOS/CCL4/HBB
REACTOME_RESPONSE_TO_ELEVATED_PLATELET_CYTOSOLIC_CA2	REACTOME_RESPONSE_TO_ELEVATED_PLATELET_CYTOSOLIC_CA2	REACTOME_RESPONSE_TO_ELEVATED_PLATELET_CYTOSOLIC_CA2	49	0.654348	1.47622	0.0106571	0.0970314	0.0793932	452	tags=43%, list=23%, signal=34%	TAGLN2/SRGN/TIMP1/CD63/FERMT3/STXBP2/ALDOA/HSPA5/ANXA5/PLEK/ACTN4/PSAP/RAB27B/FLNA/APLP2/SERPINA1/ACTN1/PFN1/CLU/TLN1/CD36
KEGG_REGULATION_OF_ACTIN_CYTOSKELETON	KEGG_REGULATION_OF_ACTIN_CYTOSKELETON	KEGG_REGULATION_OF_ACTIN_CYTOSKELETON	35	0.684295	1.4717	0.0110296	0.0970314	0.0793932	396	tags=46%, list=20%, signal=37%	ARPC5/ARPC1B/ITGB2/ITGB1/ACTG1/ITGAL/EZR/ITGAM/ACTN4/PIK3R1/F2R/RAC1/ITGA6/GSN/ACTN1/PFN1
KEGG_TOLL_LIKE_RECEPTOR_SIGNALING_PATHWAY	KEGG_TOLL_LIKE_RECEPTOR_SIGNALING_PATHWAY	KEGG_TOLL_LIKE_RECEPTOR_SIGNALING_PATHWAY	28	-0.735034	-1.58049	0.0120989	0.0970314	0.0793932	84	tags=21%, list=4%, signal=21%	STAT1/CCL3/TNF/JUN/FOS/CCL4
WP_TOLLLIKE_RECEPTOR_SIGNALING_PATHWAY	WP_TOLLLIKE_RECEPTOR_SIGNALING_PATHWAY	WP_TOLLLIKE_RECEPTOR_SIGNALING_PATHWAY	28	-0.735034	-1.58049	0.0120989	0.0970314	0.0793932	84	tags=21%, list=4%, signal=21%	STAT1/CCL3/TNF/JUN/FOS/CCL4
REACTOME_ANTIGEN_PROCESSING_CROSS_PRESENTATION	REACTOME_ANTIGEN_PROCESSING_CROSS_PRESENTATION	REACTOME_ANTIGEN_PROCESSING_CROSS_PRESENTATION	20	0.755886	1.46321	0.0127302	0.0970314	0.0793932	192	tags=30%, list=10%, signal=27%	UBB/S100A8/CALR/CYBA/CTSS/S100A9
KEGG_PATHOGENIC_ESCHERICHIA_COLI_INFECTION	KEGG_PATHOGENIC_ESCHERICHIA_COLI_INFECTION	KEGG_PATHOGENIC_ESCHERICHIA_COLI_INFECTION	20	0.754561	1.46065	0.0129555	0.0970314	0.0793932	197	tags=35%, list=10%, signal=32%	ARPC5/ARPC1B/TUBA1B/ITGB1/TUBA1A/ACTG1/EZR
WP_PATHOGENIC_ESCHERICHIA_COLI_INFECTION	WP_PATHOGENIC_ESCHERICHIA_COLI_INFECTION	WP_PATHOGENIC_ESCHERICHIA_COLI_INFECTION	20	0.754561	1.46065	0.0129555	0.0970314	0.0793932	197	tags=35%, list=10%, signal=32%	ARPC5/ARPC1B/TUBA1B/ITGB1/TUBA1A/ACTG1/EZR
NABA_SECRETED_FACTORS	NABA_SECRETED_FACTORS	NABA_SECRETED_FACTORS	52	-0.623446	-1.52917	0.0132254	0.0970314	0.0793932	30	tags=27%, list=2%, signal=27%	MEGF9/OSM/PPBP/S100A4/AREG/XCL2/XCL1/FASLG/CCL3/S100B/TNF/IFNG/CCL4L2/CCL4
KEGG_CYTOKINE_CYTOKINE_RECEPTOR_INTERACTION	KEGG_CYTOKINE_CYTOKINE_RECEPTOR_INTERACTION	KEGG_CYTOKINE_CYTOKINE_RECEPTOR_INTERACTION	83	-0.555454	-1.45265	0.0134539	0.0970314	0.0793932	223	tags=18%, list=11%, signal=17%	PLEKHO2/OSM/PPBP/CD70/XCL2/XCL1/CXCR3/CX3CR1/FASLG/CD27/CCL3/TNF/IFNG/CCL4L2/CCL4
WP_OREXIN_RECEPTOR_PATHWAY	WP_OREXIN_RECEPTOR_PATHWAY	WP_OREXIN_RECEPTOR_PATHWAY	45	-0.632485	-1.51428	0.0144179	0.100417	0.0821636	274	tags=40%, list=14%, signal=35%	TENT5A/RARA/EGR2/CDKN1A/HIF1A/GADD45B/RUNX2/NR4A1/ID1/LDLR/TOX/BHLHE40/KLF10/EGR1/NR4A3/TNF/FOSB/FOS
WP_IL18_SIGNALING_PATHWAY	WP_IL18_SIGNALING_PATHWAY	WP_IL18_SIGNALING_PATHWAY	67	-0.575084	-1.47918	0.0147672	0.100417	0.0821636	199	tags=30%, list=10%, signal=28%	RGS16/CD83/RUNX2/SOCS3/IER3/NR4A1/MYD88/PTMS/BTG2/BIRC3/ATF3/NFKBIZ/ZC3H12A/FASLG/CCL3/TNF/JUN/IFNG/FOS/CCL4
REACTOME_FCGR_ACTIVATION	REACTOME_FCGR_ACTIVATION	REACTOME_FCGR_ACTIVATION	34	0.688134	1.47651	0.0162665	0.10754	0.0879913	25	tags=6%, list=1%, signal=6%	FCGR3A/CD247
KEGG_LYSOSOME	KEGG_LYSOSOME	KEGG_LYSOSOME	34	0.68512	1.47004	0.0173731	0.110277	0.0902313	338	tags=47%, list=17%, signal=40%	TCIRG1/GNPTAB/CD63/NPC2/CTSC/CTSD/ATP6V0C/CTSS/CTSB/ATP6V0D1/ASAH1/PSAP/CTSH/ATP6V0B/PPT1/CTSA
REACTOME_FCGR3A_MEDIATED_IL10_SYNTHESIS	REACTOME_FCGR3A_MEDIATED_IL10_SYNTHESIS	REACTOME_FCGR3A_MEDIATED_IL10_SYNTHESIS	38	0.668249	1.45283	0.0176073	0.110277	0.0902313	235	tags=11%, list=12%, signal=9%	FCGR3A/CD247/LYN/PLCG2
REACTOME_CHEMOKINE_RECEPTORS_BIND_CHEMOKINES	REACTOME_CHEMOKINE_RECEPTORS_BIND_CHEMOKINES	REACTOME_CHEMOKINE_RECEPTORS_BIND_CHEMOKINES	28	-0.714183	-1.53566	0.0187819	0.112846	0.0923334	210	tags=25%, list=10%, signal=23%	PPBP/XCL2/XCL1/CXCR3/CX3CR1/CCL3/CCL4
REACTOME_LEISHMANIA_INFECTION	REACTOME_LEISHMANIA_INFECTION	REACTOME_LEISHMANIA_INFECTION	83	0.575305	1.40047	0.0189658	0.112846	0.0923334	235	tags=19%, list=12%, signal=18%	FCGR3A/CD247/ARPC5/ARPC1B/TXN/GNG5/GNAI2/PTGER2/CYBA/CASP1/ACTG1/GNG2/PTGDR/PYCARD/LYN/PLCG2
WP_SELENIUM_MICRONUTRIENT_NETWORK	WP_SELENIUM_MICRONUTRIENT_NETWORK	WP_SELENIUM_MICRONUTRIENT_NETWORK	20	-0.74844	-1.50908	0.0197101	0.114415	0.0936168	121	tags=30%, list=6%, signal=28%	LDLR/CAT/HBA1/TNF/IFNG/HBB
REACTOME_NERVOUS_SYSTEM_DEVELOPMENT	REACTOME_NERVOUS_SYSTEM_DEVELOPMENT	REACTOME_NERVOUS_SYSTEM_DEVELOPMENT	72	0.589231	1.41101	0.0206244	0.116872	0.095627	500	tags=44%, list=25%, signal=35%	TYROBP/UBB/ARPC5/CXCR4/RHOC/AP2S1/ARPC1B/COL6A2/TUBA1B/ITGB1/NCAM1/TUBA1A/ACTG1/EZR/PIK3R1/LYN/DOK2/PLXND1/RAC1/MYL6/RPLP0/PFN1/DPYSL2/RPS6/PDLIM7/MYO9B/PLCG1/TLN1/FES/SDCBP/IRS2/RPLP1
WP_SARSCOV2_INNATE_IMMUNITY_EVASION_AND_CELLSPECIFIC_IMMUNE_RESPONSE	WP_SARSCOV2_INNATE_IMMUNITY_EVASION_AND_CELLSPECIFIC_IMMUNE_RESPONSE	WP_SARSCOV2_INNATE_IMMUNITY_EVASION_AND_CELLSPECIFIC_IMMUNE_RESPONSE	25	-0.708585	-1.49017	0.0278815	0.154321	0.126269	84	tags=16%, list=4%, signal=16%	STAT1/CCL3/TNF/CCL4
REACTOME_SIGNALING_BY_THE_B_CELL_RECEPTOR_BCR	REACTOME_SIGNALING_BY_THE_B_CELL_RECEPTOR_BCR	REACTOME_SIGNALING_BY_THE_B_CELL_RECEPTOR_BCR	44	0.645894	1.42715	0.029165	0.157171	0.1286	260	tags=14%, list=13%, signal=12%	UBB/NFKBIA/PIK3R1/LYN/PLCG2/CD79B
REACTOME_CLASS_I_MHC_MEDIATED_ANTIGEN_PROCESSING_PRESENTATION	REACTOME_CLASS_I_MHC_MEDIATED_ANTIGEN_PROCESSING_PRESENTATION	REACTOME_CLASS_I_MHC_MEDIATED_ANTIGEN_PROCESSING_PRESENTATION	33	0.66638	1.42945	0.0297171	0.157171	0.1286	305	tags=33%, list=15%, signal=29%	UBB/S100A8/CALR/CYBA/ZBTB16/RNF130/HSPA5/CTSS/S100A9/MKRN1/UBE2R2
REACTOME_METABOLISM_OF_CARBOHYDRATES	REACTOME_METABOLISM_OF_CARBOHYDRATES	REACTOME_METABOLISM_OF_CARBOHYDRATES	32	0.666676	1.41635	0.0312207	0.161393	0.132055	420	tags=38%, list=21%, signal=30%	UBB/ALDOA/TALDO1/GAPDH/BPGM/CHST2/CHST12/DSEL/TKT/VCAN/CHP1/CSGALNACT1
WP_PI3KAKT_SIGNALING_PATHWAY	WP_PI3KAKT_SIGNALING_PATHWAY	WP_PI3KAKT_SIGNALING_PATHWAY	54	0.609938	1.39081	0.0318717	0.161393	0.132055	241	tags=22%, list=12%, signal=20%	IL7R/PPP2R5C/IL2RB/DDIT4/GNG5/COL6A2/ITGB1/HSP90B1/GNG2/FLT3LG/PIK3R1/BCL2
REACTOME_ANTI_INFLAMMATORY_RESPONSE_FAVOURING_LEISHMANIA_PARASITE_INFECTION	REACTOME_ANTI_INFLAMMATORY_RESPONSE_FAVOURING_LEISHMANIA_PARASITE_INFECTION	REACTOME_ANTI_INFLAMMATORY_RESPONSE_FAVOURING_LEISHMANIA_PARASITE_INFECTION	61	0.596088	1.38063	0.0359195	0.178101	0.145726	235	tags=15%, list=12%, signal=13%	FCGR3A/CD247/GNG5/GNAI2/PTGER2/GNG2/PTGDR/LYN/PLCG2
REACTOME_NEUTROPHIL_DEGRANULATION	REACTOME_NEUTROPHIL_DEGRANULATION	REACTOME_NEUTROPHIL_DEGRANULATION	163	0.499987	1.30483	0.0377868	0.183536	0.150173	394	tags=34%, list=20%, signal=29%	TYROBP/FCER1G/RAP1B/PLAC8/CSTB/S100A8/S100A11/LYZ/ARPC5/TCIRG1/CD63/RAB37/NPC2/CTSC/ITGB2/CYBA/SELL/CST3/CTSD/ALDOA/ATP6V0C/ITGAL/CTSS/STOM/FTL/CTSB/S100A9/ADGRE5/PYCARD/ITGAM/SERPINB1/FTH1/RAB24/ASAH1/PSAP/CTSH/GSTP1/NBEAL2/GLIPR1/CD300A/RAC1/FCN1/CTSA/SLC15A4/LPCAT1/DYNLL1/LGALS3/HSPA1A/PTPN6/GRN/LTA4H/GSN/SERPINA1/CTSZ/S100A12
KEGG_NATURAL_KILLER_CELL_MEDIATED_CYTOTOXICITY	KEGG_NATURAL_KILLER_CELL_MEDIATED_CYTOTOXICITY	KEGG_NATURAL_KILLER_CELL_MEDIATED_CYTOTOXICITY	39	0.626653	1.36639	0.0409357	0.194854	0.159434	165	tags=38%, list=8%, signal=36%	TYROBP/NCR3/KIR3DL1/GZMB/FCER1G/PRF1/FCGR3A/CD247/KLRC2/KIR2DL3/ITGB2/CD244/ITGAL/NCR1/KLRD1
REACTOME_ADAPTIVE_IMMUNE_SYSTEM	REACTOME_ADAPTIVE_IMMUNE_SYSTEM	REACTOME_ADAPTIVE_IMMUNE_SYSTEM	196	0.476798	1.27238	0.0426908	0.199224	0.163009	326	tags=28%, list=16%, signal=26%	TYROBP/NCR3/KIR3DL1/FCGR3A/UBB/KLRF1/RAP1B/CD247/S100A8/KIR2DL3/NFKBIA/PPP2R5C/AP2S1/CALR/CTSC/ITGB2/CYBA/CD4/TUBA1B/CD74/ITGB1/ZBTB16/SELL/RNF130/TUBA1A/HLA-DPA1/CTSD/MAP3K8/IFITM1/HSPA5/ITGAL/CTSS/NCR1/KLRD1/CD40LG/CTSB/S100A9/IFI30/PIK3R1/LYN/PLCG2/SIGLEC7/CD3E/CD79B/TRAV29DV5/CTSH/KIR2DL1/MKRN1/HLA-DRB5/UBE2R2/CD300A/KIR3DL2/LAIR2/RAC1
REACTOME_CLATHRIN_MEDIATED_ENDOCYTOSIS	REACTOME_CLATHRIN_MEDIATED_ENDOCYTOSIS	REACTOME_CLATHRIN_MEDIATED_ENDOCYTOSIS	29	0.659954	1.38588	0.0482456	0.219999	0.180008	202	tags=28%, list=10%, signal=25%	UBB/IL7R/ARPC5/AP2S1/CD4/ACTG1/ARRB2/GRK2
REACTOME_MEMBRANE_TRAFFICKING	REACTOME_MEMBRANE_TRAFFICKING	REACTOME_MEMBRANE_TRAFFICKING	79	0.549911	1.32654	0.0489914	0.219999	0.180008	268	tags=22%, list=13%, signal=19%	UBB/IL7R/ARPC5/AP2S1/GABARAP/CTSC/CD4/TUBA1B/TUBA1A/ACTG1/ARRB2/FTL/GRK2/FTH1/TRAPPC5/RAB27B/PLIN3
REACTOME_RHO_GTPASE_EFFECTORS	REACTOME_RHO_GTPASE_EFFECTORS	REACTOME_RHO_GTPASE_EFFECTORS	46	0.610418	1.36651	0.0505952	0.222994	0.182458	396	tags=37%, list=20%, signal=30%	S100A8/ARPC5/PPP2R5C/RHOC/ARPC1B/CYBA/TUBA1B/ITGB1/TUBA1A/ACTG1/S100A9/FLNA/RAC1/MYL6/DYNLL1/NCF1/PFN1
REACTOME_FATTY_ACID_METABOLISM	REACTOME_FATTY_ACID_METABOLISM	REACTOME_FATTY_ACID_METABOLISM	22	0.696031	1.36269	0.0563166	0.243697	0.199398	428	tags=36%, list=21%, signal=29%	PTGDS/ALOX5AP/AKR1C3/TBXAS1/PPT1/LTA4H/CYP4F22/HPGD
REACTOME_REGULATION_OF_INSULIN_LIKE_GROWTH_FACTOR_IGF_TRANSPORT_AND_UPTAKE_BY_INSULIN_LIKE_GROWTH_FACTOR_BINDING_PROTEINS_IGFBPS	REACTOME_REGULATION_OF_INSULIN_LIKE_GROWTH_FACTOR_IGF_TRANSPORT_AND_UPTAKE_BY_INSULIN_LIKE_GROWTH_FACTOR_BINDING_PROTEINS_IGFBPS	REACTOME_REGULATION_OF_INSULIN_LIKE_GROWTH_FACTOR_IGF_TRANSPORT_AND_UPTAKE_BY_INSULIN_LIKE_GROWTH_FACTOR_BINDING_PROTEINS_IGFBPS	20	0.699387	1.35384	0.063253	0.268825	0.219959	418	tags=50%, list=21%, signal=40%	TIMP1/PRSS23/CST3/IGFBP7/HSP90B1/LGALS1/APLP2/VCAN/SERPINA1/IGFBP3
REACTOME_CELL_CELL_COMMUNICATION	REACTOME_CELL_CELL_COMMUNICATION	REACTOME_CELL_CELL_COMMUNICATION	28	0.650046	1.36244	0.0662739	0.275629	0.225526	391	tags=43%, list=20%, signal=35%	TYROBP/ITGB1/ACTG1/SKAP2/ACTN4/PIK3R1/PLEC/FLNA/PARVB/PTPN6/ITGA6/ACTN1
WP_INTEGRINMEDIATED_CELL_ADHESION	WP_INTEGRINMEDIATED_CELL_ADHESION	WP_INTEGRINMEDIATED_CELL_ADHESION	21	0.690774	1.34048	0.0680787	0.275629	0.225526	451	tags=57%, list=23%, signal=45%	RAP1B/ITGB2/ITGB1/ITGAL/ITGAM/ZYX/CAPNS1/RAC1/ITGA6/ITGAX/MAP2K3/TLN1
REACTOME_SIGNALING_BY_RHO_GTPASES_MIRO_GTPASES_AND_RHOBTB3	REACTOME_SIGNALING_BY_RHO_GTPASES_MIRO_GTPASES_AND_RHOBTB3	REACTOME_SIGNALING_BY_RHO_GTPASES_MIRO_GTPASES_AND_RHOBTB3	99	0.517278	1.28216	0.0692521	0.275629	0.225526	396	tags=25%, list=20%, signal=21%	S100A8/ARPC5/EFHD2/PPP2R5C/RHOC/ARPC1B/CYBA/TUBA1B/ITGB1/TUBA1A/ACTG1/STOM/S100A9/PIK3R1/ARHGAP15/PLIN3/PLXND1/FLNA/RAC1/MYL6/DYNLL1/RHOH/ACTN1/NCF1/PFN1
REACTOME_ION_CHANNEL_TRANSPORT	REACTOME_ION_CHANNEL_TRANSPORT	REACTOME_ION_CHANNEL_TRANSPORT	23	0.67406	1.33908	0.0694864	0.275629	0.225526	275	tags=30%, list=14%, signal=27%	UBB/TCIRG1/ATP6V0C/STOM/FXYD7/ATP6V0D1/ATP6V0B
KEGG_FC_GAMMA_R_MEDIATED_PHAGOCYTOSIS	KEGG_FC_GAMMA_R_MEDIATED_PHAGOCYTOSIS	KEGG_FC_GAMMA_R_MEDIATED_PHAGOCYTOSIS	24	0.665918	1.34032	0.0748503	0.292039	0.238953	450	tags=50%, list=22%, signal=39%	FCGR3A/ARPC5/ARPC1B/PIK3R1/LYN/PLCG2/RAC1/GSN/MARCKSL1/NCF1/FCGR2B/PLCG1
REACTOME_FCERI_MEDIATED_CA_2_MOBILIZATION	REACTOME_FCERI_MEDIATED_CA_2_MOBILIZATION	REACTOME_FCERI_MEDIATED_CA_2_MOBILIZATION	33	0.614123	1.31736	0.079063	0.3035	0.24833	235	tags=12%, list=12%, signal=11%	FCER1G/TXK/LYN/PLCG2
REACTOME_HEMOSTASIS	REACTOME_HEMOSTASIS	REACTOME_HEMOSTASIS	176	0.46506	1.23108	0.0848564	0.320569	0.262296	254	tags=22%, list=13%, signal=21%	FCER1G/RAP1B/TAGLN2/SRGN/PPP2R5C/TIMP1/CD63/GYPC/ITGB2/GNG5/GNAI2/FERMT3/TUBA1B/CD74/STXBP2/BSG/ITGB1/CD244/SELL/TUBA1A/S100A10/ALDOA/ARRB2/HSPA5/GATA3/ITGAL/GNG2/ANXA5/PLEK/ITGAM/SPN/ACTN4/PIK3R1/LYN/IRF1/PLCG2/DOK2/PSAP/RAB27B
REACTOME_FACTORS_INVOLVED_IN_MEGAKARYOCYTE_DEVELOPMENT_AND_PLATELET_PRODUCTION	REACTOME_FACTORS_INVOLVED_IN_MEGAKARYOCYTE_DEVELOPMENT_AND_PLATELET_PRODUCTION	REACTOME_FACTORS_INVOLVED_IN_MEGAKARYOCYTE_DEVELOPMENT_AND_PLATELET_PRODUCTION	28	-0.652161	-1.4023	0.0866873	0.322368	0.263769	24	tags=25%, list=1%, signal=25%	KIF20B/DOCK5/ACTB/TUBB4B/SH2B3/HBG2/HBB
REACTOME_CARGO_RECOGNITION_FOR_CLATHRIN_MEDIATED_ENDOCYTOSIS	REACTOME_CARGO_RECOGNITION_FOR_CLATHRIN_MEDIATED_ENDOCYTOSIS	REACTOME_CARGO_RECOGNITION_FOR_CLATHRIN_MEDIATED_ENDOCYTOSIS	20	0.682996	1.32212	0.0918675	0.336376	0.27523	202	tags=30%, list=10%, signal=27%	UBB/IL7R/AP2S1/CD4/ARRB2/GRK2
WP_HEPATITIS_B_INFECTION	WP_HEPATITIS_B_INFECTION	WP_HEPATITIS_B_INFECTION	21	-0.701164	-1.4371	0.0938416	0.338399	0.276885	84	tags=29%, list=4%, signal=28%	MYD88/STAT1/FASLG/TNF/JUN/FOS
REACTOME_DEVELOPMENTAL_BIOLOGY	REACTOME_DEVELOPMENTAL_BIOLOGY	REACTOME_DEVELOPMENTAL_BIOLOGY	113	0.494746	1.24122	0.0998613	0.354731	0.290249	270	tags=19%, list=14%, signal=18%	PTGDS/TYROBP/UBB/CEBPB/ARPC5/CXCR4/RHOC/AP2S1/ARPC1B/COL6A2/TUBA1B/ITGB1/NCAM1/TUBA1A/ACTG1/EZR/CEBPD/PIK3R1/LYN/DOK2/CAPNS1/PLXND1
REACTOME_PEPTIDE_LIGAND_BINDING_RECEPTORS	REACTOME_PEPTIDE_LIGAND_BINDING_RECEPTORS	REACTOME_PEPTIDE_LIGAND_BINDING_RECEPTORS	41	-0.572268	-1.34696	0.103976	0.362503	0.296608	173	tags=20%, list=9%, signal=18%	PPBP/XCL2/XCL1/CXCR3/CX3CR1/PROK2/CCL3/CCL4
PID_IL12_2PATHWAY	PID_IL12_2PATHWAY	PID_IL12_2PATHWAY	30	-0.629166	-1.36805	0.105096	0.362503	0.296608	84	tags=30%, list=4%, signal=29%	STAT1/FASLG/HLA-DRA/CCL3/CD8A/CD8B/IFNG/FOS/CCL4
REACTOME_POST_TRANSLATIONAL_PROTEIN_MODIFICATION	REACTOME_POST_TRANSLATIONAL_PROTEIN_MODIFICATION	REACTOME_POST_TRANSLATIONAL_PROTEIN_MODIFICATION	114	0.490648	1.23081	0.109418	0.372022	0.304397	254	tags=21%, list=13%, signal=19%	UBB/NFKBIA/LY6E/TIMP1/CALR/RAB37/CTSC/SPON2/PRSS23/TUBA1B/ZBTB16/TUBA1A/CST3/IGFBP7/HSP90B1/ARRB2/GATA3/SELENOS/LGALS1/TPST2/RAB24/TRAPPC5/SATB1/RAB27B
REACTOME_L1CAM_INTERACTIONS	REACTOME_L1CAM_INTERACTIONS	REACTOME_L1CAM_INTERACTIONS	29	0.611199	1.2835	0.112573	0.377358	0.308762	197	tags=24%, list=10%, signal=22%	AP2S1/TUBA1B/ITGB1/NCAM1/TUBA1A/ACTG1/EZR
PID_CMYB_PATHWAY	PID_CMYB_PATHWAY	PID_CMYB_PATHWAY	27	0.623409	1.29584	0.115214	0.380847	0.311617	241	tags=26%, list=12%, signal=23%	CEBPB/LYZ/MAF/CD4/GATA3/CEBPD/BCL2
PID_NFAT_TFPATHWAY	PID_NFAT_TFPATHWAY	PID_NFAT_TFPATHWAY	21	-0.655045	-1.34257	0.129032	0.420681	0.34421	78	tags=29%, list=4%, signal=28%	FASLG/EGR1/TNF/JUN/IFNG/FOS
REACTOME_CELLULAR_RESPONSE_TO_CHEMICAL_STRESS	REACTOME_CELLULAR_RESPONSE_TO_CHEMICAL_STRESS	REACTOME_CELLULAR_RESPONSE_TO_CHEMICAL_STRESS	22	-0.643126	-1.3342	0.136232	0.436965	0.357534	86	tags=18%, list=4%, signal=18%	CAT/HBA1/HBA2/HBB
WP_TCELL_ANTIGEN_RECEPTOR_TCR_PATHWAY_DURING_STAPHYLOCOCCUS_AUREUS_INFECTION	WP_TCELL_ANTIGEN_RECEPTOR_TCR_PATHWAY_DURING_STAPHYLOCOCCUS_AUREUS_INFECTION	WP_TCELL_ANTIGEN_RECEPTOR_TCR_PATHWAY_DURING_STAPHYLOCOCCUS_AUREUS_INFECTION	22	-0.636097	-1.31961	0.13913	0.436965	0.357534	137	tags=32%, list=7%, signal=30%	ICOS/GRAP2/CD8A/TNF/JUN/IFNG/FOS
NABA_ECM_AFFILIATED	NABA_ECM_AFFILIATED	NABA_ECM_AFFILIATED	30	0.598002	1.26192	0.139535	0.436965	0.357534	465	tags=33%, list=23%, signal=26%	ANXA1/ANXA5/LGALS1/ANXA4/PLXND1/FCN1/LGALS3/LGALS9/CLEC11A/LGALS2
REACTOME_SIGNALING_BY_GPCR	REACTOME_SIGNALING_BY_GPCR	REACTOME_SIGNALING_BY_GPCR	120	-0.413268	-1.14906	0.150735	0.460571	0.376849	174	tags=13%, list=9%, signal=13%	RGS9/XCL2/XCL1/S1PR1/CXCR3/CX3CR1/PDE3B/RGS2/PROK2/CAMK4/RGS1/RHOB/PTGER4/CCL3/CCL4L2/CCL4
WP_TGFBETA_SIGNALING_PATHWAY	WP_TGFBETA_SIGNALING_PATHWAY	WP_TGFBETA_SIGNALING_PATHWAY	29	-0.588257	-1.26897	0.150943	0.460571	0.376849	186	tags=41%, list=9%, signal=38%	CDKN1A/DAB2/KLF11/RUNX2/SPTBN1/TGFBR3/ATF3/KLF10/SMAD7/FOSB/JUN/FOS
REACTOME_NEUROTRANSMITTER_RECEPTORS_AND_POSTSYNAPTIC_SIGNAL_TRANSMISSION	REACTOME_NEUROTRANSMITTER_RECEPTORS_AND_POSTSYNAPTIC_SIGNAL_TRANSMISSION	REACTOME_NEUROTRANSMITTER_RECEPTORS_AND_POSTSYNAPTIC_SIGNAL_TRANSMISSION	28	0.593781	1.24452	0.157585	0.470242	0.384762	326	tags=29%, list=16%, signal=24%	AP2S1/GNG5/GNAI2/TUBA1B/TUBA1A/GNG2/PLCB1/RAC1
REACTOME_CLASS_A_1_RHODOPSIN_LIKE_RECEPTORS	REACTOME_CLASS_A_1_RHODOPSIN_LIKE_RECEPTORS	REACTOME_CLASS_A_1_RHODOPSIN_LIKE_RECEPTORS	67	-0.470454	-1.21006	0.158065	0.470242	0.384762	173	tags=13%, list=9%, signal=13%	XCL2/XCL1/S1PR1/CXCR3/CX3CR1/PROK2/PTGER4/CCL3/CCL4
KEGG_T_CELL_RECEPTOR_SIGNALING_PATHWAY	KEGG_T_CELL_RECEPTOR_SIGNALING_PATHWAY	KEGG_T_CELL_RECEPTOR_SIGNALING_PATHWAY	27	-0.593989	-1.26545	0.166154	0.487946	0.399248	28	tags=30%, list=1%, signal=30%	ICOS/GRAP2/CD8A/TNF/CD8B/JUN/IFNG/FOS
WP_HEMATOPOIETIC_STEM_CELL_DIFFERENTIATION	WP_HEMATOPOIETIC_STEM_CELL_DIFFERENTIATION	WP_HEMATOPOIETIC_STEM_CELL_DIFFERENTIATION	22	-0.62635	-1.29939	0.168116	0.487946	0.399248	18	tags=18%, list=1%, signal=18%	PIM1/CIITA/FOSB/FOS
NABA_MATRISOME_ASSOCIATED	NABA_MATRISOME_ASSOCIATED	NABA_MATRISOME_ASSOCIATED	114	-0.409573	-1.13518	0.175	0.501807	0.41059	30	tags=7%, list=2%, signal=7%	ANXA2/FASLG/CCL3/S100B/TNF/IFNG/CCL4L2/CCL4
WP_SPINAL_CORD_INJURY	WP_SPINAL_CORD_INJURY	WP_SPINAL_CORD_INJURY	38	-0.536534	-1.22576	0.185535	0.522892	0.427841	172	tags=24%, list=9%, signal=22%	FOXO3/NR4A1/BTG2/GADD45A/EGR1/RHOB/TNF/IFNG/FOS
WP_REGULATION_OF_ACTIN_CYTOSKELETON	WP_REGULATION_OF_ACTIN_CYTOSKELETON	WP_REGULATION_OF_ACTIN_CYTOSKELETON	20	0.636102	1.23134	0.186747	0.522892	0.427841	396	tags=45%, list=20%, signal=36%	ARPC5/ACTG1/EZR/PIK3R1/F2R/RAC1/GSN/ACTN1/PFN1
REACTOME_TRANSMISSION_ACROSS_CHEMICAL_SYNAPSES	REACTOME_TRANSMISSION_ACROSS_CHEMICAL_SYNAPSES	REACTOME_TRANSMISSION_ACROSS_CHEMICAL_SYNAPSES	34	0.557357	1.19591	0.189349	0.524013	0.428759	326	tags=26%, list=16%, signal=23%	AP2S1/GNG5/GNAI2/TUBA1B/TUBA1A/GNG2/SLC1A7/PLCB1/RAC1
REACTOME_GENERATION_OF_SECOND_MESSENGER_MOLECULES	REACTOME_GENERATION_OF_SECOND_MESSENGER_MOLECULES	REACTOME_GENERATION_OF_SECOND_MESSENGER_MOLECULES	24	-0.598761	-1.24949	0.197605	0.537723	0.439976	95	tags=29%, list=5%, signal=28%	HLA-DQB1/GRAP2/HLA-DQA1/TRBV12-3/TRAV19/HLA-DRA/TRBV7-9
KEGG_NEUROACTIVE_LIGAND_RECEPTOR_INTERACTION	KEGG_NEUROACTIVE_LIGAND_RECEPTOR_INTERACTION	KEGG_NEUROACTIVE_LIGAND_RECEPTOR_INTERACTION	28	0.577396	1.21017	0.198822	0.537723	0.439976	186	tags=21%, list=9%, signal=20%	TSPO/PTGER2/S1PR5/GZMA/NMUR1/PTGDR
REACTOME_G_ALPHA_I_SIGNALLING_EVENTS	REACTOME_G_ALPHA_I_SIGNALLING_EVENTS	REACTOME_G_ALPHA_I_SIGNALLING_EVENTS	68	-0.452828	-1.1683	0.20712	0.553	0.452477	58	tags=13%, list=3%, signal=13%	PPBP/RGS16/RGS9/CXCR3/CX3CR1/CAMK4/RGS1/CCL4L2/CCL4
WP_PROSTAGLANDIN_SIGNALING	WP_PROSTAGLANDIN_SIGNALING	WP_PROSTAGLANDIN_SIGNALING	20	-0.617298	-1.24466	0.210059	0.553	0.452477	43	tags=25%, list=2%, signal=25%	AREG/PTGER4/CCL3/TNF/IFNG
PID_CXCR4_PATHWAY	PID_CXCR4_PATHWAY	PID_CXCR4_PATHWAY	31	0.55949	1.18244	0.215859	0.553	0.452477	400	tags=58%, list=20%, signal=47%	RAP1B/CD247/CXCR4/RHOC/GNAI2/CD4/ITGB1/ARRB2/GNG2/GRK2/PIK3R1/LYN/CD3E/PLCB1/RAC1/PTPN6/ITGA6/CD3D
WP_TCELL_ACTIVATION_SARSCOV2	WP_TCELL_ACTIVATION_SARSCOV2	WP_TCELL_ACTIVATION_SARSCOV2	25	-0.578828	-1.21729	0.218182	0.553	0.452477	182	tags=40%, list=9%, signal=37%	HLA-DRB1/FOXO3/MYD88/ICOS/GRAP2/HLA-DRA/TNF/JUN/IFNG/FOS
REACTOME_METABOLISM_OF_AMINO_ACIDS_AND_DERIVATIVES	REACTOME_METABOLISM_OF_AMINO_ACIDS_AND_DERIVATIVES	REACTOME_METABOLISM_OF_AMINO_ACIDS_AND_DERIVATIVES	21	0.619233	1.20165	0.22239	0.553	0.452477	413	tags=29%, list=21%, signal=23%	SAT1/OAZ1/ODC1/MPST/RPLP0/RPS6
REACTOME_G_ALPHA_S_SIGNALLING_EVENTS	REACTOME_G_ALPHA_S_SIGNALLING_EVENTS	REACTOME_G_ALPHA_S_SIGNALLING_EVENTS	26	0.581165	1.19606	0.225331	0.553	0.452477	296	tags=35%, list=15%, signal=30%	GNG5/GNAI2/PTGER2/ARRB2/GNG2/PTGDR/GRK2/PDE4A/RAMP1
REACTOME_SARS_COV_INFECTIONS	REACTOME_SARS_COV_INFECTIONS	REACTOME_SARS_COV_INFECTIONS	21	0.617137	1.19758	0.225416	0.553	0.452477	189	tags=19%, list=9%, signal=17%	UBB/AP2S1/ITGB1/FXYD7
REACTOME_DISEASES_OF_SIGNAL_TRANSDUCTION_BY_GROWTH_FACTOR_RECEPTORS_AND_SECOND_MESSENGERS	REACTOME_DISEASES_OF_SIGNAL_TRANSDUCTION_BY_GROWTH_FACTOR_RECEPTORS_AND_SECOND_MESSENGERS	REACTOME_DISEASES_OF_SIGNAL_TRANSDUCTION_BY_GROWTH_FACTOR_RECEPTORS_AND_SECOND_MESSENGERS	66	0.491201	1.15211	0.225434	0.553	0.452477	227	tags=20%, list=11%, signal=18%	UBB/RAP1B/CEBPB/JUNB/PPP2R5C/AGTRAP/ACTG1/ARRB2/CTBP2/FLT3LG/QKI/PIK3R1/LYN
REACTOME_PD_1_SIGNALING	REACTOME_PD_1_SIGNALING	REACTOME_PD_1_SIGNALING	20	-0.604123	-1.2181	0.227811	0.553	0.452477	95	tags=30%, list=5%, signal=29%	HLA-DQB1/HLA-DQA1/TRBV12-3/TRAV19/HLA-DRA/TRBV7-9
REACTOME_MAPK_FAMILY_SIGNALING_CASCADES	REACTOME_MAPK_FAMILY_SIGNALING_CASCADES	REACTOME_MAPK_FAMILY_SIGNALING_CASCADES	50	0.516441	1.16561	0.228277	0.553	0.452477	225	tags=20%, list=11%, signal=18%	DUSP1/UBB/RAP1B/PPP2R5C/IL2RB/NCAM1/ACTG1/ARRB2/FLT3LG/PIK3R1
REACTOME_SIGNALING_BY_VEGF	REACTOME_SIGNALING_BY_VEGF	REACTOME_SIGNALING_BY_VEGF	20	0.618927	1.19809	0.231928	0.553	0.452477	522	tags=50%, list=26%, signal=37%	SH2D2A/CYBA/ACTG1/PIK3R1/RAC1/MAPKAPK3/NCF1/PLCG1/CYBB/CTNNA1
REACTOME_NEURONAL_SYSTEM	REACTOME_NEURONAL_SYSTEM	REACTOME_NEURONAL_SYSTEM	40	0.53223	1.16571	0.232353	0.553	0.452477	326	tags=22%, list=16%, signal=19%	AP2S1/GNG5/GNAI2/TUBA1B/TUBA1A/GNG2/SLC1A7/PLCB1/RAC1
REACTOME_PROTEIN_FOLDING	REACTOME_PROTEIN_FOLDING	REACTOME_PROTEIN_FOLDING	20	0.610092	1.18099	0.248494	0.58556	0.479118	220	tags=25%, list=11%, signal=22%	GNG5/TUBA1B/TUBA1A/GNG2/KIFC3
KEGG_LEISHMANIA_INFECTION	KEGG_LEISHMANIA_INFECTION	KEGG_LEISHMANIA_INFECTION	40	-0.489531	-1.13768	0.254658	0.594203	0.48619	95	tags=20%, list=5%, signal=19%	HLA-DQB1/STAT1/HLA-DQA1/HLA-DRA/TNF/JUN/IFNG/FOS
REACTOME_NUCLEAR_EVENTS_KINASE_AND_TRANSCRIPTION_FACTOR_ACTIVATION	REACTOME_NUCLEAR_EVENTS_KINASE_AND_TRANSCRIPTION_FACTOR_ACTIVATION	REACTOME_NUCLEAR_EVENTS_KINASE_AND_TRANSCRIPTION_FACTOR_ACTIVATION	20	-0.585829	-1.18121	0.257396	0.594761	0.486646	66	tags=35%, list=3%, signal=34%	NAB2/DUSP6/EGR2/ID1/EGR1/FOSB/FOS
REACTOME_MITOTIC_G2_G2_M_PHASES	REACTOME_MITOTIC_G2_G2_M_PHASES	REACTOME_MITOTIC_G2_G2_M_PHASES	20	0.603731	1.16868	0.263554	0.595541	0.487285	133	tags=15%, list=7%, signal=14%	UBB/TUBA1B/TUBA1A
WP_INSULIN_SIGNALING	WP_INSULIN_SIGNALING	WP_INSULIN_SIGNALING	21	-0.571247	-1.17082	0.26393	0.595541	0.487285	175	tags=29%, list=9%, signal=26%	SOCS3/FOXO3/SOCS1/EGR1/JUN/FOS
REACTOME_ADORA2B_MEDIATED_ANTI_INFLAMMATORY_CYTOKINES_PRODUCTION	REACTOME_ADORA2B_MEDIATED_ANTI_INFLAMMATORY_CYTOKINES_PRODUCTION	REACTOME_ADORA2B_MEDIATED_ANTI_INFLAMMATORY_CYTOKINES_PRODUCTION	21	0.597764	1.15999	0.269289	0.595541	0.487285	296	tags=29%, list=15%, signal=25%	GNG5/GNAI2/PTGER2/GNG2/PTGDR/RAMP1
REACTOME_METABOLISM_OF_LIPIDS	REACTOME_METABOLISM_OF_LIPIDS	REACTOME_METABOLISM_OF_LIPIDS	72	0.466217	1.11643	0.27	0.595541	0.487285	502	tags=29%, list=25%, signal=23%	PTGDS/ALOX5AP/TSPO/AKR1C3/PIK3R1/ASAH1/PSAP/TBXAS1/PLIN3/PPT1/GLIPR1/CTSA/LPCAT1/LTA4H/CYP4F22/HPGD/CD36/NR1D1/DHCR24/INSIG1/SMPD3
WP_BURN_WOUND_HEALING	WP_BURN_WOUND_HEALING	WP_BURN_WOUND_HEALING	36	0.527316	1.1354	0.275109	0.595541	0.487285	246	tags=22%, list=12%, signal=20%	S100A11/NFKBIA/MTRNR2L8/TIMP1/CXCR4/S100A9/BCL2/CD3E
KEGG_CHEMOKINE_SIGNALING_PATHWAY	KEGG_CHEMOKINE_SIGNALING_PATHWAY	KEGG_CHEMOKINE_SIGNALING_PATHWAY	54	-0.451074	-1.11381	0.27673	0.595541	0.487285	173	tags=17%, list=9%, signal=16%	XCL2/FOXO3/XCL1/CXCR3/CX3CR1/STAT1/CCL3/CCL4L2/CCL4
WP_BRAINDERIVED_NEUROTROPHIC_FACTOR_BDNF_SIGNALING_PATHWAY	WP_BRAINDERIVED_NEUROTROPHIC_FACTOR_BDNF_SIGNALING_PATHWAY	WP_BRAINDERIVED_NEUROTROPHIC_FACTOR_BDNF_SIGNALING_PATHWAY	28	-0.532591	-1.14519	0.278638	0.595541	0.487285	84	tags=29%, list=4%, signal=28%	EGR2/BCL2L11/FOXO3/STAT1/EGR1/CAMK4/JUN/FOS
REACTOME_CELLULAR_RESPONSES_TO_STIMULI	REACTOME_CELLULAR_RESPONSES_TO_STIMULI	REACTOME_CELLULAR_RESPONSES_TO_STIMULI	89	-0.410967	-1.09865	0.279863	0.595541	0.487285	155	tags=15%, list=8%, signal=14%	KDM6B/PPP1R15A/TUBB4B/ID1/ATF5/ATF3/CAT/HBA1/LMNA/HBA2/JUN/FOS/HBB
WP_GASTRIN_SIGNALING_PATHWAY	WP_GASTRIN_SIGNALING_PATHWAY	WP_GASTRIN_SIGNALING_PATHWAY	30	-0.524635	-1.14076	0.280255	0.595541	0.487285	108	tags=23%, list=5%, signal=22%	FOXO3/ANXA2/BIRC3/EGR1/RHOB/JUN/FOS
WP_EGFEGFR_SIGNALING_PATHWAY	WP_EGFEGFR_SIGNALING_PATHWAY	WP_EGFEGFR_SIGNALING_PATHWAY	25	-0.534572	-1.12421	0.284848	0.599946	0.490889	84	tags=16%, list=4%, signal=16%	STAT1/FOSB/JUN/FOS
REACTOME_DISEASES_OF_METABOLISM	REACTOME_DISEASES_OF_METABOLISM	REACTOME_DISEASES_OF_METABOLISM	21	0.589016	1.14301	0.29652	0.617631	0.505359	426	tags=33%, list=21%, signal=27%	UBB/SPON2/TALDO1/TBXAS1/CTSA/VCAN/CYP4F22
REACTOME_FCERI_MEDIATED_MAPK_ACTIVATION	REACTOME_FCERI_MEDIATED_MAPK_ACTIVATION	REACTOME_FCERI_MEDIATED_MAPK_ACTIVATION	35	-0.50541	-1.13157	0.299685	0.617631	0.505359	94	tags=9%, list=5%, signal=8%	GRAP2/JUN/FOS
REACTOME_MHC_CLASS_II_ANTIGEN_PRESENTATION	REACTOME_MHC_CLASS_II_ANTIGEN_PRESENTATION	REACTOME_MHC_CLASS_II_ANTIGEN_PRESENTATION	37	0.517212	1.11981	0.30117	0.617631	0.505359	346	tags=38%, list=17%, signal=32%	AP2S1/CTSC/TUBA1B/CD74/TUBA1A/HLA-DPA1/CTSD/CTSS/CTSB/IFI30/CTSH/HLA-DRB5/CTSA/DYNLL1
WP_RAS_SIGNALING	WP_RAS_SIGNALING	WP_RAS_SIGNALING	23	0.575437	1.14316	0.303625	0.617631	0.505359	326	tags=26%, list=16%, signal=22%	RAP1B/GNG5/GNG2/PIK3R1/PLCG2/RAC1
PID_CD8_TCR_DOWNSTREAM_PATHWAY	PID_CD8_TCR_DOWNSTREAM_PATHWAY	PID_CD8_TCR_DOWNSTREAM_PATHWAY	22	-0.543086	-1.12666	0.310145	0.625547	0.511836	78	tags=36%, list=4%, signal=35%	FASLG/EGR1/CD8A/TNF/CD8B/JUN/IFNG/FOS
REACTOME_G_ALPHA_Q_SIGNALLING_EVENTS	REACTOME_G_ALPHA_Q_SIGNALLING_EVENTS	REACTOME_G_ALPHA_Q_SIGNALLING_EVENTS	35	0.512801	1.10287	0.321168	0.639785	0.523486	322	tags=29%, list=16%, signal=24%	ANXA1/GNG5/NMUR1/GNG2/RGS19/GPR65/GRK2/PIK3R1/PLCB1/F2R
REACTOME_ASPARAGINE_N_LINKED_GLYCOSYLATION	REACTOME_ASPARAGINE_N_LINKED_GLYCOSYLATION	REACTOME_ASPARAGINE_N_LINKED_GLYCOSYLATION	31	0.522006	1.10323	0.325991	0.639785	0.523486	390	tags=32%, list=20%, signal=26%	UBB/CALR/CTSC/TUBA1B/TUBA1A/TRAPPC5/CTSA/DYNLL1/SERPINA1/CTSZ
REACTOME_COSTIMULATION_BY_THE_CD28_FAMILY	REACTOME_COSTIMULATION_BY_THE_CD28_FAMILY	REACTOME_COSTIMULATION_BY_THE_CD28_FAMILY	31	-0.495388	-1.08642	0.330218	0.639785	0.523486	95	tags=26%, list=5%, signal=25%	ICOS/HLA-DQB1/GRAP2/HLA-DQA1/TRBV12-3/TRAV19/HLA-DRA/TRBV7-9
REACTOME_RHO_GTPASES_ACTIVATE_FORMINS	REACTOME_RHO_GTPASES_ACTIVATE_FORMINS	REACTOME_RHO_GTPASES_ACTIVATE_FORMINS	24	0.55838	1.12388	0.332335	0.639785	0.523486	147	tags=25%, list=7%, signal=23%	PPP2R5C/RHOC/TUBA1B/ITGB1/TUBA1A/ACTG1
WP_VEGFAVEGFR2_SIGNALING_PATHWAY	WP_VEGFAVEGFR2_SIGNALING_PATHWAY	WP_VEGFAVEGFR2_SIGNALING_PATHWAY	90	0.434092	1.06545	0.332865	0.639785	0.523486	241	tags=26%, list=12%, signal=24%	RAP1B/SH2D2A/NFKBIA/RHOC/AP2S1/CALR/RAB37/TXN/ANXA1/BSG/ITGB1/IGFBP7/ALDOA/ACTG1/CLIC1/ARRB2/GAPDH/EZR/ATP6V0D1/QKI/PIK3R1/SDF2L1/BCL2
WP_MYOMETRIAL_RELAXATION_AND_CONTRACTION_PATHWAYS	WP_MYOMETRIAL_RELAXATION_AND_CONTRACTION_PATHWAYS	WP_MYOMETRIAL_RELAXATION_AND_CONTRACTION_PATHWAYS	41	-0.453705	-1.0679	0.333333	0.639785	0.523486	199	tags=24%, list=10%, signal=22%	ETS2/RGS16/ACTB/RGS9/ATF5/RGS2/ATF3/RGS1/JUN/FOS
REACTOME_SIGNALING_BY_RECEPTOR_TYROSINE_KINASES	REACTOME_SIGNALING_BY_RECEPTOR_TYROSINE_KINASES	REACTOME_SIGNALING_BY_RECEPTOR_TYROSINE_KINASES	90	0.432996	1.06276	0.338483	0.644472	0.527321	227	tags=21%, list=11%, signal=20%	UBB/MATK/RAP1B/JUNB/SH2D2A/TCIRG1/AP2S1/COL6A2/CYBA/ITGB1/PRDM1/ACTG1/ATP6V0C/STMN1/ID2/FLT3LG/ATP6V0D1/PIK3R1/LYN
KEGG_ENDOCYTOSIS	KEGG_ENDOCYTOSIS	KEGG_ENDOCYTOSIS	28	0.521832	1.09372	0.346097	0.653739	0.534904	354	tags=25%, list=18%, signal=21%	IL2RB/CXCR4/AP2S1/ARRB2/GRK2/F2R/HSPA1A
REACTOME_ESR_MEDIATED_SIGNALING	REACTOME_ESR_MEDIATED_SIGNALING	REACTOME_ESR_MEDIATED_SIGNALING	24	-0.521052	-1.08733	0.350299	0.656467	0.537135	18	tags=21%, list=1%, signal=21%	AREG/FOXO3/FOSB/JUN/FOS
REACTOME_RNA_POLYMERASE_II_TRANSCRIPTION	REACTOME_RNA_POLYMERASE_II_TRANSCRIPTION	REACTOME_RNA_POLYMERASE_II_TRANSCRIPTION	113	-0.376167	-1.04186	0.355872	0.661699	0.541417	184	tags=19%, list=9%, signal=18%	RUNX2/MAML2/SOCS3/FOXO3/NR4A1/PMAIP1/BTG2/BNIP3L/GADD45A/ZNF331/CAT/STAT1/FASLG/CAMK4/NR4A3/NR4A2/SMAD7/RGCC/JUN/IFNG/FOS
REACTOME_BIOLOGICAL_OXIDATIONS	REACTOME_BIOLOGICAL_OXIDATIONS	REACTOME_BIOLOGICAL_OXIDATIONS	21	0.570542	1.10716	0.360061	0.664298	0.543543	286	tags=24%, list=14%, signal=21%	CES1/TPST2/TBXAS1/GSTO1/GSTP1
REACTOME_PLATELET_HOMEOSTASIS	REACTOME_PLATELET_HOMEOSTASIS	REACTOME_PLATELET_HOMEOSTASIS	20	0.566509	1.09663	0.364458	0.66497	0.544093	166	tags=15%, list=8%, signal=14%	PPP2R5C/GNG5/GNG2
REACTOME_GPCR_LIGAND_BINDING	REACTOME_GPCR_LIGAND_BINDING	REACTOME_GPCR_LIGAND_BINDING	80	-0.397228	-1.0395	0.366013	0.66497	0.544093	173	tags=11%, list=9%, signal=11%	XCL2/XCL1/S1PR1/CXCR3/CX3CR1/PROK2/PTGER4/CCL3/CCL4
PID_IL4_2PATHWAY	PID_IL4_2PATHWAY	PID_IL4_2PATHWAY	26	0.529361	1.08945	0.372607	0.671266	0.549245	357	tags=27%, list=18%, signal=22%	CEBPB/MYBL1/CD40LG/PIK3R1/DOK2/IRF4/PTPN6
REACTOME_RHO_GTPASE_CYCLE	REACTOME_RHO_GTPASE_CYCLE	REACTOME_RHO_GTPASE_CYCLE	68	0.446571	1.05584	0.379509	0.671266	0.549245	448	tags=25%, list=22%, signal=20%	EFHD2/RHOC/CYBA/TUBA1B/ITGB1/ACTG1/STOM/PIK3R1/ARHGAP15/PLXND1/RAC1/RHOH/ACTN1/NCF1/DBN1/MYO9B/TPM4
WP_MALIGNANT_PLEURAL_MESOTHELIOMA	WP_MALIGNANT_PLEURAL_MESOTHELIOMA	WP_MALIGNANT_PLEURAL_MESOTHELIOMA	54	-0.420648	-1.03868	0.380503	0.671266	0.549245	91	tags=7%, list=5%, signal=7%	ATF3/STAT1/JUN/CCL4
REACTOME_ANTIGEN_ACTIVATES_B_CELL_RECEPTOR_BCR_LEADING_TO_GENERATION_OF_SECOND_MESSENGERS	REACTOME_ANTIGEN_ACTIVATES_B_CELL_RECEPTOR_BCR_LEADING_TO_GENERATION_OF_SECOND_MESSENGERS	REACTOME_ANTIGEN_ACTIVATES_B_CELL_RECEPTOR_BCR_LEADING_TO_GENERATION_OF_SECOND_MESSENGERS	40	0.488114	1.06909	0.380882	0.671266	0.549245	357	tags=12%, list=18%, signal=10%	PIK3R1/LYN/PLCG2/CD79B/PTPN6
PID_AP1_PATHWAY	PID_AP1_PATHWAY	PID_AP1_PATHWAY	23	-0.502801	-1.04096	0.385294	0.671266	0.549245	91	tags=26%, list=5%, signal=25%	ATF3/EGR1/FOSB/JUN/IFNG/FOS
REACTOME_TCR_SIGNALING	REACTOME_TCR_SIGNALING	REACTOME_TCR_SIGNALING	30	-0.480413	-1.0446	0.388535	0.671266	0.549245	123	tags=27%, list=6%, signal=25%	PAG1/HLA-DQB1/GRAP2/HLA-DQA1/TRBV12-3/TRAV19/HLA-DRA/TRBV7-9
WP_APOPTOSIS_MODULATION_AND_SIGNALING	WP_APOPTOSIS_MODULATION_AND_SIGNALING	WP_APOPTOSIS_MODULATION_AND_SIGNALING	24	-0.504698	-1.0532	0.389222	0.671266	0.549245	151	tags=25%, list=8%, signal=23%	MYD88/PMAIP1/BIRC3/FASLG/JUN/FOS
PID_HIF1_TFPATHWAY	PID_HIF1_TFPATHWAY	PID_HIF1_TFPATHWAY	21	-0.501552	-1.02798	0.395894	0.674516	0.551904	88	tags=33%, list=4%, signal=32%	RORA/CITED2/HIF1A/TFRC/BHLHE40/JUN/FOS
REACTOME_TRANSPORT_OF_SMALL_MOLECULES	REACTOME_TRANSPORT_OF_SMALL_MOLECULES	REACTOME_TRANSPORT_OF_SMALL_MOLECULES	67	-0.394876	-1.01567	0.396774	0.674516	0.551904	46	tags=7%, list=2%, signal=8%	ATP2B1/LDLR/HBA1/HBA2/HBB
REACTOME_M_PHASE	REACTOME_M_PHASE	REACTOME_M_PHASE	28	0.505089	1.05863	0.400589	0.675352	0.552588	133	tags=14%, list=7%, signal=14%	UBB/PPP2R5C/TUBA1B/TUBA1A
REACTOME_TOLL_LIKE_RECEPTOR_9_TLR9_CASCADE	REACTOME_TOLL_LIKE_RECEPTOR_9_TLR9_CASCADE	REACTOME_TOLL_LIKE_RECEPTOR_9_TLR9_CASCADE	23	-0.496969	-1.02889	0.402941	0.675352	0.552588	29	tags=17%, list=1%, signal=17%	MYD88/S100B/JUN/FOS
REACTOME_MYD88_INDEPENDENT_TLR4_CASCADE	REACTOME_MYD88_INDEPENDENT_TLR4_CASCADE	REACTOME_MYD88_INDEPENDENT_TLR4_CASCADE	20	-0.508783	-1.02586	0.411243	0.684446	0.560029	100	tags=20%, list=5%, signal=19%	BIRC3/S100B/JUN/FOS
WP_NUCLEAR_RECEPTORS_METAPATHWAY	WP_NUCLEAR_RECEPTORS_METAPATHWAY	WP_NUCLEAR_RECEPTORS_METAPATHWAY	61	-0.398806	-0.99845	0.418301	0.691358	0.565684	159	tags=18%, list=8%, signal=17%	CDC42EP3/GSTM2/ENC1/TGFBR3/RGS2/BIRC3/BHLHE40/EGR1/TNF/JUN/IFNG
WP_FOCAL_ADHESION	WP_FOCAL_ADHESION	WP_FOCAL_ADHESION	36	0.48122	1.03615	0.429403	0.703561	0.575669	391	tags=39%, list=20%, signal=32%	RAP1B/TXK/COL6A2/ITGB1/ACTG1/ACTN4/PIK3R1/ZYX/BCL2/FLNA/RAC1/PARVB/ITGA6/ACTN1
WP_TYPE_II_INTERFERON_SIGNALING_IFNG	WP_TYPE_II_INTERFERON_SIGNALING_IFNG	WP_TYPE_II_INTERFERON_SIGNALING_IFNG	20	-0.501112	-1.01039	0.434911	0.703561	0.575669	175	tags=30%, list=9%, signal=28%	CIITA/IFNGR1/SOCS3/SOCS1/STAT1/IFNG
NABA_MATRISOME	NABA_MATRISOME	NABA_MATRISOME	139	-0.351543	-0.993213	0.442149	0.703561	0.575669	30	tags=5%, list=2%, signal=5%	FASLG/CCL3/S100B/TNF/IFNG/CCL4L2/CCL4
KEGG_SYSTEMIC_LUPUS_ERYTHEMATOSUS	KEGG_SYSTEMIC_LUPUS_ERYTHEMATOSUS	KEGG_SYSTEMIC_LUPUS_ERYTHEMATOSUS	27	-0.46932	-0.999855	0.443077	0.703561	0.575669	95	tags=33%, list=5%, signal=32%	HLA-DMA/HLA-DMB/HLA-DQA2/HLA-DRB1/HLA-DQB1/HLA-DQA1/HLA-DRA/TNF/IFNG
REACTOME_METABOLISM_OF_RNA	REACTOME_METABOLISM_OF_RNA	REACTOME_METABOLISM_OF_RNA	21	0.544091	1.05583	0.444781	0.703561	0.575669	35	tags=10%, list=2%, signal=9%	UBB/ZFP36
WP_ADIPOGENESIS	WP_ADIPOGENESIS	WP_ADIPOGENESIS	30	-0.459564	-0.999271	0.44586	0.703561	0.575669	264	tags=50%, list=13%, signal=44%	CEBPA/RORA/RARA/EGR2/CDKN1A/HIF1A/OSM/GADD45B/NAMPT/SOCS3/SOCS1/GADD45A/STAT1/LMNA/TNF
PID_BCR_5PATHWAY	PID_BCR_5PATHWAY	PID_BCR_5PATHWAY	22	-0.481053	-0.997969	0.446377	0.703561	0.575669	13	tags=14%, list=1%, signal=14%	PAG1/JUN/FOS
REACTOME_CD22_MEDIATED_BCR_REGULATION	REACTOME_CD22_MEDIATED_BCR_REGULATION	REACTOME_CD22_MEDIATED_BCR_REGULATION	30	0.484929	1.02331	0.452035	0.707791	0.579131	357	tags=10%, list=18%, signal=8%	LYN/CD79B/PTPN6
REACTOME_RAC1_GTPASE_CYCLE	REACTOME_RAC1_GTPASE_CYCLE	REACTOME_RAC1_GTPASE_CYCLE	28	0.490923	1.02894	0.455081	0.707904	0.579222	443	tags=25%, list=22%, signal=20%	CYBA/ITGB1/PIK3R1/ARHGAP15/RAC1/NCF1/MYO9B
WP_GPCRS_CLASS_A_RHODOPSINLIKE	WP_GPCRS_CLASS_A_RHODOPSINLIKE	WP_GPCRS_CLASS_A_RHODOPSINLIKE	42	0.461474	1.01941	0.459821	0.710633	0.581456	186	tags=12%, list=9%, signal=11%	CXCR4/PTGER2/NMUR1/GPR65/PTGDR
WP_APOPTOSISRELATED_NETWORK_DUE_TO_ALTERED_NOTCH3_IN_OVARIAN_CANCER	WP_APOPTOSISRELATED_NETWORK_DUE_TO_ALTERED_NOTCH3_IN_OVARIAN_CANCER	WP_APOPTOSISRELATED_NETWORK_DUE_TO_ALTERED_NOTCH3_IN_OVARIAN_CANCER	20	-0.47543	-0.958612	0.473373	0.726856	0.59473	176	tags=30%, list=9%, signal=28%	BCL3/SOCS3/IER3/YBX3/SMAD7/TNF
KEGG_TYPE_I_DIABETES_MELLITUS	KEGG_TYPE_I_DIABETES_MELLITUS	KEGG_TYPE_I_DIABETES_MELLITUS	21	-0.474537	-0.972607	0.480938	0.733739	0.600362	95	tags=48%, list=5%, signal=46%	HLA-DMA/HLA-DMB/HLA-DQA2/HLA-DRB1/HLA-DQB1/HLA-DQA1/FASLG/HLA-DRA/TNF/IFNG
KEGG_B_CELL_RECEPTOR_SIGNALING_PATHWAY	KEGG_B_CELL_RECEPTOR_SIGNALING_PATHWAY	KEGG_B_CELL_RECEPTOR_SIGNALING_PATHWAY	24	-0.464564	-0.969451	0.488024	0.739807	0.605326	13	tags=8%, list=1%, signal=8%	JUN/FOS
WP_CALCIUM_REGULATION_IN_CARDIAC_CELLS	WP_CALCIUM_REGULATION_IN_CARDIAC_CELLS	WP_CALCIUM_REGULATION_IN_CARDIAC_CELLS	30	0.468126	0.987853	0.5	0.743556	0.608394	172	tags=20%, list=9%, signal=19%	CALR/GNG5/GNAI2/ARRB2/GNG2/RGS19
REACTOME_SIGNALING_BY_NUCLEAR_RECEPTORS	REACTOME_SIGNALING_BY_NUCLEAR_RECEPTORS	REACTOME_SIGNALING_BY_NUCLEAR_RECEPTORS	33	-0.435445	-0.961167	0.501567	0.743556	0.608394	18	tags=15%, list=1%, signal=15%	AREG/FOXO3/FOSB/JUN/FOS
REACTOME_PROGRAMMED_CELL_DEATH	REACTOME_PROGRAMMED_CELL_DEATH	REACTOME_PROGRAMMED_CELL_DEATH	33	0.458631	0.983811	0.502196	0.743556	0.608394	388	tags=33%, list=19%, signal=27%	GZMB/UBB/CASP1/IRF1/BCL2/PLEC/SATB1/TRADD/DYNLL1/GSN/BID
KEGG_HEMATOPOIETIC_CELL_LINEAGE	KEGG_HEMATOPOIETIC_CELL_LINEAGE	KEGG_HEMATOPOIETIC_CELL_LINEAGE	50	-0.386541	-0.94289	0.504644	0.743556	0.608394	47	tags=14%, list=2%, signal=14%	TFRC/CD5/HLA-DRB1/HLA-DRA/CD8A/TNF/CD8B
REACTOME_MITOTIC_PROMETAPHASE	REACTOME_MITOTIC_PROMETAPHASE	REACTOME_MITOTIC_PROMETAPHASE	21	0.525775	1.02029	0.508321	0.743556	0.608394	133	tags=14%, list=7%, signal=13%	PPP2R5C/TUBA1B/TUBA1A
REACTOME_FC_EPSILON_RECEPTOR_FCERI_SIGNALING	REACTOME_FC_EPSILON_RECEPTOR_FCERI_SIGNALING	REACTOME_FC_EPSILON_RECEPTOR_FCERI_SIGNALING	45	0.444646	0.988372	0.512706	0.743556	0.608394	235	tags=18%, list=12%, signal=16%	FCER1G/UBB/NFKBIA/LAT2/TXK/PIK3R1/LYN/PLCG2
KEGG_FOCAL_ADHESION	KEGG_FOCAL_ADHESION	KEGG_FOCAL_ADHESION	32	0.465334	0.988603	0.513991	0.743556	0.608394	391	tags=41%, list=20%, signal=33%	RAP1B/COL6A2/ITGB1/ACTG1/ACTN4/PIK3R1/ZYX/BCL2/FLNA/RAC1/PARVB/ITGA6/ACTN1
KEGG_MAPK_SIGNALING_PATHWAY	KEGG_MAPK_SIGNALING_PATHWAY	KEGG_MAPK_SIGNALING_PATHWAY	44	-0.39637	-0.950374	0.519288	0.743556	0.608394	104	tags=14%, list=5%, signal=13%	GADD45A/DUSP5/FASLG/TNF/JUN/FOS
REACTOME_SIGNALING_BY_NTRKS	REACTOME_SIGNALING_BY_NTRKS	REACTOME_SIGNALING_BY_NTRKS	28	-0.443206	-0.952996	0.520124	0.743556	0.608394	66	tags=25%, list=3%, signal=25%	NAB2/DUSP6/EGR2/ID1/EGR1/FOSB/FOS
KEGG_ALLOGRAFT_REJECTION	KEGG_ALLOGRAFT_REJECTION	KEGG_ALLOGRAFT_REJECTION	22	-0.450369	-0.934314	0.521739	0.743556	0.608394	95	tags=45%, list=5%, signal=44%	HLA-DMA/HLA-DMB/HLA-DQA2/HLA-DRB1/HLA-DQB1/HLA-DQA1/FASLG/HLA-DRA/TNF/IFNG
WP_DNA_DAMAGE_RESPONSE_ONLY_ATM_DEPENDENT	WP_DNA_DAMAGE_RESPONSE_ONLY_ATM_DEPENDENT	WP_DNA_DAMAGE_RESPONSE_ONLY_ATM_DEPENDENT	20	-0.460586	-0.928682	0.532544	0.747905	0.611952	244	tags=40%, list=12%, signal=35%	CDKN1A/BCL2L11/FOXO3/PMAIP1/LDLR/CAT/FASLG/JUN
REACTOME_INTERLEUKIN_1_FAMILY_SIGNALING	REACTOME_INTERLEUKIN_1_FAMILY_SIGNALING	REACTOME_INTERLEUKIN_1_FAMILY_SIGNALING	20	0.507098	0.981619	0.536145	0.747905	0.611952	433	tags=45%, list=22%, signal=36%	UBB/NFKBIA/CASP1/MAP3K8/IL18RAP/PTPN6/S100A12/MAP3K3/PTPN18
REACTOME_IMMUNOREGULATORY_INTERACTIONS_BETWEEN_A_LYMPHOID_AND_A_NON_LYMPHOID_CELL	REACTOME_IMMUNOREGULATORY_INTERACTIONS_BETWEEN_A_LYMPHOID_AND_A_NON_LYMPHOID_CELL	REACTOME_IMMUNOREGULATORY_INTERACTIONS_BETWEEN_A_LYMPHOID_AND_A_NON_LYMPHOID_CELL	95	0.394409	0.970599	0.538244	0.747905	0.611952	190	tags=16%, list=10%, signal=15%	TYROBP/NCR3/KIR3DL1/FCGR3A/KLRF1/CD247/KIR2DL3/ITGB2/ITGB1/SELL/IFITM1/ITGAL/NCR1/KLRD1/CD40LG
WP_GLUCOCORTICOID_RECEPTOR_PATHWAY	WP_GLUCOCORTICOID_RECEPTOR_PATHWAY	WP_GLUCOCORTICOID_RECEPTOR_PATHWAY	25	-0.444608	-0.935018	0.539394	0.747905	0.611952	197	tags=32%, list=10%, signal=29%	GADD45B/CDC42EP3/ENC1/TGFBR3/RGS2/BIRC3/BHLHE40/JUN
REACTOME_INTERFERON_ALPHA_BETA_SIGNALING	REACTOME_INTERFERON_ALPHA_BETA_SIGNALING	REACTOME_INTERFERON_ALPHA_BETA_SIGNALING	29	0.454852	0.955177	0.546784	0.747905	0.611952	357	tags=34%, list=18%, signal=29%	IFITM3/ISG20/IFITM2/IFITM1/IRF1/IRF7/IFI6/IRF4/ISG15/PTPN6
WP_MEASLES_VIRUS_INFECTION	WP_MEASLES_VIRUS_INFECTION	WP_MEASLES_VIRUS_INFECTION	32	-0.424488	-0.936509	0.55418	0.747905	0.611952	84	tags=16%, list=4%, signal=15%	MYD88/STAT1/FASLG/JUN/FOS
WP_TCELL_RECEPTOR_TCR_SIGNALING_PATHWAY	WP_TCELL_RECEPTOR_TCR_SIGNALING_PATHWAY	WP_TCELL_RECEPTOR_TCR_SIGNALING_PATHWAY	28	-0.425961	-0.915914	0.55418	0.747905	0.611952	144	tags=25%, list=7%, signal=24%	CD83/SH2B3/ICOS/GRAP2/CD8A/JUN/FOS
WP_ALLOGRAFT_REJECTION	WP_ALLOGRAFT_REJECTION	WP_ALLOGRAFT_REJECTION	37	-0.410851	-0.92736	0.556604	0.747905	0.611952	95	tags=19%, list=5%, signal=18%	HLA-DQB1/STAT1/HLA-DQA1/FASLG/HLA-DRA/TNF/IFNG
REACTOME_ER_TO_GOLGI_ANTEROGRADE_TRANSPORT	REACTOME_ER_TO_GOLGI_ANTEROGRADE_TRANSPORT	REACTOME_ER_TO_GOLGI_ANTEROGRADE_TRANSPORT	21	0.494369	0.959347	0.559758	0.747905	0.611952	390	tags=33%, list=20%, signal=27%	CTSC/TUBA1B/TUBA1A/TRAPPC5/DYNLL1/SERPINA1/CTSZ
REACTOME_TRANSPORT_TO_THE_GOLGI_AND_SUBSEQUENT_MODIFICATION	REACTOME_TRANSPORT_TO_THE_GOLGI_AND_SUBSEQUENT_MODIFICATION	REACTOME_TRANSPORT_TO_THE_GOLGI_AND_SUBSEQUENT_MODIFICATION	21	0.494369	0.959347	0.559758	0.747905	0.611952	390	tags=33%, list=20%, signal=27%	CTSC/TUBA1B/TUBA1A/TRAPPC5/DYNLL1/SERPINA1/CTSZ
WP_PROLACTIN_SIGNALING_PATHWAY	WP_PROLACTIN_SIGNALING_PATHWAY	WP_PROLACTIN_SIGNALING_PATHWAY	22	-0.435624	-0.903724	0.562319	0.747905	0.611952	177	tags=27%, list=9%, signal=25%	CISH/SOCS3/SOCS1/STAT1/JUN/FOS
REACTOME_APOPTOSIS	REACTOME_APOPTOSIS	REACTOME_APOPTOSIS	25	0.465468	0.947605	0.5625	0.747905	0.611952	388	tags=36%, list=19%, signal=29%	GZMB/UBB/BCL2/PLEC/SATB1/TRADD/DYNLL1/GSN/BID
WP_MAPK_SIGNALING_PATHWAY	WP_MAPK_SIGNALING_PATHWAY	WP_MAPK_SIGNALING_PATHWAY	40	-0.397363	-0.923479	0.568323	0.748007	0.612036	104	tags=15%, list=5%, signal=15%	NR4A1/GADD45A/FASLG/TNF/JUN/FOS
WP_COMPLEMENT_SYSTEM_IN_NEURONAL_DEVELOPMENT_AND_PLASTICITY	WP_COMPLEMENT_SYSTEM_IN_NEURONAL_DEVELOPMENT_AND_PLASTICITY	WP_COMPLEMENT_SYSTEM_IN_NEURONAL_DEVELOPMENT_AND_PLASTICITY	24	-0.440751	-0.919758	0.568862	0.748007	0.612036	130	tags=12%, list=6%, signal=12%	CX3CR1/FASLG/IFNG
KEGG_VIRAL_MYOCARDITIS	KEGG_VIRAL_MYOCARDITIS	KEGG_VIRAL_MYOCARDITIS	25	0.459569	0.935597	0.572917	0.749199	0.613011	190	tags=24%, list=10%, signal=22%	PRF1/ITGB2/HLA-DPA1/ACTG1/ITGAL/CD40LG
KEGG_ANTIGEN_PROCESSING_AND_PRESENTATION	KEGG_ANTIGEN_PROCESSING_AND_PRESENTATION	KEGG_ANTIGEN_PROCESSING_AND_PRESENTATION	37	0.431835	0.934959	0.581871	0.756187	0.618729	378	tags=49%, list=19%, signal=40%	KIR3DL1/KLRC2/KIR2DL3/CALR/CD4/CD74/HLA-DPA1/HSPA5/CTSS/KLRD1/CTSB/IFI30/KIR2DL1/HLA-DRB5/KIR3DL2/HSPA1A/KIR2DL4/KLRC3
REACTOME_TOLL_LIKE_RECEPTOR_TLR1_TLR2_CASCADE	REACTOME_TOLL_LIKE_RECEPTOR_TLR1_TLR2_CASCADE	REACTOME_TOLL_LIKE_RECEPTOR_TLR1_TLR2_CASCADE	27	-0.417477	-0.889406	0.584615	0.756187	0.618729	29	tags=19%, list=1%, signal=18%	MYD88/SOCS1/S100B/JUN/FOS
REACTOME_SIGNALING_BY_INTERLEUKINS	REACTOME_SIGNALING_BY_INTERLEUKINS	REACTOME_SIGNALING_BY_INTERLEUKINS	121	-0.337567	-0.941474	0.602941	0.775676	0.634675	30	tags=13%, list=2%, signal=14%	CISH/SOCS3/FOXO3/MYD88/SOCS1/S1PR1/ANXA2/STAT1/FASLG/CCL3/S100B/TNF/JUN/IFNG/FOS/CCL4
REACTOME_COMPLEMENT_CASCADE	REACTOME_COMPLEMENT_CASCADE	REACTOME_COMPLEMENT_CASCADE	41	0.421593	0.927082	0.608889	0.779116	0.63749	559	tags=15%, list=28%, signal=11%	GZMM/CFH/FCN1/CLU/CD55/CFP
REACTOME_DEUBIQUITINATION	REACTOME_DEUBIQUITINATION	REACTOME_DEUBIQUITINATION	20	0.472324	0.914305	0.614458	0.781135	0.639142	160	tags=20%, list=8%, signal=19%	UBB/NFKBIA/ARRB2/GATA3
WP_SUDDEN_INFANT_DEATH_SYNDROME_SIDS_SUSCEPTIBILITY_PATHWAYS	WP_SUDDEN_INFANT_DEATH_SYNDROME_SIDS_SUSCEPTIBILITY_PATHWAYS	WP_SUDDEN_INFANT_DEATH_SYNDROME_SIDS_SUSCEPTIBILITY_PATHWAYS	30	-0.405724	-0.8822	0.621019	0.781135	0.639142	88	tags=17%, list=4%, signal=16%	SPTBN1/BHLHE40/EGR1/TNF/JUN
KEGG_AUTOIMMUNE_THYROID_DISEASE	KEGG_AUTOIMMUNE_THYROID_DISEASE	KEGG_AUTOIMMUNE_THYROID_DISEASE	21	0.465978	0.904253	0.626324	0.781135	0.639142	190	tags=19%, list=10%, signal=17%	GZMB/PRF1/HLA-DPA1/CD40LG
WP_VITAMIN_D_RECEPTOR_PATHWAY	WP_VITAMIN_D_RECEPTOR_PATHWAY	WP_VITAMIN_D_RECEPTOR_PATHWAY	57	0.397734	0.915047	0.634921	0.781135	0.639142	446	tags=30%, list=22%, signal=24%	JUNB/S100A8/PRDM1/S100A9/ADGRE5/ITGAM/SERPINB1/SATB1/NINJ1/IRF4/CDKN2D/S100A6/LGALS9/IGFBP3/TNFAIP3/MYO9B/MYC
REACTOME_SIGNALING_BY_NOTCH	REACTOME_SIGNALING_BY_NOTCH	REACTOME_SIGNALING_BY_NOTCH	22	0.459883	0.900362	0.636225	0.781135	0.639142	157	tags=18%, list=8%, signal=17%	GZMB/UBB/TLE1/ARRB2
WP_CIRCADIAN_RHYTHM_GENES	WP_CIRCADIAN_RHYTHM_GENES	WP_CIRCADIAN_RHYTHM_GENES	27	0.432444	0.898894	0.638109	0.781135	0.639142	199	tags=15%, list=10%, signal=14%	PTGDS/PRF1/CST3/ID2
REACTOME_TRANSCRIPTIONAL_REGULATION_BY_TP53	REACTOME_TRANSCRIPTIONAL_REGULATION_BY_TP53	REACTOME_TRANSCRIPTIONAL_REGULATION_BY_TP53	32	-0.394288	-0.869881	0.640867	0.781135	0.639142	138	tags=22%, list=7%, signal=21%	PMAIP1/BTG2/BNIP3L/GADD45A/RGCC/JUN/FOS
WP_EBOLA_VIRUS_INFECTION_IN_HOST	WP_EBOLA_VIRUS_INFECTION_IN_HOST	WP_EBOLA_VIRUS_INFECTION_IN_HOST	40	0.414614	0.908105	0.644118	0.781135	0.639142	391	tags=40%, list=20%, signal=33%	RHOC/NPC2/ITGB1/HLA-DPA1/ACTG1/CTSB/ACTN4/PIK3R1/IRF7/FLNA/HLA-DRB5/CD300A/RAC1/ITGA6/GSN/ACTN1
WP_NRF2_PATHWAY	WP_NRF2_PATHWAY	WP_NRF2_PATHWAY	22	0.455908	0.892578	0.645358	0.781135	0.639142	389	tags=32%, list=19%, signal=26%	TXN/CES1/FTL/FTH1/GSTP1/HSPA1A/SERPINA1
REACTOME_INTERFERON_SIGNALING	REACTOME_INTERFERON_SIGNALING	REACTOME_INTERFERON_SIGNALING	58	0.393406	0.91061	0.646638	0.781135	0.639142	331	tags=28%, list=17%, signal=24%	UBB/MT2A/IFITM3/ISG20/IFITM2/NCAM1/HLA-DPA1/IFITM1/IFI30/IRF1/IRF7/IFI6/FLNA/HLA-DRB5/IRF4/ISG15
PID_PDGFRB_PATHWAY	PID_PDGFRB_PATHWAY	PID_PDGFRB_PATHWAY	30	-0.396281	-0.861668	0.649682	0.781135	0.639142	134	tags=17%, list=7%, signal=16%	S1PR1/PAG1/STAT1/JUN/FOS
WP_CHEMOKINE_SIGNALING_PATHWAY	WP_CHEMOKINE_SIGNALING_PATHWAY	WP_CHEMOKINE_SIGNALING_PATHWAY	44	-0.371031	-0.889619	0.649852	0.781135	0.639142	172	tags=16%, list=9%, signal=15%	FOXO3/XCL1/CXCR3/CX3CR1/STAT1/CCL3/CCL4
PID_ERBB1_DOWNSTREAM_PATHWAY	PID_ERBB1_DOWNSTREAM_PATHWAY	PID_ERBB1_DOWNSTREAM_PATHWAY	20	0.449977	0.871047	0.661145	0.790716	0.646981	86	tags=25%, list=4%, signal=24%	DUSP1/ZFP36/ARPC5/SH2D2A/ARPC1B
REACTOME_INTRACELLULAR_SIGNALING_BY_SECOND_MESSENGERS	REACTOME_INTRACELLULAR_SIGNALING_BY_SECOND_MESSENGERS	REACTOME_INTRACELLULAR_SIGNALING_BY_SECOND_MESSENGERS	35	-0.377678	-0.84559	0.690852	0.815634	0.66737	191	tags=26%, list=10%, signal=24%	AREG/FOXO3/IER3/NR4A1/MYD88/ICOS/EGR1/CAMK4/JUN
REACTOME_TNFR2_NON_CANONICAL_NF_KB_PATHWAY	REACTOME_TNFR2_NON_CANONICAL_NF_KB_PATHWAY	REACTOME_TNFR2_NON_CANONICAL_NF_KB_PATHWAY	25	-0.403872	-0.849349	0.690909	0.815634	0.66737	100	tags=20%, list=5%, signal=19%	CD70/BIRC3/FASLG/CD27/TNF
WP_B_CELL_RECEPTOR_SIGNALING_PATHWAY	WP_B_CELL_RECEPTOR_SIGNALING_PATHWAY	WP_B_CELL_RECEPTOR_SIGNALING_PATHWAY	31	0.406118	0.858303	0.696035	0.815634	0.66737	450	tags=39%, list=22%, signal=30%	NFKBIA/LAT2/PIK3R1/LYN/PLCG2/CD79B/IRF4/RAC1/PTPN6/PTPN18/MYC/PLCG1
REACTOME_TRANSCRIPTIONAL_REGULATION_BY_RUNX1	REACTOME_TRANSCRIPTIONAL_REGULATION_BY_RUNX1	REACTOME_TRANSCRIPTIONAL_REGULATION_BY_RUNX1	28	-0.386901	-0.831927	0.696594	0.815634	0.66737	184	tags=14%, list=9%, signal=13%	RUNX2/SOCS3/NR4A3/IFNG
REACTOME_TOLL_LIKE_RECEPTOR_CASCADES	REACTOME_TOLL_LIKE_RECEPTOR_CASCADES	REACTOME_TOLL_LIKE_RECEPTOR_CASCADES	48	0.388601	0.87494	0.699115	0.815634	0.66737	280	tags=27%, list=14%, signal=24%	UBB/S100A8/NFKBIA/ITGB2/HSP90B1/MAP3K8/CTSS/CTSB/S100A9/ITGAM/PLCG2/CNPY3/IRF7
KEGG_GRAFT_VERSUS_HOST_DISEASE	KEGG_GRAFT_VERSUS_HOST_DISEASE	KEGG_GRAFT_VERSUS_HOST_DISEASE	27	0.4071	0.846213	0.710487	0.824859	0.674917	165	tags=22%, list=8%, signal=21%	KIR3DL1/GZMB/PRF1/KIR2DL3/HLA-DPA1/KLRD1
REACTOME_CELL_CYCLE_MITOTIC	REACTOME_CELL_CYCLE_MITOTIC	REACTOME_CELL_CYCLE_MITOTIC	45	0.388192	0.862885	0.723468	0.832206	0.680929	133	tags=9%, list=7%, signal=8%	UBB/PPP2R5C/TUBA1B/TUBA1A
REACTOME_INTERFERON_GAMMA_SIGNALING	REACTOME_INTERFERON_GAMMA_SIGNALING	REACTOME_INTERFERON_GAMMA_SIGNALING	36	-0.363279	-0.815885	0.72381	0.832206	0.680929	182	tags=22%, list=9%, signal=21%	HLA-DRB1/SOCS3/SOCS1/HLA-DQB1/STAT1/HLA-DQA1/HLA-DRA/IFNG
WP_TNFALPHA_SIGNALING_PATHWAY	WP_TNFALPHA_SIGNALING_PATHWAY	WP_TNFALPHA_SIGNALING_PATHWAY	20	-0.393733	-0.793886	0.733728	0.83448	0.68279	100	tags=15%, list=5%, signal=14%	BIRC3/TNF/JUN
KEGG_PATHWAYS_IN_CANCER	KEGG_PATHWAYS_IN_CANCER	KEGG_PATHWAYS_IN_CANCER	50	-0.34305	-0.836802	0.736842	0.83448	0.68279	100	tags=10%, list=5%, signal=10%	BIRC3/STAT1/FASLG/JUN/FOS
PID_IL6_7_PATHWAY	PID_IL6_7_PATHWAY	PID_IL6_7_PATHWAY	22	-0.378591	-0.785405	0.73913	0.83448	0.68279	84	tags=18%, list=4%, signal=18%	STAT1/PTPRE/JUN/FOS
PID_P53_DOWNSTREAM_PATHWAY	PID_P53_DOWNSTREAM_PATHWAY	PID_P53_DOWNSTREAM_PATHWAY	33	-0.369115	-0.814756	0.739812	0.83448	0.68279	138	tags=24%, list=7%, signal=23%	PMAIP1/BTG2/BNIP3L/GADD45A/DUSP5/ATF3/RGCC/JUN
REACTOME_SENSORY_PERCEPTION	REACTOME_SENSORY_PERCEPTION	REACTOME_SENSORY_PERCEPTION	20	0.421725	0.816357	0.753012	0.838548	0.686118	198	tags=20%, list=10%, signal=18%	AKR1C3/ACTG1/EZR/CTBP2
KEGG_ARRHYTHMOGENIC_RIGHT_VENTRICULAR_CARDIOMYOPATHY_ARVC	KEGG_ARRHYTHMOGENIC_RIGHT_VENTRICULAR_CARDIOMYOPATHY_ARVC	KEGG_ARRHYTHMOGENIC_RIGHT_VENTRICULAR_CARDIOMYOPATHY_ARVC	20	0.42004	0.813095	0.754518	0.838548	0.686118	399	tags=40%, list=20%, signal=32%	ITGB1/ACTG1/ACTN4/LEF1/CACNA2D4/ITGA6/ACTN1/TCF7
WP_ARRHYTHMOGENIC_RIGHT_VENTRICULAR_CARDIOMYOPATHY	WP_ARRHYTHMOGENIC_RIGHT_VENTRICULAR_CARDIOMYOPATHY	WP_ARRHYTHMOGENIC_RIGHT_VENTRICULAR_CARDIOMYOPATHY	20	0.42004	0.813095	0.754518	0.838548	0.686118	399	tags=40%, list=20%, signal=32%	ITGB1/ACTG1/ACTN4/LEF1/CACNA2D4/ITGA6/ACTN1/TCF7
WP_APOPTOSIS	WP_APOPTOSIS	WP_APOPTOSIS	29	0.386852	0.812379	0.758772	0.838548	0.686118	315	tags=34%, list=16%, signal=29%	GZMB/PRF1/NFKBIA/CASP1/PIK3R1/IRF1/BCL2/TRADD/IRF7/IRF4
PID_MYC_REPRESS_PATHWAY	PID_MYC_REPRESS_PATHWAY	PID_MYC_REPRESS_PATHWAY	22	0.408086	0.798954	0.761035	0.838548	0.686118	241	tags=27%, list=12%, signal=24%	ITGB1/ID2/CEBPD/LGALS1/FTH1/BCL2
WP_CORTICOTROPINRELEASING_HORMONE_SIGNALING_PATHWAY	WP_CORTICOTROPINRELEASING_HORMONE_SIGNALING_PATHWAY	WP_CORTICOTROPINRELEASING_HORMONE_SIGNALING_PATHWAY	26	0.383359	0.788967	0.78056	0.855293	0.699819	241	tags=27%, list=12%, signal=24%	RAP1B/JUNB/NFKBIA/GNAI2/ARRB2/PLCG2/BCL2
WP_ACUTE_VIRAL_MYOCARDITIS	WP_ACUTE_VIRAL_MYOCARDITIS	WP_ACUTE_VIRAL_MYOCARDITIS	26	0.38221	0.786602	0.783505	0.855293	0.699819	241	tags=35%, list=12%, signal=31%	CXCR4/ITGB2/CASP1/CD4/ITGAL/CD40LG/PYCARD/PIK3R1/BCL2
REACTOME_CYTOKINE_SIGNALING_IN_IMMUNE_SYSTEM	REACTOME_CYTOKINE_SIGNALING_IN_IMMUNE_SYSTEM	REACTOME_CYTOKINE_SIGNALING_IN_IMMUNE_SYSTEM	197	0.328711	0.876752	0.787013	0.855293	0.699819	302	tags=21%, list=15%, signal=20%	UBB/IL7R/RAP1B/MT2A/IFITM3/JUNB/NFKBIA/IL2RB/TIMP1/ISG20/IFITM2/LCP1/ANXA1/ITGB2/CASP1/CD4/STXBP2/ITGB1/NCAM1/TNFRSF18/HLA-DPA1/HSP90B1/MAP3K8/IFITM1/GATA3/TALDO1/CD40LG/ITGAM/FLT3LG/CEBPD/IFI30/PIK3R1/LYN/IRF1/BCL2/LTB/IL18RAP/GSTO1/IRF7/IFI6/FLNA/HLA-DRB5
REACTOME_NEGATIVE_REGULATION_OF_THE_PI3K_AKT_NETWORK	REACTOME_NEGATIVE_REGULATION_OF_THE_PI3K_AKT_NETWORK	REACTOME_NEGATIVE_REGULATION_OF_THE_PI3K_AKT_NETWORK	21	0.403921	0.783829	0.795764	0.860872	0.704384	326	tags=19%, list=16%, signal=16%	PPP2R5C/FLT3LG/PIK3R1/RAC1
REACTOME_CELL_CYCLE	REACTOME_CELL_CYCLE	REACTOME_CELL_CYCLE	58	0.353915	0.8192	0.805436	0.867393	0.70972	461	tags=21%, list=23%, signal=16%	UBB/PPP2R5C/TUBA1B/TUBA1A/LYN/SYNE1/CDKN2D/DYNLL1/MIS18BP1/STAG3/MYC/SMC2
KEGG_INTESTINAL_IMMUNE_NETWORK_FOR_IGA_PRODUCTION	KEGG_INTESTINAL_IMMUNE_NETWORK_FOR_IGA_PRODUCTION	KEGG_INTESTINAL_IMMUNE_NETWORK_FOR_IGA_PRODUCTION	27	-0.360846	-0.768758	0.812308	0.868256	0.710426	249	tags=30%, list=12%, signal=26%	HLA-DMA/HLA-DMB/HLA-DQA2/HLA-DRB1/ICOS/HLA-DQB1/HLA-DQA1/HLA-DRA
KEGG_CELL_ADHESION_MOLECULES_CAMS	KEGG_CELL_ADHESION_MOLECULES_CAMS	KEGG_CELL_ADHESION_MOLECULES_CAMS	44	0.36456	0.805525	0.813534	0.868256	0.710426	213	tags=25%, list=11%, signal=23%	ITGB2/CD4/ITGB1/NCAM1/SELL/HLA-DPA1/ITGAL/CD40LG/ITGAM/SPN/CD6
REACTOME_INTERLEUKIN_4_AND_INTERLEUKIN_13_SIGNALING	REACTOME_INTERLEUKIN_4_AND_INTERLEUKIN_13_SIGNALING	REACTOME_INTERLEUKIN_4_AND_INTERLEUKIN_13_SIGNALING	51	0.356294	0.808147	0.82232	0.873715	0.714893	241	tags=22%, list=12%, signal=19%	JUNB/TIMP1/ANXA1/ITGB2/ITGB1/HSP90B1/GATA3/ITGAM/CEBPD/PIK3R1/BCL2
WP_ENDODERM_DIFFERENTIATION	WP_ENDODERM_DIFFERENTIATION	WP_ENDODERM_DIFFERENTIATION	20	-0.361848	-0.729595	0.83432	0.879107	0.719305	102	tags=35%, list=5%, signal=34%	DUSP4/EOMES/TBX21/DAB2/DUSP5/TOX/STAT1
KEGG_NEUROTROPHIN_SIGNALING_PATHWAY	KEGG_NEUROTROPHIN_SIGNALING_PATHWAY	KEGG_NEUROTROPHIN_SIGNALING_PATHWAY	22	-0.350028	-0.726151	0.834783	0.879107	0.719305	172	tags=23%, list=9%, signal=21%	FOXO3/SH2B3/FASLG/CAMK4/JUN
WP_ALZHEIMERS_DISEASE_AND_MIRNA_EFFECTS	WP_ALZHEIMERS_DISEASE_AND_MIRNA_EFFECTS	WP_ALZHEIMERS_DISEASE_AND_MIRNA_EFFECTS	26	0.361931	0.744867	0.849779	0.890958	0.729001	388	tags=31%, list=19%, signal=25%	TUBA1B/TUBA1A/GAPDH/PIK3R1/PLCB1/ERN1/VMP1/BID
REACTOME_VESICLE_MEDIATED_TRANSPORT	REACTOME_VESICLE_MEDIATED_TRANSPORT	REACTOME_VESICLE_MEDIATED_TRANSPORT	118	0.325749	0.820169	0.862881	0.900727	0.736994	268	tags=16%, list=13%, signal=15%	UBB/IL7R/ARPC5/AP2S1/CALR/GABARAP/CTSC/CD4/TUBA1B/TUBA1A/HSP90B1/ACTG1/ARRB2/FTL/GRK2/FTH1/TRAPPC5/RAB27B/PLIN3
WP_ALZHEIMERS_DISEASE	WP_ALZHEIMERS_DISEASE	WP_ALZHEIMERS_DISEASE	25	0.35218	0.716971	0.876488	0.910935	0.745347	300	tags=24%, list=15%, signal=21%	TUBA1B/TUBA1A/GAPDH/PIK3R1/PLCB1/ERN1
KEGG_JAK_STAT_SIGNALING_PATHWAY	KEGG_JAK_STAT_SIGNALING_PATHWAY	KEGG_JAK_STAT_SIGNALING_PATHWAY	30	-0.327641	-0.712417	0.89172	0.922736	0.755003	221	tags=20%, list=11%, signal=18%	OSM/CISH/SOCS3/SOCS1/STAT1/IFNG
WP_SMALL_CELL_LUNG_CANCER	WP_SMALL_CELL_LUNG_CANCER	WP_SMALL_CELL_LUNG_CANCER	22	0.354181	0.693418	0.902588	0.929939	0.760896	388	tags=27%, list=19%, signal=22%	NFKBIA/ITGB1/PIK3R1/BCL2/ITGA6/BID
REACTOME_PI3K_AKT_SIGNALING_IN_CANCER	REACTOME_PI3K_AKT_SIGNALING_IN_CANCER	REACTOME_PI3K_AKT_SIGNALING_IN_CANCER	20	-0.313056	-0.631216	0.934911	0.95909	0.784749	244	tags=30%, list=12%, signal=27%	GAB2/CDKN1A/AREG/FOXO3/NR4A1/ICOS
REACTOME_ORGANELLE_BIOGENESIS_AND_MAINTENANCE	REACTOME_ORGANELLE_BIOGENESIS_AND_MAINTENANCE	REACTOME_ORGANELLE_BIOGENESIS_AND_MAINTENANCE	21	0.336094	0.652207	0.944024	0.961169	0.78645	133	tags=10%, list=7%, signal=9%	TUBA1B/TUBA1A
REACTOME_INITIAL_TRIGGERING_OF_COMPLEMENT	REACTOME_INITIAL_TRIGGERING_OF_COMPLEMENT	REACTOME_INITIAL_TRIGGERING_OF_COMPLEMENT	31	0.323313	0.683301	0.945668	0.961169	0.78645	333	tags=6%, list=17%, signal=5%	GZMM/FCN1
REACTOME_MUSCLE_CONTRACTION	REACTOME_MUSCLE_CONTRACTION	REACTOME_MUSCLE_CONTRACTION	36	0.312316	0.67247	0.949054	0.961169	0.78645	451	tags=19%, list=23%, signal=15%	ANXA1/FXYD7/MYL6/FXYD1/DYSF/TPM4/TLN1
REACTOME_CDC42_GTPASE_CYCLE	REACTOME_CDC42_GTPASE_CYCLE	REACTOME_CDC42_GTPASE_CYCLE	22	0.318667	0.623888	0.964992	0.97317	0.796269	225	tags=9%, list=11%, signal=8%	STOM/PIK3R1
KEGG_CALCIUM_SIGNALING_PATHWAY	KEGG_CALCIUM_SIGNALING_PATHWAY	KEGG_CALCIUM_SIGNALING_PATHWAY	23	-0.274869	-0.569069	0.976471	0.980591	0.802341	122	tags=17%, list=6%, signal=17%	SPHK1/P2RX5/ATP2B1/CAMK4
REACTOME_CREATION_OF_C4_AND_C2_ACTIVATORS	REACTOME_CREATION_OF_C4_AND_C2_ACTIVATORS	REACTOME_CREATION_OF_C4_AND_C2_ACTIVATORS	27	0.203449	0.422896	1	1	0.818222	333	tags=4%, list=17%, signal=3%	FCN1

## Sheet: CD8eff Cont v LR_GSEA
CD8eff Cont v LR COVID PF_GSEA
Canonical Pathways MSigDB C2 Curated Pathways	ID	Description	setSize	enrichmentScore	NES	pvalue	p.adjust	qvalues	rank	leading_edge	core_enrichment
REACTOME_SCAVENGING_OF_HEME_FROM_PLASMA	REACTOME_SCAVENGING_OF_HEME_FROM_PLASMA	REACTOME_SCAVENGING_OF_HEME_FROM_PLASMA	55	-0.910805	-2.06675	1.57188e-09	2.33738e-06	1.60662e-06	263	tags=5%, list=2%, signal=5%	HBA1/HBA2/HBB
REACTOME_BINDING_AND_UPTAKE_OF_LIGANDS_BY_SCAVENGER_RECEPTORS	REACTOME_BINDING_AND_UPTAKE_OF_LIGANDS_BY_SCAVENGER_RECEPTORS	REACTOME_BINDING_AND_UPTAKE_OF_LIGANDS_BY_SCAVENGER_RECEPTORS	72	-0.856561	-2.00202	1.33164e-08	9.90077e-06	6.8054e-06	487	tags=8%, list=3%, signal=8%	HSPH1/FTH1/HBA1/HSP90AA1/HBA2/HBB
REACTOME_CYTOKINE_SIGNALING_IN_IMMUNE_SYSTEM	REACTOME_CYTOKINE_SIGNALING_IN_IMMUNE_SYSTEM	REACTOME_CYTOKINE_SIGNALING_IN_IMMUNE_SYSTEM	594	-0.57247	-1.553	2.19796e-06	0.000958091	0.000658554	2530	tags=32%, list=16%, signal=28%	IFITM3/UBA3/NUP62/TRIM22/IP6K2/LMNB1/UBE2D2/PSMB3/IFNAR1/TRIM38/GSTO1/S100B/IFIT2/TNFRSF1A/ATF1/RALA/TNFSF14/STAT6/PAK2/IFI6/ELOC/IL10RB/BRWD1/NUP54/SMAD3/RANBP2/PIK3CD/HLA-G/IL12RB1/PDCD4/STAT2/KPNA4/MEF2A/PSMD8/PTPN4/PIK3R2/TAB2/SNRPA1/ATF2/SP100/HSPA8/PSMD2/PSMA7/PDE12/INPP5D/TRIM25/PSMB2/IL7/UBE2D1/CDKN1A/PSMD11/IFI35/POM121C/RAE1/UBB/CIITA/SH2B3/PSMC2/CUL1/MAPK14/CBL/PPIA/NUP107/OASL/PSMC6/A…
WP_NETWORK_MAP_OF_SARSCOV2_SIGNALING_PATHWAY	WP_NETWORK_MAP_OF_SARSCOV2_SIGNALING_PATHWAY	WP_NETWORK_MAP_OF_SARSCOV2_SIGNALING_PATHWAY	164	-0.715951	-1.78499	2.57725e-06	0.000958091	0.000658554	626	tags=15%, list=4%, signal=14%	RPTOR/EIF4A2/IRF9/PIAS1/PTPN6/NFATC3/CASP8/CAMK4/CCL5/RPS6/TNF/STAT1/HLA-DRB1/HLA-DRB5/CD8B/CD8A/IFNG/CCL4/JUNB/HLA-DRA/DUSP1/JUN/FOS/HBB
REACTOME_FACTORS_INVOLVED_IN_MEGAKARYOCYTE_DEVELOPMENT_AND_PLATELET_PRODUCTION	REACTOME_FACTORS_INVOLVED_IN_MEGAKARYOCYTE_DEVELOPMENT_AND_PLATELET_PRODUCTION	REACTOME_FACTORS_INVOLVED_IN_MEGAKARYOCYTE_DEVELOPMENT_AND_PLATELET_PRODUCTION	111	-0.761166	-1.84205	6.04759e-06	0.00179855	0.00123625	1776	tags=30%, list=11%, signal=27%	TUBB2A/KLC1/PHF21A/SH2B3/AK3/KIF3A/PRKAR2A/JAK2/TUBA1C/KIF22/KIF20B/RAB5A/DOCK10/KIF2A/HDAC1/KIF21A/EHD1/TUBA1B/IRF2/DOCK11/CAPZA2/JMJD1C/HBG2/GATA3/CAPZA1/DOCK8/KIF5B/CDC42/TUBA4A/TUBB4B/TUBA1A/IRF1/HBB
REACTOME_FCGR_ACTIVATION	REACTOME_FCGR_ACTIVATION	REACTOME_FCGR_ACTIVATION	59	0.763059	2.02627	1.17121e-05	0.00200975	0.00138142	1371	tags=10%, list=8%, signal=9%	FCGR3A/CD247/CD3G/SYK/LYN/YES1
REACTOME_CELLULAR_RESPONSE_TO_STARVATION	REACTOME_CELLULAR_RESPONSE_TO_STARVATION	REACTOME_CELLULAR_RESPONSE_TO_STARVATION	151	0.593536	1.75296	1.27561e-05	0.00200975	0.00138142	527	tags=28%, list=3%, signal=28%	RPS29/RPS21/RPS28/RPS27/RPL39/RPL37/RPL36/CEBPB/RPL34/RPL38/RPL36A/RPL22/RPL37A/RPL35A/RPL41/FAU/RPL36AL/RPL30/RPS4Y1/RPS10/RPL28/RPS14/RPS15/RPS12/RPLP2/RPL11/RPS27A/EIF2S2/RPS13/RPS24/TCIRG1/RPL24/RPL32/RPL31/RPS15A/RPLP1/RPS17/LAMTOR4/RPL14/RPL18/RPL6/RPL5/RPS23
REACTOME_ANTIMICROBIAL_PEPTIDES	REACTOME_ANTIMICROBIAL_PEPTIDES	REACTOME_ANTIMICROBIAL_PEPTIDES	24	0.893353	2.03624	1.28713e-05	0.00200975	0.00138142	579	tags=25%, list=4%, signal=24%	S100A8/GNLY/LYZ/S100A9/ATOX1/CD4
REACTOME_HEMOSTASIS	REACTOME_HEMOSTASIS	REACTOME_HEMOSTASIS	496	-0.56911	-1.53183	1.3406e-05	0.00200975	0.00138142	2119	tags=22%, list=13%, signal=20%	LGALS3BP/PRKCA/RAC1/ACTN4/PIK3R2/RAF1/RCOR1/SIRPG/ITPR2/DGKA/INPP5D/WDR1/TUBB2A/KLC1/PHF21A/SH2B3/MAPK14/ITPR1/PPIA/RAP1A/CD48/AK3/PHACTR2/PLCG1/PRKCH/KIF3A/ENDOD1/SLC16A1/PRKAR2A/FGR/CDC37L1/PDPK1/ITGAL/VAV1/JAK2/CD47/TUBA1C/KIF22/RAP1B/KIF20B/RAC2/RAB5A/S100A10/SRI/PRKCB/DOCK10/PRKCQ/PIK3R1/PFN1/KIF2A/HDAC1/SRGN/PTPN11/ANXA2/PPP2R5E/VCL/PTPN1/GNAI3/CSK/ATP2B1/TLN1/KIF21A/EHD1/GNA13/TUBA1B/FLNA/…
REACTOME_TRANSLATION	REACTOME_TRANSLATION	REACTOME_TRANSLATION	273	0.503279	1.60795	1.41266e-05	0.00200975	0.00138142	1091	tags=29%, list=7%, signal=27%	RPS29/RPS21/RPS28/RPS27/RPL39/RPL37/RPL36/RPL34/RPL38/RPL36A/RPL22/RPL37A/RPL35A/RPL41/FAU/RPL36AL/RPL30/RPS4Y1/EIF3J/RPS10/RPL28/RPS14/SEC61G/RPS15/RPS12/RPLP2/RPL11/RPS27A/EIF2S2/RPS13/RPS24/EIF5B/MRPL33/MRPL52/RPL24/RPL32/RPL31/RPS15A/MRPS21/RPLP1/RPS17/RPL14/RPL18/RPL6/MRPL1/AIMP1/SPCS2/EEF1D/SRP9/MRPS24/MTRF1L/RPL5/RPS23/APEH/SRP72/SEC11C/MRPS26/RPL19/MRPL40/SRP14/RPS5/FARSB/IARS2/SEC61A1/RP…
KEGG_OXIDATIVE_PHOSPHORYLATION	KEGG_OXIDATIVE_PHOSPHORYLATION	KEGG_OXIDATIVE_PHOSPHORYLATION	116	0.65392	1.88363	1.4867e-05	0.00200975	0.00138142	721	tags=31%, list=4%, signal=30%	ATP5ME/MT-ATP8/MT-ND3/NDUFA3/NDUFB1/ATP5F1E/NDUFA1/MT-ND4L/UQCR11/UQCRQ/MT-CO2/COX17/UQCRB/NDUFC1/ATP5MF/NDUFB2/COX7C/COX6C/UQCR10/COX6B1/NDUFS5/COX7A2/TCIRG1/ATP5MG/COX8A/NDUFB9/ATP5MC2/COX5B/ATP5PF/COX7B/NDUFB4/MT-ND5/NDUFA11/NDUFV3/UQCRH/ATP5PD
WP_ELECTRON_TRANSPORT_CHAIN_OXPHOS_SYSTEM_IN_MITOCHONDRIA	WP_ELECTRON_TRANSPORT_CHAIN_OXPHOS_SYSTEM_IN_MITOCHONDRIA	WP_ELECTRON_TRANSPORT_CHAIN_OXPHOS_SYSTEM_IN_MITOCHONDRIA	100	0.664974	1.88052	2.69789e-05	0.00334313	0.00229794	729	tags=36%, list=4%, signal=35%	ATP5ME/MT-ATP8/MT-ND3/NDUFA3/NDUFB1/ATP5F1E/NDUFA1/MT-ND4L/UQCR11/UQCRQ/MT-CO2/COX17/UQCRB/NDUFC1/ATP5MF/NDUFB2/COX7C/COX6C/NDUFA12/UQCR10/COX6B1/NDUFS5/COX7A2/ATP5MG/COX8A/NDUFB9/ATP5MC2/COX5B/ATP5PF/COX7B/NDUFB4/MT-ND5/NDUFV3/UQCRH/ATP5PD/ATP5IF1
REACTOME_SRP_DEPENDENT_COTRANSLATIONAL_PROTEIN_TARGETING_TO_MEMBRANE	REACTOME_SRP_DEPENDENT_COTRANSLATIONAL_PROTEIN_TARGETING_TO_MEMBRANE	REACTOME_SRP_DEPENDENT_COTRANSLATIONAL_PROTEIN_TARGETING_TO_MEMBRANE	111	0.635471	1.82953	3.24498e-05	0.00371176	0.00255132	698	tags=42%, list=4%, signal=41%	RPS29/RPS21/RPS28/RPS27/RPL39/RPL37/RPL36/RPL34/RPL38/RPL36A/RPL22/RPL37A/RPL35A/RPL41/FAU/RPL36AL/RPL30/RPS4Y1/RPS10/RPL28/RPS14/SEC61G/RPS15/RPS12/RPLP2/RPL11/RPS27A/RPS13/RPS24/RPL24/RPL32/RPL31/RPS15A/RPLP1/RPS17/RPL14/RPL18/RPL6/SPCS2/SRP9/RPL5/RPS23/SRP72/SEC11C/RPL19/SRP14/RPS5
WP_IL18_SIGNALING_PATHWAY	WP_IL18_SIGNALING_PATHWAY	WP_IL18_SIGNALING_PATHWAY	212	-0.648817	-1.64743	4.35303e-05	0.00462354	0.00317804	1779	tags=30%, list=11%, signal=27%	RAE1/RGS16/KLC1/REL/HDGF/ENO1/FAS/TBX21/PLCG1/PARP1/TRPM7/NFKB2/B2M/RPS6KB1/FASLG/CASP3/TMEM165/PRKAA1/MYD88/IER3/CCL3/PRKCB/PIK3R1/RELA/CYCS/ZNF143/MAP2K7/ZC3H12A/BAZ1B/BIRC3/NFKB1/ATF3/NFKBIZ/CPT1A/SLC4A7/RPS11/LONP2/FBXW7/TRPC4AP/RPTOR/EPB41/EEF2/LRRFIP1/CASP8/ARF6/ZBTB7A/GSK3B/SOCS3/PTMS/CCL5/PTPN7/S1PR4/TMSB4X/TNF/IRF1/IFNG/NFKBIA/CCL4/KLF2/BTG2/TNFAIP3/JUN/FOS
REACTOME_SELENOAMINO_ACID_METABOLISM	REACTOME_SELENOAMINO_ACID_METABOLISM	REACTOME_SELENOAMINO_ACID_METABOLISM	104	0.636006	1.81503	4.70415e-05	0.00466338	0.00320543	527	tags=38%, list=3%, signal=37%	RPS29/RPS21/RPS28/RPS27/RPL39/RPL37/RPL36/RPL34/RPL38/RPL36A/RPL22/RPL37A/RPL35A/RPL41/FAU/RPL36AL/RPL30/RPS4Y1/RPS10/RPL28/RPS14/RPS15/RPS12/RPLP2/RPL11/RPS27A/RPS13/RPS24/RPL24/RPL32/RPL31/RPS15A/RPLP1/RPS17/RPL14/RPL18/RPL6/AIMP1/RPL5/RPS23
REACTOME_METABOLISM_OF_AMINO_ACIDS_AND_DERIVATIVES	REACTOME_METABOLISM_OF_AMINO_ACIDS_AND_DERIVATIVES	REACTOME_METABOLISM_OF_AMINO_ACIDS_AND_DERIVATIVES	297	0.482013	1.55748	5.18985e-05	0.00482332	0.00331536	719	tags=16%, list=4%, signal=16%	RPS29/RPS21/RPS28/RPS27/RPL39/RPL37/RPL36/RPL34/RPL38/RPL36A/RPL22/RPL37A/RPL35A/RPL41/FAU/RPL36AL/RPL30/RPS4Y1/RPS10/RPL28/RPS14/RPS15/RPS12/RPLP2/RPL11/RPS27A/TSTD1/RPS13/RPS24/SEM1/RPL24/PSME1/RPL32/RPL31/RPS15A/RPLP1/RPS17/RPL14/RPL18/RPL6/AIMP1/RPL5/RPS23/RPL19/FAH/ADI1/RPS5/PSMD7
PID_ATF2_PATHWAY	PID_ATF2_PATHWAY	PID_ATF2_PATHWAY	47	-0.846634	-1.8692	5.96326e-05	0.0052161	0.00358534	1197	tags=32%, list=7%, signal=30%	CREB1/GADD45A/JUND/ATF3/CUL3/DUSP5/DUSP10/HBG2/SOCS3/DDIT3/IFNG/JUNB/DUSP1/JUN/FOS
REACTOME_RESPIRATORY_ELECTRON_TRANSPORT_ATP_SYNTHESIS_BY_CHEMIOSMOTIC_COUPLING_AND_HEAT_PRODUCTION_BY_UNCOUPLING_PROTEINS	REACTOME_RESPIRATORY_ELECTRON_TRANSPORT_ATP_SYNTHESIS_BY_CHEMIOSMOTIC_COUPLING_AND_HEAT_PRODUCTION_BY_UNCOUPLING_PROTEINS	REACTOME_RESPIRATORY_ELECTRON_TRANSPORT_ATP_SYNTHESIS_BY_CHEMIOSMOTIC_COUPLING_AND_HEAT_PRODUCTION_BY_UNCOUPLING_PROTEINS	126	0.612001	1.78454	7.08596e-05	0.00549588	0.00377765	721	tags=29%, list=4%, signal=28%	ATP5ME/MT-ATP8/MT-ND3/NDUFA3/NDUFB1/ATP5F1E/NDUFA1/UQCR11/UQCRQ/MT-CO2/COX20/UQCRB/NDUFC1/ATP5MF/NDUFB2/COX7C/COX6C/NDUFA12/UQCR10/COX6B1/NDUFS5/ATP5MG/COX8A/NDUFB9/ATP5MC2/COX5B/ATP5PF/COX7B/NDUFA13/NDUFB4/COX16/MT-ND5/NDUFA11/NDUFV3/UQCRH/ATP5PD
KEGG_T_CELL_RECEPTOR_SIGNALING_PATHWAY	KEGG_T_CELL_RECEPTOR_SIGNALING_PATHWAY	KEGG_T_CELL_RECEPTOR_SIGNALING_PATHWAY	100	-0.738802	-1.77018	7.10829e-05	0.00549588	0.00377765	1636	tags=36%, list=10%, signal=33%	MAPK14/CBL/CD3D/ITK/NFAT5/PPP3R1/PLCG1/PDPK1/VAV1/PPP3CB/PRKCQ/PIK3R1/RELA/MAP2K7/PPP3CA/NFKB1/CBLB/GRAP2/GRB2/PTPN6/LCP2/NFATC3/PIK3CG/GSK3B/LAT/CDC42/KRAS/PTPRC/TNF/NFATC2/CD8B/CD8A/IFNG/NFKBIA/JUN/FOS
REACTOME_FCERI_MEDIATED_MAPK_ACTIVATION	REACTOME_FCERI_MEDIATED_MAPK_ACTIVATION	REACTOME_FCERI_MEDIATED_MAPK_ACTIVATION	76	-0.779548	-1.82742	7.39191e-05	0.00549588	0.00377765	600	tags=12%, list=4%, signal=11%	VAV1/MAP2K7/GRAP2/GRB2/LCP2/LAT/KRAS/JUN/FOS
REACTOME_THE_CITRIC_ACID_TCA_CYCLE_AND_RESPIRATORY_ELECTRON_TRANSPORT	REACTOME_THE_CITRIC_ACID_TCA_CYCLE_AND_RESPIRATORY_ELECTRON_TRANSPORT	REACTOME_THE_CITRIC_ACID_TCA_CYCLE_AND_RESPIRATORY_ELECTRON_TRANSPORT	173	0.552123	1.68665	7.99963e-05	0.0056645	0.00389355	721	tags=22%, list=4%, signal=21%	ATP5ME/MT-ATP8/MT-ND3/NDUFA3/NDUFB1/ATP5F1E/NDUFA1/UQCR11/UQCRQ/MT-CO2/COX20/UQCRB/NDUFC1/ATP5MF/NDUFB2/COX7C/COX6C/NDUFA12/UQCR10/COX6B1/NDUFS5/ATP5MG/COX8A/NDUFB9/ATP5MC2/GLO1/COX5B/ATP5PF/COX7B/NDUFA13/NDUFB4/COX16/MT-ND5/NDUFA11/ADHFE1/NDUFV3/UQCRH/ATP5PD
WP_OREXIN_RECEPTOR_PATHWAY	WP_OREXIN_RECEPTOR_PATHWAY	WP_OREXIN_RECEPTOR_PATHWAY	95	-0.743716	-1.78201	9.01459e-05	0.00588047	0.004042	2103	tags=29%, list=13%, signal=26%	PRKCA/TFAM/RUNX2/PIK3R2/OSBPL3/CDKN1A/LUZP1/SLC2A1/EGR1/LRRC8C/ID1/HMGA1/NFE2L2/LDLR/TENT5A/PDP1/PIK3R1/NOCT/OPA1/TOX/KLF10/NR4A3/TNF/BHLHE40/GADD45B/FOSB/JUNB/FOS
WP_NEUROINFLAMMATION_AND_GLUTAMATERGIC_SIGNALING	WP_NEUROINFLAMMATION_AND_GLUTAMATERGIC_SIGNALING	WP_NEUROINFLAMMATION_AND_GLUTAMATERGIC_SIGNALING	96	-0.747431	-1.79325	9.09555e-05	0.00588047	0.004042	1700	tags=30%, list=10%, signal=27%	TGFBR2/SLC2A1/SMAD2/LRRC8C/CAMK2D/NFKB2/CREB1/PRKCB/JAK1/NFKB1/PPP1CA/SLC38A1/GLUL/PPP1CC/GLS/CALM2/TGFBR3/SOCS3/STAT3/PLCB2/CALM1/SLC38A2/CAMK4/TNF/STAT1/SMAD7/SLC2A3/IFNG/FOS
WP_GASTRIN_SIGNALING_PATHWAY	WP_GASTRIN_SIGNALING_PATHWAY	WP_GASTRIN_SIGNALING_PATHWAY	100	-0.735182	-1.7615	9.95153e-05	0.0060529	0.00416052	2103	tags=37%, list=13%, signal=32%	PRKCA/RAC1/PIK3R2/RAF1/ATF2/PRKD2/CDKN1A/KAT5/MAPK14/EGR1/FOXO3/PLCG1/PRKCH/RPS6KB1/CREB1/CASP3/JAK2/PRKCQ/PIK3R1/RELA/PTPN11/ANXA2/BIRC3/NFKB1/ROCK1/GRB2/CD44/GSK3B/STAT3/CDC42/CDKN1B/KRAS/RPS6/RHOB/NFKBIA/JUN/FOS
REACTOME_FC_EPSILON_RECEPTOR_FCERI_SIGNALING	REACTOME_FC_EPSILON_RECEPTOR_FCERI_SIGNALING	REACTOME_FC_EPSILON_RECEPTOR_FCERI_SIGNALING	174	-0.673149	-1.68326	0.00010283	0.0060529	0.00416052	2088	tags=29%, list=13%, signal=26%	RAC1/PSMD8/PIK3R2/TAB2/ITPR2/PSMD2/PSMA7/PSMB2/UBE2D1/PSMD11/MAP3K1/UBB/PSMC2/CUL1/ITPR1/PSMC6/ITK/PPP3R1/PLCG1/PDPK1/VAV1/PSMA5/PPP3CB/PRKCQ/PIK3R1/RELA/MAP2K7/PSMD12/PSMA6/PSMB9/PPP3CA/NFKB1/UBA52/PSMB7/GRAP2/PSMA2/UBE2N/GRB2/UBC/LCP2/NFATC3/PSMA3/PSMB8/LAT/CALM1/PSMB10/KRAS/NFATC2/NFKBIA/JUN/FOS
REACTOME_EUKARYOTIC_TRANSLATION_ELONGATION	REACTOME_EUKARYOTIC_TRANSLATION_ELONGATION	REACTOME_EUKARYOTIC_TRANSLATION_ELONGATION	92	0.639753	1.79495	0.000105834	0.0060529	0.00416052	527	tags=43%, list=3%, signal=42%	RPS29/RPS21/RPS28/RPS27/RPL39/RPL37/RPL36/RPL34/RPL38/RPL36A/RPL22/RPL37A/RPL35A/RPL41/FAU/RPL36AL/RPL30/RPS4Y1/RPS10/RPL28/RPS14/RPS15/RPS12/RPLP2/RPL11/RPS27A/RPS13/RPS24/RPL24/RPL32/RPL31/RPS15A/RPLP1/RPS17/RPL14/RPL18/RPL6/EEF1D/RPL5/RPS23
REACTOME_RRNA_PROCESSING	REACTOME_RRNA_PROCESSING	REACTOME_RRNA_PROCESSING	201	0.535424	1.64962	0.000117429	0.00646731	0.00444537	702	tags=22%, list=4%, signal=22%	RPS29/RPS21/RPS28/RPS27/RPL39/RPL37/RPL36/RPL34/RPL38/RPL36A/RPL22/RPL37A/RPL35A/RPL41/FAU/RPL36AL/RPL30/RPS4Y1/RPS10/RPL28/RPS14/RPS15/RPS12/RPLP2/RPL11/RPS27A/RPS13/RPS24/RPL24/RPL32/RPL31/RPS15A/RPLP1/RPS17/RPL14/RPL18/RPL6/RPL5/RPS23/DDX21/RRP7A/GNL3/RPL19/RPS5/DKC1
WP_MEASLES_VIRUS_INFECTION	WP_MEASLES_VIRUS_INFECTION	WP_MEASLES_VIRUS_INFECTION	116	-0.723446	-1.76543	0.000125835	0.00668276	0.00459347	1368	tags=26%, list=8%, signal=24%	OAS2/NFKB2/EIF3H/FASLG/CASP3/MYD88/EIF2AK4/RACK1/PIK3R1/RELA/CYCS/JAK1/NFKB1/CBLB/IRAK4/BBC3/IL2RG/IRF9/ADAR/CDK6/JAK3/CASP8/STAT3/MSN/CDKN1B/STAT1/NFKBIA/TNFAIP3/JUN/FOS
REACTOME_NONSENSE_MEDIATED_DECAY_NMD	REACTOME_NONSENSE_MEDIATED_DECAY_NMD	REACTOME_NONSENSE_MEDIATED_DECAY_NMD	114	0.605491	1.75894	0.000132906	0.00675502	0.00464313	527	tags=35%, list=3%, signal=34%	RPS29/RPS21/RPS28/RPS27/RPL39/RPL37/RPL36/RPL34/RPL38/RPL36A/RPL22/RPL37A/RPL35A/RPL41/FAU/RPL36AL/UPF2/RPL30/RPS4Y1/RPS10/RPL28/RPS14/RPS15/RPS12/RPLP2/RPL11/RPS27A/RPS13/RPS24/RPL24/RPL32/RPL31/RPS15A/RPLP1/RPS17/RPL14/RPL18/RPL6/RPL5/RPS23
WP_BRAINDERIVED_NEUROTROPHIC_FACTOR_BDNF_SIGNALING_PATHWAY	WP_BRAINDERIVED_NEUROTROPHIC_FACTOR_BDNF_SIGNALING_PATHWAY	WP_BRAINDERIVED_NEUROTROPHIC_FACTOR_BDNF_SIGNALING_PATHWAY	117	-0.72036	-1.75547	0.000136281	0.00675502	0.00464313	2088	tags=32%, list=13%, signal=28%	RAC1/MEF2A/PIK3R2/RAF1/MAP3K1/NSF/MAPK14/RAP1A/EGR1/FOXO3/PLCG1/ADAM17/PDPK1/KCNA3/RPS6KB1/CREB1/CASP3/JAK2/PRKAA1/KIDINS220/RACK1/PIK3R1/RELA/PTPN11/NFKB1/EEF2/GRB2/PPP2CA/GSK3B/STAT3/CDC42/CAMK4/RPS6/STAT1/NFKBIA/JUN/FOS
REACTOME_REGULATION_OF_EXPRESSION_OF_SLITS_AND_ROBOS	REACTOME_REGULATION_OF_EXPRESSION_OF_SLITS_AND_ROBOS	REACTOME_REGULATION_OF_EXPRESSION_OF_SLITS_AND_ROBOS	158	0.554663	1.65929	0.000145798	0.00699362	0.00480714	527	tags=27%, list=3%, signal=27%	RPS29/RPS21/RPS28/RPS27/RPL39/RPL37/RPL36/RPL34/RPL38/RPL36A/RPL22/RPL37A/RPL35A/RPL41/FAU/ELOB/RPL36AL/UPF2/RPL30/RPS4Y1/RPS10/RPL28/RPS14/RPS15/RPS12/RPLP2/RPL11/RPS27A/RPS13/RPS24/SEM1/RPL24/PSME1/RPL32/RPL31/RPS15A/RPLP1/RPS17/RPL14/RPL18/RPL6/RPL5/RPS23
KEGG_MAPK_SIGNALING_PATHWAY	KEGG_MAPK_SIGNALING_PATHWAY	KEGG_MAPK_SIGNALING_PATHWAY	197	-0.652115	-1.64637	0.000156477	0.00727127	0.00499799	2871	tags=36%, list=18%, signal=30%	MAPKAPK5/MAP4K1/DUSP6/ELK4/MAPK3/MAP3K2/NF1/MAP2K6/HSPA1B/CHP1/TP53/DUSP4/CDC25B/MAP2K2/NR4A1/TNFRSF1A/PAK2/LAMTOR3/MAPK13/PRKCA/RAC1/TAB2/RAF1/ATF2/HSPA8/MAP3K13/MAP3K1/MAP3K5/TGFBR2/MAPK14/RAP1A/FAS/PPP3R1/NFKB2/DUSP14/FASLG/CASP3/GADD45A/RAP1B/JUND/RAC2/PPP3CB/PRKCB/RELA/MAP2K7/MAX/PPP3CA/NFKB1/ATF4/TAOK1/DUSP5/CRKL/FLNA/GRB2/DUSP10/PRKX/DAXX/RELB/DDIT3/CDC42/DUSP2/KRAS/STK4/PTPN7/TNF/NFATC2/G…
REACTOME_RESPONSE_OF_EIF2AK4_GCN2_TO_AMINO_ACID_DEFICIENCY	REACTOME_RESPONSE_OF_EIF2AK4_GCN2_TO_AMINO_ACID_DEFICIENCY	REACTOME_RESPONSE_OF_EIF2AK4_GCN2_TO_AMINO_ACID_DEFICIENCY	100	0.632141	1.78767	0.000165555	0.00746	0.00512771	527	tags=41%, list=3%, signal=40%	RPS29/RPS21/RPS28/RPS27/RPL39/RPL37/RPL36/CEBPB/RPL34/RPL38/RPL36A/RPL22/RPL37A/RPL35A/RPL41/FAU/RPL36AL/RPL30/RPS4Y1/RPS10/RPL28/RPS14/RPS15/RPS12/RPLP2/RPL11/RPS27A/EIF2S2/RPS13/RPS24/RPL24/RPL32/RPL31/RPS15A/RPLP1/RPS17/RPL14/RPL18/RPL6/RPL5/RPS23
WP_PROLACTIN_SIGNALING_PATHWAY	WP_PROLACTIN_SIGNALING_PATHWAY	WP_PROLACTIN_SIGNALING_PATHWAY	74	-0.753184	-1.76434	0.000176646	0.00772566	0.00531031	1234	tags=34%, list=8%, signal=31%	RPS6KB1/SOCS1/CASP3/VAV1/JAK2/PIK3R1/RELA/PTPN11/JAK1/NFKB1/PTPN1/FLNA/GRB2/PTPN6/PIK3CG/GSK3B/SOCS3/YWHAZ/STAT3/RPS6/STAT1/IRF1/NFKBIA/JUN/FOS
KEGG_TOLL_LIKE_RECEPTOR_SIGNALING_PATHWAY	KEGG_TOLL_LIKE_RECEPTOR_SIGNALING_PATHWAY	KEGG_TOLL_LIKE_RECEPTOR_SIGNALING_PATHWAY	82	-0.749765	-1.76807	0.000187251	0.00786896	0.00540882	1060	tags=20%, list=7%, signal=18%	MYD88/CCL3/PIK3R1/RELA/MAP2K7/NFKB1/IRAK4/PIK3CG/CASP8/CCL5/TNF/STAT1/NFKBIA/CCL4/JUN/FOS
WP_VEGFAVEGFR2_SIGNALING_PATHWAY	WP_VEGFAVEGFR2_SIGNALING_PATHWAY	WP_VEGFAVEGFR2_SIGNALING_PATHWAY	377	-0.571898	-1.51471	0.000198436	0.00786896	0.00540882	2103	tags=31%, list=13%, signal=28%	PRKCA/ADAM10/ACOT9/FADD/RAC1/TFAM/PIK3R2/IQGAP1/YWHAE/RAF1/ATF2/PRKD2/PSMD11/GIGYF2/MAP3K5/ASCC3/TPP1/MAPK14/CBL/STAM/SDCBP/ENG/COPG1/RAP1A/EGR1/FOXO3/FAS/CAPN2/PLCG1/CALR/PPM1G/PDPK1/ATF6/RPL27/EIF3D/EIF3H/RPS6KB1/TMEM170A/CREB1/EIF4G2/TMOD3/TPM3/TUBA1C/EWSR1/PRKAA1/RAP1B/RAB5A/SIAH2/PRKCB/RACK1/PIK3R1/RELA/CYCS/MAP2K7/USP10/PFN1/HDAC1/EPS15/PTPN11/NAP1L1/MDM2/SMARCA2/DNAJB9/VCL/ARF4/PPP3CA/NFKB…
WP_HEMATOPOIETIC_STEM_CELL_DIFFERENTIATION	WP_HEMATOPOIETIC_STEM_CELL_DIFFERENTIATION	WP_HEMATOPOIETIC_STEM_CELL_DIFFERENTIATION	45	-0.846937	-1.8666	0.000200698	0.00786896	0.00540882	633	tags=16%, list=4%, signal=15%	IKZF1/RHOH/PIM1/NFATC2/FOSB/CXCR4/FOS
KEGG_RIBOSOME	KEGG_RIBOSOME	KEGG_RIBOSOME	85	0.645756	1.78945	0.00020109	0.00786896	0.00540882	527	tags=45%, list=3%, signal=43%	RPS29/RPS21/RPS28/RPS27/RPL39/RPL37/RPL36/RPL34/RPL38/RPL36A/RPL22/RPL37A/RPL35A/RPL41/FAU/RPL36AL/RPL30/RPS4Y1/RPS10/RPL28/RPS15/RPS12/RPLP2/RPL11/RPS27A/RPS13/RPS24/RPL24/RPL32/RPL31/RPS15A/RPLP1/RPS17/RPL14/RPL18/RPL6/RPL5/RPS23
REACTOME_INFLUENZA_INFECTION	REACTOME_INFLUENZA_INFECTION	REACTOME_INFLUENZA_INFECTION	154	0.555573	1.657	0.000216537	0.00825617	0.00567496	527	tags=27%, list=3%, signal=27%	RPS29/RPS21/RPS28/RPS27/RPL39/RPL37/RPL36/RPL34/RPL38/RPL36A/RPL22/RPL37A/RPL35A/POLR2L/RPL41/FAU/RPL36AL/RPL30/RPS4Y1/TGFB1/RPS10/RPL28/RPS14/RPS15/RPS12/RPLP2/RPL11/POLR2J/RPS27A/RPS13/RPS24/RPL24/RPL32/RPL31/RPS15A/RPLP1/RPS17/RPL14/RPL18/RPL6/RPL5/RPS23
WP_TCELL_ANTIGEN_RECEPTOR_TCR_PATHWAY_DURING_STAPHYLOCOCCUS_AUREUS_INFECTION	WP_TCELL_ANTIGEN_RECEPTOR_TCR_PATHWAY_DURING_STAPHYLOCOCCUS_AUREUS_INFECTION	WP_TCELL_ANTIGEN_RECEPTOR_TCR_PATHWAY_DURING_STAPHYLOCOCCUS_AUREUS_INFECTION	59	-0.796487	-1.82078	0.000224635	0.0083244	0.00572186	932	tags=32%, list=6%, signal=30%	PRKCQ/MAP2K7/NFKB1/GRAP2/GRB2/PTPN6/LCP2/CALM2/GSK3B/LAT/CALM1/PTPRC/TNF/NFATC2/CD8A/IFNG/NFKBIA/JUN/FOS
PID_LYSOPHOSPHOLIPID_PATHWAY	PID_LYSOPHOSPHOLIPID_PATHWAY	PID_LYSOPHOSPHOLIPID_PATHWAY	53	-0.805918	-1.82212	0.000231676	0.0083244	0.00572186	913	tags=19%, list=6%, signal=18%	CASP3/PIK3R1/RELA/NFKB1/GNAI3/GNA13/GSK3B/NFKBIA/JUN/FOS
REACTOME_SIGNALING_BY_ROBO_RECEPTORS	REACTOME_SIGNALING_BY_ROBO_RECEPTORS	REACTOME_SIGNALING_BY_ROBO_RECEPTORS	194	0.508409	1.57389	0.000239423	0.0083244	0.00572186	527	tags=23%, list=3%, signal=22%	RPS29/RPS21/RPS28/RPS27/RPL39/RPL37/RPL36/RPL34/RPL38/RPL36A/RPL22/RPL37A/RPL35A/RPL41/FAU/ELOB/RPL36AL/UPF2/RPL30/RPS4Y1/RPS10/RPL28/RPS14/RPS15/RPS12/RPLP2/RPL11/RPS27A/RPS13/RPS24/SEM1/EVL/RPL24/PSME1/RPL32/RPL31/RPS15A/RPLP1/RPS17/RPL14/RPL18/RPL6/RPL5/RPS23
PID_TCR_CALCIUM_PATHWAY	PID_TCR_CALCIUM_PATHWAY	PID_TCR_CALCIUM_PATHWAY	25	-0.890332	-1.78752	0.000244191	0.0083244	0.00572186	1175	tags=40%, list=7%, signal=37%	FASLG/PPP3CB/PPP3CA/CABIN1/NFATC3/NFATC2/IFNG/JUNB/JUN/FOS
WP_EMBRYONIC_STEM_CELL_PLURIPOTENCY_PATHWAYS	WP_EMBRYONIC_STEM_CELL_PLURIPOTENCY_PATHWAYS	WP_EMBRYONIC_STEM_CELL_PLURIPOTENCY_PATHWAYS	67	-0.784302	-1.82001	0.000246317	0.0083244	0.00572186	839	tags=15%, list=5%, signal=14%	PTPN11/MDM2/JAK1/GRB2/ACTR2/GSK3B/STAT3/SMAD7/JUN/FOS
WP_TGFBETA_SIGNALING_PATHWAY	WP_TGFBETA_SIGNALING_PATHWAY	WP_TGFBETA_SIGNALING_PATHWAY	120	-0.698063	-1.70637	0.00025949	0.00857471	0.00589392	2088	tags=32%, list=13%, signal=28%	RAC1/MEF2A/RUNX2/PIK3R2/RAF1/ATF2/CDKN1A/EP300/TGFBR2/CUL1/MAPK14/SMAD2/PRKAR2A/DCP1A/ZEB1/TGIF1/JUND/RNF111/NUP153/NUP214/PIK3R1/HDAC1/STRAP/ATF3/ROCK1/GRB2/PIAS1/TGFBR3/SPTBN1/KLF10/CDC42/ZEB2/SMAD7/FOSB/KLF6/JUNB/JUN/FOS
REACTOME_INNATE_IMMUNE_SYSTEM	REACTOME_INNATE_IMMUNE_SYSTEM	REACTOME_INNATE_IMMUNE_SYSTEM	902	-0.495082	-1.35388	0.000272774	0.00881771	0.00606095	2150	tags=23%, list=13%, signal=21%	RAB6A/POLR2K/PTGES2/FAF2/ADAM10/FADD/DNAJC3/RAC1/BRK1/MEF2A/PSMD8/PTPN4/HSP90AB1/IFI16/ARPC2/PIK3R2/TAB2/ELMO1/IQGAP1/WIPF1/PIK3R4/RAF1/ATF2/VAPA/ITPR2/HSPA8/PDXK/PSMD2/PSMA7/PLEKHO2/TRIM25/PSMB2/UBE2D1/PSMD11/WASL/PYCARD/MAP3K1/EP300/UBB/AP1M1/ENPP4/IMPDH2/KCMF1/RIPK1/CCT8/TMBIM1/PSMC2/DEGS1/CUL1/MAPK14/SLCO4C1/ITPR1/BRI3/PPIA/SDCBP/RAB4B/GLA/PSMC6/PAFAH1B2/ITK/CPNE3/RAP1A/PRKCSH/ATG5/ARHGAP9/PS…
WP_CYTOPLASMIC_RIBOSOMAL_PROTEINS	WP_CYTOPLASMIC_RIBOSOMAL_PROTEINS	WP_CYTOPLASMIC_RIBOSOMAL_PROTEINS	86	0.642946	1.78569	0.000297704	0.00941884	0.00647414	527	tags=44%, list=3%, signal=43%	RPS29/RPS21/RPS28/RPS27/RPL39/RPL37/RPL36/RPL34/RPL38/RPL36A/RPL22/RPL37A/RPL35A/RPL41/FAU/RPL30/RPS4Y1/RPS10/RPL28/RPS14/RPS15/RPS12/RPLP2/RPL11/RPS27A/RPS13/RPS24/RPL24/RPL32/RPL31/RPS15A/RPLP1/RPS17/RPL14/RPL18/RPL6/RPL5/RPS23
PID_NFAT_TFPATHWAY	PID_NFAT_TFPATHWAY	PID_NFAT_TFPATHWAY	40	-0.846912	-1.84632	0.000311977	0.00943936	0.00648825	1175	tags=38%, list=7%, signal=35%	FASLG/CASP3/PRKCQ/GBP3/PTPN1/CBLB/IKZF1/NFATC3/GATA3/TNF/NFATC2/IFNG/JUNB/JUN/FOS
REACTOME_SIGNALING_BY_GPCR	REACTOME_SIGNALING_BY_GPCR	REACTOME_SIGNALING_BY_GPCR	369	-0.567132	-1.49991	0.000314504	0.00943936	0.00648825	1434	tags=14%, list=9%, signal=13%	PPP3R1/PRKCH/ADGRE2/PRKAR2A/ARHGEF2/PDPK1/CAMK2D/PDE3B/PDE4D/CREB1/VAV1/CCL3L1/AKAP13/PPP3CB/CCL3/PRKCB/PRKCQ/PIK3R1/ADGRE5/XCL2/PPP3CA/GNAI3/PPP1CA/ROCK1/GNA13/RGS2/GRB2/PPP2CA/ARHGEF3/KPNA2/PRKX/PIK3CG/PDE4B/PLCB2/CALM1/GPR183/ANXA1/CDC42/KRAS/CXCR3/CAMK4/CCL5/S1PR4/UTS2/RGS1/RHOB/PTGER4/S1PR1/CCL4L2/CX3CR1/CCL4/CXCR4
WP_TOLLLIKE_RECEPTOR_SIGNALING_PATHWAY	WP_TOLLLIKE_RECEPTOR_SIGNALING_PATHWAY	WP_TOLLLIKE_RECEPTOR_SIGNALING_PATHWAY	83	-0.749191	-1.77076	0.000317396	0.00943936	0.00648825	1060	tags=19%, list=7%, signal=18%	MYD88/CCL3/PIK3R1/RELA/MAP2K7/NFKB1/IRAK4/PIK3CG/CASP8/CCL5/TNF/STAT1/NFKBIA/CCL4/JUN/FOS
PID_TELOMERASE_PATHWAY	PID_TELOMERASE_PATHWAY	PID_TELOMERASE_PATHWAY	62	-0.790187	-1.8178	0.000341826	0.00971876	0.0066803	889	tags=29%, list=5%, signal=28%	RPS6KB1/MRE11/MAX/HDAC1/NBN/NFKB1/XRCC5/NCL/UBE3A/ZNFX1/HNRNPC/TERF2IP/HSP90AA1/CDKN1B/IRF1/IFNG/JUN/FOS
REACTOME_CHEMOKINE_RECEPTORS_BIND_CHEMOKINES	REACTOME_CHEMOKINE_RECEPTORS_BIND_CHEMOKINES	REACTOME_CHEMOKINE_RECEPTORS_BIND_CHEMOKINES	35	-0.866588	-1.85345	0.000342114	0.00971876	0.0066803	1075	tags=23%, list=7%, signal=21%	CCL3L1/CCL3/XCL2/CXCR3/CCL5/CX3CR1/CCL4/CXCR4
KEGG_PARKINSONS_DISEASE	KEGG_PARKINSONS_DISEASE	KEGG_PARKINSONS_DISEASE	114	0.588126	1.7085	0.000346398	0.00971876	0.0066803	721	tags=27%, list=4%, signal=26%	MT-ATP8/MT-ND3/NDUFA3/NDUFB1/ATP5F1E/NDUFA1/MT-ND4L/UQCR11/UQCRQ/MT-CO2/UQCRB/NDUFC1/NDUFB2/COX7C/COX6C/UQCR10/COX6B1/NDUFS5/COX7A2/COX8A/NDUFB9/ATP5MC2/COX5B/ATP5PF/COX7B/NDUFB4/PARK7/MT-ND5/NDUFV3/UQCRH/ATP5PD
REACTOME_RNA_POLYMERASE_II_TRANSCRIPTION	REACTOME_RNA_POLYMERASE_II_TRANSCRIPTION	REACTOME_RNA_POLYMERASE_II_TRANSCRIPTION	1148	-0.476262	-1.3064	0.000385445	0.0103128	0.00708864	3152	tags=30%, list=19%, signal=26%	CTNNB1/NRBP1/ZNF562/COX6A1/ZNF708/MT-CO3/RFC5/PRKAG1/ZNF324/ZNF235/POLR2C/ITCH/HDAC3/JMY/ZNF548/PRMT1/SKIL/CTLA4/SCO2/CNOT11/CSTF2T/ZNF714/RRAGC/LEO1/SETD1A/THOC3/ZNF274/RPA1/MAML1/BRPF1/ZNF101/RPAP2/ZNF689/ERCC3/TIGAR/ZNF33B/MAPKAPK5/MAPK3/ZNF18/ZNF264/ZNF570/RBL2/MAP2K6/ZNF317/RNPS1/CNOT8/RUNX1/RING1/CNOT9/TTC5/GTF2H3/THOC1/ZNF184/ATAD2/SKI/GTF2H4/CHD4/EHMT2/ZNF669/WRN/SP1/RBX1/FOXO1/ZNF3/SNAPC…
WP_CANCER_IMMUNOTHERAPY_BY_PD1_BLOCKADE	WP_CANCER_IMMUNOTHERAPY_BY_PD1_BLOCKADE	WP_CANCER_IMMUNOTHERAPY_BY_PD1_BLOCKADE	22	-0.876342	-1.73276	0.000385974	0.0103128	0.00708864	839	tags=55%, list=5%, signal=52%	PTPN11/NFKB1/NFATC3/BATF/STAT3/NFATC2/HLA-A/HLA-DRB1/CD8B/CD8A/IFNG/JUN
REACTOME_G_ALPHA_I_SIGNALLING_EVENTS	REACTOME_G_ALPHA_I_SIGNALLING_EVENTS	REACTOME_G_ALPHA_I_SIGNALLING_EVENTS	164	-0.650548	-1.62193	0.000388378	0.0103128	0.00708864	1434	tags=16%, list=9%, signal=15%	PPP3R1/PRKAR2A/CAMK2D/PDE4D/CREB1/PPP3CB/PPP3CA/GNAI3/PPP1CA/PPP2CA/KPNA2/PRKX/PDE4B/PLCB2/CALM1/GPR183/ANXA1/CXCR3/CAMK4/CCL5/S1PR4/RGS1/CCL4L2/CX3CR1/CCL4/CXCR4
PID_S1P_S1P2_PATHWAY	PID_S1P_S1P2_PATHWAY	PID_S1P_S1P2_PATHWAY	22	-0.875904	-1.73189	0.000405113	0.0105685	0.00726435	710	tags=18%, list=4%, signal=17%	GNAI3/GNA13/JUN/FOS
REACTOME_RESPIRATORY_ELECTRON_TRANSPORT	REACTOME_RESPIRATORY_ELECTRON_TRANSPORT	REACTOME_RESPIRATORY_ELECTRON_TRANSPORT	103	0.611336	1.73683	0.000444328	0.0113917	0.00783018	691	tags=27%, list=4%, signal=26%	MT-ND3/NDUFA3/NDUFB1/NDUFA1/UQCR11/UQCRQ/MT-CO2/COX20/UQCRB/NDUFC1/NDUFB2/COX7C/COX6C/NDUFA12/UQCR10/COX6B1/NDUFS5/COX8A/NDUFB9/COX5B/COX7B/NDUFA13/NDUFB4/COX16/MT-ND5/NDUFA11/NDUFV3/UQCRH
REACTOME_EUKARYOTIC_TRANSLATION_INITIATION	REACTOME_EUKARYOTIC_TRANSLATION_INITIATION	REACTOME_EUKARYOTIC_TRANSLATION_INITIATION	118	0.582319	1.69523	0.000475263	0.0119782	0.00823336	527	tags=36%, list=3%, signal=35%	RPS29/RPS21/RPS28/RPS27/RPL39/RPL37/RPL36/RPL34/RPL38/RPL36A/RPL22/RPL37A/RPL35A/RPL41/FAU/RPL36AL/RPL30/RPS4Y1/EIF3J/RPS10/RPL28/RPS14/RPS15/RPS12/RPLP2/RPL11/RPS27A/EIF2S2/RPS13/RPS24/EIF5B/RPL24/RPL32/RPL31/RPS15A/RPLP1/RPS17/RPL14/RPL18/RPL6/RPL5/RPS23
WP_PEPTIDE_GPCRS	WP_PEPTIDE_GPCRS	WP_PEPTIDE_GPCRS	30	-0.884092	-1.83468	0.000515619	0.0123594	0.00849534	480	tags=13%, list=3%, signal=13%	ATP8A1/CXCR3/CX3CR1/CXCR4
PID_IL2_1PATHWAY	PID_IL2_1PATHWAY	PID_IL2_1PATHWAY	55	-0.796181	-1.80665	0.000526778	0.0123594	0.00849534	966	tags=27%, list=6%, signal=26%	PRKCB/PIK3R1/PTPN11/JAK1/IKZF3/IL2RG/GRB2/JAK3/SOCS3/STAT3/KRAS/STAT1/IFNG/JUN/FOS
KEGG_CARDIAC_MUSCLE_CONTRACTION	KEGG_CARDIAC_MUSCLE_CONTRACTION	KEGG_CARDIAC_MUSCLE_CONTRACTION	48	0.724056	1.8736	0.000528337	0.0123594	0.00849534	691	tags=27%, list=4%, signal=26%	UQCR11/UQCRQ/MT-CO2/UQCRB/COX7C/COX6C/UQCR10/COX6B1/COX7A2/COX8A/COX5B/COX7B/UQCRH
WP_TCELL_ACTIVATION_SARSCOV2	WP_TCELL_ACTIVATION_SARSCOV2	WP_TCELL_ACTIVATION_SARSCOV2	82	-0.731351	-1.72464	0.000529154	0.0123594	0.00849534	1653	tags=32%, list=10%, signal=29%	IRF2BPL/ITPR1/CD3D/FOXO3/PLCG1/PDPK1/JAK2/MYD88/PRKCQ/PIK3R1/RELA/NFKB1/RPTOR/GRAP2/STAT4/GRB2/LCP2/GSK3B/LAT/TNF/HLA-DRB1/IFNG/NFKBIA/HLA-DRA/JUN/FOS
KEGG_INTESTINAL_IMMUNE_NETWORK_FOR_IGA_PRODUCTION	KEGG_INTESTINAL_IMMUNE_NETWORK_FOR_IGA_PRODUCTION	KEGG_INTESTINAL_IMMUNE_NETWORK_FOR_IGA_PRODUCTION	40	-0.838857	-1.82876	0.00053611	0.0123594	0.00849534	305	tags=25%, list=2%, signal=25%	HLA-DPB1/HLA-DPA1/ITGA4/HLA-DMA/HLA-DQA1/HLA-DQB1/HLA-DRB1/HLA-DRB5/CXCR4/HLA-DRA
KEGG_HUNTINGTONS_DISEASE	KEGG_HUNTINGTONS_DISEASE	KEGG_HUNTINGTONS_DISEASE	155	0.52255	1.55951	0.000540572	0.0123594	0.00849534	951	tags=24%, list=6%, signal=23%	MT-ATP8/NDUFA3/NDUFB1/ATP5F1E/NDUFA1/POLR2L/UQCR11/UQCRQ/MT-CO2/UQCRB/NDUFC1/NDUFB2/COX7C/COX6C/UQCR10/COX6B1/NDUFS5/POLR2J/COX7A2/AP2B1/COX8A/NDUFB9/BAX/ATP5MC2/COX5B/AP2A1/ATP5PF/COX7B/NDUFB4/NDUFV3/UQCRH/ATP5PD/SOD1/POLR2I/AP2A2/NDUFS8/SDHD
WP_HEPATITIS_B_INFECTION	WP_HEPATITIS_B_INFECTION	WP_HEPATITIS_B_INFECTION	132	-0.67412	-1.65493	0.000548566	0.0123594	0.00849534	2231	tags=36%, list=14%, signal=32%	SMAD3/PIK3CD/MAPK13/STAT2/PRKCA/FADD/PIK3R2/TAB2/RAF1/ATF2/CDKN1A/MAP3K1/EP300/TGFBR2/MAPK14/SMAD2/FAS/YWHAQ/YWHAB/CREB1/FASLG/CASP3/JAK2/MYD88/ATF6B/PRKCB/PIK3R1/RELA/CYCS/MAP2K7/JAK1/NFKB1/ATF4/IRAK4/STAT4/GRB2/NFATC3/JAK3/CASP8/YWHAZ/STAT3/KRAS/DDX3X/TNF/NFATC2/STAT1/JUN/FOS
PID_PDGFRB_PATHWAY	PID_PDGFRB_PATHWAY	PID_PDGFRB_PATHWAY	126	-0.687166	-1.68691	0.000581153	0.0128981	0.00886567	2103	tags=36%, list=13%, signal=31%	PRKCA/ARAP1/RAC1/YWHAG/BRK1/ACTN4/ARPC2/PIK3R2/IQGAP1/YWHAE/RAF1/WASL/CBL/RAP1A/PLCG1/FGR/YWHAQ/YWHAB/PPP2R2B/JAK2/WASF2/RAP1B/JUND/RAB5A/ACTR3/ARPC4/PIK3R1/MAP2K7/PTPN11/ABI1/PTPN1/CSK/PAG1/GRB2/PPP2CA/ACTR2/PIK3CG/SLA/YWHAZ/STAT3/KRAS/S1PR1/STAT1/JUN/FOS
PID_PDGFRA_PATHWAY	PID_PDGFRA_PATHWAY	PID_PDGFRA_PATHWAY	20	-0.876573	-1.70794	0.000597337	0.012975	0.0089185	913	tags=35%, list=6%, signal=33%	PIK3R1/JAK1/CRKL/GRB2/IFNG/JUN/FOS
WP_GLUCOCORTICOID_RECEPTOR_PATHWAY	WP_GLUCOCORTICOID_RECEPTOR_PATHWAY	WP_GLUCOCORTICOID_RECEPTOR_PATHWAY	53	-0.786212	-1.77757	0.000602067	0.012975	0.0089185	1308	tags=36%, list=8%, signal=33%	NFKB2/TSC22D3/AKAP13/SRGN/BIRC3/SERTAD2/RGS2/CDC42EP3/TGFBR3/PDE4B/ENC1/HSP90AA1/DNAJC15/SERPINB9/NR3C1/BHLHE40/GADD45B/TNFAIP3/JUN
WP_NUCLEAR_RECEPTORS_METAPATHWAY	WP_NUCLEAR_RECEPTORS_METAPATHWAY	WP_NUCLEAR_RECEPTORS_METAPATHWAY	211	-0.619348	-1.57077	0.000620434	0.0131798	0.00905927	1700	tags=20%, list=10%, signal=18%	TGFBR2/SLC6A6/CUL1/SLC2A1/GCLM/NCOA2/EGR1/NFKB2/KEAP1/TSC22D3/SMC1A/NFE2L2/JUND/AKAP13/AIP/DNAJC7/SRGN/BIRC3/SERTAD2/CPT1A/RGS2/CDC42EP3/TGFBR3/FTH1/SLC7A5/PDE4B/ENC1/STAT3/HSP90AA1/DNAJC15/SERPINB9/NR3C1/CDKN1B/TNF/DNAJB1/BHLHE40/GADD45B/SLC2A3/IFNG/JUNB/TNFAIP3/JUN
PID_ERBB1_DOWNSTREAM_PATHWAY	PID_ERBB1_DOWNSTREAM_PATHWAY	PID_ERBB1_DOWNSTREAM_PATHWAY	101	-0.703098	-1.68469	0.000632851	0.0132542	0.00911042	2103	tags=39%, list=13%, signal=34%	PRKCA/RAC1/YWHAG/BRK1/ARPC2/PIK3R2/IQGAP1/YWHAE/RAF1/ATF2/WASL/MAP3K1/EGR1/CAPN2/PDPK1/YWHAQ/YWHAB/CREB1/PPP2R2A/WASF2/RAB5A/ACTR3/ARPC4/PIK3R1/ABI1/ARF4/GRB2/PPP2CA/ACTR2/YWHAZ/STAT3/CDC42/KRAS/RPS6/ZFP36/STAT1/DUSP1/JUN/FOS
REACTOME_SIGNALING_BY_INTERLEUKINS	REACTOME_SIGNALING_BY_INTERLEUKINS	REACTOME_SIGNALING_BY_INTERLEUKINS	376	-0.55813	-1.47851	0.000648004	0.0133831	0.009199	2488	tags=29%, list=15%, signal=25%	LMNB1/PSMB3/GSTO1/S100B/TNFRSF1A/ATF1/RALA/STAT6/PAK2/IL10RB/BRWD1/SMAD3/PIK3CD/IL12RB1/PDCD4/STAT2/MEF2A/PSMD8/PTPN4/PIK3R2/TAB2/SNRPA1/ATF2/HSPA8/PSMD2/PSMA7/INPP5D/PSMB2/IL7/CDKN1A/PSMD11/UBB/PSMC2/CUL1/MAPK14/CBL/PPIA/PSMC6/FOXO3/ZEB1/NFKB2/SOCS1/CREB1/FASLG/CASP3/VAV1/JAK2/RAP1B/CCL3L1/MYD88/PSMA5/CCL3/AIP/PIK3R1/RELA/MAP2K7/PSMD12/PTPN11/ANXA2/PSMA6/PELI1/JAK1/PSMB9/NFKB1/UBA52/PSMB7/IRAK4/…
REACTOME_CELL_CYCLE	REACTOME_CELL_CYCLE	REACTOME_CELL_CYCLE	576	-0.516339	-1.39921	0.000660887	0.0134622	0.00925336	3378	tags=39%, list=21%, signal=32%	MDC1/RHNO1/RBBP4/TEN1/XPO1/SPAST/PSMB1/ANAPC15/TUBGCP5/NOP10/CEP135/CHMP3/BLM/USO1/NUP42/RFC5/NEK9/POLR2C/CENPE/RANGAP1/ORC5/LEMD2/PIAS4/RPA1/SIRT2/TUBB4A/CHMP4A/PDS5B/CENPN/ODF2/RAB1B/NUP160/MAPK3/RBL2/CEP290/PPP1CB/CHMP2B/NEK7/NDEL1/DIDO1/WRN/RBX1/TP53/RAB2A/PSMD1/MLH1/POLR2G/PPP6C/POM121/TUBGCP3/POLE4/CEP63/CDC25B/CCP110/ENSA/NUP62/RAB8A/LMNB1/PSMB3/TFDP2/CLASP1/CEP192/CLASP2/CDC16/DYRK1A/REC8…
PID_REG_GR_PATHWAY	PID_REG_GR_PATHWAY	PID_REG_GR_PATHWAY	63	-0.782312	-1.80289	0.000686164	0.0137882	0.00947746	1864	tags=40%, list=11%, signal=35%	TSG101/CDKN1A/EP300/KMT5B/MAPK14/NCOA2/EGR1/TBX21/SMARCC2/CREB1/RELA/HDAC1/MDM2/NFKB1/SUMO2/SMARCC1/GATA3/GSK3B/HSP90AA1/NR3C1/STAT1/IRF1/IFNG/JUN/FOS
REACTOME_INTERFERON_SIGNALING	REACTOME_INTERFERON_SIGNALING	REACTOME_INTERFERON_SIGNALING	173	-0.633912	-1.58309	0.000722683	0.0143284	0.00984877	2562	tags=47%, list=16%, signal=40%	EIF4E/IFITM3/NUP62/TRIM22/IP6K2/IFNAR1/TRIM38/IFIT2/IFI6/NUP54/RANBP2/HLA-G/STAT2/KPNA4/SP100/PDE12/TRIM25/IFI35/POM121C/RAE1/UBB/CIITA/NUP107/OASL/ABCE1/EGR1/PLCG1/OAS2/CAMK2D/B2M/SOCS1/EIF4G2/JAK2/NUP93/NUP153/NUP214/UBE2L6/NUP98/PTPN11/JAK1/GBP3/PTPN1/EIF4G1/KPNA3/UBA52/HLA-E/UBE2N/EIF4A2/IRF9/FLNA/EIF4A3/GBP2/PIAS1/UBC/IRF2/TPR/EIF4G3/PTPN6/KPNA2/ADAR/KPNB1/SAMHD1/GBP1/PSMB8/CD44/HLA-DPB1/SOC…
WP_ALZHEIMERS_DISEASE	WP_ALZHEIMERS_DISEASE	WP_ALZHEIMERS_DISEASE	214	-0.605132	-1.5377	0.000749556	0.0146467	0.0100676	3676	tags=43%, list=23%, signal=34%	PSENEN/MAP2K1/TRAF2/MTOR/APH1A/AMBRA1/PIK3CA/BRAF/AXIN1/HRAS/CASP7/PSMB1/RTN3/CAPN1/PIK3CB/NRAS/CTNNB1/PSEN1/ARAF/APBB1/TUBB4A/IDE/FRAT1/MAPK3/BECN1/WIPI2/PSMD1/ATG2B/MAP2K2/PSMB3/SNCA/APC/TNFRSF1A/PIK3CD/VDAC2/ADAM10/FADD/PSMD8/PIK3R2/PIK3R4/RAF1/ITPR2/PSMD2/PSMA7/PSMB2/TUBB2A/MAP3K5/KLC1/PPIF/PSMC2/ITPR1/PSMC6/FAS/ATG101/CAPN2/PPP3R1/ADAM17/ATF6/SLC25A6/CASP3/TUBA1C/PSMA5/PPP3CB/FRAT2/PIK3R1/RE…
REACTOME_CELL_CYCLE_MITOTIC	REACTOME_CELL_CYCLE_MITOTIC	REACTOME_CELL_CYCLE_MITOTIC	457	-0.537182	-1.43753	0.000758437	0.0146467	0.0100676	3037	tags=37%, list=19%, signal=31%	CENPE/RANGAP1/ORC5/LEMD2/RPA1/SIRT2/TUBB4A/CHMP4A/PDS5B/CENPN/ODF2/RAB1B/NUP160/MAPK3/RBL2/CEP290/PPP1CB/CHMP2B/NEK7/NDEL1/RBX1/TP53/RAB2A/PSMD1/POM121/TUBGCP3/POLE4/CEP63/CDC25B/CCP110/ENSA/NUP62/RAB8A/LMNB1/PSMB3/TFDP2/CLASP1/CEP192/CLASP2/CDC16/DYRK1A/B9D2/DYNLL2/NUP54/RANBP2/INCENP/PRKCA/YWHAG/PSMD8/CEP78/HSP90AB1/YWHAE/VRK1/PSMD2/HAUS6/ESCO1/PSMA7/PSMB2/CDK7/CHMP7/STAG1/UBE2D1/CDKN1A/PSMD11/…
WP_PHYSIOLOGICAL_AND_PATHOLOGICAL_HYPERTROPHY_OF_THE_HEART	WP_PHYSIOLOGICAL_AND_PATHOLOGICAL_HYPERTROPHY_OF_THE_HEART	WP_PHYSIOLOGICAL_AND_PATHOLOGICAL_HYPERTROPHY_OF_THE_HEART	20	-0.86722	-1.68971	0.000789686	0.0150547	0.010348	986	tags=40%, list=6%, signal=38%	PPP3CB/PRKCB/PPP3CA/CALM2/STAT3/CALM1/JUN/FOS
KEGG_ARACHIDONIC_ACID_METABOLISM	KEGG_ARACHIDONIC_ACID_METABOLISM	KEGG_ARACHIDONIC_ACID_METABOLISM	31	0.800637	1.89739	0.000837663	0.0156567	0.0107618	1216	tags=16%, list=7%, signal=15%	PTGDS/AKR1C3/TBXAS1/GPX4/CBR1
BIOCARTA_INSULIN_PATHWAY	BIOCARTA_INSULIN_PATHWAY	BIOCARTA_INSULIN_PATHWAY	20	-0.864577	-1.68456	0.000853887	0.0156567	0.0107618	913	tags=30%, list=6%, signal=28%	PIK3R1/PTPN11/GRB2/PIK3CG/JUN/FOS
WP_MYOMETRIAL_RELAXATION_AND_CONTRACTION_PATHWAYS	WP_MYOMETRIAL_RELAXATION_AND_CONTRACTION_PATHWAYS	WP_MYOMETRIAL_RELAXATION_AND_CONTRACTION_PATHWAYS	116	-0.688694	-1.68062	0.000859503	0.0156567	0.0107618	2103	tags=28%, list=13%, signal=25%	PRKCA/YWHAG/GABPA/YWHAE/ATF2/ITPR2/RGS16/ITPR1/PLCG1/PRKCH/PRKAR2A/CAMK2D/YWHAQ/YWHAB/PDE4D/CREB1/ATF6B/PRKCB/PRKCQ/ATF5/NFKB1/ATF3/ATF4/CRCP/RGS2/CNN2/CALM2/PDE4B/YWHAZ/CALM1/RGS1/JUN/FOS
BIOCARTA_IGF1_PATHWAY	BIOCARTA_IGF1_PATHWAY	BIOCARTA_IGF1_PATHWAY	20	-0.864335	-1.68409	0.000866727	0.0156567	0.0107618	913	tags=30%, list=6%, signal=28%	PIK3R1/PTPN11/GRB2/PIK3CG/JUN/FOS
KEGG_CHEMOKINE_SIGNALING_PATHWAY	KEGG_CHEMOKINE_SIGNALING_PATHWAY	KEGG_CHEMOKINE_SIGNALING_PATHWAY	142	-0.669524	-1.65338	0.000873911	0.0156567	0.0107618	2107	tags=30%, list=13%, signal=27%	STAT2/RAC1/PIK3R2/ELMO1/RAF1/WASL/XCL1/ITK/RAP1A/FOXO3/FGR/VAV1/JAK2/RAP1B/CCL3L1/RAC2/CCL3/PRKCB/PIK3R1/RELA/XCL2/NFKB1/GNAI3/CSK/ROCK1/CRKL/GRB2/PRKX/PIK3CG/JAK3/GSK3B/STAT3/PLCB2/CDC42/KRAS/CXCR3/CCL5/CCL4L2/STAT1/CX3CR1/NFKBIA/CCL4/CXCR4
WP_RANKLRANK_SIGNALING_PATHWAY	WP_RANKLRANK_SIGNALING_PATHWAY	WP_RANKLRANK_SIGNALING_PATHWAY	53	-0.774373	-1.7508	0.000971644	0.0172004	0.0118229	913	tags=34%, list=6%, signal=32%	RAC1/PIK3R2/TAB2/ACP5/MAPK14/CBL/PLCG1/NFKB2/PIK3R1/RELA/MAP2K7/NFKB1/RELB/CDC42/STAT1/NFKBIA/JUN/FOS
REACTOME_REGULATION_OF_INSULIN_LIKE_GROWTH_FACTOR_IGF_TRANSPORT_AND_UPTAKE_BY_INSULIN_LIKE_GROWTH_FACTOR_BINDING_PROTEINS_IGFBPS	REACTOME_REGULATION_OF_INSULIN_LIKE_GROWTH_FACTOR_IGF_TRANSPORT_AND_UPTAKE_BY_INSULIN_LIKE_GROWTH_FACTOR_BINDING_PROTEINS_IGFBPS	REACTOME_REGULATION_OF_INSULIN_LIKE_GROWTH_FACTOR_IGF_TRANSPORT_AND_UPTAKE_BY_INSULIN_LIKE_GROWTH_FACTOR_BINDING_PROTEINS_IGFBPS	59	0.682892	1.81339	0.00102077	0.0178575	0.0122745	900	tags=25%, list=6%, signal=24%	TIMP1/KTN1/CST3/NUCB1/PRSS23/GOLM1/IGFBP7/PDIA6/RCN1/P4HB/HSP90B1/VCAN/APOA1/SERPINA1/MGAT4A
REACTOME_ARACHIDONIC_ACID_METABOLISM	REACTOME_ARACHIDONIC_ACID_METABOLISM	REACTOME_ARACHIDONIC_ACID_METABOLISM	35	0.76686	1.83747	0.00103592	0.0179117	0.0123118	1876	tags=26%, list=12%, signal=23%	PTGDS/ALOX5AP/AKR1C3/TBXAS1/GPX4/CBR1/HPGD/CYP2U1/CYP4F22
REACTOME_POST_TRANSLATIONAL_PROTEIN_MODIFICATION	REACTOME_POST_TRANSLATIONAL_PROTEIN_MODIFICATION	REACTOME_POST_TRANSLATIONAL_PROTEIN_MODIFICATION	1102	-0.471573	-1.29274	0.00107796	0.0183171	0.0125904	3000	tags=30%, list=18%, signal=26%	RNF185/GALNT11/GALNT1/COMMD4/LEO1/RAB10/RHOT1/USP42/PIAS4/RPA1/TUBB4A/PIGG/STAMBPL1/DCUN1D5/IDE/RAB1B/MYSM1/NUP160/GFPT1/B3GALNT2/WDR48/SEC24D/RING1/DOHH/BECN1/UBA6/WRN/USP22/RBX1/TP53/RAB2A/PSMD1/RAB34/PPP6C/ARF3/CAMKMT/POM121/COMMD8/TRAF3/ARCN1/FEM1C/PPARA/CCP110/PIGB/BTBD1/IFIH1/NUB1/UBA3/NUP62/TNKS/TOP2B/TMEM115/EEF1A1/RAB8A/UBE2D2/PSMB3/SEC24C/GBF1/PIGH/MBD5/FUT8/APC/COMMD2/COPS3/STT3A/CUL4B…
WP_MAPK_SIGNALING_PATHWAY	WP_MAPK_SIGNALING_PATHWAY	WP_MAPK_SIGNALING_PATHWAY	188	-0.633383	-1.59564	0.00108942	0.0183171	0.0125904	2871	tags=34%, list=18%, signal=28%	MAPKAPK5/MAP4K1/DUSP6/ELK4/MAPK3/MAP3K2/NF1/MAP2K6/HSPA1B/TP53/DUSP4/CDC25B/MAP2K2/NR4A1/TNFRSF1A/PAK2/LAMTOR3/MAPK13/PRKCA/RAC1/TAB2/RAF1/ATF2/HSPA8/MAP3K13/MAP3K1/MAP3K5/TGFBR2/MAPK14/RAP1A/FAS/PPP3R1/NFKB2/FASLG/CASP3/GADD45A/RAP1B/JUND/RAC2/PPP3CB/RELA/MAP2K7/MAX/PPP3CA/NFKB1/ATF4/TAOK1/CRKL/FLNA/GRB2/DUSP10/NFATC3/DAXX/RELB/DDIT3/CDC42/DUSP2/KRAS/STK4/PTPN7/TNF/DUSP1/JUN/FOS
BIOCARTA_IL2_PATHWAY	BIOCARTA_IL2_PATHWAY	BIOCARTA_IL2_PATHWAY	22	-0.858164	-1.69681	0.00109632	0.0183171	0.0125904	766	tags=27%, list=5%, signal=26%	JAK1/IL2RG/GRB2/JAK3/JUN/FOS
WP_OVERVIEW_OF_PROINFLAMMATORY_AND_PROFIBROTIC_MEDIATORS	WP_OVERVIEW_OF_PROINFLAMMATORY_AND_PROFIBROTIC_MEDIATORS	WP_OVERVIEW_OF_PROINFLAMMATORY_AND_PROFIBROTIC_MEDIATORS	47	-0.795826	-1.75703	0.00119343	0.0197182	0.0135535	1075	tags=23%, list=7%, signal=22%	CCL3L1/CCL3/XCL2/NFKB1/AREG/OSM/CCL5/TNF/CCL4L2/IFNG/CCL4
REACTOME_MAPK_FAMILY_SIGNALING_CASCADES	REACTOME_MAPK_FAMILY_SIGNALING_CASCADES	REACTOME_MAPK_FAMILY_SIGNALING_CASCADES	256	-0.584608	-1.51051	0.00120782	0.0197365	0.0135661	2088	tags=30%, list=13%, signal=27%	MAPKAPK5/DUSP6/MAPK3/NF1/PPP1CB/RBX1/FOXO1/PSMD1/DUSP4/AGO3/MAP2K2/PSMB3/DLG3/PAK2/LAMTOR3/TNRC6C/RAC1/PSMD8/PIK3R2/IQGAP1/RAF1/PSMD2/PSMA7/PSMB2/PSMD11/UBB/PSMC2/PSMC6/RAP1A/FOXO3/CAMK2D/SEPTIN7/YWHAB/JAK2/RAP1B/CDC14A/PSMA5/PRKCQ/PIK3R1/PSMD12/PTPN11/PSMA6/MARK3/PPP2R5E/JAK1/PSMB9/VCL/CUL3/CSK/AREG/UBA52/PSMB7/TLN1/DUSP5/IL2RG/PSMA2/GRB2/PPP1CC/PPP2CA/UBC/DUSP10/CDC42EP3/PSMA3/JAK3/PSMB8/APBB1I…
WP_VITAMIN_B12_METABOLISM	WP_VITAMIN_B12_METABOLISM	WP_VITAMIN_B12_METABOLISM	32	-0.853964	-1.80589	0.00124111	0.0198915	0.0136726	1065	tags=28%, list=7%, signal=26%	NFKB2/LDLR/RELA/NFKB1/HBA1/CCL5/TNF/IFNG/HBB
PID_RHOA_PATHWAY	PID_RHOA_PATHWAY	PID_RHOA_PATHWAY	41	-0.819891	-1.79065	0.00124405	0.0198915	0.0136726	760	tags=24%, list=5%, signal=23%	PPP1R12A/VCL/TLN1/ROCK1/MSN/CDC42/CDKN1B/EZR/JUN/FOS
PID_IL12_2PATHWAY	PID_IL12_2PATHWAY	PID_IL12_2PATHWAY	59	-0.76575	-1.75051	0.00130611	0.0206615	0.0142019	1636	tags=49%, list=10%, signal=44%	MAPK14/CD3D/TBX21/PPP3R1/NFKB2/B2M/SOCS1/FASLG/JAK2/PPP3CB/CCL3/RELA/PPP3CA/NFKB1/IL2RG/STAT4/EOMES/RELB/STAT3/GZMA/STAT1/GADD45B/HLA-A/CD8B/CD8A/IFNG/CCL4/HLA-DRA/FOS
KEGG_CELL_ADHESION_MOLECULES_CAMS	KEGG_CELL_ADHESION_MOLECULES_CAMS	KEGG_CELL_ADHESION_MOLECULES_CAMS	88	-0.704468	-1.67648	0.00135953	0.0212802	0.0146272	618	tags=20%, list=4%, signal=20%	HLA-E/SPN/SELL/HLA-DPB1/HLA-DPA1/ITGA4/PECAM1/PTPRC/HLA-DMA/HLA-DQA1/HLA-DQB1/HLA-A/HLA-DRB1/HLA-C/HLA-DRB5/CD8B/CD8A/HLA-DRA
WP_THYROID_STIMULATING_HORMONE_TSH_SIGNALING_PATHWAY	WP_THYROID_STIMULATING_HORMONE_TSH_SIGNALING_PATHWAY	WP_THYROID_STIMULATING_HORMONE_TSH_SIGNALING_PATHWAY	62	-0.762971	-1.75519	0.00140405	0.0215317	0.0148	1636	tags=32%, list=10%, signal=29%	MAPK14/RAP1A/EGR1/PDPK1/RPS6KB1/PDE4D/CREB1/JAK2/RAP1B/MYL12B/PIK3R1/JAK1/GNAI3/GNA13/STAT3/CDKN1B/RPS6/STAT1/JUN/FOS
BIOCARTA_TPO_PATHWAY	BIOCARTA_TPO_PATHWAY	BIOCARTA_TPO_PATHWAY	22	-0.846984	-1.67471	0.00140456	0.0215317	0.0148	1141	tags=41%, list=7%, signal=38%	JAK2/PRKCB/PIK3R1/GRB2/PIK3CG/STAT3/STAT1/JUN/FOS
WP_CHEMOKINE_SIGNALING_PATHWAY	WP_CHEMOKINE_SIGNALING_PATHWAY	WP_CHEMOKINE_SIGNALING_PATHWAY	128	-0.669863	-1.64455	0.00143003	0.0216985	0.0149147	2201	tags=32%, list=14%, signal=28%	PIK3CD/STAT2/RAC1/PIK3R2/ELMO1/RAF1/WASL/XCL1/ITK/RAP1A/FOXO3/FGR/VAV1/JAK2/RAP1B/RAC2/CCL3/PRKCB/PIK3R1/RELA/NFKB1/GNAI3/CSK/ROCK1/CRKL/GRB2/PRKX/PIK3CG/JAK3/GSK3B/STAT3/PLCB2/CDC42/KRAS/CXCR3/CCL5/STAT1/CX3CR1/NFKBIA/CCL4/CXCR4
WP_NOCGMPPKG_MEDIATED_NEUROPROTECTION	WP_NOCGMPPKG_MEDIATED_NEUROPROTECTION	WP_NOCGMPPKG_MEDIATED_NEUROPROTECTION	25	-0.844575	-1.69565	0.00146429	0.0219939	0.0151178	1388	tags=48%, list=9%, signal=44%	XIAP/CAMK2D/CREB1/RELA/CYCS/NFKB1/AKAP9/CALM2/CALM1/TNF/IFNG/NFKBIA
WP_ALZHEIMERS_DISEASE_AND_MIRNA_EFFECTS	WP_ALZHEIMERS_DISEASE_AND_MIRNA_EFFECTS	WP_ALZHEIMERS_DISEASE_AND_MIRNA_EFFECTS	217	-0.604422	-1.53926	0.00149818	0.022278	0.015313	3676	tags=43%, list=23%, signal=34%	PSENEN/MAP2K1/TRAF2/MTOR/APH1A/AMBRA1/PIK3CA/BRAF/AXIN1/HRAS/CASP7/PSMB1/RTN3/CAPN1/PIK3CB/NRAS/CTNNB1/PSEN1/ARAF/APBB1/TUBB4A/IDE/FRAT1/MAPK3/VMP1/BECN1/WIPI2/PSMD1/ATG2B/MAP2K2/PSMB3/SNCA/APC/TNFRSF1A/PIK3CD/VDAC2/ADAM10/FADD/PSMD8/PIK3R2/PIK3R4/RAF1/ITPR2/PSMD2/PSMA7/PSMB2/TUBB2A/MAP3K5/KLC1/PPIF/PSMC2/ITPR1/PSMC6/FAS/ATG101/CAPN2/PPP3R1/ADAM17/ATF6/SLC25A6/CASP3/TUBA1C/PSMA5/PPP3CB/FRAT2/PIK3…
PID_ENDOTHELIN_PATHWAY	PID_ENDOTHELIN_PATHWAY	PID_ENDOTHELIN_PATHWAY	48	-0.781652	-1.73855	0.00154979	0.0228172	0.0156837	1141	tags=17%, list=7%, signal=16%	JAK2/PRKCB/PRKCQ/GNAI3/PLCB2/CDC42/JUN/FOS
REACTOME_M_PHASE	REACTOME_M_PHASE	REACTOME_M_PHASE	326	-0.554767	-1.45857	0.00159254	0.0229307	0.0157616	2934	tags=41%, list=18%, signal=34%	SIRT2/TUBB4A/CHMP4A/PDS5B/CENPN/ODF2/RAB1B/NUP160/MAPK3/CEP290/CHMP2B/NEK7/NDEL1/RAB2A/PSMD1/POM121/TUBGCP3/CEP63/CCP110/ENSA/NUP62/LMNB1/PSMB3/CLASP1/CEP192/CLASP2/CDC16/B9D2/DYNLL2/NUP54/RANBP2/INCENP/PRKCA/YWHAG/PSMD8/CEP78/YWHAE/VRK1/PSMD2/HAUS6/PSMA7/PSMB2/CHMP7/STAG1/UBE2D1/PSMD11/MAPRE1/ACTR1A/POM121C/GOLGA2/NDE1/RAE1/TUBB2A/UBB/ANKLE2/PHF8/DCTN1/PSMC2/CSNK1D/NUP107/LEMD3/PSMC6/CEP164/NSL1…
WP_TGFBETA_RECEPTOR_SIGNALING_IN_SKELETAL_DYSPLASIAS	WP_TGFBETA_RECEPTOR_SIGNALING_IN_SKELETAL_DYSPLASIAS	WP_TGFBETA_RECEPTOR_SIGNALING_IN_SKELETAL_DYSPLASIAS	44	-0.798229	-1.75675	0.00160285	0.0229307	0.0157616	766	tags=25%, list=5%, signal=24%	JAK1/NFKB1/TGFBR3/STAT3/TNF/ZEB2/STAT1/SMAD7/IFNG/JUN/FOS
KEGG_NEUROTROPHIN_SIGNALING_PATHWAY	KEGG_NEUROTROPHIN_SIGNALING_PATHWAY	KEGG_NEUROTROPHIN_SIGNALING_PATHWAY	108	-0.67532	-1.62749	0.00160376	0.0229307	0.0157616	2201	tags=38%, list=14%, signal=33%	PIK3CD/MAPK13/RAC1/YWHAG/PIK3R2/YWHAE/RAF1/MAP3K1/MAP3K5/SH2B3/MAPK14/RAP1A/FOXO3/PLCG1/PDPK1/CAMK2D/YWHAQ/YWHAB/FASLG/RAP1B/KIDINS220/PIK3R1/RELA/MAP2K7/PTPN11/NFKB1/ATF4/CSK/IRAK4/CRKL/GRB2/PIK3CG/CALM2/GSK3B/YWHAZ/CALM1/CDC42/KRAS/CAMK4/NFKBIA/JUN
KEGG_B_CELL_RECEPTOR_SIGNALING_PATHWAY	KEGG_B_CELL_RECEPTOR_SIGNALING_PATHWAY	KEGG_B_CELL_RECEPTOR_SIGNALING_PATHWAY	72	-0.714559	-1.67012	0.00164482	0.0232938	0.0160113	1150	tags=25%, list=7%, signal=23%	VAV1/RAC2/PPP3CB/PRKCB/PIK3R1/RELA/PPP3CA/NFKB1/GRB2/PTPN6/NFATC3/PIK3CG/GSK3B/KRAS/NFATC2/NFKBIA/JUN/FOS
WP_INSULIN_SIGNALING	WP_INSULIN_SIGNALING	WP_INSULIN_SIGNALING	141	-0.630372	-1.5568	0.00186203	0.0261211	0.0179546	2205	tags=30%, list=14%, signal=27%	PRKCI/PIK3CD/MINK1/MAPK13/PRKCA/RAC1/PIK3R2/PIK3R4/RAF1/INPP4A/MAP3K13/MAP3K1/MAP3K5/MAPK14/SLC2A1/CBL/EGR1/FOXO3/PRKCH/KIF3A/PDPK1/RPS6KB1/SOCS1/PRKAA1/RAC2/MAP4K5/PRKCB/PRKCQ/PIK3R1/MAP2K7/PTPN11/PTPN1/CBLB/EHD1/GRB2/PIK3CG/VAMP2/ARF6/GSK3B/SOCS3/KIF5B/JUN/FOS
PID_CD8_TCR_DOWNSTREAM_PATHWAY	PID_CD8_TCR_DOWNSTREAM_PATHWAY	PID_CD8_TCR_DOWNSTREAM_PATHWAY	53	-0.759586	-1.71737	0.00190496	0.0264736	0.0181969	986	tags=36%, list=6%, signal=34%	PPP3CB/PRKCB/PRKCQ/PPP3CA/IL2RG/STAT4/NFATC3/EOMES/KRAS/PTPN7/TNF/NFATC2/HLA-A/CD8B/CD8A/IFNG/JUNB/JUN/FOS
BIOCARTA_EGF_PATHWAY	BIOCARTA_EGF_PATHWAY	BIOCARTA_EGF_PATHWAY	25	-0.834465	-1.67535	0.00198261	0.0272856	0.018755	966	tags=32%, list=6%, signal=30%	PRKCB/PIK3R1/JAK1/GRB2/STAT3/STAT1/JUN/FOS
PID_FRA_PATHWAY	PID_FRA_PATHWAY	PID_FRA_PATHWAY	26	-0.838177	-1.69551	0.00200009	0.0272856	0.018755	1493	tags=35%, list=9%, signal=31%	EP300/DMTF1/USF2/JUND/ATF4/NFATC3/NFATC2/JUNB/JUN
REACTOME_SUMOYLATION	REACTOME_SUMOYLATION	REACTOME_SUMOYLATION	158	-0.606938	-1.50445	0.00206044	0.0278535	0.0191454	3020	tags=39%, list=19%, signal=32%	RANGAP1/PIAS4/RPA1/NUP160/RING1/WRN/TP53/POM121/PPARA/NUP62/TOP2B/NSMCE1/NCOA1/NUP54/RANBP2/INCENP/NOP58/SP3/SP100/UHRF2/L3MBTL2/STAG1/POM121C/EP300/RAE1/NSMCE4A/SENP5/NPM1/DDX17/NCOA2/NUP107/TP53BP1/PARP1/NFKB2/SUMO3/SMC5/SMC1A/RNF168/NUP93/NUP153/DDX5/NUP214/RELA/NUP98/PHC3/HDAC1/NSMCE3/MDM2/ZNF131/PIAS1/TPR/SUMO2/TOP1/HNRNPC/DAXX/RAD21/SMC3/NR3C1/RORA/NFKBIA/NR4A2
REACTOME_PEPTIDE_LIGAND_BINDING_RECEPTORS	REACTOME_PEPTIDE_LIGAND_BINDING_RECEPTORS	REACTOME_PEPTIDE_LIGAND_BINDING_RECEPTORS	79	-0.721904	-1.69902	0.00213228	0.0281424	0.0193439	1075	tags=13%, list=7%, signal=12%	CCL3L1/CCL3/XCL2/ANXA1/CXCR3/CCL5/UTS2/CX3CR1/CCL4/CXCR4
REACTOME_VESICLE_MEDIATED_TRANSPORT	REACTOME_VESICLE_MEDIATED_TRANSPORT	REACTOME_VESICLE_MEDIATED_TRANSPORT	605	-0.500804	-1.35992	0.00213303	0.0281424	0.0193439	3177	tags=32%, list=20%, signal=27%	NAPA/USO1/ASPSCR1/RABEPK/PICALM/USE1/TBC1D25/AP3S1/PRKAG1/DNM2/SCARB2/PIK3C2A/RABGAP1/BICD1/SEC22C/C2CD5/CENPE/VPS37A/TRAPPC12/GALNT1/RAB10/AP1S1/TUBB4A/CHMP4A/RAB1B/DENND4C/RAB3GAP2/GOLGA1/CHMP2B/SEC24D/DENND6A/PPP6C/ARF3/ARCN1/DENND4A/IGLV2-14/TMEM115/RAB8A/ACBD3/TOR1B/SEC24C/TFRC/GBF1/COPS3/SNX5/REPS1/RALA/KIF3B/RAB5B/CYTH2/CD55/VPS53/DYNLL2/RAB33A/VPS51/CYTH4/BICD2/VTI1A/RAB6A/EXOC7/RAC1/YWHA…
KEGG_LEISHMANIA_INFECTION	KEGG_LEISHMANIA_INFECTION	KEGG_LEISHMANIA_INFECTION	65	-0.740672	-1.71486	0.00213859	0.0281424	0.0193439	1141	tags=37%, list=7%, signal=34%	JAK2/HLA-DMB/MYD88/PRKCB/RELA/JAK1/NFKB1/IRAK4/PTPN6/HLA-DPB1/HLA-DPA1/ITGA4/HLA-DMA/TNF/HLA-DQA1/STAT1/HLA-DQB1/HLA-DRB1/HLA-DRB5/IFNG/NFKBIA/HLA-DRA/JUN/FOS
WP_BREAST_CANCER_PATHWAY	WP_BREAST_CANCER_PATHWAY	WP_BREAST_CANCER_PATHWAY	110	-0.676295	-1.63422	0.0022292	0.0290773	0.0199866	1416	tags=16%, list=9%, signal=15%	ATR/PARP1/NFKB2/RPS6KB1/MRE11/E2F3/GADD45A/FRAT2/PIK3R1/NBN/GRB2/CDK6/CSNK1A1/GSK3B/KRAS/GADD45B/JUN/FOS
REACTOME_MHC_CLASS_II_ANTIGEN_PRESENTATION	REACTOME_MHC_CLASS_II_ANTIGEN_PRESENTATION	REACTOME_MHC_CLASS_II_ANTIGEN_PRESENTATION	102	-0.682276	-1.63582	0.00225337	0.029137	0.0200276	1811	tags=36%, list=11%, signal=32%	ACTR1A/SEC24B/TUBB2A/AP1M1/KLC1/SEC31A/DCTN1/KIF3A/TUBA1C/AP1G1/KIF22/HLA-DMB/DCTN3/DYNC1LI2/KIF2A/CLTA/TUBA1B/CLTC/CAPZA2/HLA-DPB1/CAPZA1/CTSC/LAG3/HLA-DPA1/DYNLL1/KIF5B/HLA-DMA/DYNC1H1/HLA-DQA1/TUBA4A/HLA-DQB1/TUBB4B/HLA-DRB1/TUBA1A/CD74/HLA-DRB5/HLA-DRA
PID_FCER1_PATHWAY	PID_FCER1_PATHWAY	PID_FCER1_PATHWAY	58	-0.770265	-1.7545	0.00230037	0.0294884	0.0202691	966	tags=26%, list=6%, signal=24%	PRKCB/PIK3R1/RELA/MAP2K7/PTPN11/NFKB1/CBLB/GRB2/LCP2/LAT/NFATC2/S1PR1/DUSP1/JUN/FOS
WP_ESTROGEN_SIGNALING_PATHWAY	WP_ESTROGEN_SIGNALING_PATHWAY	WP_ESTROGEN_SIGNALING_PATHWAY	22	-0.835118	-1.65125	0.00235809	0.0299699	0.0206001	5	tags=14%, list=0%, signal=14%	NFKB1/JUN/FOS
WP_APOPTOSIS_MODULATION_AND_SIGNALING	WP_APOPTOSIS_MODULATION_AND_SIGNALING	WP_APOPTOSIS_MODULATION_AND_SIGNALING	84	-0.689975	-1.6318	0.00242521	0.0302209	0.0207727	1836	tags=24%, list=11%, signal=21%	TNFSF10/BAK1/MAP3K5/RIPK1/FAS/XIAP/FASLG/CASP3/MYD88/CYCS/BIRC3/NFKB1/BBC3/CASP8/DAXX/PMAIP1/MCL1/NFKBIA/JUN/FOS
PID_AP1_PATHWAY	PID_AP1_PATHWAY	PID_AP1_PATHWAY	53	-0.752289	-1.70087	0.00243211	0.0302209	0.0207727	211	tags=21%, list=1%, signal=21%	NFATC3/NR3C1/CDKN1B/NFATC2/HLA-A/FOSB/IFNG/JUNB/DUSP1/JUN/FOS
WP_PI3KAKTMTOR_VITD3_SIGNALING	WP_PI3KAKTMTOR_VITD3_SIGNALING	WP_PI3KAKTMTOR_VITD3_SIGNALING	20	-0.830173	-1.61753	0.00243881	0.0302209	0.0207727	910	tags=20%, list=6%, signal=19%	RELA/GSK3B/SLC2A3/HLA-DRA
KEGG_ALZHEIMERS_DISEASE	KEGG_ALZHEIMERS_DISEASE	KEGG_ALZHEIMERS_DISEASE	140	0.509095	1.48398	0.00250403	0.0307727	0.021152	721	tags=20%, list=4%, signal=19%	MT-ATP8/NDUFA3/NDUFB1/ATP5F1E/NDUFA1/UQCR11/UQCRQ/MT-CO2/UQCRB/NDUFC1/NDUFB2/COX7C/COX6C/UQCR10/COX6B1/NDUFS5/COX7A2/ERN1/COX8A/NDUFB9/ATP5MC2/COX5B/ATP5PF/COX7B/NDUFB4/NDUFV3/UQCRH/ATP5PD
WP_IL2_SIGNALING_PATHWAY	WP_IL2_SIGNALING_PATHWAY	WP_IL2_SIGNALING_PATHWAY	42	-0.811401	-1.78167	0.00253297	0.0308732	0.021221	913	tags=33%, list=6%, signal=32%	PIK3R1/NMI/PTPN11/JAK1/IL2RG/CRKL/GRB2/JAK3/SOCS3/STAT3/RPS6/STAT1/JUN/FOS
PID_FGF_PATHWAY	PID_FGF_PATHWAY	PID_FGF_PATHWAY	35	-0.824796	-1.76406	0.00257747	0.0310122	0.0213165	913	tags=26%, list=6%, signal=24%	CBL/PLCG1/PDPK1/PIK3R1/PTPN11/GRB2/STAT1/JUN/FOS
BIOCARTA_PPARA_PATHWAY	BIOCARTA_PPARA_PATHWAY	BIOCARTA_PPARA_PATHWAY	46	-0.782109	-1.72507	0.00258903	0.0310122	0.0213165	966	tags=24%, list=6%, signal=23%	PRKCB/PIK3R1/RELA/NCOR1/PIK3CG/HSP90AA1/TNF/CITED2/NFKBIA/DUSP1/JUN
WP_MITOCHONDRIAL_COMPLEX_IV_ASSEMBLY	WP_MITOCHONDRIAL_COMPLEX_IV_ASSEMBLY	WP_MITOCHONDRIAL_COMPLEX_IV_ASSEMBLY	35	0.731261	1.75217	0.00260694	0.0310122	0.0213165	575	tags=40%, list=4%, signal=39%	PET100/MT-CO2/COX17/COX20/COX7C/COX6C/COX6B1/COX7A2/COX8A/COX5B/HIGD1A/COX7B/COX16/PET117
WP_CORTICOTROPINRELEASING_HORMONE_SIGNALING_PATHWAY	WP_CORTICOTROPINRELEASING_HORMONE_SIGNALING_PATHWAY	WP_CORTICOTROPINRELEASING_HORMONE_SIGNALING_PATHWAY	74	-0.688685	-1.61325	0.00265198	0.0312975	0.0215127	1636	tags=26%, list=10%, signal=23%	MAPK14/NCOA2/PLCG1/PARP1/CREB1/CASP3/RAP1B/JUND/PRKCB/PRKCQ/RELA/NFKB1/GSK3B/HSP90AA1/FOSB/NFKBIA/JUNB/NR4A2/FOS
WP_IL5_SIGNALING_PATHWAY	WP_IL5_SIGNALING_PATHWAY	WP_IL5_SIGNALING_PATHWAY	40	-0.802811	-1.75018	0.00268052	0.0313853	0.021573	1234	tags=35%, list=8%, signal=32%	RPS6KB1/JAK2/PIK3R1/PTPN11/JAK1/GRB2/PIK3CG/GSK3B/STAT3/KRAS/RPS6/STAT1/JUN/FOS
REACTOME_INTERFERON_GAMMA_SIGNALING	REACTOME_INTERFERON_GAMMA_SIGNALING	REACTOME_INTERFERON_GAMMA_SIGNALING	79	-0.715487	-1.68392	0.00272723	0.0316828	0.0217775	1368	tags=41%, list=8%, signal=37%	OAS2/CAMK2D/B2M/SOCS1/JAK2/PTPN11/JAK1/GBP3/PTPN1/HLA-E/IRF9/GBP2/PIAS1/IRF2/PTPN6/GBP1/CD44/HLA-DPB1/SOCS3/HLA-DPA1/GBP4/HLA-DQA1/STAT1/HLA-DQB1/GBP5/HLA-A/HLA-DRB1/HLA-C/IRF1/HLA-DRB5/IFNG/HLA-DRA
WP_HAIR_FOLLICLE_DEVELOPMENT_CYTODIFFERENTIATION_PART_3_OF_3	WP_HAIR_FOLLICLE_DEVELOPMENT_CYTODIFFERENTIATION_PART_3_OF_3	WP_HAIR_FOLLICLE_DEVELOPMENT_CYTODIFFERENTIATION_PART_3_OF_3	40	-0.801965	-1.74833	0.00277889	0.0318618	0.0219006	385	tags=22%, list=2%, signal=22%	GTPBP4/NFKB1/BCL11B/GATA3/NR3C1/FOSB/IFNG/JUN/FOS
BIOCARTA_GLEEVEC_PATHWAY	BIOCARTA_GLEEVEC_PATHWAY	BIOCARTA_GLEEVEC_PATHWAY	23	-0.833735	-1.65906	0.00279464	0.0318618	0.0219006	586	tags=35%, list=4%, signal=34%	JAK2/PIK3R1/CRKL/GRB2/PIK3CG/STAT1/JUN/FOS
KEGG_PATHWAYS_IN_CANCER	KEGG_PATHWAYS_IN_CANCER	KEGG_PATHWAYS_IN_CANCER	240	-0.579787	-1.49269	0.00280693	0.0318618	0.0219006	3234	tags=36%, list=20%, signal=29%	RARA/ITGAV/SOS1/PIK3CB/STAT5B/NRAS/ARNT/CTNNB1/CCDC6/ARAF/CEBPA/PIAS4/MSH6/FH/MAPK3/RUNX1/RBX1/FOXO1/TP53/MLH1/TRAF3/MAP2K2/TRAF5/APC/RALA/PTEN/ELOC/SMAD3/PIK3CD/PRKCA/FADD/RAC1/HSP90AB1/PIK3R2/RAF1/CDKN1A/EP300/TGFBR2/SLC2A1/TFG/CBL/RALBP1/DAPK3/SMAD2/MSH2/FAS/PLCG1/XIAP/NFKB2/FASLG/E2F3/CASP3/TPM3/RAC2/PRKCB/PIK3R1/RELA/CUL2/CYCS/MAX/EGLN1/HDAC1/BIRC3/NCOA4/MDM2/JAK1/NFKB1/CBLB/CRKL/GRB2/PIAS1/…
WP_FOLATE_METABOLISM	WP_FOLATE_METABOLISM	WP_FOLATE_METABOLISM	45	-0.800372	-1.76398	0.00283183	0.031901	0.0219275	1531	tags=24%, list=9%, signal=22%	RFK/MTHFD2/NFKB2/LDLR/RELA/NFKB1/CAT/HBA1/TNF/IFNG/HBB
WP_HOSTPATHOGEN_INTERACTION_OF_HUMAN_CORONAVIRUSES_INTERFERON_INDUCTION	WP_HOSTPATHOGEN_INTERACTION_OF_HUMAN_CORONAVIRUSES_INTERFERON_INDUCTION	WP_HOSTPATHOGEN_INTERACTION_OF_HUMAN_CORONAVIRUSES_INTERFERON_INDUCTION	33	-0.829247	-1.7575	0.00298426	0.0333653	0.022934	766	tags=21%, list=5%, signal=20%	JAK1/NFKB1/IRF9/STAT1/NFKBIA/JUN/FOS
WP_TGFBETA_RECEPTOR_SIGNALING	WP_TGFBETA_RECEPTOR_SIGNALING	WP_TGFBETA_RECEPTOR_SIGNALING	42	-0.806681	-1.77131	0.00312316	0.0346578	0.0238224	766	tags=26%, list=5%, signal=25%	JAK1/NFKB1/TGFBR3/STAT3/TNF/ZEB2/STAT1/SMAD7/IFNG/JUN/FOS
WP_EBOLA_VIRUS_INFECTION_IN_HOST	WP_EBOLA_VIRUS_INFECTION_IN_HOST	WP_EBOLA_VIRUS_INFECTION_IN_HOST	118	-0.66685	-1.6282	0.00318134	0.0349665	0.0240346	2201	tags=34%, list=14%, signal=30%	PIK3CD/HLA-G/RAC1/ACTN4/PIK3R2/IQGAP1/TSG101/EP300/REL/ADAM17/NFKB2/ICAM3/HLA-DMB/RAB5A/VPS41/PIK3R1/RELA/EPS15/CLTA/NFKB1/HLA-E/FLNA/CLTC/TOP1/HLA-DPB1/SOCS3/RELB/HLA-DPA1/ITGA4/CDC42/HLA-DMA/HLA-DQA1/RHOB/STAT1/HLA-DQB1/HLA-A/HLA-DRB1/HLA-C/HLA-DRB5/HLA-DRA
REACTOME_NERVOUS_SYSTEM_DEVELOPMENT	REACTOME_NERVOUS_SYSTEM_DEVELOPMENT	REACTOME_NERVOUS_SYSTEM_DEVELOPMENT	450	0.383515	1.28402	0.00321519	0.0349665	0.0240346	532	tags=13%, list=3%, signal=13%	RPS29/RPS21/RPS28/RPS27/RPL39/RPL37/RPL36/RPL34/RPL38/RPL36A/RPL22/RPL37A/TYROBP/RPL35A/RPL41/FAU/ELOB/RPL36AL/UPF2/RPL30/RPS4Y1/PTPRA/RPS10/RPL28/RPS14/RPS15/RPS12/RPLP2/RPL11/RPS27A/RPS13/PLXND1/RPS24/SEM1/EVL/RPL24/AP2B1/PSME1/RPL32/RPL31/RPS15A/RPLP1/RPS17/AP2A1/MYL12A/RPL14/RPL18/COL6A2/RPL6/ACTB/ERBB2/ITGB1/MYL6/LYPLA2/RPL5/RPS23/PRNP
WP_PDGF_PATHWAY	WP_PDGF_PATHWAY	WP_PDGF_PATHWAY	40	-0.79709	-1.73771	0.00322153	0.0349665	0.0240346	913	tags=28%, list=6%, signal=26%	PIK3R1/PTPN11/JAK1/NFKB1/GRB2/STAT3/CDC42/STAT1/NFKBIA/JUN/FOS
WP_AGERAGE_PATHWAY	WP_AGERAGE_PATHWAY	WP_AGERAGE_PATHWAY	58	-0.759361	-1.72966	0.00329571	0.0351606	0.024168	2231	tags=45%, list=14%, signal=39%	SMAD3/PRKCA/RAC1/RAF1/ATF2/MAPK14/SMAD2/DIAPH1/CASP3/JAK2/MYD88/PRKCB/LGALS3/RELA/CYCS/NFKB1/IRAK4/ROCK1/CASP8/STAT3/MSN/CDC42/EZR/STAT1/NFKBIA/JUN
BIOCARTA_FCER1_PATHWAY	BIOCARTA_FCER1_PATHWAY	BIOCARTA_FCER1_PATHWAY	37	-0.811707	-1.751	0.00330583	0.0351606	0.024168	1150	tags=38%, list=7%, signal=35%	VAV1/PPP3CB/PRKCB/PIK3R1/MAP2K7/PPP3CA/GRB2/NFATC3/PIK3CG/CALM2/CALM1/NFATC2/JUN/FOS
REACTOME_FORMATION_OF_TUBULIN_FOLDING_INTERMEDIATES_BY_CCT_TRIC	REACTOME_FORMATION_OF_TUBULIN_FOLDING_INTERMEDIATES_BY_CCT_TRIC	REACTOME_FORMATION_OF_TUBULIN_FOLDING_INTERMEDIATES_BY_CCT_TRIC	21	-0.828001	-1.62378	0.00335032	0.0351606	0.024168	1776	tags=48%, list=11%, signal=42%	TUBB2A/CCT8/TUBA1C/CCT3/CCT5/CCT2/TUBA1B/TUBA4A/TUBB4B/TUBA1A
KEGG_HEMATOPOIETIC_CELL_LINEAGE	KEGG_HEMATOPOIETIC_CELL_LINEAGE	KEGG_HEMATOPOIETIC_CELL_LINEAGE	73	-0.70009	-1.63878	0.00335213	0.0351606	0.024168	350	tags=12%, list=2%, signal=12%	CD38/CD44/ITGA4/TNF/HLA-DRB1/HLA-DRB5/CD8B/CD8A/HLA-DRA
WP_KIT_RECEPTOR_SIGNALING_PATHWAY	WP_KIT_RECEPTOR_SIGNALING_PATHWAY	WP_KIT_RECEPTOR_SIGNALING_PATHWAY	55	-0.753134	-1.70897	0.00336901	0.0351606	0.024168	2103	tags=44%, list=13%, signal=38%	PRKCA/PIK3R2/RAF1/INPP5D/EP300/MAPK14/CBL/FOXO3/PLCG1/RPS6KB1/SOCS1/VAV1/JAK2/PRKCB/PIK3R1/PTPN11/CRKL/GRB2/PTPN6/STAT3/RPS6/STAT1/JUNB/FOS
REACTOME_INTERLEUKIN_4_AND_INTERLEUKIN_13_SIGNALING	REACTOME_INTERLEUKIN_4_AND_INTERLEUKIN_13_SIGNALING	REACTOME_INTERLEUKIN_4_AND_INTERLEUKIN_13_SIGNALING	87	-0.682249	-1.61729	0.00338128	0.0351606	0.024168	1320	tags=26%, list=8%, signal=24%	ZEB1/SOCS1/FASLG/JAK2/PIK3R1/JAK1/IL2RG/OSM/JAK3/BATF/GATA3/SOCS3/STAT3/PIM1/HSP90AA1/ANXA1/RORA/TNF/S1PR1/STAT1/MCL1/JUNB/FOS
REACTOME_SIGNALING_BY_NTRKS	REACTOME_SIGNALING_BY_NTRKS	REACTOME_SIGNALING_BY_NTRKS	114	-0.65415	-1.58848	0.00342101	0.0353267	0.0242822	2192	tags=29%, list=14%, signal=25%	MEF2D/MAPK13/RAC1/MEF2A/PIK3R2/ATF2/ADORA2A/RIT1/EP300/MAPK14/RAP1A/EGR1/PLCG1/ID1/YWHAB/CREB1/JUND/KIDINS220/TCF12/PIK3R1/PTPN11/CLTA/CRKL/GRB2/CLTC/PPP2CA/STAT3/REST/KRAS/ID2/FOSB/JUNB/FOS
REACTOME_CLASS_A_1_RHODOPSIN_LIKE_RECEPTORS	REACTOME_CLASS_A_1_RHODOPSIN_LIKE_RECEPTORS	REACTOME_CLASS_A_1_RHODOPSIN_LIKE_RECEPTORS	138	-0.629458	-1.55517	0.0034707	0.0354715	0.0243817	215	tags=10%, list=1%, signal=10%	CCL3L1/CCL3/XCL2/GPR183/ANXA1/CXCR3/CCL5/S1PR4/UTS2/PTGER4/S1PR1/CX3CR1/CCL4/CXCR4
REACTOME_ACTIVATION_OF_AMPK_DOWNSTREAM_OF_NMDARS	REACTOME_ACTIVATION_OF_AMPK_DOWNSTREAM_OF_NMDARS	REACTOME_ACTIVATION_OF_AMPK_DOWNSTREAM_OF_NMDARS	20	-0.817833	-1.59348	0.00350123	0.0354715	0.0243817	1130	tags=40%, list=7%, signal=37%	TUBB2A/TUBA1C/PRKAA1/TUBA1B/CALM1/TUBA4A/TUBB4B/TUBA1A
REACTOME_ROLE_OF_PHOSPHOLIPIDS_IN_PHAGOCYTOSIS	REACTOME_ROLE_OF_PHOSPHOLIPIDS_IN_PHAGOCYTOSIS	REACTOME_ROLE_OF_PHOSPHOLIPIDS_IN_PHAGOCYTOSIS	71	0.616066	1.65534	0.00353494	0.0354715	0.0243817	1020	tags=8%, list=6%, signal=8%	FCGR3A/CD247/CD3G/PLCG2/PRKCD/SYK
WP_DEVELOPMENT_AND_HETEROGENEITY_OF_THE_ILC_FAMILY	WP_DEVELOPMENT_AND_HETEROGENEITY_OF_THE_ILC_FAMILY	WP_DEVELOPMENT_AND_HETEROGENEITY_OF_THE_ILC_FAMILY	21	-0.825101	-1.61809	0.00355809	0.0354715	0.0243817	674	tags=48%, list=4%, signal=46%	AREG/GFI1/TOX/EOMES/BCL11B/GATA3/ID2/RORA/TNF/IFNG
WP_NUCLEAR_RECEPTORS	WP_NUCLEAR_RECEPTORS	WP_NUCLEAR_RECEPTORS	25	-0.806877	-1.61997	0.0035681	0.0354715	0.0243817	378	tags=16%, list=2%, signal=16%	NR1D2/NR3C1/RORA/NR4A2
WP_PHOTODYNAMIC_THERAPYINDUCED_NFE2L2_NRF2_SURVIVAL_SIGNALING	WP_PHOTODYNAMIC_THERAPYINDUCED_NFE2L2_NRF2_SURVIVAL_SIGNALING	WP_PHOTODYNAMIC_THERAPYINDUCED_NFE2L2_NRF2_SURVIVAL_SIGNALING	23	-0.817813	-1.62738	0.00357816	0.0354715	0.0243817	5	tags=26%, list=0%, signal=26%	MAPK14/GCLM/KEAP1/NFE2L2/JUN/FOS
SA_B_CELL_RECEPTOR_COMPLEXES	SA_B_CELL_RECEPTOR_COMPLEXES	SA_B_CELL_RECEPTOR_COMPLEXES	23	-0.814139	-1.62007	0.0036304	0.0355335	0.0244244	5	tags=13%, list=0%, signal=13%	GRB2/JUN/FOS
REACTOME_TOLL_LIKE_RECEPTOR_9_TLR9_CASCADE	REACTOME_TOLL_LIKE_RECEPTOR_9_TLR9_CASCADE	REACTOME_TOLL_LIKE_RECEPTOR_9_TLR9_CASCADE	93	-0.661021	-1.58276	0.00363221	0.0355335	0.0244244	2074	tags=25%, list=13%, signal=22%	MEF2A/TAB2/PIK3R4/ATF2/MAP3K1/UBB/CUL1/MAPK14/NFKB2/CREB1/MYD88/RELA/MAP2K7/PELI1/NFKB1/UBA52/IRAK4/UBE2N/PPP2CA/UBC/NFKBIA/JUN/FOS
REACTOME_NUCLEAR_EVENTS_KINASE_AND_TRANSCRIPTION_FACTOR_ACTIVATION	REACTOME_NUCLEAR_EVENTS_KINASE_AND_TRANSCRIPTION_FACTOR_ACTIVATION	REACTOME_NUCLEAR_EVENTS_KINASE_AND_TRANSCRIPTION_FACTOR_ACTIVATION	54	-0.73687	-1.66795	0.00367947	0.0355589	0.0244418	2192	tags=30%, list=14%, signal=26%	MEF2D/MEF2A/ATF2/EP300/MAPK14/EGR1/ID1/CREB1/JUND/TCF12/PPP2CA/REST/ID2/FOSB/JUNB/FOS
BIOCARTA_TOLL_PATHWAY	BIOCARTA_TOLL_PATHWAY	BIOCARTA_TOLL_PATHWAY	24	-0.859413	-1.71747	0.00368263	0.0355589	0.0244418	20	tags=25%, list=0%, signal=25%	MYD88/RELA/NFKB1/NFKBIA/JUN/FOS
WP_OXIDATIVE_STRESS_RESPONSE	WP_OXIDATIVE_STRESS_RESPONSE	WP_OXIDATIVE_STRESS_RESPONSE	23	-0.812218	-1.61625	0.00373487	0.0358306	0.0246286	1113	tags=22%, list=7%, signal=20%	NFE2L2/NFKB1/CAT/JUNB/FOS
REACTOME_SIGNALING_BY_THE_B_CELL_RECEPTOR_BCR	REACTOME_SIGNALING_BY_THE_B_CELL_RECEPTOR_BCR	REACTOME_SIGNALING_BY_THE_B_CELL_RECEPTOR_BCR	155	-0.594164	-1.47322	0.00389278	0.0371061	0.0255053	2269	tags=27%, list=14%, signal=24%	MALT1/PIK3CD/PSMD8/ITPR2/PSMD2/PSMA7/PSMB2/PSMD11/UBB/REL/PSMC2/CUL1/ITPR1/PPIA/PSMC6/PPP3R1/VAV1/PSMA5/PPP3CB/PRKCB/PIK3R1/RELA/PSMD12/PSMA6/PSMB9/PPP3CA/NFKB1/SH3KBP1/UBA52/PSMB7/PSMA2/GRB2/UBC/PTPN6/NFATC3/PSMA3/PSMB8/CALM1/PSMB10/KRAS/NFATC2/NFKBIA
PID_IL6_7_PATHWAY	PID_IL6_7_PATHWAY	PID_IL6_7_PATHWAY	44	-0.772996	-1.70121	0.00395927	0.0372927	0.0256335	1150	tags=36%, list=7%, signal=34%	VAV1/JAK2/PIK3R1/PTPN11/JAK1/GRB2/PIAS1/SOCS3/PTPRE/STAT3/STAT1/MCL1/IRF1/JUNB/JUN/FOS
PID_NFKAPPAB_CANONICAL_PATHWAY	PID_NFKAPPAB_CANONICAL_PATHWAY	PID_NFKAPPAB_CANONICAL_PATHWAY	22	-0.819302	-1.61997	0.00396251	0.0372927	0.0256335	910	tags=27%, list=6%, signal=26%	RELA/CYLD/NFKB1/TNF/NFKBIA/TNFAIP3
WP_NEURAL_CREST_CELL_MIGRATION_DURING_DEVELOPMENT	WP_NEURAL_CREST_CELL_MIGRATION_DURING_DEVELOPMENT	WP_NEURAL_CREST_CELL_MIGRATION_DURING_DEVELOPMENT	30	-0.83928	-1.74169	0.00403226	0.0377105	0.0259207	441	tags=13%, list=3%, signal=13%	PIK3CG/STAT3/JUN/FOS
WP_IL1_SIGNALING_PATHWAY	WP_IL1_SIGNALING_PATHWAY	WP_IL1_SIGNALING_PATHWAY	54	-0.730232	-1.65293	0.00416044	0.0386508	0.026567	2032	tags=33%, list=13%, signal=29%	PIK3R2/TAB2/ATF2/MAP3K1/REL/MAPK14/PLCG1/MYD88/PIK3R1/RELA/MAP2K7/PTPN11/PELI1/NFKB1/IRAK4/UBE2N/NFKBIA/JUN
REACTOME_SUMOYLATION_OF_INTRACELLULAR_RECEPTORS	REACTOME_SUMOYLATION_OF_INTRACELLULAR_RECEPTORS	REACTOME_SUMOYLATION_OF_INTRACELLULAR_RECEPTORS	25	-0.797901	-1.60195	0.00419315	0.0386508	0.026567	519	tags=24%, list=3%, signal=23%	SUMO3/PIAS1/SUMO2/NR3C1/RORA/NR4A2
WP_PHOTODYNAMIC_THERAPYINDUCED_AP1_SURVIVAL_SIGNALING	WP_PHOTODYNAMIC_THERAPYINDUCED_AP1_SURVIVAL_SIGNALING	WP_PHOTODYNAMIC_THERAPYINDUCED_AP1_SURVIVAL_SIGNALING	45	-0.787089	-1.7347	0.00421078	0.0386508	0.026567	246	tags=40%, list=2%, signal=40%	ATF2/CDKN1A/TNFSF10/BAK1/MAP3K5/MAPK14/FAS/FASLG/NFE2L2/BCL3/MAP2K7/HSP90AA1/TNF/MCL1/IFNG/JUNB/JUN/FOS
WP_IL3_SIGNALING_PATHWAY	WP_IL3_SIGNALING_PATHWAY	WP_IL3_SIGNALING_PATHWAY	48	-0.756899	-1.6835	0.0042431	0.0387085	0.0266067	1300	tags=29%, list=8%, signal=27%	YWHAQ/YWHAB/VAV1/JAK2/PIK3R1/PTPN11/JAK1/CRKL/GRB2/PTPN6/STAT3/CD69/JUN/FOS
BIOCARTA_NTHI_PATHWAY	BIOCARTA_NTHI_PATHWAY	BIOCARTA_NTHI_PATHWAY	23	-0.803856	-1.59961	0.00430945	0.0390619	0.0268496	1787	tags=43%, list=11%, signal=39%	EP300/TGFBR2/MAPK14/MYD88/RELA/NFKB1/NR3C1/TNF/NFKBIA/DUSP1
WP_TCELL_RECEPTOR_TCR_SIGNALING_PATHWAY	WP_TCELL_RECEPTOR_TCR_SIGNALING_PATHWAY	WP_TCELL_RECEPTOR_TCR_SIGNALING_PATHWAY	87	-0.67498	-1.60006	0.00433438	0.0390619	0.0268496	2062	tags=43%, list=13%, signal=37%	SKAP1/PIK3R2/CD83/RAF1/ATF2/REL/SH2B3/MAPK14/CBL/ITPR1/CD3D/ITK/FAS/PSTPIP1/PLCG1/PDPK1/CREB1/VAV1/PRKCQ/PIK3R1/RELA/PTPN11/NFKB1/CBLB/GRAP2/CRKL/GRB2/FYB1/LCP2/GATA3/LAT/CDC42/NFATC2/CD8A/NFKBIA/JUN/FOS
REACTOME_TCR_SIGNALING	REACTOME_TCR_SIGNALING	REACTOME_TCR_SIGNALING	120	-0.632202	-1.54538	0.00440998	0.0394173	0.0270939	2073	tags=45%, list=13%, signal=40%	PSMD8/PIK3R2/TAB2/PSMD2/PSMA7/INPP5D/PSMB2/UBE2D1/PSMD11/UBB/PSMC2/CUL1/CD3D/PSMC6/ITK/PLCG1/PDPK1/PSMA5/TRAV8-4/PRKCQ/PIK3R1/RELA/PSMD12/TRAT1/PSMA6/PSMB9/NFKB1/CSK/UBA52/PSMB7/GRAP2/PSMA2/UBE2N/PTPN22/PAG1/UBC/FYB1/LCP2/PSMA3/PSMB8/VASP/TRAV29DV5/HLA-DPB1/LAT/HLA-DPA1/PSMB10/PTPRC/HLA-DQA1/HLA-DQB1/TRBV7-9/HLA-DRB1/HLA-DRB5/NFKBIA/HLA-DRA
WP_ATM_SIGNALING_PATHWAY	WP_ATM_SIGNALING_PATHWAY	WP_ATM_SIGNALING_PATHWAY	35	-0.803734	-1.71901	0.0044292	0.0394173	0.0270939	1977	tags=40%, list=12%, signal=35%	ATF2/CDKN1A/RIPK1/TP53BP1/MDM4/MRE11/CREB1/SMC1A/GADD45A/MDM2/NBN/TLK1/NFKBIA/JUN
WP_NEURAL_CREST_CELL_MIGRATION_IN_CANCER	WP_NEURAL_CREST_CELL_MIGRATION_IN_CANCER	WP_NEURAL_CREST_CELL_MIGRATION_IN_CANCER	32	-0.823035	-1.74048	0.00445933	0.0394173	0.0270939	441	tags=12%, list=3%, signal=12%	PIK3CG/STAT3/JUN/FOS
REACTOME_IMMUNOREGULATORY_INTERACTIONS_BETWEEN_A_LYMPHOID_AND_A_NON_LYMPHOID_CELL	REACTOME_IMMUNOREGULATORY_INTERACTIONS_BETWEEN_A_LYMPHOID_AND_A_NON_LYMPHOID_CELL	REACTOME_IMMUNOREGULATORY_INTERACTIONS_BETWEEN_A_LYMPHOID_AND_A_NON_LYMPHOID_CELL	160	0.476145	1.41954	0.00447985	0.0394173	0.0270939	526	tags=16%, list=3%, signal=16%	FCGR3A/KIR3DL1/KLRB1/NCR3/KIR2DL3/TRAV19/TYROBP/IFITM1/ITGB2/CD247/CD99/HCST/KIR3DL2/ICAM2/KLRD1/KLRF1/CD300A/ITGB1/NCR1/CD3G/KIR2DL1/SIGLEC9/SIGLEC7/CD81/HLA-F/JAML
WP_TNFRELATED_WEAK_INDUCER_OF_APOPTOSIS_TWEAK_SIGNALING_PATHWAY	WP_TNFRELATED_WEAK_INDUCER_OF_APOPTOSIS_TWEAK_SIGNALING_PATHWAY	WP_TNFRELATED_WEAK_INDUCER_OF_APOPTOSIS_TWEAK_SIGNALING_PATHWAY	41	-0.776512	-1.69591	0.00453037	0.0394365	0.0271071	2096	tags=44%, list=13%, signal=38%	FADD/RAC1/RAF1/RIPK1/MAPK14/NFKB2/CASP3/RELA/HDAC1/BIRC3/NFKB1/CASP8/GSK3B/RELB/CCL5/TNF/NFKBIA/JUN
BIOCARTA_AKT_PATHWAY	BIOCARTA_AKT_PATHWAY	BIOCARTA_AKT_PATHWAY	20	-0.808578	-1.57545	0.00453862	0.0394365	0.0271071	1495	tags=50%, list=9%, signal=45%	FOXO3/PDPK1/FASLG/PIK3R1/RELA/NFKB1/PPP2CA/PIK3CG/HSP90AA1/NFKBIA
REACTOME_HEME_SIGNALING	REACTOME_HEME_SIGNALING	REACTOME_HEME_SIGNALING	46	-0.752923	-1.6607	0.00456158	0.0394365	0.0271071	2427	tags=43%, list=15%, signal=37%	USP46/NCOA1/MEF2D/MED1/ATF2/SIRT1/TGS1/EP300/TBL1XR1/NCOA2/BACH1/CRTC3/CREB1/NFE2L2/ARNTL/NCOR1/HBA1/HBA2/RORA/HBB
REACTOME_ASSEMBLY_AND_CELL_SURFACE_PRESENTATION_OF_NMDA_RECEPTORS	REACTOME_ASSEMBLY_AND_CELL_SURFACE_PRESENTATION_OF_NMDA_RECEPTORS	REACTOME_ASSEMBLY_AND_CELL_SURFACE_PRESENTATION_OF_NMDA_RECEPTORS	25	-0.793574	-1.59326	0.00476612	0.040946	0.0281447	1776	tags=28%, list=11%, signal=25%	TUBB2A/CAMK2D/TUBA1C/TUBA1B/TUBA4A/TUBB4B/TUBA1A
WP_VITAMIN_D_IN_INFLAMMATORY_DISEASES	WP_VITAMIN_D_IN_INFLAMMATORY_DISEASES	WP_VITAMIN_D_IN_INFLAMMATORY_DISEASES	22	-0.813573	-1.60865	0.00479126	0.040946	0.0281447	1816	tags=50%, list=11%, signal=44%	MAP3K1/MAPK14/PPP3R1/MED14/RELA/PPP3CA/NFKB1/NR3C1/TNF/NFKBIA/DUSP1
PID_BCR_5PATHWAY	PID_BCR_5PATHWAY	PID_BCR_5PATHWAY	63	-0.72952	-1.68123	0.00482201	0.0409733	0.0281634	986	tags=21%, list=6%, signal=19%	PPP3CB/PIK3R1/RELA/PPP3CA/NFKB1/CSK/PAG1/GRB2/PTPN6/PTPRC/NFKBIA/JUN/FOS
REACTOME_SIGNALING_BY_RHO_GTPASES_MIRO_GTPASES_AND_RHOBTB3	REACTOME_SIGNALING_BY_RHO_GTPASES_MIRO_GTPASES_AND_RHOBTB3	REACTOME_SIGNALING_BY_RHO_GTPASES_MIRO_GTPASES_AND_RHOBTB3	576	-0.487077	-1.31991	0.00498526	0.0419265	0.0288186	2498	tags=26%, list=15%, signal=23%	ARHGAP35/LMNB1/GMIP/TFRC/EMC3/CLASP1/NCKAP1L/ELMO2/CLASP2/PAK2/WWP2/B9D2/DYNLL2/PHIP/MTR/RANBP2/TWF1/INCENP/FAF2/PRKCA/ARAP1/RAC1/YWHAG/BRK1/ARL13B/VANGL1/HSP90AB1/ANKFY1/ARPC2/PIK3R2/ARHGAP26/IQGAP1/WIPF1/PIK3R4/TAX1BP3/YWHAE/WASL/MAPRE1/NDE1/TUBB2A/KLC1/ANKLE2/ARHGAP30/PKN2/MYO9A/MAPK14/RALBP1/STAM/NCOA2/NUP107/LEMD3/NSL1/AHCTF1/ARHGAP9/ARHGAP12/RBBP6/SCFD1/ACBD5/ARHGEF2/PDPK1/EFHD2/YWHAQ/DIAPH…
REACTOME_MYD88_INDEPENDENT_TLR4_CASCADE	REACTOME_MYD88_INDEPENDENT_TLR4_CASCADE	REACTOME_MYD88_INDEPENDENT_TLR4_CASCADE	96	-0.650934	-1.56173	0.0050187	0.0419265	0.0288186	2096	tags=26%, list=13%, signal=23%	FADD/MEF2A/TAB2/ATF2/UBE2D1/UBB/RIPK1/CUL1/MAPK14/NFKB2/CREB1/RELA/MAP2K7/PTPN11/BIRC3/NFKB1/UBA52/UBE2N/PPP2CA/UBC/CASP8/TANK/NFKBIA/JUN/FOS
REACTOME_HSP90_CHAPERONE_CYCLE_FOR_STEROID_HORMONE_RECEPTORS_SHR_IN_THE_PRESENCE_OF_LIGAND	REACTOME_HSP90_CHAPERONE_CYCLE_FOR_STEROID_HORMONE_RECEPTORS_SHR_IN_THE_PRESENCE_OF_LIGAND	REACTOME_HSP90_CHAPERONE_CYCLE_FOR_STEROID_HORMONE_RECEPTORS_SHR_IN_THE_PRESENCE_OF_LIGAND	47	-0.753362	-1.66328	0.00501877	0.0419265	0.0288186	2052	tags=45%, list=13%, signal=39%	HSP90AB1/HSPA8/ACTR1A/TUBB2A/DCTN1/TUBA1C/DCTN3/DYNC1LI2/DNAJA2/TUBA1B/CAPZA2/CAPZA1/HSP90AA1/DYNLL1/NR3C1/DYNC1H1/TUBA4A/DNAJA1/DNAJB1/TUBB4B/TUBA1A
PID_HIF1_TFPATHWAY	PID_HIF1_TFPATHWAY	PID_HIF1_TFPATHWAY	54	-0.722005	-1.6343	0.00507523	0.0421613	0.02898	161	tags=33%, list=1%, signal=33%	EP300/NPM1/ENO1/SLC2A1/NCOA2/ENG/CREB1/PLIN2/EGLN1/NDRG1/ID2/RORA/CITED2/MCL1/BHLHE40/CXCR4/JUN/FOS
PID_AVB3_OPN_PATHWAY	PID_AVB3_OPN_PATHWAY	PID_AVB3_OPN_PATHWAY	28	-0.852824	-1.74994	0.00513946	0.0424576	0.0291837	913	tags=29%, list=6%, signal=27%	PIK3R1/RELA/NFKB1/CD44/CDC42/NFKBIA/JUN/FOS
BIOCARTA_TCR_PATHWAY	BIOCARTA_TCR_PATHWAY	BIOCARTA_TCR_PATHWAY	43	-0.784907	-1.72883	0.00525378	0.0431623	0.029668	1150	tags=42%, list=7%, signal=39%	VAV1/PPP3CB/PRKCB/PIK3R1/RELA/PPP3CA/NFKB1/GRB2/NFATC3/PIK3CG/CALM2/LAT/CALM1/PTPN7/NFATC2/NFKBIA/JUN/FOS
BIOCARTA_PDGF_PATHWAY	BIOCARTA_PDGF_PATHWAY	BIOCARTA_PDGF_PATHWAY	27	-0.837003	-1.70404	0.00535405	0.0437443	0.0300681	966	tags=33%, list=6%, signal=31%	PRKCB/PIK3R1/JAK1/GRB2/PIK3CG/STAT3/STAT1/JUN/FOS
REACTOME_SIGNALING_BY_NUCLEAR_RECEPTORS	REACTOME_SIGNALING_BY_NUCLEAR_RECEPTORS	REACTOME_SIGNALING_BY_NUCLEAR_RECEPTORS	189	-0.59168	-1.49116	0.00549052	0.0446142	0.0306661	2177	tags=26%, list=13%, signal=23%	TNRC6C/POLR2K/GTF2A1/POLR2D/HSP90AB1/PIK3R2/MED1/ATF2/STAG1/GTF2F2/EP300/KAT5/TBL1XR1/NCOA2/FOXO3/KDM4A/PDPK1/USF2/CREB1/SMC1A/JUND/FABP5/ARL4C/DDX5/PIK3R1/HDAC1/NCOR1/KDM3A/GNAI3/CPT1A/AREG/UHMK1/POLR2B/STRN/YY1/KPNA2/GATA3/RAD21/ZNF217/SMC3/CALM1/HSP90AA1/POLR2A/CHD1/CDKN1B/KRAS/MYLIP/FOSB/JUN/FOS
WP_ONCOSTATIN_M_SIGNALING_PATHWAY	WP_ONCOSTATIN_M_SIGNALING_PATHWAY	WP_ONCOSTATIN_M_SIGNALING_PATHWAY	58	-0.740061	-1.6857	0.00557559	0.0448355	0.0308181	1197	tags=45%, list=7%, signal=42%	MAPK14/EGR1/PRKCH/CREB1/CASP3/JAK2/JUND/LDLR/PRKCB/PIK3R1/RELA/PTPN11/JAK1/NFKB1/GRB2/OSM/JAK3/SOCS3/STAT3/CDKN1B/KRAS/RPS6/STAT1/NFKBIA/JUNB/FOS
WP_MODULATORS_OF_TCR_SIGNALING_AND_T_CELL_ACTIVATION	WP_MODULATORS_OF_TCR_SIGNALING_AND_T_CELL_ACTIVATION	WP_MODULATORS_OF_TCR_SIGNALING_AND_T_CELL_ACTIVATION	61	-0.69521	-1.59625	0.00557805	0.0448355	0.0308181	2032	tags=54%, list=13%, signal=48%	PIK3R2/DGKA/UBASH3A/REL/SH2B3/CD3D/ITK/RPRD1B/PLCG1/PDPK1/NDUFB10/SOCS1/VAV1/PRKCQ/PIK3R1/RELA/NFKB1/CBLB/GRAP2/GNA13/GRB2/ARIH2/RHOH/PTPN6/LCP2/SH2D1A/LAT/CDKN1B/ZFP36L1/CD8A/PCBP2/NFKBIA/TNFAIP3
REACTOME_MITOTIC_G2_G2_M_PHASES	REACTOME_MITOTIC_G2_G2_M_PHASES	REACTOME_MITOTIC_G2_G2_M_PHASES	179	-0.576505	-1.44621	0.00561864	0.0449189	0.0308755	2930	tags=42%, list=18%, signal=35%	TUBB4A/ODF2/CEP290/PPP1CB/RBX1/TP53/PSMD1/TUBGCP3/CEP63/CDC25B/CCP110/RAB8A/PSMB3/CLASP1/CEP192/YWHAG/PSMD8/CEP78/HSP90AB1/YWHAE/PSMD2/HAUS6/PSMA7/PSMB2/CDK7/CDKN1A/PSMD11/MAPRE1/ACTR1A/EP300/NDE1/LIN54/TUBB2A/UBB/PHLDA1/DCTN1/PSMC2/CUL1/CSNK1D/PSMC6/CEP164/CDK5RAP2/HAUS2/E2F3/PPP2R2A/TUBA1C/OFD1/DCTN3/OPTN/PSMA5/CNTRL/PSMD12/PSMA6/PSMB9/PPP1R12A/UBA52/PSMB7/AKAP9/PSMA2/TUBA1B/PPP2CA/UBC/HAUS3/CC…
BIOCARTA_GPCR_PATHWAY	BIOCARTA_GPCR_PATHWAY	BIOCARTA_GPCR_PATHWAY	27	-0.835184	-1.70034	0.00566592	0.0450547	0.0309688	1429	tags=44%, list=9%, signal=41%	PLCG1/PRKAR2A/CREB1/PPP3CB/PRKCB/PPP3CA/NFATC3/CALM2/CALM1/NFATC2/JUN/FOS
REACTOME_NGF_STIMULATED_TRANSCRIPTION	REACTOME_NGF_STIMULATED_TRANSCRIPTION	REACTOME_NGF_STIMULATED_TRANSCRIPTION	32	-0.812623	-1.71847	0.005722	0.0452586	0.031109	1519	tags=31%, list=9%, signal=28%	EGR1/ID1/CREB1/JUND/TCF12/REST/ID2/FOSB/JUNB/FOS
WP_ANDROGEN_RECEPTOR_SIGNALING_PATHWAY	WP_ANDROGEN_RECEPTOR_SIGNALING_PATHWAY	WP_ANDROGEN_RECEPTOR_SIGNALING_PATHWAY	85	-0.68473	-1.62204	0.00577132	0.0454072	0.0312111	2715	tags=47%, list=17%, signal=39%	RNF14/SP1/FOXO1/KDM1A/NR2C2/PTEN/NCOA1/SMAD3/RAC1/RUNX2/PIK3R2/PRDX1/SIRT1/CDKN1A/EP300/KAT5/NCOA2/RNF6/CALR/TGIF1/KAT7/CREB1/RACK1/PIK3R1/RELA/HDAC1/NCOR1/NCOA4/MDM2/ROCK1/FLNA/PIAS1/UBE3A/RNF4/DAXX/GSK3B/STAT3/CDC42/RHOB/JUN
REACTOME_ESR_MEDIATED_SIGNALING	REACTOME_ESR_MEDIATED_SIGNALING	REACTOME_ESR_MEDIATED_SIGNALING	139	-0.621922	-1.5351	0.00603655	0.0472439	0.0324736	2177	tags=30%, list=13%, signal=26%	TNRC6C/POLR2K/GTF2A1/POLR2D/HSP90AB1/PIK3R2/MED1/ATF2/STAG1/GTF2F2/EP300/KAT5/NCOA2/FOXO3/PDPK1/USF2/CREB1/SMC1A/JUND/DDX5/PIK3R1/HDAC1/GNAI3/AREG/UHMK1/POLR2B/STRN/YY1/KPNA2/GATA3/RAD21/ZNF217/SMC3/CALM1/HSP90AA1/POLR2A/CHD1/CDKN1B/KRAS/FOSB/JUN/FOS
WP_NOVEL_INTRACELLULAR_COMPONENTS_OF_RIGILIKE_RECEPTOR_RLR_PATHWAY	WP_NOVEL_INTRACELLULAR_COMPONENTS_OF_RIGILIKE_RECEPTOR_RLR_PATHWAY	WP_NOVEL_INTRACELLULAR_COMPONENTS_OF_RIGILIKE_RECEPTOR_RLR_PATHWAY	53	-0.712066	-1.60993	0.00614657	0.0478531	0.0328924	2271	tags=43%, list=14%, signal=37%	TRAF3/IFIH1/ATG12/MAPK13/FADD/TRIM25/MAP3K1/AZI2/RIPK1/DDX17/MAPK14/ATG5/OTUD5/RELA/CYLD/NFKB1/CASP8/TANK/RNF125/DDX3X/TNF/IFNG/NFKBIA
KEGG_VIRAL_MYOCARDITIS	KEGG_VIRAL_MYOCARDITIS	KEGG_VIRAL_MYOCARDITIS	57	-0.74161	-1.68315	0.00627488	0.0483824	0.0332561	1224	tags=37%, list=8%, signal=34%	ITGAL/EIF4G2/CASP3/HLA-DMB/RAC2/CYCS/EIF4G1/HLA-E/EIF4G3/CASP8/HLA-DPB1/MYH9/HLA-DPA1/HLA-DMA/HLA-DQA1/HLA-DQB1/HLA-A/HLA-DRB1/HLA-C/HLA-DRB5/HLA-DRA
PID_GMCSF_PATHWAY	PID_GMCSF_PATHWAY	PID_GMCSF_PATHWAY	34	-0.800539	-1.70162	0.00627962	0.0483824	0.0332561	1141	tags=32%, list=7%, signal=30%	JAK2/PIK3R1/PTPN11/GRB2/OSM/YWHAZ/STAT3/PIM1/KRAS/STAT1/FOS
PID_PS1_PATHWAY	PID_PS1_PATHWAY	PID_PS1_PATHWAY	41	-0.763335	-1.66713	0.00631913	0.0484358	0.0332929	388	tags=10%, list=2%, signal=10%	CSNK1A1/GSK3B/JUN/FOS
NABA_ECM_GLYCOPROTEINS	NABA_ECM_GLYCOPROTEINS	NABA_ECM_GLYCOPROTEINS	64	0.603448	1.59972	0.00646307	0.0492851	0.0338766	2281	tags=19%, list=14%, signal=16%	SPON2/LTBP4/IGFBP7/CRELD1/CRELD2/PCOLCE/COLQ/IGFBP3/POMZP3/NTN4/THBS1/FBLN5
REACTOME_OXIDATIVE_STRESS_INDUCED_SENESCENCE	REACTOME_OXIDATIVE_STRESS_INDUCED_SENESCENCE	REACTOME_OXIDATIVE_STRESS_INDUCED_SENESCENCE	62	-0.717381	-1.65032	0.00660927	0.0498988	0.0342985	2871	tags=45%, list=18%, signal=37%	MAPKAPK5/MAPK3/MAP2K6/RING1/TP53/EED/AGO3/TFDP2/EZH2/MINK1/TNRC6C/UBB/MAP3K5/MAPK14/CBX6/MDM4/KDM6B/E2F3/MAP2K7/PHC3/CDKN2D/MDM2/UBA52/TNIK/UBC/CDK6/JUN/FOS
WP_INTERFERON_TYPE_I_SIGNALING_PATHWAYS	WP_INTERFERON_TYPE_I_SIGNALING_PATHWAYS	WP_INTERFERON_TYPE_I_SIGNALING_PATHWAYS	54	-0.708525	-1.60379	0.00662193	0.0498988	0.0342985	2201	tags=61%, list=14%, signal=53%	EIF4E/IFNAR1/PIK3CD/EIF4B/PDCD4/STAT2/RAC1/PIK3R2/MAP3K1/REL/MAPK14/CBL/RAP1A/RPS6KB1/SOCS1/CREB1/VAV1/RACK1/PIK3R1/PTPN11/JAK1/RPTOR/CRKL/IRF9/STAT4/PIAS1/PTPN6/SOCS3/STAT3/PTPRC/EIF4A1/RPS6/STAT1
REACTOME_DDX58_IFIH1_MEDIATED_INDUCTION_OF_INTERFERON_ALPHA_BETA	REACTOME_DDX58_IFIH1_MEDIATED_INDUCTION_OF_INTERFERON_ALPHA_BETA	REACTOME_DDX58_IFIH1_MEDIATED_INDUCTION_OF_INTERFERON_ALPHA_BETA	67	-0.701207	-1.62719	0.00667778	0.0498988	0.0342985	2626	tags=49%, list=16%, signal=41%	TRAF3/IFIH1/UBE2D2/S100B/ATG12/FADD/HSP90AB1/TRIM25/UBE2D1/MAP3K1/EP300/UBB/RIPK1/ATG5/OTUD5/TOMM70/NFKB2/UBE2K/UBE2L6/RELA/CYLD/NLRC5/NFKB1/UBA52/TAX1BP1/UBC/CASP8/TANK/HSP90AA1/RNF125/PCBP2/NFKBIA/TNFAIP3
WP_LNCRNA_IN_CANONICAL_WNT_SIGNALING_AND_COLORECTAL_CANCER	WP_LNCRNA_IN_CANONICAL_WNT_SIGNALING_AND_COLORECTAL_CANCER	WP_LNCRNA_IN_CANONICAL_WNT_SIGNALING_AND_COLORECTAL_CANCER	65	-0.696256	-1.61202	0.00667778	0.0498988	0.0342985	967	tags=11%, list=6%, signal=10%	FRAT2/ATF3/CDK6/CSNK1A1/GSK3B/HNRNPU/JUN
PID_ERBB2_ERBB3_PATHWAY	PID_ERBB2_ERBB3_PATHWAY	PID_ERBB2_ERBB3_PATHWAY	43	-0.775065	-1.70715	0.00692316	0.0514737	0.035381	1222	tags=26%, list=8%, signal=24%	NF2/JAK2/PPP3CB/PIK3R1/PTPN11/GRB2/STAT3/CDC42/KRAS/JUN/FOS
PID_IL23_PATHWAY	PID_IL23_PATHWAY	PID_IL23_PATHWAY	30	-0.812231	-1.68556	0.00707197	0.0522318	0.0359021	1141	tags=37%, list=7%, signal=34%	JAK2/PIK3R1/RELA/NFKB1/STAT4/SOCS3/STAT3/TNF/STAT1/IFNG/NFKBIA
WP_CIRCADIAN_RHYTHM_GENES	WP_CIRCADIAN_RHYTHM_GENES	WP_CIRCADIAN_RHYTHM_GENES	142	-0.624635	-1.54253	0.00709537	0.0522318	0.0359021	1923	tags=33%, list=12%, signal=29%	ADORA2A/SIRT1/EP300/NONO/CUL1/NAMPT/CSNK1D/NCOA2/EGR1/ADA/FAS/FBXL3/THRAP3/CREB1/PRKAA1/JUND/ARNTL/KMT2A/CRY1/CREM/DDX5/OGT/ATF5/HDAC1/NCOR1/NOCT/ATF4/CPT1A/PRKDC/PPP1CA/UBA52/PPP1CC/UBC/SETX/UBE3A/TOP1/NR1D2/GSK3B/SFPQ/RELB/KLF10/HNRNPU/ID2/UTS2/RORA/BHLHE40/JUN
WP_RENINANGIOTENSINALDOSTERONE_SYSTEM_RAAS	WP_RENINANGIOTENSINALDOSTERONE_SYSTEM_RAAS	WP_RENINANGIOTENSINALDOSTERONE_SYSTEM_RAAS	25	-0.776156	-1.55829	0.00717143	0.0522764	0.0359328	2399	tags=52%, list=15%, signal=44%	ATF1/ATF2/ITPR2/ITPR1/CAMK1D/CAMK2D/CREB1/ATF6B/ATF4/CALM2/PLCB2/CALM1/CAMK4
WP_SELENIUM_MICRONUTRIENT_NETWORK	WP_SELENIUM_MICRONUTRIENT_NETWORK	WP_SELENIUM_MICRONUTRIENT_NETWORK	61	-0.687919	-1.57951	0.00717175	0.0522764	0.0359328	1345	tags=21%, list=8%, signal=20%	SELENOF/NFKB2/LDLR/RELA/SEPHS2/NFKB1/PRDX3/SELENOT/CAT/HBA1/TNF/IFNG/HBB
REACTOME_DEATH_RECEPTOR_SIGNALLING	REACTOME_DEATH_RECEPTOR_SIGNALLING	REACTOME_DEATH_RECEPTOR_SIGNALLING	130	-0.610754	-1.50058	0.00727604	0.0526494	0.0361891	2205	tags=27%, list=14%, signal=23%	PRKCI/FADD/RAC1/TAB2/YWHAE/TNFSF10/SPPL2A/UBB/RIPK1/FAS/ADAM17/XIAP/ARHGEF2/FASLG/CASP3/VAV1/MYD88/AKAP13/RACK1/RELA/HDAC1/CYLD/BIRC3/NFKB1/RBCK1/UBA52/GNA13/RTN4/TAX1BP1/UBC/ARHGEF3/CASP8/TNF/NFKBIA/TNFAIP3
REACTOME_INTRACELLULAR_SIGNALING_BY_SECOND_MESSENGERS	REACTOME_INTRACELLULAR_SIGNALING_BY_SECOND_MESSENGERS	REACTOME_INTRACELLULAR_SIGNALING_BY_SECOND_MESSENGERS	257	-0.55006	-1.42125	0.00729844	0.0526494	0.0361891	2773	tags=32%, list=17%, signal=27%	RING1/CHD4/FOXO1/TP53/PSMD1/EED/KDM1A/AGO3/TNKS/PSMB3/RICTOR/NR4A1/PTEN/EZH2/WWP2/LAMTOR3/PIK3CD/TNRC6C/PRKCA/RAC1/PSMD8/PIK3R2/ATF2/RCOR1/ITPR2/PSMD2/PSMA7/PSMB2/CDKN1A/PSMD11/UBB/PSMC2/ITPR1/CBX6/PSMC6/EGR1/FOXO3/PLCG1/XIAP/PRKAR2A/PDPK1/CAMK2D/TNKS2/CREB1/VAV1/RAC2/MYD88/IER3/PSMA5/LAMTOR5/PIK3R1/PSMD12/PHC3/HDAC1/TRAT1/PTPN11/PSMA6/MDM2/PPP2R5E/PSMB9/GATAD2B/AREG/UBA52/PSMB7/IRAK4/RPTOR/PSMA2…
PID_HNF3A_PATHWAY	PID_HNF3A_PATHWAY	PID_HNF3A_PATHWAY	26	-0.776947	-1.57165	0.0073498	0.0526494	0.0361891	193	tags=12%, list=1%, signal=11%	CDKN1B/JUN/FOS
REACTOME_KINESINS	REACTOME_KINESINS	REACTOME_KINESINS	40	-0.75989	-1.65661	0.00736454	0.0526494	0.0361891	1776	tags=32%, list=11%, signal=29%	TUBB2A/KLC1/KIF3A/TUBA1C/KIF22/KIF20B/KIF2A/KIF21A/TUBA1B/KIF5B/TUBA4A/TUBB4B/TUBA1A
BIOCARTA_NFKB_PATHWAY	BIOCARTA_NFKB_PATHWAY	BIOCARTA_NFKB_PATHWAY	21	-0.799027	-1.56696	0.00746451	0.0529616	0.0364037	2096	tags=48%, list=13%, signal=42%	TNFRSF1A/FADD/MAP3K1/RIPK1/MYD88/RELA/NFKB1/TNF/NFKBIA/TNFAIP3
PID_CXCR4_PATHWAY	PID_CXCR4_PATHWAY	PID_CXCR4_PATHWAY	93	-0.632473	-1.5144	0.00747944	0.0529616	0.0364037	1376	tags=27%, list=8%, signal=25%	FGR/PDPK1/VAV1/JAK2/RAP1B/RACK1/PIK3R1/PTPN11/GNAI3/CSK/UBQLN1/PAG1/GNA13/PTPN6/PIK3CG/STAT3/PLCB2/ITGA4/CDC42/PTPRC/RGS1/RHOB/STAT1/CXCR4/HLA-DRA
PID_AR_TF_PATHWAY	PID_AR_TF_PATHWAY	PID_AR_TF_PATHWAY	44	-0.735612	-1.61894	0.00756224	0.0530756	0.0364821	2030	tags=61%, list=13%, signal=54%	CEBPA/RCHY1/MAP2K6/EHMT2/FOXO1/NR2C2/NCOA1/TRIM24/SIRT1/EP300/KAT5/REL/MAPK14/NCOA2/EGR1/APPBP2/KAT7/RACK1/HDAC1/MDM2/SMARCA2/SMARCC1/GSK3B/HSP90AA1/NR3C1/DNAJA1/JUN
PID_SHP2_PATHWAY	PID_SHP2_PATHWAY	PID_SHP2_PATHWAY	47	-0.724341	-1.59921	0.00760263	0.0530756	0.0364821	1141	tags=26%, list=7%, signal=24%	JAK2/PIK3R1/PTPN11/JAK1/GNAI3/IL2RG/PAG1/GRB2/JAK3/KRAS/STAT1/IFNG
REACTOME_SENSORY_PROCESSING_OF_SOUND	REACTOME_SENSORY_PROCESSING_OF_SOUND	REACTOME_SENSORY_PROCESSING_OF_SOUND	47	-0.724094	-1.59866	0.00760263	0.0530756	0.0364821	702	tags=21%, list=4%, signal=20%	ATP2B1/CAPZA2/VAMP2/SPTBN1/RIPOR2/CAPZA1/MYH9/MSN/SPTAN1/EZR
REACTOME_HDMS_DEMETHYLATE_HISTONES	REACTOME_HDMS_DEMETHYLATE_HISTONES	REACTOME_HDMS_DEMETHYLATE_HISTONES	23	-0.772073	-1.53636	0.00771659	0.0534441	0.0367354	2708	tags=70%, list=17%, signal=58%	KDM5D/KDM1A/KDM7A/KDM5A/PHF8/KDM4A/KDM3B/KDM5C/KDM6B/KDM2B/ARID5B/KDM3A/KDM4C/KDM6A/KDM2A/JMJD6
BIOCARTA_BCR_PATHWAY	BIOCARTA_BCR_PATHWAY	BIOCARTA_BCR_PATHWAY	32	-0.796592	-1.68457	0.00774744	0.0534441	0.0367354	1150	tags=53%, list=7%, signal=49%	PRKCA/RAC1/RAF1/MAP3K1/MAPK14/PLCG1/VAV1/PPP3CB/PRKCB/PPP3CA/GRB2/NFATC3/CALM2/CALM1/NFATC2/JUN/FOS
PID_CD40_PATHWAY	PID_CD40_PATHWAY	PID_CD40_PATHWAY	28	-0.839976	-1.72357	0.00783812	0.0534441	0.0367354	910	tags=29%, list=6%, signal=27%	RELA/BIRC3/NFKB1/CBLB/JAK3/NFKBIA/TNFAIP3/JUN
WP_MALIGNANT_PLEURAL_MESOTHELIOMA	WP_MALIGNANT_PLEURAL_MESOTHELIOMA	WP_MALIGNANT_PLEURAL_MESOTHELIOMA	304	-0.522721	-1.36513	0.00785846	0.0534441	0.0367354	2913	tags=27%, list=18%, signal=23%	AMOT/FRAT1/MAP4K1/MAPK3/MAP3K2/MAP2K6/RING1/BECN1/SP1/FOXO1/TP53/EED/CHD8/SLC3A2/MAP2K2/RASSF2/APC/PTEN/BAG2/EZH2/PAK2/PIK3CD/MINK1/MEF2D/EIF4B/GABPA/RAF1/ATF2/HCFC1/CDK7/CDKN1A/MAP3K1/BAK1/MAP3K5/CUL1/MAPK14/SLC2A1/KMT2C/BARD1/MOB1A/RPS6KB1/MDM4/YWHAB/NF2/CREB1/SETD5/CD47/PRKAA1/ASXL1/FRAT2/VGLL4/CYCS/OGT/MAP2K7/MAX/RB1CC1/MDM2/JAK1/NFKB1/ATF3/EIF4G1/AREG/RPTOR/BBC3/TNIK/GRB2/NDRG1/YY1/PIK3CG/KD…
BIOCARTA_PYK2_PATHWAY	BIOCARTA_PYK2_PATHWAY	BIOCARTA_PYK2_PATHWAY	26	-0.771513	-1.56066	0.00787105	0.0534441	0.0367354	2103	tags=46%, list=13%, signal=40%	PRKCA/RAC1/RAF1/MAP3K1/MAPK14/PLCG1/PRKCB/CRKL/GRB2/CALM2/CALM1/JUN
PID_NEPHRIN_NEPH1_PATHWAY	PID_NEPHRIN_NEPH1_PATHWAY	PID_NEPHRIN_NEPH1_PATHWAY	26	-0.772676	-1.56301	0.00787105	0.0534441	0.0367354	2205	tags=38%, list=14%, signal=33%	PRKCI/PIK3CD/RAC1/PIK3R2/WASL/CD2AP/PLCG1/PIK3R1/GRB2/JUN
WP_BURN_WOUND_HEALING	WP_BURN_WOUND_HEALING	WP_BURN_WOUND_HEALING	71	-0.683883	-1.59732	0.00803835	0.054332	0.0373456	1161	tags=18%, list=7%, signal=17%	CASP3/MYD88/PFN1/NFKB1/NFKBIZ/XIST/CNN2/S100A11/TNF/NFKBIA/CXCR4/TNFAIP3/MTRNR2L8
REACTOME_GAP_JUNCTION_TRAFFICKING_AND_REGULATION	REACTOME_GAP_JUNCTION_TRAFFICKING_AND_REGULATION	REACTOME_GAP_JUNCTION_TRAFFICKING_AND_REGULATION	25	-0.774005	-1.55397	0.00811365	0.0545927	0.0375249	1130	tags=28%, list=7%, signal=26%	TUBA1C/CLTA/TUBA1B/CLTC/TUBA4A/TUBB4B/TUBA1A
WP_OXIDATIVE_PHOSPHORYLATION	WP_OXIDATIVE_PHOSPHORYLATION	WP_OXIDATIVE_PHOSPHORYLATION	60	0.621329	1.64108	0.00816533	0.054693	0.0375938	721	tags=35%, list=4%, signal=34%	ATP5ME/MT-ND3/NDUFA3/NDUFB1/ATP5F1E/GZMB/MT-ND4L/NDUFC1/ATP5MF/NDUFB2/NDUFS5/ATP5MG/NDUFB9/ATP5MC2/ATP5PF/NDUFB4/ATP6AP2/MT-ND5/NDUFA11/NDUFV3/ATP5PD
WP_PDGFRBETA_PATHWAY	WP_PDGFRBETA_PATHWAY	WP_PDGFRBETA_PATHWAY	29	-0.812894	-1.67993	0.00823042	0.0548818	0.0377236	1141	tags=31%, list=7%, signal=29%	JAK2/PRKCB/PIK3R1/JAK1/GRB2/STAT3/STAT1/JUN/FOS
NABA_CORE_MATRISOME	NABA_CORE_MATRISOME	NABA_CORE_MATRISOME	91	0.532822	1.48857	0.00830269	0.054967	0.0377822	2281	tags=16%, list=14%, signal=14%	SPON2/LTBP4/IGFBP7/SPOCK2/COL6A2/VCAN/CRELD1/CRELD2/PCOLCE/COLQ/IGFBP3/POMZP3/NTN4/THBS1/FBLN5
REACTOME_ACTIVATION_OF_NMDA_RECEPTORS_AND_POSTSYNAPTIC_EVENTS	REACTOME_ACTIVATION_OF_NMDA_RECEPTORS_AND_POSTSYNAPTIC_EVENTS	REACTOME_ACTIVATION_OF_NMDA_RECEPTORS_AND_POSTSYNAPTIC_EVENTS	64	-0.706855	-1.63365	0.00831714	0.054967	0.0377822	1384	tags=23%, list=9%, signal=22%	PRKAR2A/PDPK1/CAMK2D/CREB1/TUBA1C/PRKAA1/TUBA1B/KPNA2/PRKX/CALM1/KRAS/CAMK4/TUBA4A/TUBB4B/TUBA1A
BIOCARTA_MET_PATHWAY	BIOCARTA_MET_PATHWAY	BIOCARTA_MET_PATHWAY	30	-0.804174	-1.66883	0.00841407	0.0553335	0.0380341	1082	tags=30%, list=7%, signal=28%	RAP1B/PIK3R1/PTPN11/CRKL/GRB2/PIK3CG/STAT3/JUN/FOS
REACTOME_MAPK_TARGETS_NUCLEAR_EVENTS_MEDIATED_BY_MAP_KINASES	REACTOME_MAPK_TARGETS_NUCLEAR_EVENTS_MEDIATED_BY_MAP_KINASES	REACTOME_MAPK_TARGETS_NUCLEAR_EVENTS_MEDIATED_BY_MAP_KINASES	31	-0.808715	-1.69148	0.00844701	0.0553335	0.0380341	5	tags=10%, list=0%, signal=10%	PPP2CA/JUN/FOS
WP_SPINAL_CORD_INJURY	WP_SPINAL_CORD_INJURY	WP_SPINAL_CORD_INJURY	77	-0.665671	-1.5601	0.00850299	0.0554559	0.0381182	1161	tags=21%, list=7%, signal=19%	CASP3/CD47/GADD45A/LGALS3/PPP3CA/RTN4/MBP/ANXA1/CDC42/CDKN1B/TNF/RHOB/ZFP36/IFNG/BTG2/FOS
REACTOME_UB_SPECIFIC_PROCESSING_PROTEASES	REACTOME_UB_SPECIFIC_PROCESSING_PROTEASES	REACTOME_UB_SPECIFIC_PROCESSING_PROTEASES	153	-0.579293	-1.43532	0.00864222	0.0561178	0.0385732	2967	tags=41%, list=18%, signal=34%	RHOT1/USP42/IDE/WDR48/BECN1/USP22/TP53/PSMD1/CCP110/IFIH1/TNKS/PSMB3/PTEN/SMAD3/USP48/VDAC2/PSMD8/PSMD2/PSMA7/PSMB2/PSMD11/USP8/UBB/RIPK1/PSMC2/PSMC6/SMAD2/USP3/FKBP8/TOMM70/KEAP1/USP28/MDM4/TNKS2/USP9X/USP33/USP47/ATXN7/PSMA5/SIAH2/USP25/USP10/PSMD12/CYLD/BIRC3/PSMA6/MDM2/PSMB9/UBA52/PSMB7/USP34/PSMA2/USP15/UBC/PSMA3/TOMM20/PSMB8/USP14/USP16/GATA3/PSMB10/SMAD7/NFKBIA
WP_WNT_SIGNALING	WP_WNT_SIGNALING	WP_WNT_SIGNALING	80	-0.661269	-1.55695	0.00881965	0.0570209	0.039194	1434	tags=15%, list=9%, signal=14%	PPP3R1/CAMK2D/PPP3CB/FRAT2/PRKCB/PPP3CA/NFATC3/CSNK1A1/GSK3B/PLCB2/NFATC2/JUN
KEGG_AXON_GUIDANCE	KEGG_AXON_GUIDANCE	KEGG_AXON_GUIDANCE	91	-0.629442	-1.50245	0.00892335	0.0574416	0.0394831	1484	tags=27%, list=9%, signal=25%	HRAS/RASA1/RGS3/NFATC1/NRAS/SEMA4D/MAPK3/CHP1/PAK2/RAC1/EPHA4/NFAT5/PPP3R1/RAC2/PPP3CB/PPP3CA/GNAI3/ROCK1/NFATC3/GSK3B/CDC42/ABLIM1/KRAS/NFATC2/CXCR4
REACTOME_ESTROGEN_DEPENDENT_GENE_EXPRESSION	REACTOME_ESTROGEN_DEPENDENT_GENE_EXPRESSION	REACTOME_ESTROGEN_DEPENDENT_GENE_EXPRESSION	81	-0.655428	-1.54479	0.00900435	0.0577132	0.0396698	2177	tags=37%, list=13%, signal=32%	TNRC6C/POLR2K/GTF2A1/POLR2D/HSP90AB1/MED1/ATF2/STAG1/GTF2F2/EP300/KAT5/NCOA2/USF2/SMC1A/JUND/DDX5/HDAC1/POLR2B/YY1/KPNA2/GATA3/RAD21/ZNF217/SMC3/HSP90AA1/POLR2A/CHD1/FOSB/JUN/FOS
REACTOME_TRANSPORT_OF_MATURE_TRANSCRIPT_TO_CYTOPLASM	REACTOME_TRANSPORT_OF_MATURE_TRANSCRIPT_TO_CYTOPLASM	REACTOME_TRANSPORT_OF_MATURE_TRANSCRIPT_TO_CYTOPLASM	81	-0.655017	-1.54382	0.0090967	0.0580549	0.0399047	2955	tags=52%, list=18%, signal=43%	THOC3/NUP160/RNPS1/THOC1/POM121/GLE1/EIF4E/NUP62/NCBP1/RBM8A/FYTTD1/POLDIP3/SLU7/NUP54/RANBP2/CASC3/SRSF11/POM121C/RAE1/SLBP/SRSF6/U2AF1L4/MAGOH/NUP107/SARNP/WDR33/DHX38/NUP93/NUP153/NUP214/NUP98/FIP1L1/CPSF2/EIF4A3/TPR/SRSF3/CDC40/SRSF9/NXT1/SRSF5/SRSF2/SRSF7
WP_EBSTEINBARR_VIRUS_LMP1_SIGNALING	WP_EBSTEINBARR_VIRUS_LMP1_SIGNALING	WP_EBSTEINBARR_VIRUS_LMP1_SIGNALING	22	-0.789927	-1.56189	0.00921341	0.0585485	0.0402439	1308	tags=32%, list=8%, signal=29%	NFKB2/RELA/NFKB1/HSP90AA1/CCL5/TNF/NFKBIA
WP_EGFEGFR_SIGNALING_PATHWAY	WP_EGFEGFR_SIGNALING_PATHWAY	WP_EGFEGFR_SIGNALING_PATHWAY	149	-0.600216	-1.48497	0.00930705	0.0588173	0.0404287	2563	tags=35%, list=16%, signal=30%	ATXN2/MAP2K2/RICTOR/ATF1/RALA/PTEN/PRKCI/MEF2D/PRKCA/RAC1/MEF2A/PIK3R2/IQGAP1/IQSEC1/RAF1/INPP5D/MAP3K1/USP8/MAPK14/CBL/RALBP1/STAM/RAP1A/EPS15L1/PLCG1/PDPK1/RPS6KB1/CREB1/VAV1/JAK2/JUND/RAB5A/PRKCB/PIK3R1/EPS15/PTPN11/ABI1/JAK1/CBLB/CSK/SH3KBP1/ROCK1/CRKL/GRB2/ARF6/STAT3/CDC42/KRAS/STAT1/FOSB/JUN/FOS
BIOCARTA_IL2RB_PATHWAY	BIOCARTA_IL2RB_PATHWAY	BIOCARTA_IL2RB_PATHWAY	37	-0.774469	-1.67067	0.00934197	0.0588173	0.0404287	1630	tags=49%, list=10%, signal=44%	CBL/PPIA/FAS/RPS6KB1/SOCS1/FASLG/PIK3R1/NMI/JAK1/IKZF3/IL2RG/CRKL/GRB2/PTPN6/PIK3CG/JAK3/SOCS3/FOS
REACTOME_MITOTIC_METAPHASE_AND_ANAPHASE	REACTOME_MITOTIC_METAPHASE_AND_ANAPHASE	REACTOME_MITOTIC_METAPHASE_AND_ANAPHASE	210	-0.548374	-1.39083	0.00944455	0.0588173	0.0404287	3037	tags=43%, list=19%, signal=35%	CENPE/RANGAP1/LEMD2/SIRT2/TUBB4A/CHMP4A/PDS5B/CENPN/NUP160/CHMP2B/NDEL1/PSMD1/POM121/NUP62/LMNB1/PSMB3/CLASP1/CLASP2/CDC16/B9D2/DYNLL2/NUP54/RANBP2/INCENP/PSMD8/VRK1/PSMD2/PSMA7/PSMB2/CHMP7/STAG1/UBE2D1/PSMD11/MAPRE1/NDE1/TUBB2A/UBB/ANKLE2/PSMC2/NUP107/LEMD3/PSMC6/NSL1/AHCTF1/PTTG1/CDC27/SKA2/SMC1A/PPP2R2A/PMF1/TUBA1C/NUP93/PSMA5/DYNC1LI2/NUP98/PSMD12/KIF2A/TNPO1/WAPL/PSMA6/PPP2R5E/PSMB9/ANAPC5/U…
WP_IL4_SIGNALING_PATHWAY	WP_IL4_SIGNALING_PATHWAY	WP_IL4_SIGNALING_PATHWAY	52	-0.717638	-1.6102	0.00945141	0.0588173	0.0404287	2032	tags=48%, list=13%, signal=42%	PIK3R2/ATF2/INPP5D/EP300/MAPK14/CBL/RPS6KB1/SOCS1/JAK2/PIK3R1/RELA/PTPN11/JAK1/NFKB1/IL2RG/FLNA/GRB2/PTPN6/JAK3/GATA3/SOCS3/STAT3/STAT1/NFKBIA/FOS
BIOCARTA_STRESS_PATHWAY	BIOCARTA_STRESS_PATHWAY	BIOCARTA_STRESS_PATHWAY	24	-0.801012	-1.60076	0.00950136	0.0588173	0.0404287	910	tags=38%, list=6%, signal=35%	MAP3K1/RIPK1/MAPK14/RELA/NFKB1/TANK/TNF/NFKBIA/JUN
WP_ANTIVIRAL_AND_ANTIINFLAMMATORY_EFFECTS_OF_NRF2_ON_SARSCOV2_PATHWAY	WP_ANTIVIRAL_AND_ANTIINFLAMMATORY_EFFECTS_OF_NRF2_ON_SARSCOV2_PATHWAY	WP_ANTIVIRAL_AND_ANTIINFLAMMATORY_EFFECTS_OF_NRF2_ON_SARSCOV2_PATHWAY	24	-0.800624	-1.59999	0.00950136	0.0588173	0.0404287	1624	tags=29%, list=10%, signal=26%	GCLM/KEAP1/NFE2L2/RELA/NFKB1/TNF/NFKBIA
REACTOME_RHO_GTPASES_ACTIVATE_IQGAPS	REACTOME_RHO_GTPASES_ACTIVATE_IQGAPS	REACTOME_RHO_GTPASES_ACTIVATE_IQGAPS	23	-0.762975	-1.51826	0.00960634	0.0588173	0.0404287	2088	tags=48%, list=13%, signal=42%	RAC1/IQGAP1/TUBB2A/TUBA1C/TUBA1B/IQGAP2/CALM1/CDC42/TUBA4A/TUBB4B/TUBA1A
WP_B_CELL_RECEPTOR_SIGNALING_PATHWAY	WP_B_CELL_RECEPTOR_SIGNALING_PATHWAY	WP_B_CELL_RECEPTOR_SIGNALING_PATHWAY	95	-0.641567	-1.53725	0.00960872	0.0588173	0.0404287	2269	tags=36%, list=14%, signal=31%	MALT1/MEF2D/RAC1/PIK3R2/RAF1/ATF2/INPP5D/REL/MAPK14/CBL/PLCG1/PDPK1/CREB1/E2F3/VAV1/RAC2/GTF2I/PRKCB/PIK3R1/RELA/MAX/PTPN11/NFKB1/CRKL/GRB2/PTPN6/NFATC3/PIK3CG/GSK3B/CDC42/PTPRC/NFATC2/NFKBIA/JUN
REACTOME_CHROMATIN_MODIFYING_ENZYMES	REACTOME_CHROMATIN_MODIFYING_ENZYMES	REACTOME_CHROMATIN_MODIFYING_ENZYMES	199	-0.562076	-1.42148	0.00961171	0.0588173	0.0404287	3405	tags=48%, list=21%, signal=38%	SMYD3/SUPT20H/RBBP4/SMYD2/EHMT1/MRGBP/ELP6/TRRAP/HDAC3/PRMT1/SETDB2/SETD1A/BRPF1/CHD4/EHMT2/KDM5D/USP22/ELP1/EED/KDM1A/EP400/SMARCD1/KDM7A/SAP130/ENY2/EZH2/NCOA1/MSL1/BRWD1/AEBP2/KDM5A/RBBP5/PBRM1/ATF2/RCOR1/HCFC1/EPC1/ING3/JADE2/MORF4L1/EP300/KAT5/PHF8/PHF21A/KMT5B/TBL1XR1/KMT2C/NCOA2/MCRS1/ELP5/MSL2/KAT6B/KDM4A/ARID1A/SMARCC2/SETD1B/NFKB2/ELP2/KDM3B/KAT7/JADE1/KDM5C/KDM6B/KDM2B/JAK2/ATXN7/KMT2A…
WP_CELL_MIGRATION_AND_INVASION_THROUGH_P75NTR	WP_CELL_MIGRATION_AND_INVASION_THROUGH_P75NTR	WP_CELL_MIGRATION_AND_INVASION_THROUGH_P75NTR	20	-0.784509	-1.52856	0.00974757	0.0592632	0.0407352	258	tags=15%, list=2%, signal=15%	KIDINS220/STAT3/JUN
WP_NONGENOMIC_ACTIONS_OF_125_DIHYDROXYVITAMIN_D3	WP_NONGENOMIC_ACTIONS_OF_125_DIHYDROXYVITAMIN_D3	WP_NONGENOMIC_ACTIONS_OF_125_DIHYDROXYVITAMIN_D3	64	-0.69332	-1.60236	0.00980581	0.0592632	0.0407352	2176	tags=33%, list=13%, signal=29%	MAPK13/SP3/STAT2/PRKCA/MED1/MAPK14/PRKCH/OAS2/CAMK2D/NFKB2/PRKCB/PRKCQ/JAK1/NFKB1/RELB/PLCB2/KRAS/TNF/STAT1/IFNG/JUN
KEGG_CYTOKINE_CYTOKINE_RECEPTOR_INTERACTION	KEGG_CYTOKINE_CYTOKINE_RECEPTOR_INTERACTION	KEGG_CYTOKINE_CYTOKINE_RECEPTOR_INTERACTION	157	-0.581283	-1.43959	0.00985184	0.0592632	0.0407352	1913	tags=17%, list=12%, signal=15%	IFNAR1/TNFRSF1A/TNFSF14/IL10RB/IL12RB1/PLEKHO2/IL7/TNFSF10/TGFBR2/XCL1/FAS/FASLG/CCL3L1/CCL3/XCL2/IL2RG/OSM/IL21R/CXCR3/CCL5/TNF/CD27/CCL4L2/CX3CR1/IFNG/CCL4/CXCR4
BIOCARTA_KERATINOCYTE_PATHWAY	BIOCARTA_KERATINOCYTE_PATHWAY	BIOCARTA_KERATINOCYTE_PATHWAY	43	-0.753365	-1.65936	0.00986915	0.0592632	0.0407352	1816	tags=49%, list=11%, signal=43%	MAPK13/PRKCA/RAF1/MAP3K1/MAP3K5/RIPK1/MAPK14/FAS/PRKCH/FASLG/PRKCB/PRKCQ/RELA/MAP2K7/NFKB1/PPP2CA/DAXX/TNF/NFKBIA/JUN/FOS
PID_FOXM1_PATHWAY	PID_FOXM1_PATHWAY	PID_FOXM1_PATHWAY	29	-0.804204	-1.66197	0.00988684	0.0592632	0.0407352	444	tags=7%, list=3%, signal=7%	NFATC3/FOS
BIOCARTA_IL6_PATHWAY	BIOCARTA_IL6_PATHWAY	BIOCARTA_IL6_PATHWAY	21	-0.788318	-1.54596	0.00997004	0.0592632	0.0407352	839	tags=33%, list=5%, signal=32%	PTPN11/JAK1/GRB2/JAK3/STAT3/JUN/FOS
PID_SMAD2_3NUCLEAR_PATHWAY	PID_SMAD2_3NUCLEAR_PATHWAY	PID_SMAD2_3NUCLEAR_PATHWAY	72	-0.658224	-1.53845	0.00999259	0.0592632	0.0407352	2292	tags=32%, list=14%, signal=28%	NCOA1/SMAD3/SP3/RUNX2/ATF2/HSPA8/CDKN1A/EP300/NCOA2/SMAD2/FOXO3/DCP1A/TGIF1/CREB1/MAX/HDAC1/NCOR1/ATF3/GATA3/NR3C1/SMAD7/JUN/FOS
REACTOME_CELLULAR_SENESCENCE	REACTOME_CELLULAR_SENESCENCE	REACTOME_CELLULAR_SENESCENCE	123	-0.603186	-1.47963	0.0100034	0.0592632	0.0407352	2871	tags=41%, list=18%, signal=34%	MAPKAPK5/MAPK3/MAP2K6/RING1/EHMT2/SP1/TP53/EED/EP400/AGO3/LMNB1/TFDP2/EZH2/CDC16/MINK1/TNRC6C/UBN1/UBE2D1/CDKN1A/UBB/MAP3K5/KAT5/MAPK14/CBX6/CDC27/ID1/MDM4/MRE11/HMGA1/KDM6B/E2F3/ASF1A/RELA/MAP2K7/PHC3/CDKN2D/MDM2/NBN/NFKB1/ANAPC5/UBA52/CABIN1/TNIK/UBC/CDK6/UBE2S/TERF2IP/STAT3/CDKN1B/JUN/FOS
KEGG_WNT_SIGNALING_PATHWAY	KEGG_WNT_SIGNALING_PATHWAY	KEGG_WNT_SIGNALING_PATHWAY	109	-0.610233	-1.47399	0.010099	0.0593228	0.0407762	2785	tags=33%, list=17%, signal=28%	NFATC1/CTNNB1/PSEN1/FRAT1/CHP1/RBX1/TP53/CHD8/APC/SMAD3/PRKCA/RAC1/VANGL1/EP300/SIAH1/CUL1/TBL1XR1/SMAD2/NFAT5/PPP3R1/CAMK2D/RAC2/PPP3CB/FRAT2/PRKCB/PPP2R5E/PPP3CA/ROCK1/PPP2CA/NFATC3/PRKX/CSNK1A1/GSK3B/PLCB2/NFATC2/JUN
REACTOME_MITOTIC_PROMETAPHASE	REACTOME_MITOTIC_PROMETAPHASE	REACTOME_MITOTIC_PROMETAPHASE	179	-0.562982	-1.41228	0.0101041	0.0593228	0.0407762	3037	tags=40%, list=19%, signal=33%	CENPE/RANGAP1/TUBB4A/PDS5B/CENPN/ODF2/NUP160/CEP290/NEK7/NDEL1/TUBGCP3/CEP63/CCP110/CLASP1/CEP192/CLASP2/B9D2/DYNLL2/RANBP2/INCENP/YWHAG/CEP78/YWHAE/HAUS6/STAG1/MAPRE1/ACTR1A/NDE1/TUBB2A/DCTN1/CSNK1D/NUP107/CEP164/NSL1/AHCTF1/CDK5RAP2/SKA2/HAUS2/SMC1A/PMF1/TUBA1C/OFD1/DCTN3/SMC4/CNTRL/DYNC1LI2/NUP98/KIF2A/WAPL/PPP2R5E/TAOK1/AKAP9/TUBA1B/CENPC/PPP1CC/PPP2CA/HAUS3/BUB3/NUMA1/CENPK/RAD21/SMC3/EML4/H…
REACTOME_DEUBIQUITINATION	REACTOME_DEUBIQUITINATION	REACTOME_DEUBIQUITINATION	229	-0.552778	-1.41607	0.0101331	0.0593228	0.0407762	2967	tags=39%, list=18%, signal=33%	RHOT1/USP42/STAMBPL1/IDE/MYSM1/WDR48/BECN1/USP22/TP53/PSMD1/TRAF3/CCP110/IFIH1/TNKS/PSMB3/MBD5/APC/PTEN/ABRAXAS2/RAD23B/SMAD3/USP48/VDAC2/PSMD8/JOSD2/ATXN3/PSMD2/HCFC1/PSMA7/TRIM25/PSMB2/UBE2D1/PSMD11/USP8/EP300/UBB/TGFBR2/RIPK1/PSMC2/STAM/PSMC6/MCRS1/SMAD2/VCPIP1/USP3/FKBP8/OTUD5/INO80/TOMM70/BARD1/KEAP1/USP28/MDM4/TNKS2/USP9X/USP33/ASXL1/USP47/ATXN7/PSMA5/SIAH2/USP25/INO80D/OGT/ASXL2/USP10/PSMD…
WP_HEPATOCYTE_GROWTH_FACTOR_RECEPTOR_SIGNALING	WP_HEPATOCYTE_GROWTH_FACTOR_RECEPTOR_SIGNALING	WP_HEPATOCYTE_GROWTH_FACTOR_RECEPTOR_SIGNALING	32	-0.781245	-1.65211	0.010178	0.0593516	0.0407959	1082	tags=22%, list=7%, signal=20%	RAP1B/PTPN11/CRKL/GRB2/STAT3/JUN/FOS
BIOCARTA_VIP_PATHWAY	BIOCARTA_VIP_PATHWAY	BIOCARTA_VIP_PATHWAY	24	-0.792573	-1.5839	0.0102363	0.0594583	0.0408693	1816	tags=46%, list=11%, signal=41%	MAP3K1/PLCG1/PRKAR2A/PPP3CB/RELA/PPP3CA/NFKB1/CALM2/CALM1/NFATC2/NFKBIA
KEGG_GNRH_SIGNALING_PATHWAY	KEGG_GNRH_SIGNALING_PATHWAY	KEGG_GNRH_SIGNALING_PATHWAY	69	-0.686701	-1.59893	0.0103921	0.059887	0.041164	2176	tags=28%, list=13%, signal=24%	MAPK13/PRKCA/RAF1/ITPR2/MAP3K1/MAPK14/ITPR1/CAMK2D/PRKCB/MAP2K7/ATF4/GRB2/PRKX/CALM2/PLCB2/CALM1/CDC42/KRAS/JUN
KEGG_INSULIN_SIGNALING_PATHWAY	KEGG_INSULIN_SIGNALING_PATHWAY	KEGG_INSULIN_SIGNALING_PATHWAY	111	-0.600181	-1.45246	0.0104068	0.059887	0.041164	3852	tags=50%, list=24%, signal=38%	SHC1/PRKCZ/RHEB/MAP2K1/MTOR/PCK2/PIK3CA/SOCS4/BRAF/HRAS/INPP5K/SOS1/GYS1/PIK3CB/NRAS/PRKAG1/ARAF/PHKA2/MAPK3/PPP1CB/HK1/FOXO1/EIF4E/MAP2K2/PHKB/PRKCI/PIK3CD/EXOC7/PIK3R2/RAF1/INPP5D/CBL/PRKAR2A/PHKG2/PDPK1/PDE3B/RPS6KB1/SOCS1/PRKAA1/PIK3R1/PTPN1/CBLB/PPP1CA/RPTOR/CRKL/GRB2/PPP1CC/PRKX/PIK3CG/CALM2/GSK3B/SOCS3/CALM1/KRAS/RPS6
REACTOME_COPI_INDEPENDENT_GOLGI_TO_ER_RETROGRADE_TRAFFIC	REACTOME_COPI_INDEPENDENT_GOLGI_TO_ER_RETROGRADE_TRAFFIC	REACTOME_COPI_INDEPENDENT_GOLGI_TO_ER_RETROGRADE_TRAFFIC	44	-0.720472	-1.58562	0.0104309	0.059887	0.041164	2248	tags=45%, list=14%, signal=39%	DYNLL2/BICD2/RAB6A/ACTR1A/TUBB2A/DCTN1/PAFAH1B2/TUBA1C/DCTN3/DYNC1LI2/RAB18/TUBA1B/CAPZA2/CAPZA1/DYNLL1/PAFAH1B1/DYNC1H1/TUBA4A/TUBB4B/TUBA1A
REACTOME_GPCR_LIGAND_BINDING	REACTOME_GPCR_LIGAND_BINDING	REACTOME_GPCR_LIGAND_BINDING	185	-0.569148	-1.4343	0.0105417	0.0601136	0.0413198	1075	tags=8%, list=7%, signal=8%	CCL3L1/CCL3/ADGRE5/XCL2/GPR183/ANXA1/CXCR3/CCL5/S1PR4/UTS2/PTGER4/S1PR1/CX3CR1/CCL4/CXCR4
BIOCARTA_AGR_PATHWAY	BIOCARTA_AGR_PATHWAY	BIOCARTA_AGR_PATHWAY	24	-0.78671	-1.57218	0.0105512	0.0601136	0.0413198	1079	tags=17%, list=7%, signal=16%	GIT2/UTRN/CDC42/JUN
REACTOME_ANTIVIRAL_MECHANISM_BY_IFN_STIMULATED_GENES	REACTOME_ANTIVIRAL_MECHANISM_BY_IFN_STIMULATED_GENES	REACTOME_ANTIVIRAL_MECHANISM_BY_IFN_STIMULATED_GENES	80	-0.648559	-1.52702	0.0106731	0.0605757	0.0416373	2868	tags=50%, list=18%, signal=41%	NUP160/MAPK3/ARIH1/POM121/EIF4E/NUP62/NUP54/RANBP2/KPNA4/PDE12/TRIM25/POM121C/RAE1/UBB/NUP107/OASL/ABCE1/PLCG1/OAS2/EIF4G2/NUP93/NUP153/NUP214/UBE2L6/NUP98/JAK1/EIF4G1/KPNA3/UBA52/UBE2N/EIF4A2/FLNA/EIF4A3/UBC/TPR/EIF4G3/KPNA2/KPNB1/EIF4A1/STAT1
REACTOME_ESTROGEN_DEPENDENT_NUCLEAR_EVENTS_DOWNSTREAM_OF_ESR_MEMBRANE_SIGNALING	REACTOME_ESTROGEN_DEPENDENT_NUCLEAR_EVENTS_DOWNSTREAM_OF_ESR_MEMBRANE_SIGNALING	REACTOME_ESTROGEN_DEPENDENT_NUCLEAR_EVENTS_DOWNSTREAM_OF_ESR_MEMBRANE_SIGNALING	21	-0.783786	-1.53707	0.0108062	0.0610984	0.0419967	674	tags=29%, list=4%, signal=27%	FOXO3/CREB1/AREG/UHMK1/CDKN1B/FOS
REACTOME_EXTRA_NUCLEAR_ESTROGEN_SIGNALING	REACTOME_EXTRA_NUCLEAR_ESTROGEN_SIGNALING	REACTOME_EXTRA_NUCLEAR_ESTROGEN_SIGNALING	62	-0.690712	-1.58896	0.0110228	0.0620866	0.0426759	1495	tags=21%, list=9%, signal=19%	FOXO3/PDPK1/CREB1/PIK3R1/GNAI3/AREG/UHMK1/STRN/CALM1/HSP90AA1/CDKN1B/KRAS/FOS
REACTOME_ADAPTIVE_IMMUNE_SYSTEM	REACTOME_ADAPTIVE_IMMUNE_SYSTEM	REACTOME_ADAPTIVE_IMMUNE_SYSTEM	725	-0.467024	-1.27153	0.011096	0.0622633	0.0427974	2529	tags=30%, list=16%, signal=27%	UBA3/HERC3/IGLV2-14/UBE2D2/PSMB3/SEC24C/RICTOR/RNF138/DTX3L/SMURF1/KIF3B/PTEN/UBA5/HECTD3/KLHL20/PAK2/CDC16/UBE2Q2/RNF220/ELOC/MALT1/DYNLL2/RNF19A/PIK3CD/AREL1/HLA-G/TRIM41/RAC1/PSMD8/FBXO9/UBE3C/PIK3R2/TAB2/LTN1/FBXW2/RAF1/ITPR2/PSMD2/FBXO31/FBXO21/PSMA7/INPP5D/PSMB2/ASB8/UBE2D1/PSMD11/RNF41/ACTR1A/ASB3/SEC24B/CLEC2D/HERC1/TUBB2A/UBB/UBE2Z/AP1M1/KLC1/SEC31A/HECTD1/DCTN1/SIAH1/REL/UBE2J2/PSMC2/CU…
KEGG_FOCAL_ADHESION	KEGG_FOCAL_ADHESION	KEGG_FOCAL_ADHESION	141	-0.573043	-1.41522	0.011273	0.0627515	0.0431329	2368	tags=26%, list=15%, signal=22%	PTEN/PAK2/PIK3CD/PRKCA/RAC1/ACTN4/PIK3R2/RAF1/RAP1A/CAPN2/XIAP/PDPK1/DIAPH1/VAV1/RAP1B/RAC2/MYL12B/PRKCB/PIK3R1/COL6A3/BIRC3/PPP1R12A/VCL/PPP1CA/TLN1/ROCK1/CRKL/FLNA/GRB2/PPP1CC/PIK3CG/VASP/GSK3B/ITGA4/CDC42/JUN
KEGG_LONG_TERM_POTENTIATION	KEGG_LONG_TERM_POTENTIATION	KEGG_LONG_TERM_POTENTIATION	47	-0.706667	-1.56019	0.0112855	0.0627515	0.0431329	3478	tags=68%, list=21%, signal=54%	CREBBP/MAP2K1/BRAF/HRAS/NRAS/ARAF/MAPK3/PPP1CB/CHP1/MAP2K2/PRKCA/RAF1/ITPR2/EP300/ITPR1/RAP1A/PPP3R1/CAMK2D/RAP1B/PPP3CB/PRKCB/PPP1R12A/PPP3CA/ATF4/PPP1CA/PPP1CC/PRKX/CALM2/PLCB2/CALM1/KRAS/CAMK4
KEGG_TYPE_I_DIABETES_MELLITUS	KEGG_TYPE_I_DIABETES_MELLITUS	KEGG_TYPE_I_DIABETES_MELLITUS	36	-0.775342	-1.66854	0.011392	0.0627515	0.0431329	305	tags=36%, list=2%, signal=36%	HLA-E/HLA-DPB1/HLA-DPA1/HLA-DMA/TNF/HLA-DQA1/HLA-DQB1/HLA-A/HLA-DRB1/HLA-C/HLA-DRB5/IFNG/HLA-DRA
KEGG_PATHOGENIC_ESCHERICHIA_COLI_INFECTION	KEGG_PATHOGENIC_ESCHERICHIA_COLI_INFECTION	KEGG_PATHOGENIC_ESCHERICHIA_COLI_INFECTION	48	-0.708836	-1.5766	0.011394	0.0627515	0.0431329	2103	tags=38%, list=13%, signal=33%	PRKCA/ARPC2/WASL/TUBB2A/ARHGEF2/YWHAQ/TUBA1C/ARPC4/ROCK1/TUBA1B/NCL/ARPC5L/YWHAZ/CDC42/TUBA4A/EZR/TUBB4B/TUBA1A
WP_PATHOGENIC_ESCHERICHIA_COLI_INFECTION	WP_PATHOGENIC_ESCHERICHIA_COLI_INFECTION	WP_PATHOGENIC_ESCHERICHIA_COLI_INFECTION	48	-0.708836	-1.5766	0.011394	0.0627515	0.0431329	2103	tags=38%, list=13%, signal=33%	PRKCA/ARPC2/WASL/TUBB2A/ARHGEF2/YWHAQ/TUBA1C/ARPC4/ROCK1/TUBA1B/NCL/ARPC5L/YWHAZ/CDC42/TUBA4A/EZR/TUBB4B/TUBA1A
KEGG_NOD_LIKE_RECEPTOR_SIGNALING_PATHWAY	KEGG_NOD_LIKE_RECEPTOR_SIGNALING_PATHWAY	KEGG_NOD_LIKE_RECEPTOR_SIGNALING_PATHWAY	56	-0.701973	-1.59524	0.0114712	0.0628811	0.043222	2176	tags=29%, list=13%, signal=25%	MAPK13/HSP90AB1/TAB2/PYCARD/MAPK14/PSTPIP1/XIAP/RELA/BIRC3/NFKB1/CASP8/HSP90AA1/CCL5/TNF/NFKBIA/TNFAIP3
WP_PHYSICOCHEMICAL_FEATURES_AND_TOXICITYASSOCIATED_PATHWAYS	WP_PHYSICOCHEMICAL_FEATURES_AND_TOXICITYASSOCIATED_PATHWAYS	WP_PHYSICOCHEMICAL_FEATURES_AND_TOXICITYASSOCIATED_PATHWAYS	52	-0.705232	-1.58237	0.0115159	0.0628811	0.043222	1979	tags=27%, list=12%, signal=24%	RAF1/CDKN1A/CBL/PLCG1/ACTR3/PFN1/GRB2/PPP2CA/ACTR2/PIK3CG/GSK3B/CDKN1B/TMSB4X/JUN
REACTOME_NUCLEAR_ENVELOPE_NE_REASSEMBLY	REACTOME_NUCLEAR_ENVELOPE_NE_REASSEMBLY	REACTOME_NUCLEAR_ENVELOPE_NE_REASSEMBLY	67	-0.677348	-1.57182	0.0115444	0.0628811	0.043222	3020	tags=48%, list=19%, signal=39%	RANGAP1/LEMD2/SIRT2/TUBB4A/CHMP4A/NUP160/CHMP2B/POM121/NUP62/LMNB1/NUP54/VRK1/CHMP7/TUBB2A/ANKLE2/NUP107/LEMD3/AHCTF1/PPP2R2A/TUBA1C/NUP93/NUP98/TNPO1/TMPO/TUBA1B/PPP2CA/KPNB1/LBR/LMNA/TUBA4A/TUBB4B/TUBA1A
WP_EICOSANOID_METABOLISM_VIA_CYCLOOXYGENASES_COX	WP_EICOSANOID_METABOLISM_VIA_CYCLOOXYGENASES_COX	WP_EICOSANOID_METABOLISM_VIA_CYCLOOXYGENASES_COX	23	0.726988	1.64916	0.011692	0.0634524	0.0436147	522	tags=9%, list=3%, signal=8%	PTGDS/TBXAS1
BIOCARTA_MAPK_PATHWAY	BIOCARTA_MAPK_PATHWAY	BIOCARTA_MAPK_PATHWAY	79	-0.661273	-1.55633	0.0117576	0.0635763	0.0436999	2176	tags=28%, list=13%, signal=24%	MAPK13/RAC1/RAF1/ATF2/MAP3K13/MAP3K1/MAP3K5/RIPK1/MAPK14/RPS6KB1/CREB1/MAP4K5/RELA/MAP2K7/MAX/NFKB1/GRB2/DAXX/STAT1/NFKBIA/JUN/FOS
KEGG_ALLOGRAFT_REJECTION	KEGG_ALLOGRAFT_REJECTION	KEGG_ALLOGRAFT_REJECTION	32	-0.77435	-1.63753	0.0119076	0.0641543	0.0440972	305	tags=41%, list=2%, signal=40%	HLA-E/HLA-DPB1/HLA-DPA1/HLA-DMA/TNF/HLA-DQA1/HLA-DQB1/HLA-A/HLA-DRB1/HLA-C/HLA-DRB5/IFNG/HLA-DRA
REACTOME_FOXO_MEDIATED_TRANSCRIPTION	REACTOME_FOXO_MEDIATED_TRANSCRIPTION	REACTOME_FOXO_MEDIATED_TRANSCRIPTION	54	-0.680054	-1.53934	0.0121435	0.0650562	0.0447171	2231	tags=43%, list=14%, signal=37%	SMAD3/YWHAG/ATXN3/SIRT1/CDKN1A/EP300/PCBP4/SMAD2/FOXO3/YWHAQ/YWHAB/FASLG/GADD45A/HDAC1/FBXO32/BBC3/CAT/YWHAZ/NR3C1/DDIT3/CDKN1B/BTG1/CITED2
REACTOME_RECRUITMENT_OF_NUMA_TO_MITOTIC_CENTROSOMES	REACTOME_RECRUITMENT_OF_NUMA_TO_MITOTIC_CENTROSOMES	REACTOME_RECRUITMENT_OF_NUMA_TO_MITOTIC_CENTROSOMES	86	-0.627917	-1.48808	0.0121625	0.0650562	0.0447171	2930	tags=43%, list=18%, signal=35%	TUBB4A/ODF2/CEP290/TUBGCP3/CEP63/CCP110/CLASP1/CEP192/YWHAG/CEP78/YWHAE/HAUS6/MAPRE1/ACTR1A/NDE1/TUBB2A/DCTN1/CSNK1D/CEP164/CDK5RAP2/HAUS2/TUBA1C/OFD1/DCTN3/CNTRL/AKAP9/TUBA1B/HAUS3/NUMA1/HSP90AA1/PCM1/DYNLL1/PAFAH1B1/DYNC1H1/TUBA4A/TUBB4B/TUBA1A
KEGG_GAP_JUNCTION	KEGG_GAP_JUNCTION	KEGG_GAP_JUNCTION	62	-0.682404	-1.56985	0.0125301	0.0667824	0.0459036	2103	tags=40%, list=13%, signal=35%	PDGFD/HRAS/SOS1/NRAS/TUBB4A/MAPK3/MAP3K2/MAP2K2/PRKCA/RAF1/ITPR2/TUBB2A/ITPR1/CSNK1D/TUBA1C/PRKCB/GNAI3/TUBA1B/GRB2/PRKX/PLCB2/KRAS/TUBA4A/TUBB4B/TUBA1A
PID_IL12_STAT4_PATHWAY	PID_IL12_STAT4_PATHWAY	PID_IL12_STAT4_PATHWAY	31	-0.774248	-1.61939	0.012656	0.0672123	0.0461991	258	tags=26%, list=2%, signal=25%	PPP3CA/STAT4/STAT3/IRF1/IFNG/HLA-DRA/JUN/FOS
WP_HEART_DEVELOPMENT	WP_HEART_DEVELOPMENT	WP_HEART_DEVELOPMENT	20	-0.775288	-1.51059	0.0128864	0.068026	0.0467584	839	tags=20%, list=5%, signal=19%	PTPN11/NFATC3/NFATC2/BHLHE40
WP_FAS_LIGAND_PATHWAY_AND_STRESS_INDUCTION_OF_HEAT_SHOCK_PROTEINS	WP_FAS_LIGAND_PATHWAY_AND_STRESS_INDUCTION_OF_HEAT_SHOCK_PROTEINS	WP_FAS_LIGAND_PATHWAY_AND_STRESS_INDUCTION_OF_HEAT_SHOCK_PROTEINS	41	-0.721687	-1.57617	0.0129007	0.068026	0.0467584	1816	tags=34%, list=11%, signal=30%	MAP3K1/NFX1/FAS/PARP1/FASLG/CASP3/CYCS/PRKDC/CASP8/DAXX/SPTAN1/TNF/LMNA/JUN
WP_NETRINUNC5B_SIGNALING_PATHWAY	WP_NETRINUNC5B_SIGNALING_PATHWAY	WP_NETRINUNC5B_SIGNALING_PATHWAY	40	-0.734145	-1.60048	0.0130137	0.0682242	0.0468947	2896	tags=40%, list=18%, signal=33%	ICAM1/MAPK3/TP53/AGAP2/MAP2K2/PRKCA/RAC1/RAF1/INPP5D/MAPK14/CASP3/RLF/PTPN11/PPP1CA/TNF/JUN
REACTOME_MAPK6_MAPK4_SIGNALING	REACTOME_MAPK6_MAPK4_SIGNALING	REACTOME_MAPK6_MAPK4_SIGNALING	81	-0.634369	-1.49516	0.013086	0.0682242	0.0468947	2691	tags=41%, list=17%, signal=34%	FOXO1/PSMD1/AGO3/PSMB3/PAK2/TNRC6C/RAC1/PSMD8/PSMD2/PSMA7/PSMB2/PSMD11/UBB/PSMC2/PSMC6/FOXO3/SEPTIN7/CDC14A/PSMA5/PSMD12/PSMA6/PSMB9/UBA52/PSMB7/PSMA2/UBC/CDC42EP3/PSMA3/PSMB8/PSMB10/CDC42/DNAJB1/JUN
PID_CDC42_PATHWAY	PID_CDC42_PATHWAY	PID_CDC42_PATHWAY	62	-0.679208	-1.5625	0.0130954	0.0682242	0.0468947	2404	tags=34%, list=15%, signal=29%	APC/PAK2/EXOC7/RAC1/ARPC2/IQGAP1/RAF1/ATF2/WASL/MAP3K1/MAPK14/CBL/RPS6KB1/ACTR3/ARPC4/PIK3R1/MAP2K7/ACTR2/GSK3B/CDC42/JUN
KEGG_EPITHELIAL_CELL_SIGNALING_IN_HELICOBACTER_PYLORI_INFECTION	KEGG_EPITHELIAL_CELL_SIGNALING_IN_HELICOBACTER_PYLORI_INFECTION	KEGG_EPITHELIAL_CELL_SIGNALING_IN_HELICOBACTER_PYLORI_INFECTION	58	-0.682935	-1.55558	0.0131218	0.0682242	0.0468947	1636	tags=28%, list=10%, signal=25%	MAPK13/ADAM10/RAC1/MAPK14/PLCG1/ADAM17/ATP6V1D/CASP3/RELA/PTPN11/NFKB1/CSK/CDC42/CCL5/NFKBIA/JUN
WP_ARYL_HYDROCARBON_RECEPTOR_PATHWAY_WP2873	WP_ARYL_HYDROCARBON_RECEPTOR_PATHWAY_WP2873	WP_ARYL_HYDROCARBON_RECEPTOR_PATHWAY_WP2873	29	-0.784517	-1.62128	0.0132129	0.0684587	0.0470558	1113	tags=34%, list=7%, signal=32%	NFE2L2/JUND/AIP/SLC7A5/HSP90AA1/CDKN1B/TNF/IFNG/JUNB/JUN
SIG_CD40PATHWAYMAP	SIG_CD40PATHWAYMAP	SIG_CD40PATHWAYMAP	33	-0.753833	-1.59767	0.0132916	0.0686265	0.0471712	2871	tags=39%, list=18%, signal=32%	MAPKAPK5/MAPK3/TRAF3/TRAF5/PIK3CD/MAPK13/MAPK14/NFKB2/PIK3R1/MAP2K7/NFKB1/NFKBIA/DUSP1
REACTOME_ANCHORING_OF_THE_BASAL_BODY_TO_THE_PLASMA_MEMBRANE	REACTOME_ANCHORING_OF_THE_BASAL_BODY_TO_THE_PLASMA_MEMBRANE	REACTOME_ANCHORING_OF_THE_BASAL_BODY_TO_THE_PLASMA_MEMBRANE	94	-0.615026	-1.4754	0.0133482	0.0686265	0.0471712	2930	tags=36%, list=18%, signal=30%	TUBB4A/ODF2/CEP290/CEP63/CCP110/RAB8A/CLASP1/CEP192/B9D2/YWHAG/CEP78/YWHAE/HAUS6/MAPRE1/ACTR1A/NDE1/DCTN1/CSNK1D/CEP164/CDK5RAP2/HAUS2/OFD1/DCTN3/CNTRL/AKAP9/HAUS3/HSP90AA1/PCM1/DYNLL1/PAFAH1B1/DYNC1H1/TUBA4A/TUBB4B/TUBA1A
BIOCARTA_FAS_PATHWAY	BIOCARTA_FAS_PATHWAY	BIOCARTA_FAS_PATHWAY	30	-0.774226	-1.60669	0.0133838	0.0686265	0.0471712	1491	tags=47%, list=9%, signal=42%	LMNB1/PAK2/FADD/MAP3K1/FAS/PARP1/FASLG/CASP3/PRKDC/CASP8/DAXX/SPTAN1/LMNA/JUN
REACTOME_PD_1_SIGNALING	REACTOME_PD_1_SIGNALING	REACTOME_PD_1_SIGNALING	26	-0.744554	-1.50612	0.013515	0.0690612	0.04747	978	tags=50%, list=6%, signal=47%	TRAV8-4/PTPN11/CSK/PTPN6/TRAV29DV5/HLA-DPB1/HLA-DPA1/HLA-DQA1/HLA-DQB1/TRBV7-9/HLA-DRB1/HLA-DRB5/HLA-DRA
WP_T_CELL_RECEPTOR_AND_COSTIMULATORY_SIGNALING	WP_T_CELL_RECEPTOR_AND_COSTIMULATORY_SIGNALING	WP_T_CELL_RECEPTOR_AND_COSTIMULATORY_SIGNALING	29	-0.784283	-1.6208	0.0136291	0.0691047	0.0474999	753	tags=38%, list=5%, signal=36%	PPP3CA/NFKB1/PTPN6/CALM2/CSNK1A1/GSK3B/CALM1/NFATC2/CD8B/CD8A/NFKBIA
REACTOME_CELLULAR_RESPONSE_TO_HEAT_STRESS	REACTOME_CELLULAR_RESPONSE_TO_HEAT_STRESS	REACTOME_CELLULAR_RESPONSE_TO_HEAT_STRESS	90	-0.608105	-1.44761	0.0136914	0.0691047	0.0474999	3023	tags=47%, list=19%, signal=38%	MRPL18/RPA1/NUP160/MAPK3/HSPA1B/BAG4/CCAR2/POM121/NUP62/EEF1A1/BAG5/BAG2/HSPA13/NUP54/RANBP2/BAG3/HSP90AB1/YWHAE/HSPA8/SIRT1/POM121C/EP300/RAE1/UBB/NUP107/ATR/CAMK2D/NUP93/NUP153/RPA3/NUP214/NUP98/DNAJC7/HSPA4/RPTOR/VCP/HSPH1/TPR/HSPA9/GSK3B/HSP90AA1/DNAJB1
REACTOME_SIGNALING_BY_SCF_KIT	REACTOME_SIGNALING_BY_SCF_KIT	REACTOME_SIGNALING_BY_SCF_KIT	39	-0.714835	-1.5452	0.0137374	0.0691047	0.0474999	2103	tags=56%, list=13%, signal=49%	PIK3CA/HRAS/SOS1/STAT5B/NRAS/LCK/PRKCA/RAC1/PIK3R2/SH2B3/CBL/SOCS1/VAV1/JAK2/PIK3R1/PTPN11/GRAP2/GRB2/PTPN6/STAT3/KRAS/STAT1
REACTOME_ECM_PROTEOGLYCANS	REACTOME_ECM_PROTEOGLYCANS	REACTOME_ECM_PROTEOGLYCANS	34	0.702458	1.67675	0.0137695	0.0691047	0.0474999	815	tags=15%, list=5%, signal=14%	TGFB1/COL6A2/ITGB1/VCAN/NCAM1
REACTOME_TRANSPORT_OF_SMALL_MOLECULES	REACTOME_TRANSPORT_OF_SMALL_MOLECULES	REACTOME_TRANSPORT_OF_SMALL_MOLECULES	483	-0.485725	-1.30537	0.013804	0.0691047	0.0474999	2479	tags=19%, list=15%, signal=16%	PSMB3/TFRC/MICU1/SLC30A1/LRRC8A/SLC30A5/SLC9B2/SLC12A7/MAGT1/SLC16A3/MRS2/SLC7A1/RNF5/VDAC2/PSMD8/RAF1/MICU2/PSMD2/PSMA7/ATP9B/PSMB2/SLC9A9/PSMD11/ABCD2/UBB/AHCYL2/SLC35B4/IREB2/RIPK1/SLC6A6/PSMC2/CUL1/SLC2A1/SLCO4C1/EIF2S3/PSMC6/NIPA2/SLC30A7/LRRC8C/SLC16A1/PRKAR2A/ADD1/CAMK2D/TRPM7/ATP6V1D/TSC22D3/SLC25A6/SLC16A7/DERL2/GLRX3/NIPAL3/LDLR/PSMA5/SRI/DERL1/PSMD12/ADD3/CLTA/PSMA6/MCOLN2/PSMB9/ATP2B1…
REACTOME_GOLGI_TO_ER_RETROGRADE_TRANSPORT	REACTOME_GOLGI_TO_ER_RETROGRADE_TRANSPORT	REACTOME_GOLGI_TO_ER_RETROGRADE_TRANSPORT	110	-0.609777	-1.47348	0.0138195	0.0691047	0.0474999	3258	tags=45%, list=20%, signal=37%	KIF21B/COPB2/NAPA/USE1/BICD1/CENPE/GALNT1/TUBB4A/RAB1B/RAB3GAP2/ARF3/ARCN1/GBF1/KIF3B/DYNLL2/BICD2/RAB6A/COPA/ACTR1A/TUBB2A/KLC1/DCTN1/BNIP1/NSF/PAFAH1B2/COPG1/KIF3A/TMED7/NBAS/TUBA1C/KIF22/KIF20B/DCTN3/DYNC1LI2/RAB18/KIF2A/COPE/ARF4/KIF21A/TUBA1B/RAB1A/CAPZA2/CAPZA1/DYNLL1/KIF5B/PAFAH1B1/DYNC1H1/TUBA4A/TUBB4B/TUBA1A
BIOCARTA_NFAT_PATHWAY	BIOCARTA_NFAT_PATHWAY	BIOCARTA_NFAT_PATHWAY	35	-0.72787	-1.55676	0.0138488	0.0691047	0.0474999	1979	tags=46%, list=12%, signal=40%	RAF1/MAPK14/CALR/PRKAR2A/RPS6KB1/PPP3CB/PIK3R1/PPP3CA/NFATC3/PIK3CG/CALM2/CSNK1A1/GSK3B/CALM1/CAMK4/NFATC2
REACTOME_DISEASES_OF_SIGNAL_TRANSDUCTION_BY_GROWTH_FACTOR_RECEPTORS_AND_SECOND_MESSENGERS	REACTOME_DISEASES_OF_SIGNAL_TRANSDUCTION_BY_GROWTH_FACTOR_RECEPTORS_AND_SECOND_MESSENGERS	REACTOME_DISEASES_OF_SIGNAL_TRANSDUCTION_BY_GROWTH_FACTOR_RECEPTORS_AND_SECOND_MESSENGERS	373	-0.512361	-1.35587	0.0140502	0.0696856	0.0478992	2523	tags=33%, list=16%, signal=29%	TNKS/MAP2K2/PSMB3/KDM7A/RICTOR/AGK/NCBP1/NR4A1/APC/PTEN/FGFR1OP2/SMAD3/RANBP2/PIK3CD/POLR2K/POLR2D/ADAM10/RAC1/PSMD8/PIK3R2/TRIM24/IQGAP1/RAF1/PSMD2/PSMA7/PSMB2/CDKN1A/PSMD11/GTF2F2/EP300/UBB/KLC1/SEC31A/NPM1/DCTN1/PAPSS1/TGFBR2/RBPJ/PSMC2/CUL1/TFG/CBL/TBL1XR1/PSMC6/SMAD2/RAP1A/FOXO3/PLCG1/AP3B1/ADAM17/PDPK1/CAMK2D/ZMYM2/YWHAB/TNKS2/CREB1/VAV1/DERL2/JAK2/TPM3/RAP1B/RAC2/PSMA5/CNTRL/PIK3R1/PSMD12/…
KEGG_ERBB_SIGNALING_PATHWAY	KEGG_ERBB_SIGNALING_PATHWAY	KEGG_ERBB_SIGNALING_PATHWAY	74	-0.635725	-1.48919	0.0140665	0.0696856	0.0478992	2315	tags=30%, list=14%, signal=26%	PAK2/PIK3CD/PRKCA/PIK3R2/RAF1/CDKN1A/CBL/PLCG1/CAMK2D/RPS6KB1/PRKCB/PIK3R1/MAP2K7/CBLB/AREG/CRKL/GRB2/PIK3CG/GSK3B/CDKN1B/KRAS/JUN
REACTOME_TRANSCRIPTIONAL_REGULATION_BY_RUNX1	REACTOME_TRANSCRIPTIONAL_REGULATION_BY_RUNX1	REACTOME_TRANSCRIPTIONAL_REGULATION_BY_RUNX1	164	-0.563378	-1.4046	0.0141058	0.0696856	0.0478992	2177	tags=32%, list=13%, signal=28%	TNRC6C/RBBP5/PSMD8/RUNX2/PBRM1/PSMD2/PSMA7/PSMB2/ELF2/CDK7/PSMD11/EP300/UBB/PSMC2/KMT2C/CBX6/PSMC6/PCGF5/ARID1A/SMARCC2/SETD1B/ELF1/PSMA5/KMT2A/TCF12/PRKCB/LGALS3/PRKCQ/PSMD12/PHC3/HDAC1/PTPN11/PSMA6/SMARCA2/PSMB9/UBA52/PSMB7/PSMA2/UBC/CCNH/PSMA3/CDK6/PSMB8/KMT2E/AUTS2/SMARCC1/GATA3/SOCS3/PSMB10/NR4A3/NFATC2/IFNG
BIOCARTA_TNFR1_PATHWAY	BIOCARTA_TNFR1_PATHWAY	BIOCARTA_TNFR1_PATHWAY	29	-0.782156	-1.6164	0.0142533	0.0701811	0.0482397	2488	tags=48%, list=15%, signal=41%	LMNB1/TNFRSF1A/PAK2/FADD/MAP3K1/RIPK1/PARP1/CASP3/PRKDC/CASP8/SPTAN1/TNF/LMNA/JUN
WP_MIRNAS_INVOLVEMENT_IN_THE_IMMUNE_RESPONSE_IN_SEPSIS	WP_MIRNAS_INVOLVEMENT_IN_THE_IMMUNE_RESPONSE_IN_SEPSIS	WP_MIRNAS_INVOLVEMENT_IN_THE_IMMUNE_RESPONSE_IN_SEPSIS	38	-0.705553	-1.52086	0.014397	0.070398	0.0483888	1709	tags=34%, list=11%, signal=31%	REL/MAPK14/NFKB2/MYD88/CCL3/RELA/NFKB1/IRAK4/RELB/TNF/IRF1/NFKBIA/CCL4
WP_SUDDEN_INFANT_DEATH_SYNDROME_SIDS_SUSCEPTIBILITY_PATHWAYS	WP_SUDDEN_INFANT_DEATH_SYNDROME_SIDS_SUSCEPTIBILITY_PATHWAYS	WP_SUDDEN_INFANT_DEATH_SYNDROME_SIDS_SUSCEPTIBILITY_PATHWAYS	92	-0.615951	-1.47284	0.0145276	0.070398	0.0483888	1519	tags=26%, list=9%, signal=24%	EGR1/PRKAR2A/NFKB2/YWHAQ/YWHAB/CREB1/CASP3/HADHB/CREM/HDAC1/NFKB1/CPT1A/TSPYL1/VAMP2/SPTBN1/GATA3/YWHAZ/REST/NR3C1/CTCF/RORA/TNF/BHLHE40/JUN
REACTOME_SENSORY_PROCESSING_OF_SOUND_BY_OUTER_HAIR_CELLS_OF_THE_COCHLEA	REACTOME_SENSORY_PROCESSING_OF_SOUND_BY_OUTER_HAIR_CELLS_OF_THE_COCHLEA	REACTOME_SENSORY_PROCESSING_OF_SOUND_BY_OUTER_HAIR_CELLS_OF_THE_COCHLEA	33	-0.748728	-1.58685	0.014528	0.070398	0.0483888	345	tags=18%, list=2%, signal=18%	SPTBN1/RIPOR2/MYH9/MSN/SPTAN1/EZR
REACTOME_RAF_INDEPENDENT_MAPK1_3_ACTIVATION	REACTOME_RAF_INDEPENDENT_MAPK1_3_ACTIVATION	REACTOME_RAF_INDEPENDENT_MAPK1_3_ACTIVATION	22	-0.773439	-1.52929	0.0145423	0.070398	0.0483888	1141	tags=32%, list=7%, signal=30%	JAK2/PTPN11/JAK1/DUSP5/DUSP10/DUSP2/DUSP1
PID_MET_PATHWAY	PID_MET_PATHWAY	PID_MET_PATHWAY	75	-0.634793	-1.49089	0.0145891	0.070398	0.0483888	3852	tags=56%, list=24%, signal=43%	SHC1/PRKCZ/NCK1/MAP2K1/PTPRJ/MTOR/PIK3CA/HRAS/RANBP10/SOS1/CTNNB1/NUMB/RANBP9/MAPK3/EIF4E/MAP2K2/APC/PAK2/PRKCI/RAC1/RAF1/WASL/MAP3K1/CBL/RAP1A/EGR1/PLCG1/PDPK1/RAP1B/RAB5A/PIK3R1/EPS15/PTPN11/PTPN1/SH3KBP1/RPTOR/CRKL/GRB2/KPNB1/ARF6/CDC42/JUN
KEGG_RIG_I_LIKE_RECEPTOR_SIGNALING_PATHWAY	KEGG_RIG_I_LIKE_RECEPTOR_SIGNALING_PATHWAY	KEGG_RIG_I_LIKE_RECEPTOR_SIGNALING_PATHWAY	51	-0.692709	-1.54716	0.0146031	0.070398	0.0483888	2626	tags=41%, list=16%, signal=35%	TRAF3/IFIH1/ATG12/MAPK13/FADD/TRIM25/MAP3K1/AZI2/RIPK1/MAPK14/ATG5/OTUD5/RELA/CYLD/NFKB1/CASP8/TANK/RNF125/DDX3X/TNF/NFKBIA
WP_TYPE_II_INTERFERON_SIGNALING_IFNG	WP_TYPE_II_INTERFERON_SIGNALING_IFNG	WP_TYPE_II_INTERFERON_SIGNALING_IFNG	30	-0.769658	-1.59721	0.0146288	0.070398	0.0483888	1220	tags=43%, list=8%, signal=40%	SOCS1/JAK2/PTPN11/JAK1/PSMB9/IRF9/IRF2/GBP1/TAP1/SOCS3/STAT1/IRF1/IFNG
REACTOME_TRANSMISSION_ACROSS_CHEMICAL_SYNAPSES	REACTOME_TRANSMISSION_ACROSS_CHEMICAL_SYNAPSES	REACTOME_TRANSMISSION_ACROSS_CHEMICAL_SYNAPSES	150	-0.576864	-1.42779	0.0146998	0.0705116	0.0484669	2103	tags=21%, list=13%, signal=18%	PRKCA/RAC1/HSPA8/TUBB2A/NSF/NAAA/PRKAR2A/PDPK1/CAMK2D/CREB1/TUBA1C/PRKAA1/PRKCB/MDM2/GNAI3/SLC38A1/GLUL/TUBA1B/GLS/KPNA2/PRKX/ARL6IP5/VAMP2/PLCB2/CALM1/KRAS/SLC38A2/CAMK4/TUBA4A/TUBB4B/TUBA1A
NABA_ECM_REGULATORS	NABA_ECM_REGULATORS	NABA_ECM_REGULATORS	106	0.488632	1.39622	0.0148364	0.0709382	0.0487601	898	tags=12%, list=6%, signal=12%	CTSW/TIMP1/SERPINB6/CTSD/CST3/CTSH/CTSS/ADAMTS10/ADAM15/SERPINA1/CSTB/ADAM8/PLOD3
REACTOME_INTERLEUKIN_17_SIGNALING	REACTOME_INTERLEUKIN_17_SIGNALING	REACTOME_INTERLEUKIN_17_SIGNALING	67	-0.663494	-1.53967	0.0149232	0.0711244	0.0488881	897	tags=22%, list=6%, signal=21%	MEF2A/TAB2/ATF2/UBB/CUL1/MAPK14/CREB1/MAP2K7/NFKB1/UBA52/UBE2N/PPP2CA/UBC/JUN/FOS
WP_ALLOGRAFT_REJECTION	WP_ALLOGRAFT_REJECTION	WP_ALLOGRAFT_REJECTION	62	-0.668239	-1.53727	0.0149796	0.071165	0.048916	618	tags=26%, list=4%, signal=25%	HLA-E/TUBA1B/CASP8/HLA-DPB1/HLA-DPA1/HLA-DMA/TNF/HLA-DQA1/STAT1/HLA-DQB1/HLA-A/HLA-DRB1/HLA-C/HLA-DRB5/IFNG/HLA-DRA
WP_CELL_CYCLE	WP_CELL_CYCLE	WP_CELL_CYCLE	104	-0.605543	-1.45545	0.0153743	0.0728076	0.0500451	2694	tags=38%, list=17%, signal=32%	RBL2/RBX1/TP53/CDC25B/TFDP2/CDC16/SMAD3/YWHAG/YWHAE/CDK7/STAG1/CDKN1A/EP300/MCM3/CUL1/SMAD2/ATR/PTTG1/CDC27/YWHAQ/YWHAB/SMC1A/E2F3/GADD45A/CDC14A/HDAC1/DBF4/CDKN2D/MDM2/ANAPC5/PRKDC/BUB3/CCNH/CDK6/GSK3B/RAD21/SMC3/YWHAZ/CDKN1B/GADD45B
REACTOME_DOWNSTREAM_SIGNALING_EVENTS_OF_B_CELL_RECEPTOR_BCR	REACTOME_DOWNSTREAM_SIGNALING_EVENTS_OF_B_CELL_RECEPTOR_BCR	REACTOME_DOWNSTREAM_SIGNALING_EVENTS_OF_B_CELL_RECEPTOR_BCR	80	-0.631864	-1.48772	0.015499	0.0731652	0.0502909	2073	tags=41%, list=13%, signal=36%	PSMD8/PSMD2/PSMA7/PSMB2/PSMD11/UBB/REL/PSMC2/CUL1/PPIA/PSMC6/PPP3R1/PSMA5/PPP3CB/PRKCB/RELA/PSMD12/PSMA6/PSMB9/PPP3CA/NFKB1/UBA52/PSMB7/PSMA2/UBC/NFATC3/PSMA3/PSMB8/CALM1/PSMB10/KRAS/NFATC2/NFKBIA
WP_CHROMOSOMAL_AND_MICROSATELLITE_INSTABILITY_IN_COLORECTAL_CANCER	WP_CHROMOSOMAL_AND_MICROSATELLITE_INSTABILITY_IN_COLORECTAL_CANCER	WP_CHROMOSOMAL_AND_MICROSATELLITE_INSTABILITY_IN_COLORECTAL_CANCER	66	-0.675733	-1.56959	0.0155763	0.0732975	0.0503818	2088	tags=35%, list=13%, signal=30%	APC/RALA/SMAD3/RAC1/RAF1/CDKN1A/BAK1/REL/TGFBR2/SMAD2/MSH2/CASP3/GADD45A/RAC2/CYCS/BBC3/CSNK1A1/GSK3B/PMAIP1/KRAS/GADD45B/JUN/FOS
REACTOME_REGULATION_OF_MRNA_STABILITY_BY_PROTEINS_THAT_BIND_AU_RICH_ELEMENTS	REACTOME_REGULATION_OF_MRNA_STABILITY_BY_PROTEINS_THAT_BIND_AU_RICH_ELEMENTS	REACTOME_REGULATION_OF_MRNA_STABILITY_BY_PROTEINS_THAT_BIND_AU_RICH_ELEMENTS	86	-0.613766	-1.45454	0.0156374	0.0733529	0.0504199	2138	tags=42%, list=13%, signal=37%	EXOSC3/PRKCA/PSMD8/HSPA8/PSMD2/PSMA7/PSMB2/ANP32A/PSMD11/DIS3/UBB/PSMC2/MAPK14/PSMC6/DCP1A/EXOSC6/YWHAB/PSMA5/NUP214/PSMD12/TNPO1/PSMA6/PSMB9/EIF4G1/UBA52/PSMB7/XRN1/PSMA2/UBC/PSMA3/PSMB8/SET/YWHAZ/PSMB10/ZFP36/ZFP36L1
WP_PROTEASOME_DEGRADATION	WP_PROTEASOME_DEGRADATION	WP_PROTEASOME_DEGRADATION	59	-0.677915	-1.54972	0.0159543	0.0746039	0.0512798	2148	tags=46%, list=13%, signal=40%	UBE2D2/PSMB3/HLA-G/PSMD8/PSMD2/PSMA7/PSMB2/UBE2D1/PSMD11/UBB/PSMC2/PSMC6/PSMA5/PSMD12/PSMA6/PSMB9/PSMB7/HLA-E/PSMA2/UBE2B/UBC/PSMA3/PSMB8/PSMB10/HLA-A/HLA-C/IFNG
PID_TNF_PATHWAY	PID_TNF_PATHWAY	PID_TNF_PATHWAY	45	-0.718461	-1.58345	0.0160152	0.0746537	0.051314	2400	tags=47%, list=15%, signal=40%	TNFRSF1A/PRKCI/FADD/TAB2/MAP3K1/MAP3K5/RIPK1/RFFL/ADAM17/MAP4K5/RACK1/RELA/MAP2K7/CYLD/BIRC3/NFKB1/TNIK/CASP8/TNF/STAT1/TNFAIP3
REACTOME_NUCLEAR_RECEPTOR_TRANSCRIPTION_PATHWAY	REACTOME_NUCLEAR_RECEPTOR_TRANSCRIPTION_PATHWAY	REACTOME_NUCLEAR_RECEPTOR_TRANSCRIPTION_PATHWAY	36	-0.751999	-1.6183	0.016231	0.0754234	0.0518431	852	tags=19%, list=5%, signal=18%	NCOR1/NRBF2/NR1D2/NR3C1/NR4A3/RORA/NR4A2
REACTOME_EXTRACELLULAR_MATRIX_ORGANIZATION	REACTOME_EXTRACELLULAR_MATRIX_ORGANIZATION	REACTOME_EXTRACELLULAR_MATRIX_ORGANIZATION	157	0.445865	1.34015	0.0163315	0.0756543	0.0520018	1290	tags=17%, list=8%, signal=16%	TIMP1/TGFB1/ITGB2/ICAM2/CTSD/LTBP4/CAPN15/COL6A2/CAPNS1/ITGB1/CAST/P4HB/CTSS/VCAN/F11R/ITGAM/ADAM15/PPIB/NCAM1/ADAM8/ACTN1/PLOD3/CRTAP/CTSB/NCSTN/FURIN/PCOLCE
REACTOME_MITOTIC_PROPHASE	REACTOME_MITOTIC_PROPHASE	REACTOME_MITOTIC_PROPHASE	80	-0.627966	-1.47854	0.0164271	0.0758605	0.0521436	3164	tags=49%, list=19%, signal=39%	USO1/NUP42/NEK9/LEMD2/RAB1B/NUP160/MAPK3/NEK7/RAB2A/POM121/ENSA/NUP62/LMNB1/NUP54/RANBP2/PRKCA/VRK1/POM121C/GOLGA2/RAE1/PHF8/NUP107/LEMD3/NCAPD3/NUP93/SMC4/NUP153/PRKCB/NUP214/NUP98/GORASP2/LPIN2/TMPO/RAB1A/PPP2CA/TPR/NUMA1/SET/LMNA
BIOCARTA_AT1R_PATHWAY	BIOCARTA_AT1R_PATHWAY	BIOCARTA_AT1R_PATHWAY	24	-0.757598	-1.514	0.0165644	0.0760074	0.0522445	2103	tags=42%, list=13%, signal=36%	PRKCA/RAC1/RAF1/ATF2/MAP3K1/PRKCB/GRB2/CALM2/CALM1/JUN
WP_SELECTIVE_EXPRESSION_OF_CHEMOKINE_RECEPTORS_DURING_TCELL_POLARIZATION	WP_SELECTIVE_EXPRESSION_OF_CHEMOKINE_RECEPTORS_DURING_TCELL_POLARIZATION	WP_SELECTIVE_EXPRESSION_OF_CHEMOKINE_RECEPTORS_DURING_TCELL_POLARIZATION	24	-0.758882	-1.51657	0.0165644	0.0760074	0.0522445	180	tags=21%, list=1%, signal=21%	CCL3/CXCR3/IFNG/CCL4/CXCR4
WP_MET_IN_TYPE_1_PAPILLARY_RENAL_CELL_CARCINOMA	WP_MET_IN_TYPE_1_PAPILLARY_RENAL_CELL_CARCINOMA	WP_MET_IN_TYPE_1_PAPILLARY_RENAL_CELL_CARCINOMA	54	-0.660412	-1.49488	0.0166122	0.0760074	0.0522445	2315	tags=39%, list=14%, signal=33%	PAK2/PIK3CD/RAC1/PIK3R2/RAF1/CDKN1A/CBL/RAP1A/PLCG1/RAP1B/PIK3R1/PTPN11/ELOA/CRKL/GRB2/STRN/JAK3/STAT3/CDC42/KRAS/JUN
WP_ENERGY_METABOLISM	WP_ENERGY_METABOLISM	WP_ENERGY_METABOLISM	43	-0.707721	-1.55882	0.0166779	0.0760736	0.05229	3251	tags=63%, list=20%, signal=50%	TFB1M/PRKAG1/PRMT1/FOXO1/PPARA/PPRC1/NCOA1/MEF2D/MEF2A/TFAM/GABPA/MED1/ATF2/SIRT1/EP300/MAPK14/FOXO3/PPP3R1/NRF1/CREB1/PRKAA1/PPP3CB/HDAC1/PPP3CA/GSK3B/CAMK4/UCP2
WP_ERBB_SIGNALING_PATHWAY	WP_ERBB_SIGNALING_PATHWAY	WP_ERBB_SIGNALING_PATHWAY	78	-0.636124	-1.49273	0.0170262	0.0772945	0.0531292	3567	tags=47%, list=22%, signal=37%	MAP2K1/MTOR/PIK3CA/BRAF/HRAS/SOS1/PIK3CB/STAT5B/NRAS/ARAF/MAPK3/FOXO1/TP53/MAP2K2/PAK2/PIK3CD/PRKCA/PIK3R2/RAF1/CDKN1A/CBL/PLCG1/PDPK1/CAMK2D/RPS6KB1/PRKCB/PIK3R1/MAP2K7/MDM2/CBLB/AREG/CRKL/GRB2/GSK3B/CDKN1B/KRAS/JUN
REACTOME_HEDGEHOG_OFF_STATE	REACTOME_HEDGEHOG_OFF_STATE	REACTOME_HEDGEHOG_OFF_STATE	96	-0.608295	-1.45943	0.0170495	0.0772945	0.0531292	2073	tags=32%, list=13%, signal=28%	PSMD8/PSMD2/PSMA7/PSMB2/PSMD11/TUBB2A/UBB/PSMC2/CUL1/PSMC6/KIF3A/PRKAR2A/TUBA1C/OFD1/PSMA5/PSMD12/PSMA6/PSMB9/UBA52/PSMB7/PSMA2/TUBA1B/UBC/PSMA3/PSMB8/CSNK1A1/GSK3B/PSMB10/TUBA4A/TUBB4B/TUBA1A
REACTOME_REGULATION_OF_PLK1_ACTIVITY_AT_G2_M_TRANSITION	REACTOME_REGULATION_OF_PLK1_ACTIVITY_AT_G2_M_TRANSITION	REACTOME_REGULATION_OF_PLK1_ACTIVITY_AT_G2_M_TRANSITION	83	-0.623094	-1.47272	0.0172269	0.0776805	0.0533945	2930	tags=48%, list=18%, signal=40%	TUBB4A/ODF2/CEP290/PPP1CB/CEP63/CCP110/RAB8A/CLASP1/CEP192/YWHAG/CEP78/YWHAE/HAUS6/MAPRE1/ACTR1A/NDE1/UBB/DCTN1/CUL1/CSNK1D/CEP164/CDK5RAP2/HAUS2/OFD1/DCTN3/OPTN/CNTRL/PPP1R12A/UBA52/AKAP9/UBC/HAUS3/HSP90AA1/PCM1/DYNLL1/PAFAH1B1/DYNC1H1/TUBA4A/TUBB4B/TUBA1A
WP_HOSTPATHOGEN_INTERACTION_OF_HUMAN_CORONAVIRUSES_MAPK_SIGNALING	WP_HOSTPATHOGEN_INTERACTION_OF_HUMAN_CORONAVIRUSES_MAPK_SIGNALING	WP_HOSTPATHOGEN_INTERACTION_OF_HUMAN_CORONAVIRUSES_MAPK_SIGNALING	36	-0.743616	-1.60026	0.0172391	0.0776805	0.0533945	205	tags=11%, list=1%, signal=11%	DDIT3/JUNB/JUN/FOS
REACTOME_THE_ROLE_OF_GTSE1_IN_G2_M_PROGRESSION_AFTER_G2_CHECKPOINT	REACTOME_THE_ROLE_OF_GTSE1_IN_G2_M_PROGRESSION_AFTER_G2_CHECKPOINT	REACTOME_THE_ROLE_OF_GTSE1_IN_G2_M_PROGRESSION_AFTER_G2_CHECKPOINT	69	-0.656605	-1.52886	0.01732	0.0778091	0.0534829	2073	tags=42%, list=13%, signal=37%	PSMD8/HSP90AB1/PSMD2/PSMA7/PSMB2/CDKN1A/PSMD11/MAPRE1/TUBB2A/UBB/PSMC2/PSMC6/TUBA1C/PSMA5/PSMD12/PSMA6/PSMB9/UBA52/PSMB7/PSMA2/TUBA1B/UBC/PSMA3/PSMB8/HSP90AA1/PSMB10/TUBA4A/TUBB4B/TUBA1A
KEGG_AUTOIMMUNE_THYROID_DISEASE	KEGG_AUTOIMMUNE_THYROID_DISEASE	KEGG_AUTOIMMUNE_THYROID_DISEASE	32	-0.73842	-1.56155	0.0174033	0.0779479	0.0535783	618	tags=41%, list=4%, signal=39%	FASLG/HLA-DMB/HLA-E/HLA-DPB1/HLA-DPA1/HLA-DMA/HLA-DQA1/HLA-DQB1/HLA-A/HLA-DRB1/HLA-C/HLA-DRB5/HLA-DRA
REACTOME_CIRCADIAN_CLOCK	REACTOME_CIRCADIAN_CLOCK	REACTOME_CIRCADIAN_CLOCK	65	-0.649651	-1.50412	0.0175512	0.0783741	0.0538713	2603	tags=48%, list=16%, signal=40%	PPARA/USP46/NCOA1/MEF2D/MED1/ATF2/SIRT1/TGS1/EP300/UBB/CUL1/NAMPT/TBL1XR1/CSNK1D/NCOA2/CRTC3/FBXL3/CREB1/ARNTL/CRY1/CREM/NCOR1/NOCT/CPT1A/PPP1CA/UBA52/PPP1CC/UBC/NR3C1/RORA/BHLHE40
REACTOME_RHOU_GTPASE_CYCLE	REACTOME_RHOU_GTPASE_CYCLE	REACTOME_RHOU_GTPASE_CYCLE	39	-0.697671	-1.50809	0.0177483	0.0790172	0.0543133	2315	tags=41%, list=14%, signal=35%	PAK2/WWP2/VANGL1/PIK3R2/IQGAP1/ARHGAP30/STAM/USP9X/GIT2/PIK3R1/ITSN2/GRB2/CLTC/SPTBN1/CDC42/SPTAN1
REACTOME_SIGNALING_BY_HEDGEHOG	REACTOME_SIGNALING_BY_HEDGEHOG	REACTOME_SIGNALING_BY_HEDGEHOG	122	-0.573619	-1.40764	0.0178859	0.079392	0.0545709	2073	tags=30%, list=13%, signal=27%	PSMD8/PSMD2/PSMA7/PSMB2/PSMD11/TUBB2A/UBB/SPOP/PSMC2/CUL1/PSMC6/KIF3A/ADAM17/PRKAR2A/DERL2/TUBA1C/OFD1/PSMA5/CDC73/PSMD12/PSMA6/PSMB9/CUL3/UBA52/PSMB7/PSMA2/TUBA1B/VCP/UBC/PSMA3/PSMB8/CSNK1A1/GSK3B/PSMB10/TUBA4A/TUBB4B/TUBA1A
REACTOME_SUMOYLATION_OF_DNA_DAMAGE_RESPONSE_AND_REPAIR_PROTEINS	REACTOME_SUMOYLATION_OF_DNA_DAMAGE_RESPONSE_AND_REPAIR_PROTEINS	REACTOME_SUMOYLATION_OF_DNA_DAMAGE_RESPONSE_AND_REPAIR_PROTEINS	75	-0.626486	-1.47138	0.0181201	0.0801026	0.0550593	4023	tags=55%, list=25%, signal=41%	NUP155/CDKN2A/SUMO1/NUP205/NUP58/CBX4/MDC1/BLM/NUP42/PIAS4/RPA1/NUP160/RING1/WRN/POM121/NUP62/NSMCE1/NUP54/RANBP2/SP100/STAG1/POM121C/RAE1/NSMCE4A/NUP107/PARP1/SUMO3/SMC5/SMC1A/RNF168/NUP93/NUP153/NUP214/NUP98/PHC3/NSMCE3/PIAS1/TPR/SUMO2/RAD21/SMC3
REACTOME_COPI_MEDIATED_ANTEROGRADE_TRANSPORT	REACTOME_COPI_MEDIATED_ANTEROGRADE_TRANSPORT	REACTOME_COPI_MEDIATED_ANTEROGRADE_TRANSPORT	86	-0.60734	-1.43931	0.0181979	0.0801026	0.0550593	2658	tags=42%, list=16%, signal=35%	ARF3/ARCN1/TMEM115/GBF1/CD55/DYNLL2/COG8/COPA/ACTR1A/GOLGA2/TUBB2A/DCTN1/NSF/COG7/COG2/COPG1/TMED7/GOSR1/CD59/TUBA1C/DCTN3/DYNC1LI2/COPE/ARF4/TUBA1B/RAB1A/CAPZA2/SPTBN1/GOLGB1/CAPZA1/DYNLL1/SPTAN1/DYNC1H1/TUBA4A/TUBB4B/TUBA1A
KEGG_JAK_STAT_SIGNALING_PATHWAY	KEGG_JAK_STAT_SIGNALING_PATHWAY	KEGG_JAK_STAT_SIGNALING_PATHWAY	99	-0.60245	-1.44357	0.0182076	0.0801026	0.0550593	2330	tags=32%, list=14%, signal=28%	IFNAR1/STAT6/IL10RB/PIK3CD/IL12RB1/STAT2/PIK3R2/IL7/EP300/CBL/STAM/SOCS1/JAK2/PIK3R1/PTPN11/JAK1/CBLB/IL2RG/IRF9/STAT4/GRB2/OSM/PIAS1/PTPN6/PIK3CG/JAK3/IL21R/SOCS3/STAT3/PIM1/STAT1/IFNG
WP_MITOCHONDRIAL_COMPLEX_I_ASSEMBLY_MODEL_OXPHOS_SYSTEM	WP_MITOCHONDRIAL_COMPLEX_I_ASSEMBLY_MODEL_OXPHOS_SYSTEM	WP_MITOCHONDRIAL_COMPLEX_I_ASSEMBLY_MODEL_OXPHOS_SYSTEM	56	0.580537	1.53655	0.0182798	0.0801831	0.0551147	795	tags=25%, list=5%, signal=24%	NDUFA3/NDUFB1/NDUFA1/MT-ND4L/NDUFC1/NDUFB2/NDUFA12/NDUFS5/NDUFB9/NDUFA13/NDUFB4/MT-ND5/NDUFV3/DMAC1
WP_APOPTOSIS	WP_APOPTOSIS	WP_APOPTOSIS	78	-0.630056	-1.47849	0.0185148	0.0809751	0.0556591	1836	tags=31%, list=11%, signal=27%	TNFSF10/MAP3K1/BAK1/RIPK1/FAS/XIAP/FASLG/CASP3/PIK3R1/RELA/CYCS/BIRC3/MDM2/NFKB1/BBC3/IRF2/BNIP3L/CASP8/PMAIP1/TNF/MCL1/IRF1/NFKBIA/JUN
WP_NCRNAS_INVOLVED_IN_WNT_SIGNALING_IN_HEPATOCELLULAR_CARCINOMA	WP_NCRNAS_INVOLVED_IN_WNT_SIGNALING_IN_HEPATOCELLULAR_CARCINOMA	WP_NCRNAS_INVOLVED_IN_WNT_SIGNALING_IN_HEPATOCELLULAR_CARCINOMA	60	-0.680729	-1.56018	0.01863	0.0812397	0.055841	388	tags=8%, list=2%, signal=8%	FRAT2/CSNK1A1/GSK3B/MTDH/JUN
REACTOME_NETRIN_1_SIGNALING	REACTOME_NETRIN_1_SIGNALING	REACTOME_NETRIN_1_SIGNALING	34	-0.742945	-1.5792	0.0189831	0.0824686	0.0566857	2574	tags=38%, list=16%, signal=32%	AGAP2/MAPK13/RAC1/WASL/SIAH1/MAPK14/PLCG1/SIAH2/PRKCQ/PTPN11/CDC42/ABLIM1/EZR
REACTOME_COMPLEX_I_BIOGENESIS	REACTOME_COMPLEX_I_BIOGENESIS	REACTOME_COMPLEX_I_BIOGENESIS	57	0.593827	1.57508	0.0190227	0.0824686	0.0566857	685	tags=25%, list=4%, signal=24%	MT-ND3/NDUFA3/NDUFB1/NDUFA1/NDUFC1/NDUFB2/NDUFA12/NDUFS5/NDUFB9/NDUFA13/NDUFB4/MT-ND5/NDUFA11/NDUFV3
BIOCARTA_NKT_PATHWAY	BIOCARTA_NKT_PATHWAY	BIOCARTA_NKT_PATHWAY	22	-0.760757	-1.50422	0.0191455	0.0825639	0.0567512	180	tags=23%, list=1%, signal=23%	CCL3/CXCR3/IFNG/CCL4/CXCR4
WP_SIGNAL_TRANSDUCTION_THROUGH_IL1R	WP_SIGNAL_TRANSDUCTION_THROUGH_IL1R	WP_SIGNAL_TRANSDUCTION_THROUGH_IL1R	30	-0.753336	-1.56334	0.0191937	0.0825639	0.0567512	1060	tags=20%, list=7%, signal=19%	MYD88/RELA/NFKB1/TNF/NFKBIA/JUN
WP_WNT_SIGNALING_PATHWAY_AND_PLURIPOTENCY	WP_WNT_SIGNALING_PATHWAY_AND_PLURIPOTENCY	WP_WNT_SIGNALING_PATHWAY_AND_PLURIPOTENCY	78	-0.625896	-1.46873	0.0192609	0.0825639	0.0567512	2205	tags=21%, list=14%, signal=18%	PRKCI/PRKCA/FBXW2/EP300/PRKCH/PPP2R2B/PPP2R2A/LDLR/PRKCB/PRKCQ/PPP2R5E/PPP2CA/CD44/GSK3B/PAFAH1B1/JUN
REACTOME_NEGATIVE_REGULATORS_OF_DDX58_IFIH1_SIGNALING	REACTOME_NEGATIVE_REGULATORS_OF_DDX58_IFIH1_SIGNALING	REACTOME_NEGATIVE_REGULATORS_OF_DDX58_IFIH1_SIGNALING	35	-0.706018	-1.51002	0.0193074	0.0825639	0.0567512	2626	tags=54%, list=16%, signal=46%	TRAF3/IFIH1/UBE2D2/ATG12/TRIM25/UBE2D1/UBB/ATG5/OTUD5/UBE2K/UBE2L6/CYLD/NLRC5/UBA52/TAX1BP1/UBC/RNF125/PCBP2/TNFAIP3
KEGG_PENTOSE_PHOSPHATE_PATHWAY	KEGG_PENTOSE_PHOSPHATE_PATHWAY	KEGG_PENTOSE_PHOSPHATE_PATHWAY	22	0.717605	1.61285	0.0193223	0.0825639	0.0567512	1882	tags=36%, list=12%, signal=32%	ALDOA/G6PD/TKTL1/GPI/PFKL/DERA/PGM1/FBP1
WP_PARKINUBIQUITIN_PROTEASOMAL_SYSTEM_PATHWAY	WP_PARKINUBIQUITIN_PROTEASOMAL_SYSTEM_PATHWAY	WP_PARKINUBIQUITIN_PROTEASOMAL_SYSTEM_PATHWAY	63	-0.654818	-1.50907	0.019479	0.082995	0.0570475	2224	tags=40%, list=14%, signal=34%	RNF19A/PSMD8/HSPA8/PSMD2/PSMD11/TUBB2A/SIAH1/UBE2J2/PSMC2/CUL1/PSMC6/TUBA1C/SIAH2/UBE2L6/PSMD12/UBE2G1/HSPA4/UBE2L3/FBXW7/TUBA1B/HSPA9/CASP8/TUBA4A/TUBB4B/TUBA1A
REACTOME_TOLL_LIKE_RECEPTOR_TLR1_TLR2_CASCADE	REACTOME_TOLL_LIKE_RECEPTOR_TLR1_TLR2_CASCADE	REACTOME_TOLL_LIKE_RECEPTOR_TLR1_TLR2_CASCADE	96	-0.599246	-1.43772	0.0195559	0.0830847	0.0571092	1308	tags=24%, list=8%, signal=22%	MEF2A/TAB2/ATF2/MAP3K1/UBB/CUL1/MAPK14/NFKB2/SOCS1/CREB1/MYD88/RELA/MAP2K7/PELI1/NFKB1/UBA52/IRAK4/UBE2N/PPP2CA/UBC/NFKBIA/JUN/FOS
REACTOME_FCGR3A_MEDIATED_IL10_SYNTHESIS	REACTOME_FCGR3A_MEDIATED_IL10_SYNTHESIS	REACTOME_FCGR3A_MEDIATED_IL10_SYNTHESIS	79	0.518971	1.4241	0.0197603	0.0837138	0.0575416	1130	tags=9%, list=7%, signal=8%	FCGR3A/CD247/CD3G/PLCG2/PRKAR1A/SYK/LYN
REACTOME_INTERLEUKIN_10_SIGNALING	REACTOME_INTERLEUKIN_10_SIGNALING	REACTOME_INTERLEUKIN_10_SIGNALING	38	-0.684546	-1.47558	0.0198335	0.0837853	0.0575907	1075	tags=18%, list=7%, signal=17%	CCL3L1/CCL3/JAK1/STAT3/CCL5/TNF/CCL4
BIOCARTA_IL1R_PATHWAY	BIOCARTA_IL1R_PATHWAY	BIOCARTA_IL1R_PATHWAY	28	-0.764868	-1.56946	0.0201354	0.0848197	0.0583017	1060	tags=21%, list=7%, signal=20%	MYD88/RELA/NFKB1/TNF/NFKBIA/JUN
REACTOME_CARBOXYTERMINAL_POST_TRANSLATIONAL_MODIFICATIONS_OF_TUBULIN	REACTOME_CARBOXYTERMINAL_POST_TRANSLATIONAL_MODIFICATIONS_OF_TUBULIN	REACTOME_CARBOXYTERMINAL_POST_TRANSLATIONAL_MODIFICATIONS_OF_TUBULIN	30	-0.750149	-1.55672	0.0202312	0.0849825	0.0584136	1130	tags=20%, list=7%, signal=19%	TUBB2A/TUBA1C/TUBA1B/TUBA4A/TUBB4B/TUBA1A
WP_DNA_DAMAGE_RESPONSE_ONLY_ATM_DEPENDENT	WP_DNA_DAMAGE_RESPONSE_ONLY_ATM_DEPENDENT	WP_DNA_DAMAGE_RESPONSE_ONLY_ATM_DEPENDENT	99	-0.594385	-1.42425	0.0203708	0.0852382	0.0585894	3573	tags=44%, list=22%, signal=35%	PDK1/PCK2/PIK3CA/AXIN1/SMAD4/HRAS/SOS1/PIK3CB/NRAS/CTNNB1/PIK3C2A/MAP3K4/FRAT1/RBL2/TP53/APC/PTEN/SMAD3/PIK3CD/RAC1/PIK3R2/PIK3R4/CDKN1A/MAP3K1/BAK1/FOXO3/NFKB2/FASLG/RAC2/LDLR/PIK3R1/MDM2/PPP2R5E/NFKB1/BBC3/GRB2/CAT/PIK3CG/GSK3B/PMAIP1/CDC42/CDKN1B/KRAS/JUN
REACTOME_SEPARATION_OF_SISTER_CHROMATIDS	REACTOME_SEPARATION_OF_SISTER_CHROMATIDS	REACTOME_SEPARATION_OF_SISTER_CHROMATIDS	167	-0.547659	-1.36081	0.0204067	0.0852382	0.0585894	2375	tags=37%, list=15%, signal=32%	CLASP1/CLASP2/CDC16/B9D2/DYNLL2/RANBP2/INCENP/PSMD8/PSMD2/PSMA7/PSMB2/STAG1/UBE2D1/PSMD11/MAPRE1/NDE1/TUBB2A/UBB/PSMC2/NUP107/PSMC6/NSL1/AHCTF1/PTTG1/CDC27/SKA2/SMC1A/PMF1/TUBA1C/PSMA5/DYNC1LI2/NUP98/PSMD12/KIF2A/WAPL/PSMA6/PPP2R5E/PSMB9/ANAPC5/UBA52/PSMB7/TAOK1/PSMA2/TUBA1B/CENPC/PPP1CC/PPP2CA/UBC/BUB3/PSMA3/PSMB8/CENPK/UBE2S/RAD21/SMC3/PSMB10/DYNLL1/PAFAH1B1/DYNC1H1/TUBA4A/TUBB4B/TUBA1A
REACTOME_SENESCENCE_ASSOCIATED_SECRETORY_PHENOTYPE_SASP	REACTOME_SENESCENCE_ASSOCIATED_SECRETORY_PHENOTYPE_SASP	REACTOME_SENESCENCE_ASSOCIATED_SECRETORY_PHENOTYPE_SASP	49	-0.693491	-1.53653	0.0209927	0.0870592	0.059841	910	tags=24%, list=6%, signal=23%	RELA/CDKN2D/NFKB1/ANAPC5/UBA52/UBC/CDK6/UBE2S/STAT3/CDKN1B/JUN/FOS
REACTOME_CLEC7A_DECTIN_1_SIGNALING	REACTOME_CLEC7A_DECTIN_1_SIGNALING	REACTOME_CLEC7A_DECTIN_1_SIGNALING	97	-0.610155	-1.46528	0.0210163	0.0870592	0.059841	2529	tags=44%, list=16%, signal=38%	UBA3/UBE2D2/PSMB3/MALT1/PSMD8/TAB2/ITPR2/PSMD2/PSMA7/PSMB2/UBE2D1/PSMD11/PYCARD/UBB/PSMC2/CUL1/ITPR1/PSMC6/PPP3R1/PDPK1/NFKB2/PSMA5/PPP3CB/RELA/PSMD12/PSMA6/PSMB9/PPP3CA/NFKB1/UBA52/PSMB7/PSMA2/UBE2N/UBC/NFATC3/PSMA3/PSMB8/CASP8/RELB/CALM1/PSMB10/NFATC2/NFKBIA
WP_DNA_DAMAGE_RESPONSE	WP_DNA_DAMAGE_RESPONSE	WP_DNA_DAMAGE_RESPONSE	61	-0.642941	-1.47624	0.0210183	0.0870592	0.059841	1491	tags=30%, list=9%, signal=27%	FAS/ATR/MRE11/CREB1/SMC1A/CASP3/GADD45A/CYCS/MDM2/NBN/TLK1/PRKDC/BBC3/CDK6/CASP8/PMAIP1/CDKN1B/GADD45B
REACTOME_DISEASES_OF_PROGRAMMED_CELL_DEATH	REACTOME_DISEASES_OF_PROGRAMMED_CELL_DEATH	REACTOME_DISEASES_OF_PROGRAMMED_CELL_DEATH	39	-0.686364	-1.48365	0.0211615	0.0871934	0.0599333	2680	tags=41%, list=17%, signal=34%	TP53/EED/CDC25B/LMNB1/EZH2/FADD/PRDX1/YWHAE/GOLGA2/RIPK1/FOXO3/CAPN2/FASLG/CASP8/LMNA/JUN
WP_CALCIUM_REGULATION_IN_CARDIAC_CELLS	WP_CALCIUM_REGULATION_IN_CARDIAC_CELLS	WP_CALCIUM_REGULATION_IN_CARDIAC_CELLS	93	-0.58937	-1.4112	0.021168	0.0871934	0.0599333	2103	tags=27%, list=13%, signal=24%	PRKCA/YWHAG/YWHAE/ITPR2/RGS16/STIM2/ITPR1/PRKCH/CALR/PRKAR2A/CAMK2D/YWHAQ/YWHAB/ANXA6/PRKCB/PRKCQ/GNAI3/ATP2B1/RGS2/CALM2/ATP1B3/YWHAZ/CALM1/CAMK4/RGS1
PID_ERBB1_INTERNALIZATION_PATHWAY	PID_ERBB1_INTERNALIZATION_PATHWAY	PID_ERBB1_INTERNALIZATION_PATHWAY	37	-0.71143	-1.53468	0.0215935	0.0887005	0.0609692	3497	tags=65%, list=22%, signal=51%	UBE2D3/PIK3CA/HRAS/CHMP3/SOS1/PIK3CB/NRAS/ZFYVE28/UBE2D2/PIK3CD/PIK3R2/RAF1/UBE2D1/TSG101/USP8/CBL/RAB5A/PIK3R1/EPS15/CBLB/SH3KBP1/GRB2/CDC42/KRAS
PID_IL1_PATHWAY	PID_IL1_PATHWAY	PID_IL1_PATHWAY	34	-0.734828	-1.56195	0.021655	0.0887079	0.0609743	1060	tags=21%, list=7%, signal=19%	MYD88/PIK3R1/RELA/NFKB1/IRAK4/UBE2N/JUN
PID_RAC1_PATHWAY	PID_RAC1_PATHWAY	PID_RAC1_PATHWAY	49	-0.69256	-1.53447	0.0217924	0.0890232	0.061191	2088	tags=33%, list=13%, signal=29%	RAC1/BRK1/ARPC2/IQGAP1/ATF2/MAP3K1/MAPK14/WASF2/ACTR3/ARPC4/MAP2K7/ABI1/ACTR2/STAT3/PLCB2/JUN
REACTOME_FCERI_MEDIATED_CA_2_MOBILIZATION	REACTOME_FCERI_MEDIATED_CA_2_MOBILIZATION	REACTOME_FCERI_MEDIATED_CA_2_MOBILIZATION	75	-0.618443	-1.45249	0.0218517	0.0890232	0.061191	1965	tags=20%, list=12%, signal=18%	ITPR2/ITPR1/ITK/PPP3R1/PLCG1/VAV1/PPP3CB/PPP3CA/GRAP2/GRB2/LCP2/NFATC3/LAT/CALM1/NFATC2
REACTOME_INTERLEUKIN_2_FAMILY_SIGNALING	REACTOME_INTERLEUKIN_2_FAMILY_SIGNALING	REACTOME_INTERLEUKIN_2_FAMILY_SIGNALING	39	-0.685174	-1.48108	0.0219676	0.089251	0.0613477	3494	tags=51%, list=22%, signal=40%	PIK3CA/IL15/SOS1/PIK3CB/STAT5B/LCK/PIK3CD/PIK3R2/INPP5D/JAK2/PIK3R1/JAK1/IL2RG/STAT4/GRB2/PTPN6/JAK3/IL21R/STAT3/STAT1
REACTOME_NEURONAL_SYSTEM	REACTOME_NEURONAL_SYSTEM	REACTOME_NEURONAL_SYSTEM	211	-0.540217	-1.37008	0.0220307	0.0892632	0.061356	2103	tags=16%, list=13%, signal=14%	PRKCA/RAC1/HSPA8/TUBB2A/PDLIM5/NSF/NAAA/PRKAR2A/PDPK1/KCNA3/CAMK2D/CREB1/TUBA1C/PRKAA1/PRKCB/MDM2/GNAI3/SLC38A1/EPB41/GLUL/TUBA1B/GLS/KPNA2/PRKX/ARL6IP5/VAMP2/PLCB2/CALM1/KRAS/SLC38A2/CAMK4/TUBA4A/TUBB4B/TUBA1A
WP_HEPATITIS_C_AND_HEPATOCELLULAR_CARCINOMA	WP_HEPATITIS_C_AND_HEPATOCELLULAR_CARCINOMA	WP_HEPATITIS_C_AND_HEPATOCELLULAR_CARCINOMA	42	-0.698679	-1.53416	0.0221627	0.0895543	0.0615561	1175	tags=33%, list=7%, signal=31%	SMAD3/RAC1/CDKN1A/MAPK14/FASLG/CASP3/PTPN11/BIRC3/JAK1/NFKB1/GRB2/CD44/STAT3/JUN
SIG_REGULATION_OF_THE_ACTIN_CYTOSKELETON_BY_RHO_GTPASES	SIG_REGULATION_OF_THE_ACTIN_CYTOSKELETON_BY_RHO_GTPASES	SIG_REGULATION_OF_THE_ACTIN_CYTOSKELETON_BY_RHO_GTPASES	26	-0.727347	-1.47132	0.0225311	0.0907959	0.0624095	2315	tags=42%, list=14%, signal=36%	PAK2/WASL/GDI1/ACTR3/PFN1/RPS4X/ROCK1/FLNA/ACTR2/VASP/CDC42
REACTOME_FORMATION_OF_FIBRIN_CLOT_CLOTTING_CASCADE	REACTOME_FORMATION_OF_FIBRIN_CLOT_CLOTTING_CASCADE	REACTOME_FORMATION_OF_FIBRIN_CLOT_CLOTTING_CASCADE	22	0.706735	1.58842	0.0226939	0.0911835	0.062676	163	tags=5%, list=1%, signal=5%	F2R
PID_NFAT_3PATHWAY	PID_NFAT_3PATHWAY	PID_NFAT_3PATHWAY	52	-0.666673	-1.49585	0.0227499	0.0911835	0.062676	2192	tags=54%, list=14%, signal=47%	MEF2D/PRKCA/YWHAG/YWHAE/MAP3K1/EP300/MAPK14/PPP3R1/PRKCH/FKBP8/YWHAQ/YWHAB/CASP3/PPP3CB/PRKCB/NUP214/PRKCQ/PPP3CA/CABIN1/KPNA2/KPNB1/NFATC3/CSNK1A1/GSK3B/YWHAZ/PIM1/CAMK4/NFATC2
REACTOME_REGULATION_OF_TNFR1_SIGNALING	REACTOME_REGULATION_OF_TNFR1_SIGNALING	REACTOME_REGULATION_OF_TNFR1_SIGNALING	35	-0.695376	-1.48726	0.0229584	0.091772	0.0630804	2096	tags=43%, list=13%, signal=37%	FADD/SPPL2A/UBB/RIPK1/XIAP/RACK1/CYLD/BIRC3/RBCK1/UBA52/TAX1BP1/UBC/CASP8/TNF/TNFAIP3
WP_LEPTIN_SIGNALING_PATHWAY	WP_LEPTIN_SIGNALING_PATHWAY	WP_LEPTIN_SIGNALING_PATHWAY	74	-0.616891	-1.44508	0.0230295	0.0918092	0.063106	2695	tags=45%, list=17%, signal=37%	SP1/FOXO1/EIF4E/MAP2K2/PTEN/NCOA1/RAC1/KPNA4/PIK3R2/RAF1/REL/MAPK14/PLCG1/PDE3B/RPS6KB1/CREB1/JAK2/PRKAA1/KHDRBS1/PIK3R1/RELA/PTPN11/JAK1/NFKB1/PTPN1/ROCK1/GRB2/GSK3B/SOCS3/STAT3/CDC42/RPS6/STAT1
REACTOME_AURKA_ACTIVATION_BY_TPX2	REACTOME_AURKA_ACTIVATION_BY_TPX2	REACTOME_AURKA_ACTIVATION_BY_TPX2	69	-0.644824	-1.50143	0.0231448	0.0920221	0.0632524	2930	tags=46%, list=18%, signal=38%	TUBB4A/ODF2/CEP290/CEP63/CCP110/CLASP1/CEP192/YWHAG/CEP78/YWHAE/HAUS6/MAPRE1/ACTR1A/NDE1/DCTN1/CSNK1D/CEP164/CDK5RAP2/HAUS2/OFD1/DCTN3/CNTRL/AKAP9/HAUS3/HSP90AA1/PCM1/DYNLL1/PAFAH1B1/DYNC1H1/TUBA4A/TUBB4B/TUBA1A
REACTOME_NEUTROPHIL_DEGRANULATION	REACTOME_NEUTROPHIL_DEGRANULATION	REACTOME_NEUTROPHIL_DEGRANULATION	431	-0.486535	-1.29789	0.023335	0.0923866	0.0635029	2365	tags=27%, list=15%, signal=24%	NCKAP1L/RAB5B/TMC6/CD55/LAMTOR3/MAGT1/LAMP2/CRACR2A/RAB6A/PTGES2/FAF2/ADAM10/DNAJC3/RAC1/HSP90AB1/IQGAP1/VAPA/HSPA8/PDXK/PSMD2/PLEKHO2/PSMD11/PYCARD/AP1M1/ENPP4/IMPDH2/KCMF1/CCT8/TMBIM1/PSMC2/DEGS1/MAPK14/SLCO4C1/BRI3/PPIA/SDCBP/RAB4B/GLA/PAFAH1B2/CPNE3/RAP1A/ARHGAP9/TBC1D10C/FGR/DIAPH1/B2M/CDK13/ITGAL/ATP6V1D/CD59/GLIPR1/CD47/RAP1B/FABP5/PSMA5/IGF2R/RAB18/UBR4/LGALS3/CMTM6/CAB39/PSMD12/CCT2/ADGR…
REACTOME_TNF_SIGNALING	REACTOME_TNF_SIGNALING	REACTOME_TNF_SIGNALING	44	-0.666454	-1.46673	0.0233607	0.0923866	0.0635029	2096	tags=39%, list=13%, signal=34%	FADD/TAB2/SPPL2A/UBB/RIPK1/ADAM17/XIAP/RACK1/CYLD/BIRC3/RBCK1/UBA52/TAX1BP1/UBC/CASP8/TNF/TNFAIP3
KEGG_PROTEIN_EXPORT	KEGG_PROTEIN_EXPORT	KEGG_PROTEIN_EXPORT	23	0.68226	1.54769	0.0234994	0.092539	0.0636077	1293	tags=48%, list=8%, signal=44%	SEC62/SEC61G/SPCS2/SRP9/SRP72/SEC11C/SRP14/SEC61A1/HSPA5/SEC61B/IMMP1L
WP_MAPK_CASCADE	WP_MAPK_CASCADE	WP_MAPK_CASCADE	32	-0.719721	-1.522	0.0235237	0.092539	0.0636077	3654	tags=66%, list=23%, signal=51%	MAP2K1/MAP3K12/BRAF/HRAS/RASA3/SOS1/NRAS/ARAF/MAPK3/MAP3K2/MAP2K6/MAP2K2/LAMTOR3/RAF1/MAP3K1/MAPK14/MAP2K7/GRB2/MBP/KRAS/JUN
REACTOME_HCMV_EARLY_EVENTS	REACTOME_HCMV_EARLY_EVENTS	REACTOME_HCMV_EARLY_EVENTS	67	-0.638186	-1.48094	0.0239574	0.0939964	0.0646094	3161	tags=49%, list=19%, signal=40%	NUP42/HDAC3/TUBB4A/NUP160/EED/POM121/NUP62/EZH2/DYNLL2/NUP54/RANBP2/POM121C/RAE1/TUBB2A/TBL1XR1/NUP107/CREB1/TUBA1C/NUP93/DYNC1LI2/NUP153/NUP214/NUP98/NCOR1/NFKB1/TUBA1B/TPR/DAXX/DYNLL1/DYNC1H1/TUBA4A/TUBB4B/TUBA1A
PID_P53_DOWNSTREAM_PATHWAY	PID_P53_DOWNSTREAM_PATHWAY	PID_P53_DOWNSTREAM_PATHWAY	114	-0.58485	-1.4202	0.0241916	0.0946657	0.0650695	1888	tags=24%, list=12%, signal=21%	PERP/CDKN1A/PYCARD/BAK1/EP300/COP1/PCBP4/MSH2/FAS/E2F3/GADD45A/DDX5/MDM2/ATF3/DUSP5/BBC3/NDRG1/PLK3/SH2D1A/BNIP3L/TAP1/PMAIP1/MCL1/RGCC/BTG2/DUSP1/JUN
REACTOME_SUMOYLATION_OF_DNA_REPLICATION_PROTEINS	REACTOME_SUMOYLATION_OF_DNA_REPLICATION_PROTEINS	REACTOME_SUMOYLATION_OF_DNA_REPLICATION_PROTEINS	44	-0.66372	-1.46072	0.0245587	0.0958497	0.0658833	4078	tags=59%, list=25%, signal=44%	CDCA8/NUP155/SUMO1/NUP205/NUP58/NUP42/RANGAP1/PIAS4/NUP160/POM121/NUP62/TOP2B/NUP54/RANBP2/INCENP/POM121C/RAE1/NUP107/SUMO3/NUP93/NUP153/NUP214/NUP98/TPR/SUMO2/TOP1
PID_ERBB1_RECEPTOR_PROXIMAL_PATHWAY	PID_ERBB1_RECEPTOR_PROXIMAL_PATHWAY	PID_ERBB1_RECEPTOR_PROXIMAL_PATHWAY	33	-0.722368	-1.53098	0.0246437	0.0959296	0.0659382	3852	tags=70%, list=24%, signal=53%	SHC1/NCK1/PIK3CA/HRAS/RASA1/SOS1/PIK3CB/NRAS/MAPK3/PIK3CD/PIK3R2/WASL/PLCG1/PIK3R1/PTPN11/PTPN1/GNAI3/TLN1/GRB2/PTPN6/STAT3/KRAS/STAT1
WP_MELANOMA	WP_MELANOMA	WP_MELANOMA	58	-0.654406	-1.4906	0.0248332	0.0964151	0.0662719	3218	tags=52%, list=20%, signal=42%	SOS1/PIK3CB/NRAS/ARAF/POLK/MAPK3/NF1/TP53/MAP2K2/PTEN/LAMTOR3/PIK3CD/RAC1/PIK3R2/RAF1/CDKN1A/BAK1/CREB1/E2F3/GADD45A/PIK3R1/MDM2/VCL/GRB2/CALM2/CDK6/CALM1/KRAS/GADD45B/FOS
REACTOME_SIGNALING_BY_EGFR	REACTOME_SIGNALING_BY_EGFR	REACTOME_SIGNALING_BY_EGFR	44	-0.662198	-1.45737	0.024958	0.0965322	0.0663524	2098	tags=43%, list=13%, signal=38%	ADAM10/UBB/CBL/STAM/EPS15L1/PLCG1/ADAM17/PIK3R1/EPS15/PTPN11/CSK/SH3KBP1/AREG/UBA52/PAG1/GRB2/UBC/CDC42/KRAS
BIOCARTA_HIVNEF_PATHWAY	BIOCARTA_HIVNEF_PATHWAY	BIOCARTA_HIVNEF_PATHWAY	56	-0.659826	-1.49946	0.0249932	0.0965322	0.0663524	2488	tags=45%, list=15%, signal=38%	LMNB1/TNFRSF1A/PAK2/FADD/MAP3K1/MAP3K5/RIPK1/FAS/PARP1/XIAP/FASLG/CASP3/RELA/MAP2K7/BIRC3/MDM2/NFKB1/PRKDC/NUMA1/CASP8/DAXX/SPTAN1/TNF/LMNA/NFKBIA
REACTOME_RESOLUTION_OF_SISTER_CHROMATID_COHESION	REACTOME_RESOLUTION_OF_SISTER_CHROMATID_COHESION	REACTOME_RESOLUTION_OF_SISTER_CHROMATID_COHESION	104	-0.580116	-1.39433	0.025118	0.0966746	0.0664503	2375	tags=36%, list=15%, signal=31%	CLASP1/CLASP2/B9D2/DYNLL2/RANBP2/INCENP/STAG1/MAPRE1/NDE1/TUBB2A/NUP107/NSL1/AHCTF1/SKA2/SMC1A/PMF1/TUBA1C/DYNC1LI2/NUP98/KIF2A/WAPL/PPP2R5E/TAOK1/TUBA1B/CENPC/PPP1CC/PPP2CA/BUB3/CENPK/RAD21/SMC3/DYNLL1/PAFAH1B1/DYNC1H1/TUBA4A/TUBB4B/TUBA1A
PID_MAPK_TRK_PATHWAY	PID_MAPK_TRK_PATHWAY	PID_MAPK_TRK_PATHWAY	32	-0.713896	-1.50969	0.0251601	0.0966746	0.0664503	1979	tags=31%, list=12%, signal=27%	RAF1/RIT1/MAPK14/RAP1A/EGR1/CREB1/RAP1B/EHD4/KRAS/FOS
REACTOME_NEGATIVE_REGULATION_OF_MAPK_PATHWAY	REACTOME_NEGATIVE_REGULATION_OF_MAPK_PATHWAY	REACTOME_NEGATIVE_REGULATION_OF_MAPK_PATHWAY	41	-0.682966	-1.49161	0.0255268	0.0975184	0.0670303	794	tags=29%, list=5%, signal=28%	YWHAB/MARK3/PPP2R5E/UBA52/DUSP5/PPP2CA/UBC/DUSP10/DUSP2/KRAS/PTPN7/DUSP1
PID_RET_PATHWAY	PID_RET_PATHWAY	PID_RET_PATHWAY	32	-0.709423	-1.50023	0.0255692	0.0975184	0.0670303	2103	tags=25%, list=13%, signal=22%	PRKCA/RAC1/RAP1A/CREB1/PIK3R1/PTPN11/GRB2/JUN
WP_COMPLEMENT_SYSTEM	WP_COMPLEMENT_SYSTEM	WP_COMPLEMENT_SYSTEM	60	0.576692	1.52318	0.0255764	0.0975184	0.0670303	941	tags=15%, list=6%, signal=14%	FCGR3A/ITGB2/ICAM2/FKBP2/PRNP/FCN1/APOA1/SELPLG/CFH
REACTOME_RECYCLING_PATHWAY_OF_L1	REACTOME_RECYCLING_PATHWAY_OF_L1	REACTOME_RECYCLING_PATHWAY_OF_L1	38	-0.670994	-1.44637	0.0256986	0.0977335	0.0671781	1130	tags=24%, list=7%, signal=22%	TUBA1C/CLTA/TUBA1B/CLTC/MSN/TUBA4A/EZR/TUBB4B/TUBA1A
PID_IL27_PATHWAY	PID_IL27_PATHWAY	PID_IL27_PATHWAY	24	-0.724034	-1.44693	0.0260827	0.0989414	0.0680084	2128	tags=46%, list=13%, signal=40%	IL12RB1/STAT2/TBX21/JAK2/JAK1/STAT4/GATA3/STAT3/TNF/STAT1/IFNG
WP_INTERLEUKIN1_IL1_STRUCTURAL_PATHWAY	WP_INTERLEUKIN1_IL1_STRUCTURAL_PATHWAY	WP_INTERLEUKIN1_IL1_STRUCTURAL_PATHWAY	49	-0.68743	-1.5231	0.0261907	0.0990982	0.0681162	1060	tags=18%, list=7%, signal=17%	MYD88/RELA/MAP2K7/NFKB1/IRAK4/TANK/MBP/NFKBIA/FOS
BIOCARTA_HDAC_PATHWAY	BIOCARTA_HDAC_PATHWAY	BIOCARTA_HDAC_PATHWAY	21	-0.740718	-1.45261	0.0263581	0.0994786	0.0683777	1636	tags=43%, list=10%, signal=39%	MAPK14/PPP3CB/PIK3R1/PPP3CA/CABIN1/PIK3CG/CALM2/CALM1/NFATC2
PID_AR_NONGENOMIC_PATHWAY	PID_AR_NONGENOMIC_PATHWAY	PID_AR_NONGENOMIC_PATHWAY	30	-0.730742	-1.51645	0.0264827	0.0996957	0.0685269	1429	tags=23%, list=9%, signal=21%	PLCG1/CREB1/PIK3R1/GNAI3/PLCB2/CDC42/FOS
PID_PI3K_PLC_TRK_PATHWAY	PID_PI3K_PLC_TRK_PATHWAY	PID_PI3K_PLC_TRK_PATHWAY	32	-0.705574	-1.49209	0.0267965	0.100535	0.0691038	3903	tags=72%, list=24%, signal=55%	STAT5A/SHC1/YWHAH/PIK3CA/HRAS/SOS1/NRAS/AGAP2/YWHAG/YWHAE/EGR1/FOXO3/PLCG1/PDPK1/YWHAQ/YWHAB/CREB1/PIK3R1/GRB2/GSK3B/YWHAZ/KRAS/CAMK4
WP_MIRNA_REGULATION_OF_DNA_DAMAGE_RESPONSE	WP_MIRNA_REGULATION_OF_DNA_DAMAGE_RESPONSE	WP_MIRNA_REGULATION_OF_DNA_DAMAGE_RESPONSE	64	-0.624909	-1.44426	0.0268409	0.100535	0.0691038	1491	tags=28%, list=9%, signal=26%	FAS/ATR/MRE11/CREB1/SMC1A/CASP3/GADD45A/CYCS/MDM2/NBN/TLK1/PRKDC/BBC3/CDK6/CASP8/PMAIP1/CDKN1B/GADD45B
REACTOME_SEALING_OF_THE_NUCLEAR_ENVELOPE_NE_BY_ESCRT_III	REACTOME_SEALING_OF_THE_NUCLEAR_ENVELOPE_NE_BY_ESCRT_III	REACTOME_SEALING_OF_THE_NUCLEAR_ENVELOPE_NE_BY_ESCRT_III	24	-0.723065	-1.44499	0.0269309	0.100619	0.0691615	3324	tags=54%, list=20%, signal=43%	SPAST/CHMP3/LEMD2/TUBB4A/CHMP4A/CHMP2B/CHMP7/TUBB2A/TUBA1C/TUBA1B/TUBA4A/TUBB4B/TUBA1A
KEGG_CELL_CYCLE	KEGG_CELL_CYCLE	KEGG_CELL_CYCLE	107	-0.590318	-1.42418	0.0271884	0.101297	0.0696276	2694	tags=37%, list=17%, signal=31%	RBL2/RBX1/TP53/CDC25B/TFDP2/CDC16/SMAD3/YWHAG/YWHAE/CDK7/STAG1/CDKN1A/EP300/MCM3/CUL1/SMAD2/ATR/PTTG1/CDC27/YWHAQ/YWHAB/SMC1A/E2F3/GADD45A/CDC14A/HDAC1/DBF4/CDKN2D/MDM2/ANAPC5/PRKDC/BUB3/CCNH/CDK6/GSK3B/RAD21/SMC3/YWHAZ/CDKN1B/GADD45B
KEGG_COLORECTAL_CANCER	KEGG_COLORECTAL_CANCER	KEGG_COLORECTAL_CANCER	57	-0.66543	-1.51025	0.027283	0.101297	0.0696276	2231	tags=30%, list=14%, signal=26%	SMAD3/PIK3CD/RAC1/PIK3R2/RAF1/TGFBR2/SMAD2/MSH2/CASP3/RAC2/PIK3R1/CYCS/PIK3CG/GSK3B/KRAS/JUN/FOS
WP_INITIATION_OF_TRANSCRIPTION_AND_TRANSLATION_ELONGATION_AT_THE_HIV1_LTR	WP_INITIATION_OF_TRANSCRIPTION_AND_TRANSLATION_ELONGATION_AT_THE_HIV1_LTR	WP_INITIATION_OF_TRANSCRIPTION_AND_TRANSLATION_ELONGATION_AT_THE_HIV1_LTR	30	-0.727867	-1.51048	0.0273168	0.101297	0.0696276	1787	tags=43%, list=11%, signal=39%	EP300/PPP3R1/HEXIM1/PPP3CB/RELA/HDAC1/PPP3CA/NFKB1/NELFCD/NFATC3/SUPT4H1/NFATC2/NFKBIA
WP_IL6_SIGNALING_PATHWAY	WP_IL6_SIGNALING_PATHWAY	WP_IL6_SIGNALING_PATHWAY	40	-0.679747	-1.48189	0.0281525	0.103806	0.0713521	1234	tags=35%, list=8%, signal=32%	RPS6KB1/VAV1/JAK2/PIK3R1/HDAC1/PTPN11/JAK1/GRB2/GSK3B/SOCS3/STAT3/STAT1/IRF1/JUNB
REACTOME_PTEN_REGULATION	REACTOME_PTEN_REGULATION	REACTOME_PTEN_REGULATION	131	-0.560135	-1.37725	0.0281899	0.103806	0.0713521	2851	tags=37%, list=18%, signal=30%	MAPK3/RING1/CHD4/TP53/PSMD1/EED/KDM1A/AGO3/TNKS/PSMB3/PTEN/EZH2/WWP2/LAMTOR3/TNRC6C/PSMD8/ATF2/RCOR1/PSMD2/PSMA7/PSMB2/PSMD11/UBB/PSMC2/CBX6/PSMC6/EGR1/XIAP/TNKS2/PSMA5/LAMTOR5/PSMD12/PHC3/HDAC1/PSMA6/PSMB9/GATAD2B/UBA52/PSMB7/RPTOR/PSMA2/UBC/PSMA3/PSMB8/REST/MTA2/PSMB10/JUN
REACTOME_SIGNALING_BY_RECEPTOR_TYROSINE_KINASES	REACTOME_SIGNALING_BY_RECEPTOR_TYROSINE_KINASES	REACTOME_SIGNALING_BY_RECEPTOR_TYROSINE_KINASES	397	-0.482635	-1.2804	0.0282132	0.103806	0.0713521	2472	tags=25%, list=15%, signal=22%	RICTOR/NCBP1/S100B/ATF1/RALA/NCKAP1L/ELMO2/STAT6/PAK2/HNRNPH1/MEF2D/MAPK13/POLR2K/POLR2D/PRKCA/ADAM10/RAC1/BRK1/MEF2A/PIK3R2/TAB2/ELMO1/PIK3R4/ATF2/ITPR2/ADORA2A/RIT1/GTF2F2/RNF41/USP8/EP300/UBB/SH2B3/MAPK14/CBL/STAM/ITPR1/RAB4B/RAP1A/EGR1/TIAL1/EPS15L1/PLCG1/ADAM17/PDPK1/ID1/PDE3B/DIAPH1/YWHAB/SOCS1/ATP6V1D/CREB1/VAV1/JAK2/WASF2/RAP1B/JUND/KIDINS220/TCF12/PRKCB/PIK3R1/COL6A3/HDAC1/EPS15/NCOR1/PT…
WP_EPITHELIAL_TO_MESENCHYMAL_TRANSITION_IN_COLORECTAL_CANCER	WP_EPITHELIAL_TO_MESENCHYMAL_TRANSITION_IN_COLORECTAL_CANCER	WP_EPITHELIAL_TO_MESENCHYMAL_TRANSITION_IN_COLORECTAL_CANCER	99	-0.576843	-1.38222	0.0283026	0.103806	0.0713521	3494	tags=36%, list=22%, signal=29%	PIK3CA/SMAD4/HRAS/RBBP4/SOS1/PIK3CB/CTNNB1/MAPK3/MAP2K6/NUBPL/TP53/EED/NR2C2/MAP2K2/EZH2/SMAD3/PIK3CD/MEF2D/MAPK13/PIK3R2/RAF1/TGFBR2/RBPJ/MAPK14/SMAD2/CTDSP1/ZEB1/ID1/PDCD6/PIK3R1/STRAP/GRB2/GSK3B/KRAS/ID2/ZEB2
REACTOME_COSTIMULATION_BY_THE_CD28_FAMILY	REACTOME_COSTIMULATION_BY_THE_CD28_FAMILY	REACTOME_COSTIMULATION_BY_THE_CD28_FAMILY	72	-0.611622	-1.42953	0.0283424	0.103806	0.0713521	1150	tags=28%, list=7%, signal=26%	VAV1/TRAV8-4/PIK3R1/PTPN11/PPP2R5E/CSK/GRAP2/GRB2/PPP2CA/PTPN6/TRAV29DV5/HLA-DPB1/HLA-DPA1/CDC42/HLA-DQA1/HLA-DQB1/TRBV7-9/HLA-DRB1/HLA-DRB5/HLA-DRA
REACTOME_DOWNSTREAM_SIGNAL_TRANSDUCTION	REACTOME_DOWNSTREAM_SIGNAL_TRANSDUCTION	REACTOME_DOWNSTREAM_SIGNAL_TRANSDUCTION	26	-0.715006	-1.44635	0.0284269	0.103859	0.0713889	3903	tags=73%, list=24%, signal=56%	STAT5A/NCK1/PIK3CA/HRAS/RASA1/SOS1/PIK3CB/STAT5B/NRAS/STAT6/PIK3R2/PLCG1/PIK3R1/PTPN11/CRKL/GRB2/STAT3/KRAS/STAT1
REACTOME_TRANSLOCATION_OF_SLC2A4_GLUT4_TO_THE_PLASMA_MEMBRANE	REACTOME_TRANSLOCATION_OF_SLC2A4_GLUT4_TO_THE_PLASMA_MEMBRANE	REACTOME_TRANSLOCATION_OF_SLC2A4_GLUT4_TO_THE_PLASMA_MEMBRANE	61	-0.630728	-1.4482	0.0285923	0.104208	0.0716283	3154	tags=46%, list=19%, signal=37%	ASPSCR1/PRKAG1/C2CD5/RAB10/TUBB4A/RAB8A/RALA/KIF3B/EXOC7/RAC1/YWHAG/YWHAE/TUBB2A/RALGAPB/LNPEP/KIF3A/YWHAQ/YWHAB/TUBA1C/RAB14/TUBA1B/VAMP2/YWHAZ/CALM1/MYH9/TUBA4A/TUBB4B/TUBA1A
REACTOME_TRANSPORT_TO_THE_GOLGI_AND_SUBSEQUENT_MODIFICATION	REACTOME_TRANSPORT_TO_THE_GOLGI_AND_SUBSEQUENT_MODIFICATION	REACTOME_TRANSPORT_TO_THE_GOLGI_AND_SUBSEQUENT_MODIFICATION	158	-0.551298	-1.36653	0.0289687	0.105003	0.072175	2659	tags=35%, list=16%, signal=29%	PPP6C/ARF3/ARCN1/TMEM115/SEC24C/GBF1/FUT8/CD55/DYNLL2/MGAT2/MAN1A2/COG8/MIA3/COPA/ACTR1A/SEC24B/GOLGA2/TUBB2A/B4GALT3/SEC31A/DCTN1/NSF/TFG/CSNK1D/B4GALT4/COG7/COG2/COPG1/SCFD1/TMED7/GOSR1/MIA2/CD59/TUBA1C/DCTN3/DYNC1LI2/COPE/ARF4/AREG/TUBA1B/RAB1A/MAN2A1/CAPZA2/ST6GAL1/SPTBN1/GOLGB1/CAPZA1/CTSC/B4GALT1/DYNLL1/SPTAN1/DYNC1H1/TUBA4A/TUBB4B/TUBA1A
WP_EPO_RECEPTOR_SIGNALING	WP_EPO_RECEPTOR_SIGNALING	WP_EPO_RECEPTOR_SIGNALING	24	-0.719862	-1.43859	0.0290515	0.105003	0.072175	3903	tags=75%, list=24%, signal=57%	STAT5A/SHC1/MAP2K1/PDK1/CISH/RASA1/SOS1/STAT5B/MAPK3/MAP2K2/RAF1/SOCS1/JAK2/GRB2/PIK3CG/STAT3/PTPRC/STAT1
REACTOME_AUTOPHAGY	REACTOME_AUTOPHAGY	REACTOME_AUTOPHAGY	135	-0.568087	-1.39963	0.0290822	0.105003	0.072175	2302	tags=27%, list=14%, signal=24%	LAMTOR3/ATG12/DYNLL2/LAMP2/ARL13B/HSP90AB1/PIK3R4/HSPA8/CHMP7/TSG101/TUBB2A/UBB/GABARAPL1/ATG5/ATG101/TOMM70/PLIN2/TUBA1C/PRKAA1/DYNC1LI2/LAMTOR5/RB1CC1/UBA52/RPTOR/UBE2N/TUBA1B/VCP/UBC/TOMM20/UVRAG/HSP90AA1/DYNLL1/DYNC1H1/TUBA4A/TUBB4B/TUBA1A/HBB
KEGG_ADIPOCYTOKINE_SIGNALING_PATHWAY	KEGG_ADIPOCYTOKINE_SIGNALING_PATHWAY	KEGG_ADIPOCYTOKINE_SIGNALING_PATHWAY	54	-0.631549	-1.42955	0.029093	0.105003	0.072175	3639	tags=46%, list=22%, signal=36%	TRAF2/MTOR/PCK2/ACSL1/PRKAG1/TNFRSF1B/ACSL3/ADIPOR1/PPARA/TNFRSF1A/ACSL4/ADIPOR2/SLC2A1/ACSL5/JAK2/PRKAA1/PRKCQ/RELA/PTPN11/NFKB1/CPT1A/SOCS3/STAT3/TNF/NFKBIA
KEGG_CYTOSOLIC_DNA_SENSING_PATHWAY	KEGG_CYTOSOLIC_DNA_SENSING_PATHWAY	KEGG_CYTOSOLIC_DNA_SENSING_PATHWAY	38	-0.663605	-1.43044	0.0293408	0.105641	0.0726136	910	tags=18%, list=6%, signal=17%	RELA/NFKB1/ADAR/CCL5/CCL4L2/NFKBIA/CCL4
WP_SEROTONIN_HTR1_GROUP_AND_FOS_PATHWAY	WP_SEROTONIN_HTR1_GROUP_AND_FOS_PATHWAY	WP_SEROTONIN_HTR1_GROUP_AND_FOS_PATHWAY	28	-0.72883	-1.49551	0.029566	0.105703	0.072656	1816	tags=29%, list=11%, signal=25%	MAP3K1/MAPK14/ITPR1/RAP1A/PDPK1/CREB1/GNAI3/FOS
REACTOME_RHO_GTPASE_EFFECTORS	REACTOME_RHO_GTPASE_EFFECTORS	REACTOME_RHO_GTPASE_EFFECTORS	227	-0.518806	-1.33034	0.0296378	0.105703	0.072656	2375	tags=34%, list=15%, signal=29%	CLASP1/NCKAP1L/CLASP2/PAK2/B9D2/DYNLL2/RANBP2/INCENP/PRKCA/RAC1/YWHAG/BRK1/ARPC2/IQGAP1/WIPF1/PIK3R4/TAX1BP3/YWHAE/WASL/MAPRE1/NDE1/TUBB2A/KLC1/PKN2/MAPK14/NCOA2/NUP107/NSL1/AHCTF1/PDPK1/YWHAQ/DIAPH1/SKA2/YWHAB/NF2/PMF1/TUBA1C/WASF2/RAC2/ACTR3/DYNC1LI2/MYL12B/PRKCB/ARPC4/NUP98/PFN1/KIF2A/ABI1/PPP2R5E/PPP1R12A/KDM4C/GOPC/TAOK1/ROCK1/TUBA1B/FLNA/GRB2/CENPC/PPP1CC/PPP2CA/ACTR2/BUB3/CENPK/IQGAP2/YWHA…
REACTOME_CILIUM_ASSEMBLY	REACTOME_CILIUM_ASSEMBLY	REACTOME_CILIUM_ASSEMBLY	178	-0.538555	-1.3488	0.0296465	0.105703	0.072656	3656	tags=37%, list=23%, signal=29%	HAUS8/PKD2/TTC21B/EXOC5/IFT88/PCNT/ALMS1/LZTFL1/MARK4/CEP135/IFT27/ARL3/IFT57/TUBB4A/ODF2/CEP290/CEP63/CCP110/RAB8A/GBF1/CLASP1/KIF3B/CEP192/B9D2/DYNLL2/IFT43/BBIP1/EXOC7/YWHAG/ARL13B/CEP78/YWHAE/HAUS6/MAPRE1/ACTR1A/NDE1/TUBB2A/DCTN1/CCT8/CSNK1D/CEP164/KIF3A/CDK5RAP2/HAUS2/TUBA1C/CCT3/OFD1/CCT5/DCTN3/CNTRL/CCT2/TNPO1/HSPB11/ARF4/AKAP9/TUBA1B/HAUS3/HSP90AA1/PCM1/DYNLL1/PAFAH1B1/DYNC1H1/TUBA4A/TUBB…
PID_FAS_PATHWAY	PID_FAS_PATHWAY	PID_FAS_PATHWAY	37	-0.678192	-1.46298	0.0296657	0.105703	0.072656	2201	tags=43%, list=14%, signal=37%	PIK3CD/FADD/PIK3R2/MAP3K1/RIPK1/MAPK14/FAS/PDPK1/FASLG/CASP3/PIK3R1/MAP2K7/BIRC3/CLTC/CASP8/EZR
REACTOME_C_TYPE_LECTIN_RECEPTORS_CLRS	REACTOME_C_TYPE_LECTIN_RECEPTORS_CLRS	REACTOME_C_TYPE_LECTIN_RECEPTORS_CLRS	124	-0.570979	-1.40061	0.0297134	0.105703	0.072656	2529	tags=39%, list=16%, signal=33%	UBA3/UBE2D2/PSMB3/PAK2/MALT1/PSMD8/TAB2/RAF1/ITPR2/PSMD2/PSMA7/PSMB2/UBE2D1/PSMD11/PYCARD/EP300/UBB/PSMC2/CUL1/ITPR1/PSMC6/PPP3R1/PDPK1/NFKB2/ICAM3/PSMA5/PPP3CB/RELA/PSMD12/PSMA6/PSMB9/PPP3CA/NFKB1/UBA52/PSMB7/PSMA2/UBE2N/UBC/NFATC3/PSMA3/PSMB8/CASP8/RELB/CALM1/PSMB10/KRAS/NFATC2/NFKBIA
PID_S1P_S1P3_PATHWAY	PID_S1P_S1P3_PATHWAY	PID_S1P_S1P3_PATHWAY	28	-0.727607	-1.493	0.0299854	0.106311	0.0730739	1141	tags=18%, list=7%, signal=17%	JAK2/GNAI3/GNA13/S1PR1/CXCR4
WP_PREIMPLANTATION_EMBRYO	WP_PREIMPLANTATION_EMBRYO	WP_PREIMPLANTATION_EMBRYO	27	-0.727646	-1.48141	0.0300273	0.106311	0.0730739	1519	tags=30%, list=9%, signal=27%	EGR1/HMGA1/HNRNPAB/GATA3/DDIT3/ZFP36/ZFP36L2/FOSB
BIOCARTA_DEATH_PATHWAY	BIOCARTA_DEATH_PATHWAY	BIOCARTA_DEATH_PATHWAY	29	-0.729587	-1.50776	0.0303202	0.106839	0.0734371	2096	tags=41%, list=13%, signal=36%	FADD/TNFSF10/RIPK1/XIAP/CASP3/RELA/BIRC3/NFKB1/CASP8/SPTAN1/LMNA/NFKBIA
PID_BMP_PATHWAY	PID_BMP_PATHWAY	PID_BMP_PATHWAY	29	-0.728727	-1.50599	0.0303202	0.106839	0.0734371	2845	tags=38%, list=18%, signal=31%	CTDSP2/SKI/SMURF1/TAB2/XIAP/CTDSP1/NUP214/PPP1CA/GSK3B/SMAD7/PPP1R15A
REACTOME_ER_TO_GOLGI_ANTEROGRADE_TRANSPORT	REACTOME_ER_TO_GOLGI_ANTEROGRADE_TRANSPORT	REACTOME_ER_TO_GOLGI_ANTEROGRADE_TRANSPORT	135	-0.551455	-1.35865	0.0304807	0.10705	0.0735822	2659	tags=35%, list=16%, signal=29%	PPP6C/ARF3/ARCN1/TMEM115/SEC24C/GBF1/CD55/DYNLL2/COG8/MIA3/COPA/ACTR1A/SEC24B/GOLGA2/TUBB2A/SEC31A/DCTN1/NSF/TFG/CSNK1D/COG7/COG2/COPG1/SCFD1/TMED7/GOSR1/MIA2/CD59/TUBA1C/DCTN3/DYNC1LI2/COPE/ARF4/AREG/TUBA1B/RAB1A/CAPZA2/SPTBN1/GOLGB1/CAPZA1/CTSC/DYNLL1/SPTAN1/DYNC1H1/TUBA4A/TUBB4B/TUBA1A
BIOCARTA_CTLA4_PATHWAY	BIOCARTA_CTLA4_PATHWAY	BIOCARTA_CTLA4_PATHWAY	20	-0.74384	-1.44932	0.0305325	0.10705	0.0735822	1616	tags=40%, list=10%, signal=36%	CD3D/ITK/PIK3R1/PTPN11/GRB2/HLA-DRB1/HLA-DRB5/HLA-DRA
REACTOME_GENERATION_OF_SECOND_MESSENGER_MOLECULES	REACTOME_GENERATION_OF_SECOND_MESSENGER_MOLECULES	REACTOME_GENERATION_OF_SECOND_MESSENGER_MOLECULES	36	-0.686339	-1.477	0.0305961	0.10705	0.0735822	600	tags=39%, list=4%, signal=38%	GRAP2/FYB1/LCP2/VASP/TRAV29DV5/HLA-DPB1/LAT/HLA-DPA1/HLA-DQA1/HLA-DQB1/TRBV7-9/HLA-DRB1/HLA-DRB5/HLA-DRA
BIOCARTA_FMLP_PATHWAY	BIOCARTA_FMLP_PATHWAY	BIOCARTA_FMLP_PATHWAY	31	-0.705574	-1.47576	0.0308138	0.107348	0.0737871	2851	tags=52%, list=18%, signal=43%	MAPK3/MAP2K6/MAP2K2/RAC1/RAF1/MAP3K1/MAPK14/PPP3CB/RELA/PPP3CA/NFKB1/NFATC3/CALM2/CALM1/NFATC2/NFKBIA
PID_HDAC_CLASSI_PATHWAY	PID_HDAC_CLASSI_PATHWAY	PID_HDAC_CLASSI_PATHWAY	63	-0.623522	-1.43695	0.0308257	0.107348	0.0737871	3476	tags=43%, list=21%, signal=34%	MXD1/RBBP4/XPO1/TFCP2/HDAC3/SIRT7/RANGAP1/SIRT2/CHD4/SMURF1/TNFRSF1A/RANBP2/SIRT1/EP300/FKBP3/RELA/MAX/HDAC1/NCOR1/NFKB1/GATAD2B/YY1/STAT3/MTA2/TNF/SMAD7/NFKBIA
WP_ENDOMETRIAL_CANCER	WP_ENDOMETRIAL_CANCER	WP_ENDOMETRIAL_CANCER	52	-0.650276	-1.45906	0.0310584	0.107906	0.0741704	3494	tags=58%, list=22%, signal=45%	PIK3CA/BRAF/AXIN1/HRAS/SOS1/PIK3CB/NRAS/CTNNB1/ARAF/ILK/POLK/MAPK3/TP53/MAP2K2/APC/PTEN/PIK3CD/PIK3R2/RAF1/CDKN1A/BAK1/FOXO3/PDPK1/GADD45A/PIK3R1/GRB2/GSK3B/KRAS/GADD45B/FOS
WP_SARSCOV2_INNATE_IMMUNITY_EVASION_AND_CELLSPECIFIC_IMMUNE_RESPONSE	WP_SARSCOV2_INNATE_IMMUNITY_EVASION_AND_CELLSPECIFIC_IMMUNE_RESPONSE	WP_SARSCOV2_INNATE_IMMUNITY_EVASION_AND_CELLSPECIFIC_IMMUNE_RESPONSE	55	-0.645067	-1.46375	0.0312332	0.108261	0.0744141	2626	tags=45%, list=16%, signal=38%	TRAF3/IFNAR1/TRAF5/IFIT2/SMAD3/LARP1/STAT2/FADD/TRIM25/EP300/RAE1/RIPK1/AP1G1/CCL3/NUP98/CD160/JAK1/NFKB1/CASP8/TANK/LAG3/CCL5/TNF/STAT1/CCL4
BIOCARTA_BIOPEPTIDES_PATHWAY	BIOCARTA_BIOPEPTIDES_PATHWAY	BIOCARTA_BIOPEPTIDES_PATHWAY	25	-0.718165	-1.44186	0.0319301	0.110419	0.0758975	3903	tags=72%, list=24%, signal=55%	STAT5A/SHC1/MAP2K1/HRAS/SOS1/MAPK3/MAP2K2/PRKCA/RAF1/MAPK14/PLCG1/JAK2/PRKCB/GRB2/CALM2/STAT3/CALM1/STAT1
REACTOME_ANTIGEN_PROCESSING_UBIQUITINATION_PROTEASOME_DEGRADATION	REACTOME_ANTIGEN_PROCESSING_UBIQUITINATION_PROTEASOME_DEGRADATION	REACTOME_ANTIGEN_PROCESSING_UBIQUITINATION_PROTEASOME_DEGRADATION	278	-0.504326	-1.31334	0.0321888	0.111055	0.076335	2884	tags=37%, list=18%, signal=31%	NPEPPS/UBR1/TRIM39/DZIP3/RNF14/UBA6/RBX1/PSMD1/HUWE1/UBE4A/BTBD1/UBA3/HERC3/UBE2D2/PSMB3/RNF138/DTX3L/SMURF1/UBA5/HECTD3/KLHL20/CDC16/UBE2Q2/RNF220/ELOC/RNF19A/AREL1/TRIM41/PSMD8/FBXO9/UBE3C/LTN1/FBXW2/PSMD2/FBXO31/FBXO21/PSMA7/PSMB2/ASB8/UBE2D1/PSMD11/RNF41/ASB3/HERC1/UBB/UBE2Z/HECTD1/SIAH1/UBE2J2/PSMC2/CUL1/LNPEP/PSMC6/TPP2/PJA2/RNF6/FBXL3/RBBP6/RNF115/TRIM69/CDC27/KEAP1/RNF126/UBE2K/SOCS1/KLHL…
REACTOME_COPI_DEPENDENT_GOLGI_TO_ER_RETROGRADE_TRAFFIC	REACTOME_COPI_DEPENDENT_GOLGI_TO_ER_RETROGRADE_TRAFFIC	REACTOME_COPI_DEPENDENT_GOLGI_TO_ER_RETROGRADE_TRAFFIC	78	-0.602882	-1.41473	0.0323383	0.111313	0.0765119	3258	tags=42%, list=20%, signal=34%	KIF21B/COPB2/NAPA/USE1/CENPE/TUBB4A/RAB1B/ARF3/ARCN1/GBF1/KIF3B/COPA/TUBB2A/KLC1/BNIP1/NSF/COPG1/KIF3A/TMED7/NBAS/TUBA1C/KIF22/KIF20B/KIF2A/COPE/ARF4/KIF21A/TUBA1B/RAB1A/KIF5B/TUBA4A/TUBB4B/TUBA1A
REACTOME_PLATELET_HOMEOSTASIS	REACTOME_PLATELET_HOMEOSTASIS	REACTOME_PLATELET_HOMEOSTASIS	61	-0.623518	-1.43164	0.0327456	0.112205	0.0771255	1965	tags=21%, list=12%, signal=19%	ITPR2/MAPK14/ITPR1/FGR/SRI/PTPN11/PPP2R5E/ATP2B1/PPP2CA/PTPN6/CALM1/PECAM1/ATP2B4
WP_FOCAL_ADHESION	WP_FOCAL_ADHESION	WP_FOCAL_ADHESION	145	-0.547754	-1.35428	0.0327485	0.112205	0.0771255	2368	tags=24%, list=15%, signal=21%	PTEN/PAK2/PIK3CD/PRKCA/RAC1/ACTN4/PIK3R2/RAF1/RAP1A/CAPN2/XIAP/FGR/PDPK1/DIAPH1/VAV1/RAP1B/RAC2/MYL12B/PRKCB/PIK3R1/BIRC3/PPP1R12A/VCL/PPP1CA/TLN1/ROCK1/CRKL/FLNA/GRB2/PPP1CC/VASP/GSK3B/ITGA4/CDC42/JUN
REACTOME_RHOV_GTPASE_CYCLE	REACTOME_RHOV_GTPASE_CYCLE	REACTOME_RHOV_GTPASE_CYCLE	35	-0.677441	-1.4489	0.0331168	0.113206	0.0778134	2591	tags=43%, list=16%, signal=36%	CCP110/PAK2/VANGL1/IQGAP1/WASL/MYO9A/ARHGAP12/USP9X/TPM3/GIT2/PIK3R1/CLTC/SPTBN1/CDC42/SPTAN1
PID_ILK_PATHWAY	PID_ILK_PATHWAY	PID_ILK_PATHWAY	45	-0.654708	-1.44294	0.0332447	0.113383	0.0779348	1404	tags=24%, list=9%, signal=22%	PARP1/ZEB1/DIAPH1/CREB1/GIT2/LIMS1/PPP1R12A/GSK3B/HSP90AA1/CDC42/JUN
REACTOME_RECRUITMENT_OF_MITOTIC_CENTROSOME_PROTEINS_AND_COMPLEXES	REACTOME_RECRUITMENT_OF_MITOTIC_CENTROSOME_PROTEINS_AND_COMPLEXES	REACTOME_RECRUITMENT_OF_MITOTIC_CENTROSOME_PROTEINS_AND_COMPLEXES	79	-0.603358	-1.42002	0.0334158	0.113706	0.0781568	2930	tags=42%, list=18%, signal=34%	TUBB4A/ODF2/CEP290/TUBGCP3/CEP63/CCP110/CLASP1/CEP192/YWHAG/CEP78/YWHAE/HAUS6/MAPRE1/ACTR1A/NDE1/DCTN1/CSNK1D/CEP164/CDK5RAP2/HAUS2/OFD1/DCTN3/CNTRL/AKAP9/HAUS3/HSP90AA1/PCM1/DYNLL1/PAFAH1B1/DYNC1H1/TUBA4A/TUBB4B/TUBA1A
WP_MIRNA_REGULATION_OF_PROSTATE_CANCER_SIGNALING_PATHWAYS	WP_MIRNA_REGULATION_OF_PROSTATE_CANCER_SIGNALING_PATHWAYS	WP_MIRNA_REGULATION_OF_PROSTATE_CANCER_SIGNALING_PATHWAYS	32	-0.684453	-1.44742	0.0340136	0.115475	0.0793733	789	tags=59%, list=5%, signal=57%	CREBBP/MAP2K1/MTOR/PIK3CA/SOS1/CTNNB1/FOXO1/TP53/MAP2K2/RAF1/CDKN1A/MDM2/NFKB1/GRB2/NFATC2IP/GSK3B/CDKN1B/KRAS/NFKBIA
WP_MALE_INFERTILITY	WP_MALE_INFERTILITY	WP_MALE_INFERTILITY	85	-0.595583	-1.41086	0.034188	0.115631	0.0794805	2298	tags=31%, list=14%, signal=26%	DDX20/AHR/MLH1/REC8/MTR/CCNT2/SIRPG/USP8/EP300/FAS/PARP1/HMGA1/EPSTI1/FASLG/SLC16A7/NFE2L2/ARNTL/KDM3A/MDM2/UBE2B/XRCC5/CAT/CHD2/ABLIM1/TNF/HLA-DRA
REACTOME_TRANSCRIPTIONAL_ACTIVATION_OF_MITOCHONDRIAL_BIOGENESIS	REACTOME_TRANSCRIPTIONAL_ACTIVATION_OF_MITOCHONDRIAL_BIOGENESIS	REACTOME_TRANSCRIPTIONAL_ACTIVATION_OF_MITOCHONDRIAL_BIOGENESIS	52	-0.644421	-1.44592	0.0342235	0.115631	0.0794805	2828	tags=50%, list=17%, signal=41%	TFB1M/HDAC3/ALAS1/PPARA/PPRC1/USP46/NCOA1/MEF2D/TFAM/GABPA/MED1/ATF2/HCFC1/TGS1/TBL1XR1/NCOA2/CRTC3/NRF1/CREB1/CYCS/NCOR1/GLUD1/CALM1/CAMK4/IDH2/ATP5F1B
REACTOME_REGULATION_OF_PTEN_GENE_TRANSCRIPTION	REACTOME_REGULATION_OF_PTEN_GENE_TRANSCRIPTION	REACTOME_REGULATION_OF_PTEN_GENE_TRANSCRIPTION	56	-0.642079	-1.45913	0.0342928	0.115631	0.0794805	3082	tags=41%, list=19%, signal=33%	HDAC3/RRAGC/MAPK3/RING1/CHD4/TP53/EED/KDM1A/PTEN/EZH2/LAMTOR3/ATF2/RCOR1/CBX6/EGR1/LAMTOR5/PHC3/HDAC1/GATAD2B/RPTOR/REST/MTA2/JUN
REACTOME_NEUROTRANSMITTER_RECEPTORS_AND_POSTSYNAPTIC_SIGNAL_TRANSMISSION	REACTOME_NEUROTRANSMITTER_RECEPTORS_AND_POSTSYNAPTIC_SIGNAL_TRANSMISSION	REACTOME_NEUROTRANSMITTER_RECEPTORS_AND_POSTSYNAPTIC_SIGNAL_TRANSMISSION	112	-0.5662	-1.37208	0.0344828	0.116009	0.0797398	1384	tags=21%, list=9%, signal=19%	PRKCA/RAC1/TUBB2A/NSF/PRKAR2A/PDPK1/CAMK2D/CREB1/TUBA1C/PRKAA1/PRKCB/MDM2/GNAI3/TUBA1B/KPNA2/PRKX/PLCB2/CALM1/KRAS/CAMK4/TUBA4A/TUBB4B/TUBA1A
KEGG_APOPTOSIS	KEGG_APOPTOSIS	KEGG_APOPTOSIS	82	-0.60008	-1.41509	0.0347395	0.116413	0.0800174	2785	tags=39%, list=17%, signal=32%	CHP1/ENDOG/TP53/TNFRSF10A/TNFRSF1A/PIK3CD/FADD/PIK3R2/TNFSF10/RIPK1/FAS/CAPN2/PPP3R1/ENDOD1/XIAP/PRKAR2A/FASLG/CASP3/MYD88/PPP3CB/PIK3R1/RELA/CYCS/BIRC3/PPP3CA/NFKB1/IRAK4/PRKX/PIK3CG/CASP8/TNF/NFKBIA
REACTOME_PKMTS_METHYLATE_HISTONE_LYSINES	REACTOME_PKMTS_METHYLATE_HISTONE_LYSINES	REACTOME_PKMTS_METHYLATE_HISTONE_LYSINES	41	-0.657912	-1.43689	0.0347594	0.116413	0.0800174	3559	tags=61%, list=22%, signal=48%	ASH2L/SMYD3/RBBP4/SMYD2/EHMT1/SETDB2/SETD1A/EHMT2/EED/EZH2/AEBP2/RBBP5/KMT5B/KMT2C/SETD1B/NFKB2/KMT2A/NSD3/RELA/NFKB1/NSD1/ASH1L/ATF7IP/SETD2/KMT2E
REACTOME_PROCESSING_OF_CAPPED_INTRON_CONTAINING_PRE_MRNA	REACTOME_PROCESSING_OF_CAPPED_INTRON_CONTAINING_PRE_MRNA	REACTOME_PROCESSING_OF_CAPPED_INTRON_CONTAINING_PRE_MRNA	238	-0.50797	-1.30613	0.0350493	0.116799	0.0802834	3036	tags=45%, list=19%, signal=37%	LSM6/USP39/CSTF2T/U2SURP/THOC3/HNRNPA2B1/NUP160/RNPS1/THOC1/RBM17/PQBP1/POLR2G/POM121/PLRG1/GLE1/EIF4E/PPIL3/METTL14/RBM22/NUP62/NCBP1/SF3B3/ELAVL1/PRPF38A/RBM8A/FYTTD1/POLDIP3/SF3A1/SLU7/SNRNP200/NUP54/HNRNPH1/RANBP2/POLR2K/SNRPC/SRRM2/POLR2D/CASC3/SNRPA1/HSPA8/SRSF11/PHF5A/ZCRB1/GTF2F2/POM121C/SNRNP70/RAE1/SLBP/SF3B6/SNRNP35/SRSF6/U2AF1L4/CHERP/MAGOH/NUP107/SART1/GPKOW/SARNP/PAPOLA/TFIP11/DDX46…
PID_FAK_PATHWAY	PID_FAK_PATHWAY	PID_FAK_PATHWAY	53	-0.63161	-1.42802	0.0351105	0.116799	0.0802834	2088	tags=28%, list=13%, signal=25%	RAC1/ARHGAP26/ELMO1/RAF1/WASL/RAP1A/CAPN2/PLCG1/RAP1B/GIT2/PIK3R1/VCL/TLN1/GRB2/JUN
WP_3Q29_COPY_NUMBER_VARIATION_SYNDROME	WP_3Q29_COPY_NUMBER_VARIATION_SYNDROME	WP_3Q29_COPY_NUMBER_VARIATION_SYNDROME	53	-0.630784	-1.42616	0.0351105	0.116799	0.0802834	2467	tags=34%, list=15%, signal=29%	TFRC/NCBP1/PAK2/DYNLL2/ADAM10/SIRT1/MAD2L1BP/SENP5/MCRS1/NF2/RNF168/UBXN7/FBXW7/UBE2N/MYCBP2/CEP350/DYNLL1/JUN
[truncated: 1,040 more rows]

## Sheet: CD8eff ER v LR_GSEA
CD8eff ER v LR COVID PF_GSEA
Canonical Pathways MSigDB C2 Curated Pathways	ID	Description	setSize	enrichmentScore	NES	pvalue	p.adjust	qvalues	rank	leading_edge	core_enrichment
[truncated: 1,487 more rows]

## Sheet: CD4mem Cont v ER_GSEA
CD4mem Cont v ER COVID PF_GSEA
Canonical Pathways MSigDB C2 Curated Pathways	ID	Description	setSize	enrichmentScore	NES	pvalue	p.adjust	qvalues	rank	leading_edge	core_enrichment
[truncated: 1,487 more rows]

## Sheet: CD4mem Cont v LR_GSEA
CD4mem Cont v LR COVID PF_GSEA
[truncated: 1,486 more rows]

[truncated: 2 more sheets: CD4mem ER v LR_GSEA, CD4mem IPF vs LR GSEA]
