# Supplementary material for: High-dimensional comparison of monocytes and T cells in post-COVID and idiopathic pulmonary fibrosis
Source: Front Immunol. 2024 Jan 16;14:1308594. doi: 10.3389/fimmu.2023.1308594 (PMC10824838; doi:10.3389/fimmu.2023.1308594)
Supplement: Supplementary file 2 [file Presentation_1.zip › Supplementary Table E9.XLSX]

## Sheet: DEG_ContvsLR_CD4 Tmem
DEG_Cont vs LR COVID PF_CD4 Tmem
Column1	p_val	avg_log2FC	pct.1 (Cntrl)	pct.2 (LR)	p_val_adj
RPS29	0	2.30485	0.999	0.875	0
MT-ATP8	4.80709e-188	1.82898	0.81	0.456	7.80047e-184
MT-ND3	0	1.6501	0.987	0.926	0
RPS21	0	1.5847	1	0.994	0
RPS26	8.66541e-120	1.45886	0.959	0.913	1.40614e-115
RPS27	0	1.39625	1	0.998	0
RPS28	0	1.37937	1	0.999	0
PTPRCAP	5.80946e-177	1.34188	0.614	0.184	9.427e-173
ATP5ME	4.16633e-168	1.25443	0.638	0.216	6.76071e-164
RPL39	0	1.24144	0.999	0.999	0
LINC01138	3.23517e-182	1.23747	0.55	0.132	5.24971e-178
RPL37	0	1.23332	1	0.997	0
ATP5F1E	2.47822e-188	1.04229	0.979	0.859	4.02141e-184
RPL36	0	1.03881	1	0.998	0
TMA7	8.32259e-170	1.0173	0.96	0.829	1.35051e-165
RPL37A	2.48278e-209	1.00684	0.995	0.962	4.02881e-205
RPL34	0	0.979514	1	0.999	0
NDUFB1	4.42608e-129	0.974565	0.535	0.167	7.18219e-125
NDUFA3	2.2619e-107	0.948529	0.598	0.248	3.67039e-103
RPL38	5.56552e-161	0.946368	0.977	0.891	9.03117e-157
TXNIP	6.59828e-121	0.865375	0.989	0.927	1.0707e-116
RPL36A	5.37461e-181	0.831722	0.996	0.984	8.72138e-177
AC026979.2	1.12908e-88	0.800088	0.357	0.098	1.83216e-84
PET100	3.52083e-70	0.774483	0.492	0.223	5.71325e-66
RPL35A	2.48276e-270	0.766238	1	0.998	4.02878e-266
ATP5MD	3.4367e-63	0.747461	0.651	0.401	5.57673e-59
RPS10-NUDT3	5.65934e-194	0.74406	0.242	0.003	9.1834e-190
SNHG6	7.37966e-77	0.73037	0.851	0.684	1.1975e-72
RPS4Y1	1.78389e-72	0.677368	0.974	0.57	2.89471e-68
TOMM7	1.33871e-104	0.672805	0.984	0.916	2.17232e-100
MATR3.1	4.64445e-58	0.655881	0.357	0.136	7.53654e-54
NDUFA1	5.43558e-54	0.647726	0.678	0.456	8.82031e-50
TMEM258	2.1692e-53	0.642427	0.67	0.435	3.51996e-49
MT2A	6.96053e-30	0.634382	0.447	0.276	1.12948e-25
ALDOA	3.09172e-47	0.6191	0.765	0.611	5.01694e-43
ROMO1	1.79106e-44	0.605957	0.412	0.201	2.90636e-40
UQCR11	2.06201e-53	0.601337	0.814	0.65	3.34602e-49
COMMD6	8.29595e-67	0.599421	0.919	0.862	1.34618e-62
RPL22	2.84981e-155	0.586655	0.996	0.998	4.62439e-151
COX7C	2.7638e-75	0.578335	0.956	0.898	4.48482e-71
MALAT1	6.19202e-57	0.565325	1	0.999	1.00478e-52
AL627171.2	1.02803e-30	0.560604	0.177	0.06	1.66819e-26
SNHG8	1.79501e-35	0.556784	0.688	0.549	2.91276e-31
POLR2L	7.06329e-34	0.538226	0.549	0.364	1.14616e-29
NDUFC1	1.67406e-29	0.529312	0.431	0.259	2.71649e-25
UQCRB	2.05579e-55	0.524821	0.92	0.821	3.33593e-51
DYNLRB1	2.73132e-52	0.522861	0.254	0.077	4.43212e-48
SEC62	4.31902e-27	0.517728	0.553	0.39	7.00848e-23
TMSB10	4.41391e-114	0.510346	1	0.999	7.16246e-110
ELOB	2.16634e-35	0.493289	0.738	0.596	3.51533e-31
ATP5MPL	7.9346e-26	0.483621	0.536	0.375	1.28755e-21
SNHG9	7.45026e-39	0.48159	0.179	0.051	1.20895e-34
MT-ND4L	9.50338e-68	0.478952	0.978	0.986	1.54211e-63
RPL30	1.5586e-226	0.475384	1	0.999	2.52914e-222
UBL5	4.1944e-25	0.472409	0.68	0.56	6.80626e-21
RPL36AL	8.13816e-63	0.469446	0.99	0.965	1.32058e-58
RPS15A	3.54984e-198	0.462552	1	0.999	5.76033e-194
OST4	2.00129e-33	0.460145	0.806	0.694	3.24749e-29
RBIS	1.11796e-21	0.459113	0.481	0.342	1.81412e-17
MTLN	2.03962e-26	0.44858	0.276	0.134	3.30969e-22
SMIM27	1.09501e-32	0.446648	0.245	0.1	1.77687e-28
SEC61G	1.65716e-24	0.439402	0.532	0.366	2.68907e-20
SNRPD3	2.57803e-68	0.436582	0.182	0.029	4.18336e-64
UPF2	9.37969e-25	0.43098	0.254	0.119	1.52204e-20
TRA2B	1.98594e-16	0.42971	0.469	0.35	3.22258e-12
SVIP	1.10296e-14	0.423926	0.391	0.282	1.78977e-10
DDX18	3.92811e-20	0.423154	0.437	0.289	6.37414e-16
RPS15	4.55767e-148	0.422725	1	0.999	7.39574e-144
NAA10	5.03713e-28	0.418352	0.232	0.1	8.17375e-24
MT-ND2	4.2481e-22	0.411108	0.888	0.935	6.89339e-18
FAU	3.38875e-118	0.407229	1	0.999	5.49892e-114
ANKRD49	2.78372e-26	0.406707	0.208	0.086	4.51714e-22
MYC	3.03237e-19	0.406203	0.363	0.224	4.92062e-15
COX6B1	3.03119e-27	0.405821	0.796	0.71	4.9187e-23
RPLP2	1.72655e-90	0.394292	0.999	0.998	2.80167e-86
ATP5MF	2.2112e-20	0.394133	0.548	0.41	3.58812e-16
AAK1	5.06059e-13	0.384829	0.439	0.333	8.21181e-09
RPL31	2.37885e-50	0.38342	0.978	0.965	3.86016e-46
S100A6	7.8963e-27	0.383412	0.943	0.922	1.28133e-22
COX6C	3.34797e-24	0.379294	0.779	0.708	5.43275e-20
CBX3	5.99964e-16	0.378957	0.422	0.302	9.73562e-12
ANAPC16	9.27635e-18	0.374013	0.725	0.65	1.50527e-13
SEM1	3.28312e-15	0.373604	0.426	0.303	5.32752e-11
SNRPD2	6.54448e-25	0.370319	0.898	0.86	1.06197e-20
GNLY	1.5444e-53	0.368571	0.107	0.01	2.5061e-49
AC004687.1	4.27514e-27	0.366169	0.198	0.077	6.93727e-23
KTN1	5.44715e-10	0.364806	0.416	0.326	8.83909e-06
SNHG5	2.24147e-16	0.362409	0.6	0.483	3.63724e-12
C4orf48	1.30106e-16	0.361417	0.275	0.16	2.11123e-12
NDUFB4	2.47143e-16	0.361163	0.56	0.443	4.01038e-12
S100A8	3.22104e-49	0.359344	0.108	0.012	5.22678e-45
NAA38	1.65864e-17	0.356921	0.324	0.196	2.69147e-13
FXYD1	1.84063e-24	0.356862	0.135	0.043	2.9868e-20
CTSW	1.00633e-11	0.356773	0.258	0.163	1.63297e-07
RPS12	5.77686e-131	0.353819	1	1	9.37411e-127
LYZ	2.52579e-49	0.353624	0.12	0.016	4.0986e-45
COX17	1.49913e-15	0.352253	0.296	0.181	2.43264e-11
DPM3	1.11873e-18	0.351909	0.228	0.116	1.81536e-14
RPL32	5.64217e-137	0.351232	1	0.999	9.15556e-133
MRPS21	1.73254e-12	0.34875	0.555	0.468	2.81139e-08
HCST	7.81089e-15	0.348182	0.74	0.671	1.26747e-10
AC079781.5	3.36318e-19	0.346831	0.174	0.076	5.45743e-15
UQCR10	3.1737e-15	0.345388	0.62	0.525	5.14996e-11
MHENCR	9.25169e-18	0.343186	0.214	0.107	1.50127e-13
LUC7L3	1.20035e-10	0.340408	0.322	0.226	1.9478e-06
EIF2S2	4.03818e-12	0.33159	0.418	0.307	6.55275e-08
MRPL52	3.62186e-13	0.328807	0.299	0.194	5.8772e-09
GIMAP4	1.14129e-12	0.328749	0.609	0.518	1.85197e-08
SNRPF	6.37441e-12	0.328248	0.424	0.324	1.03438e-07
DYNC1I2	1.41577e-20	0.323077	0.162	0.066	2.29737e-16
AC006369.1	1.02017e-17	0.320253	0.174	0.079	1.65544e-13
UQCRQ	3.16633e-09	0.319535	0.445	0.358	5.138e-05
FKBP2	3.00857e-39	0.314998	0.119	0.022	4.882e-35
ZRANB2	9.81586e-08	0.314683	0.312	0.239	0.00159282
SLIRP	1.79596e-14	0.313834	0.245	0.143	2.9143e-10
FAM153CP	6.0007e-11	0.309098	0.176	0.1	9.73733e-07
RPS27L	1.64391e-09	0.30898	0.503	0.418	2.66757e-05
RPL28	4.10442e-112	0.306393	1	0.999	6.66025e-108
NMT1	9.80619e-17	0.306174	0.17	0.079	1.59125e-12
RPS13	1.26539e-78	0.301422	0.999	0.999	2.05335e-74
FBLN5	1.3351e-13	0.293032	0.164	0.082	2.16646e-09
LPAR6	8.23918e-09	0.292364	0.217	0.143	0.000133697
RPL35	3.03027e-40	0.291049	0.993	0.996	4.91722e-36
TRAF3IP3	9.44034e-11	0.287294	0.708	0.661	1.53188e-06
ATP5MG	1.15964e-17	0.285207	0.899	0.908	1.88175e-13
RPL41	2.88017e-24	0.285042	1	1	4.67366e-20
RPLP1	7.15825e-58	0.284736	1	1	1.16157e-53
SHFL	4.9895e-07	0.284425	0.32	0.25	0.00809647
CSTB	2.33664e-07	0.280104	0.623	0.587	0.00379166
NDUFB2	2.79814e-10	0.278986	0.569	0.484	4.54055e-06
LINC00861	2.24808e-06	0.27869	0.515	0.45	0.0364797
LSM7	9.17854e-09	0.277434	0.535	0.469	0.00014894
C5orf24	1.7313e-16	0.276908	0.132	0.054	2.80939e-12
ZSCAN16-AS1	1.95802e-15	0.274827	0.17	0.081	3.17728e-11
PIN4	2.36719e-12	0.273759	0.185	0.102	3.84124e-08
EIF3J	1.11666e-09	0.271423	0.199	0.124	1.812e-05
CNOT1	1.90017e-09	0.271298	0.225	0.146	3.08341e-05
C11orf98	5.37235e-22	0.270498	0.113	0.034	8.71771e-18
MT1X	1.1502e-11	0.269456	0.237	0.144	1.86643e-07
DENR	1.78562e-09	0.267319	0.278	0.19	2.89752e-05
MZT2B	1.3174e-09	0.264486	0.722	0.695	2.13774e-05
GIMAP5	6.79998e-08	0.262258	0.578	0.516	0.00110343
IFITM2	2.53723e-07	0.26163	0.834	0.815	0.00411716
POLR2J	2.74567e-06	0.259893	0.284	0.219	0.044554
SRSF10	3.13086e-06	0.259297	0.414	0.35	0.0508045
SNRPA	1.74607e-06	0.257459	0.446	0.381	0.0283334
MZT2A	1.87094e-07	0.256218	0.499	0.43	0.00303598
CWF19L2	1.48476e-11	0.25554	0.159	0.084	2.40932e-07
NDUFS5	6.71999e-10	0.255375	0.71	0.668	1.09045e-05
TMEM256	1.47192e-07	0.255002	0.29	0.215	0.00238849
SCGB3A1	2.17804e-11	0.254887	0.123	0.058	3.5343e-07
IFI27L2	3.17326e-10	0.254183	0.2	0.12	5.14925e-06
MT-CO2	3.12673e-38	0.250741	0.999	0.999	5.07374e-34
CARD16	4.1557e-06	0.250328	0.296	0.234	0.0674346
PPP1R15B	5.5285e-13	-0.250006	0.051	0.144	8.9711e-09
PAPOLA	5.20566e-12	-0.250504	0.312	0.456	8.44723e-08
CCDC12	1.0591e-10	-0.250676	0.203	0.323	1.7186e-06
TPT1	1.2942e-44	-0.251377	0.999	0.999	2.1001e-40
PPP4R3A	5.15022e-08	-0.251707	0.19	0.277	0.000835727
TXK	5.77097e-09	-0.252024	0.154	0.246	9.36455e-05
VAMP2	7.70694e-15	-0.252102	0.705	0.848	1.25061e-10
UBE2F	1.96074e-10	-0.252374	0.175	0.286	3.18168e-06
UCP2	6.25057e-09	-0.252528	0.67	0.776	0.000101428
FYB1	5.93774e-13	-0.252538	0.851	0.932	9.63518e-09
ANKHD1	8.06103e-12	-0.252626	0.188	0.311	1.30806e-07
H3F3A	3.17826e-16	-0.252701	0.891	0.956	5.15737e-12
GZMM	8.23989e-11	-0.253101	0.345	0.482	1.33709e-06
BZW1	8.8733e-11	-0.253481	0.326	0.462	1.43987e-06
ITGA6	9.48293e-10	-0.254142	0.163	0.268	1.5388e-05
SNRPB	9.24469e-12	-0.254458	0.395	0.54	1.50014e-07
ING3	4.02317e-13	-0.2545	0.046	0.137	6.52841e-09
TSC22D2	3.05536e-14	-0.255121	0.033	0.124	4.95794e-10
ADAR	2.72372e-10	-0.255208	0.292	0.415	4.41978e-06
GOLGA4	1.10274e-09	-0.255552	0.191	0.3	1.78942e-05
EXOSC6	2.9569e-11	-0.256184	0.104	0.204	4.79816e-07
DUS3L	1.78262e-13	-0.25623	0.079	0.186	2.89266e-09
UGCG	1.92189e-12	-0.256466	0.1	0.21	3.11864e-08
CCSER2	1.53889e-09	-0.256552	0.198	0.304	2.49716e-05
UTRN	1.6623e-10	-0.257189	0.197	0.313	2.69742e-06
TAPBP	4.36945e-10	-0.257612	0.416	0.549	7.09031e-06
UHMK1	1.69435e-11	-0.258153	0.154	0.269	2.74942e-07
MIER1	8.61758e-13	-0.258662	0.188	0.322	1.39838e-08
NUCB2	1.6248e-09	-0.258688	0.19	0.298	2.63656e-05
USP15	6.66529e-10	-0.259143	0.349	0.47	1.08158e-05
UBL3	5.61561e-09	-0.259328	0.157	0.25	9.11245e-05
NFATC2	1.76301e-11	-0.260349	0.186	0.309	2.86083e-07
ZNF800	1.78547e-11	-0.260576	0.181	0.302	2.89728e-07
TOMM20	3.8532e-14	-0.261041	0.564	0.708	6.25258e-10
RRP12	3.84394e-17	-0.261283	0.026	0.127	6.23756e-13
GAS5	1.65793e-12	-0.2623	0.847	0.908	2.69032e-08
EIF3L	1.69952e-12	-0.262532	0.721	0.837	2.75781e-08
NR1D2	5.78419e-12	-0.262778	0.097	0.202	9.38601e-08
MIDN	4.00628e-16	-0.264466	0.029	0.128	6.50099e-12
NFE2L2	2.24392e-13	-0.264727	0.137	0.262	3.64121e-09
CHD2	1.38439e-10	-0.264905	0.252	0.377	2.24644e-06
SNX9	3.23841e-12	-0.265765	0.092	0.196	5.25497e-08
WTAP	7.10313e-13	-0.266144	0.275	0.423	1.15262e-08
WNK1	7.31028e-12	-0.266385	0.244	0.376	1.18624e-07
ATP5F1B	3.06565e-12	-0.267107	0.552	0.688	4.97463e-08
RPS2	2.74402e-57	-0.267248	0.999	0.999	4.45273e-53
SLFN5	3.39146e-09	-0.267354	0.227	0.333	5.50333e-05
PDE3B	4.91895e-11	-0.26773	0.215	0.342	7.98198e-07
HNRNPUL1	1.74463e-10	-0.269071	0.379	0.507	2.83102e-06
CDKN2D	2.14494e-09	-0.269185	0.204	0.313	3.48059e-05
GSTP1	1.83854e-14	-0.269451	0.313	0.476	2.9834e-10
RPL7	1.2628e-24	-0.269695	0.964	0.99	2.04915e-20
ANKRD12	1.22002e-13	-0.270094	0.614	0.751	1.97973e-09
CRY1	8.36311e-16	-0.270726	0.056	0.168	1.35708e-11
RB1CC1	5.08834e-11	-0.271093	0.094	0.191	8.25685e-07
MACF1	1.95534e-10	-0.272404	0.233	0.354	3.17293e-06
ARHGAP4	1.45543e-12	-0.273897	0.327	0.469	2.36172e-08
IRS2	4.6514e-16	-0.274194	0.039	0.142	7.54782e-12
LYPD3	1.85875e-17	-0.274377	0.019	0.118	3.0162e-13
TMF1	8.33479e-11	-0.27441	0.183	0.296	1.35249e-06
H2AFV	1.41861e-13	-0.274926	0.407	0.557	2.30198e-09
ORAI1	3.88494e-11	-0.275864	0.22	0.341	6.3041e-07
MSL2	1.21846e-13	-0.276006	0.047	0.141	1.9772e-09
EMC7	3.27598e-15	-0.276008	0.164	0.31	5.31594e-11
NAMPT	2.4794e-13	-0.276387	0.055	0.149	4.02332e-09
RAB5A	7.74972e-13	-0.276574	0.102	0.211	1.25755e-08
NCL	9.27172e-12	-0.277121	0.75	0.846	1.50452e-07
DNTTIP2	8.45493e-12	-0.27724	0.221	0.347	1.37198e-07
CNOT6L	4.48417e-12	-0.277894	0.151	0.267	7.27646e-08
CENPC	1.23124e-13	-0.277999	0.165	0.297	1.99793e-09
RPL13A	1.09279e-27	-0.27815	0.988	0.998	1.77328e-23
PHTF2	9.45055e-15	-0.278565	0.095	0.215	1.53354e-10
TUBB2A	6.40988e-17	-0.279664	0.021	0.118	1.04013e-12
SRSF9	1.1821e-11	-0.279777	0.339	0.471	1.9182e-07
EIF4A3	1.77118e-14	-0.280318	0.083	0.196	2.87409e-10
STRAP	2.77916e-14	-0.281216	0.294	0.453	4.50975e-10
HOOK2	4.61866e-12	-0.281364	0.072	0.168	7.4947e-08
GSTK1	1.18759e-17	-0.281365	0.827	0.92	1.9271e-13
KIF5B	1.8222e-14	-0.281727	0.27	0.422	2.95688e-10
GBP5	9.21063e-08	-0.282631	0.136	0.216	0.00149461
HLA-E	1.59589e-27	-0.283409	0.979	0.998	2.58964e-23
NME2	3.04313e-15	-0.283586	0.687	0.803	4.93809e-11
PNP	2.17943e-13	-0.284178	0.083	0.188	3.53657e-09
COQ10B	1.33365e-14	-0.28435	0.145	0.279	2.16412e-10
JAK1	2.7213e-15	-0.284882	0.656	0.801	4.41585e-11
BNIP3L	6.42078e-12	-0.285257	0.176	0.297	1.0419e-07
EIF3A	3.38861e-11	-0.286451	0.322	0.452	5.49869e-07
P2RY10	1.18008e-14	-0.286541	0.126	0.257	1.91491e-10
KRR1	1.08022e-13	-0.287064	0.166	0.296	1.75287e-09
NGRN	5.06031e-15	-0.28717	0.132	0.267	8.21137e-11
BHLHE40	5.02561e-15	-0.287586	0.041	0.141	8.15506e-11
DYNC1H1	1.67677e-13	-0.288073	0.193	0.333	2.72089e-09
ETV3	2.71839e-16	-0.288322	0.033	0.133	4.41113e-12
JAK3	4.70961e-11	-0.289169	0.247	0.365	7.64228e-07
LDHA	1.18362e-12	-0.289333	0.648	0.754	1.92066e-08
CHIC2	1.58096e-14	-0.289382	0.162	0.296	2.56542e-10
PTBP1	2.54145e-15	-0.28943	0.197	0.351	4.12401e-11
ZNF24	4.63394e-13	-0.289443	0.215	0.347	7.51949e-09
MTFP1	1.46069e-13	-0.289561	0.126	0.247	2.37026e-09
SMARCA2	6.98984e-12	-0.289721	0.2	0.323	1.13424e-07
OSBPL8	9.57152e-14	-0.290106	0.289	0.44	1.55317e-09
NSD3	9.26217e-14	-0.291032	0.476	0.632	1.50297e-09
ZNF394	7.21338e-15	-0.291168	0.171	0.315	1.17052e-10
PPP2R5C	6.52086e-11	-0.291224	0.335	0.47	1.05814e-06
HSPA8	2.55542e-22	-0.291542	0.932	0.972	4.14669e-18
AKAP13	3.34655e-14	-0.291905	0.34	0.499	5.43045e-10
TOP1	7.11301e-13	-0.293692	0.128	0.246	1.15423e-08
HSPH1	3.87088e-15	-0.294409	0.101	0.226	6.28128e-11
SATB1	2.56445e-11	-0.294729	0.182	0.298	4.16133e-07
CENPK	3.32137e-14	-0.295006	0.079	0.188	5.38959e-10
TLK1	1.33813e-12	-0.295398	0.203	0.333	2.17139e-08
SNRK	5.77302e-13	-0.297161	0.159	0.285	9.36789e-09
SLC38A1	1.04004e-12	-0.299093	0.317	0.456	1.68768e-08
PPP2CA	4.17199e-13	-0.299924	0.255	0.397	6.76989e-09
KLF12	3.47592e-14	-0.299954	0.129	0.257	5.64037e-10
PITPNC1	1.3093e-12	-0.301471	0.226	0.353	2.1246e-08
AL138963.4	9.33311e-07	-0.30305	0.365	0.473	0.0151448
ARF6	4.70865e-14	-0.304282	0.425	0.573	7.64073e-10
S1PR4	6.25871e-13	-0.30481	0.266	0.404	1.0156e-08
SMCHD1	1.53956e-13	-0.305034	0.439	0.59	2.49825e-09
PAFAH1B1	2.08406e-15	-0.306016	0.187	0.333	3.3818e-11
SF3B1	4.17764e-12	-0.306773	0.418	0.555	6.77905e-08
RSRC2	3.18334e-14	-0.307439	0.21	0.357	5.1656e-10
KANSL2	5.91724e-19	-0.308273	0.043	0.163	9.6019e-15
BRD2	1.47573e-14	-0.30935	0.241	0.388	2.39467e-10
UFC1	6.8376e-16	-0.311352	0.426	0.592	1.10954e-11
MPC2	2.6831e-15	-0.31203	0.225	0.372	4.35387e-11
H2AFZ	3.76597e-13	-0.313275	0.532	0.667	6.11104e-09
ELF1	4.63901e-13	-0.31328	0.447	0.595	7.52772e-09
MTDH	2.18177e-15	-0.31409	0.478	0.625	3.54036e-11
WSB1	1.37845e-15	-0.314385	0.245	0.403	2.23681e-11
CALR	2.80655e-12	-0.314578	0.553	0.67	4.55419e-08
POLR2A	3.08698e-15	-0.314624	0.114	0.242	5.00925e-11
TMEM243	2.44599e-14	-0.315174	0.339	0.48	3.96911e-10
SNHG1	2.58568e-13	-0.315303	0.194	0.327	4.19579e-09
LRRFIP1	6.93648e-17	-0.315375	0.543	0.701	1.12558e-12
LPIN2	5.90553e-14	-0.317377	0.171	0.302	9.58291e-10
HNRNPA1	9.07943e-32	-0.318807	0.948	0.982	1.47332e-27
ICOS	9.06643e-13	-0.319308	0.171	0.291	1.47121e-08
RPS4X	1.81097e-52	-0.319674	1	0.999	2.93866e-48
MRPL54	4.19338e-16	-0.320927	0.289	0.452	6.8046e-12
TGIF1	2.57639e-14	-0.321994	0.081	0.192	4.18072e-10
ZFAND5	6.76342e-19	-0.322031	0.134	0.289	1.0975e-14
HERC1	3.83084e-16	-0.322308	0.106	0.237	6.21631e-12
PGM2L1	1.59273e-18	-0.322668	0.034	0.147	2.58452e-14
TERF2IP	1.82557e-16	-0.322771	0.355	0.515	2.96236e-12
UBE2B	8.1301e-18	-0.323526	0.394	0.569	1.31927e-13
ZFP36L1	6.75756e-09	-0.324809	0.463	0.563	0.000109655
RPS6	4.66723e-70	-0.325292	1	0.999	7.57351e-66
RALGAPA1	3.03362e-18	-0.325976	0.092	0.233	4.92266e-14
BUD31	9.25708e-16	-0.326768	0.179	0.323	1.50215e-11
PRKX	1.5052e-16	-0.327129	0.091	0.216	2.44249e-12
DUSP5	3.72718e-19	-0.327157	0.046	0.171	6.0481e-15
ATP2B1	4.62516e-13	-0.327947	0.145	0.26	7.50524e-09
NR3C1	1.61277e-16	-0.328999	0.358	0.537	2.61704e-12
CCND2	1.67193e-17	-0.330444	0.193	0.352	2.71305e-13
ATXN7	1.99629e-16	-0.330707	0.106	0.236	3.23938e-12
RBM3	6.04716e-20	-0.332107	0.674	0.816	9.81273e-16
EIF1AX	1.02079e-14	-0.333437	0.204	0.344	1.65643e-10
PLP2	1.29053e-14	-0.333473	0.495	0.66	2.09414e-10
EEF1G	2.48366e-44	-0.333692	0.978	0.996	4.03024e-40
RORA	3.9335e-16	-0.334479	0.248	0.402	6.38288e-12
ICAM3	8.77337e-18	-0.335006	0.635	0.761	1.42366e-13
TCP11L2	7.56091e-17	-0.335519	0.077	0.2	1.22691e-12
USP3	5.70669e-18	-0.337058	0.19	0.352	9.26025e-14
TUBA4A	2.7794e-13	-0.33779	0.315	0.458	4.51013e-09
TAGAP	4.33484e-12	-0.33791	0.51	0.626	7.03415e-08
AHNAK	8.39463e-12	-0.338043	0.62	0.74	1.3622e-07
SELENOT	4.19455e-18	-0.338095	0.2	0.368	6.80649e-14
BTG3	3.17743e-19	-0.338654	0.058	0.188	5.15601e-15
MOB2	4.44825e-22	-0.340227	0.064	0.214	7.21817e-18
KPNA2	2.79684e-19	-0.342279	0.035	0.152	4.53843e-15
TLE4	6.03516e-17	-0.342882	0.135	0.278	9.79325e-13
TRMT10C	1.01095e-16	-0.344299	0.135	0.273	1.64047e-12
CD44	1.99072e-18	-0.345128	0.598	0.756	3.23034e-14
HEBP2	9.53318e-16	-0.345846	0.166	0.305	1.54695e-11
RBMS1	2.23749e-14	-0.346795	0.294	0.434	3.63078e-10
KBTBD2	4.43368e-19	-0.347113	0.044	0.163	7.19453e-15
YIPF5	9.70438e-19	-0.347666	0.114	0.262	1.57473e-14
SLC3A2	3.29427e-15	-0.347961	0.279	0.422	5.34561e-11
MAPRE2	2.0029e-15	-0.349035	0.154	0.289	3.2501e-11
STK4	3.63431e-21	-0.35005	0.566	0.757	5.8974e-17
SMDT1	6.83327e-22	-0.351158	0.575	0.758	1.10883e-17
TSPYL2	4.55228e-15	-0.351187	0.114	0.239	7.38699e-11
REL	1.25407e-17	-0.351331	0.148	0.293	2.03497e-13
GABARAPL1	8.67017e-21	-0.352015	0.045	0.175	1.40691e-16
B4GALT1	1.52157e-20	-0.352912	0.057	0.193	2.46905e-16
TIPARP	3.53981e-22	-0.355519	0.056	0.199	5.74405e-18
ARRDC2	3.76901e-17	-0.356065	0.136	0.281	6.11597e-13
FOXP1	1.58737e-18	-0.356171	0.571	0.728	2.57583e-14
PASK	4.06764e-12	-0.356721	0.333	0.465	6.60056e-08
DDX6	1.10715e-15	-0.357451	0.356	0.508	1.79657e-11
NDUFV2	5.80817e-18	-0.359238	0.388	0.556	9.42492e-14
ALG13	3.72976e-18	-0.359721	0.102	0.242	6.05228e-14
CYTIP	3.82586e-19	-0.361894	0.531	0.693	6.20823e-15
ZBTB1	7.93293e-19	-0.363991	0.103	0.245	1.28728e-14
SNHG15	1.00291e-20	-0.366395	0.135	0.301	1.62742e-16
SIAH2	4.26402e-21	-0.366648	0.123	0.286	6.91922e-17
IRF2BPL	3.91701e-23	-0.367748	0.035	0.17	6.35613e-19
CITED2	3.27634e-07	-0.367806	0.361	0.441	0.00531651
CFAP20	2.80478e-21	-0.371086	0.049	0.183	4.55132e-17
SF1	7.62539e-24	-0.371635	0.724	0.847	1.23737e-19
AL499604.1	1.57702e-24	-0.371675	0.033	0.176	2.55904e-20
AMD1	1.7253e-17	-0.373884	0.205	0.358	2.79964e-13
BIRC3	1.36863e-15	-0.375226	0.264	0.415	2.22088e-11
CDC42	4.63385e-19	-0.375866	0.554	0.732	7.51936e-15
YWHAZ	1.63546e-31	-0.37668	0.847	0.936	2.65386e-27
MAP3K1	1.13753e-17	-0.378176	0.146	0.291	1.84587e-13
HSPA9	2.80762e-20	-0.378266	0.262	0.446	4.55593e-16
HAUS3	1.01459e-19	-0.384716	0.109	0.259	1.64638e-15
SLC38A2	7.32358e-22	-0.385421	0.083	0.235	1.1884e-17
KDM6B	7.97403e-24	-0.385672	0.05	0.198	1.29395e-19
ITM2A	2.66769e-14	-0.388219	0.486	0.622	4.32886e-10
IFITM3	9.28215e-26	-0.389873	0.173	0.388	1.50621e-21
ATP2B1-AS1	1.49734e-21	-0.390163	0.038	0.167	2.42974e-17
GSPT1	2.57184e-20	-0.391109	0.213	0.391	4.17332e-16
AP3M2	7.89731e-19	-0.394464	0.176	0.343	1.2815e-14
ARID5B	7.6271e-21	-0.395499	0.348	0.542	1.23765e-16
PAG1	4.10666e-18	-0.39768	0.2	0.361	6.66388e-14
HERPUD2	8.23615e-21	-0.40233	0.215	0.389	1.33648e-16
YPEL3	2.33374e-19	-0.402392	0.418	0.59	3.78696e-15
S1PR1	7.11541e-18	-0.402813	0.352	0.522	1.15462e-13
PER1	1.514e-26	-0.402909	0.056	0.22	2.45676e-22
UBE2S	1.67465e-26	-0.403614	0.028	0.174	2.71746e-22
HSP90AB1	2.85389e-28	-0.406536	0.843	0.929	4.63101e-24
DNAJB9	1.71557e-21	-0.407339	0.168	0.338	2.78385e-17
SFPQ	7.60246e-21	-0.409329	0.4	0.583	1.23365e-16
HSPA5	1.20987e-19	-0.40939	0.456	0.613	1.96325e-15
CCNH	1.7549e-18	-0.409477	0.23	0.394	2.84768e-14
SARAF	2.86961e-57	-0.409552	0.982	0.991	4.65651e-53
SLC25A5	2.2047e-22	-0.4103	0.53	0.707	3.57757e-18
LITAF	1.12709e-21	-0.410962	0.481	0.657	1.82893e-17
ISCA1	6.13689e-25	-0.411134	0.128	0.31	9.95833e-21
RBM8A	2.9658e-25	-0.413611	0.365	0.568	4.81261e-21
SMAD7	2.79155e-26	-0.415142	0.018	0.157	4.52984e-22
RBM38	1.22844e-17	-0.417686	0.247	0.402	1.99339e-13
TOB1	7.00906e-27	-0.419333	0.151	0.355	1.13736e-22
PELI1	1.09792e-19	-0.420718	0.134	0.29	1.78159e-15
TUBA1B	8.89835e-23	-0.420845	0.476	0.656	1.44394e-18
IFRD1	6.39014e-26	-0.423644	0.08	0.253	1.03693e-21
RHOH	9.58302e-21	-0.423937	0.448	0.627	1.55504e-16
SGK1	3.42971e-24	-0.424393	0.017	0.145	5.56539e-20
DDIT3	2.32851e-27	-0.424906	0.04	0.198	3.77848e-23
LEPROTL1	3.68929e-34	-0.427452	0.713	0.859	5.98662e-30
IVNS1ABP	5.61546e-26	-0.42871	0.095	0.267	9.11221e-22
GLIPR1	3.18029e-19	-0.430304	0.227	0.398	5.16065e-15
HBP1	1.36512e-24	-0.431308	0.129	0.308	2.21518e-20
NXT1	5.67219e-23	-0.43166	0.164	0.344	9.20426e-19
FUS	1.67337e-27	-0.431758	0.58	0.763	2.71538e-23
PIM3	5.91197e-19	-0.43434	0.154	0.307	9.59335e-15
JMJD1C	3.70694e-23	-0.436857	0.173	0.352	6.01524e-19
TAGLN2	1.07257e-27	-0.437581	0.783	0.903	1.74046e-23
KDM2A	6.20228e-24	-0.438046	0.117	0.29	1.00644e-19
RPL3	6.05333e-112	-0.438776	0.999	1	9.82274e-108
UBB	3.83317e-36	-0.440788	0.705	0.876	6.22008e-32
PRRC2C	3.30832e-24	-0.441312	0.504	0.688	5.3684e-20
SOD2	2.76572e-20	-0.443929	0.252	0.424	4.48793e-16
ID1	1.36558e-22	-0.444168	0.001	0.109	2.21593e-18
NR4A3	5.3361e-33	-0.445325	0.001	0.155	8.65888e-29
DNAJB6	9.97273e-26	-0.446963	0.18	0.376	1.61827e-21
EIF5A	2.61913e-31	-0.44959	0.564	0.753	4.25006e-27
ITGA4	2.4423e-14	-0.457176	0.316	0.457	3.96313e-10
GTF2B	3.3241e-27	-0.457357	0.153	0.353	5.39402e-23
RPS9	3.87767e-114	-0.457814	0.993	0.999	6.29229e-110
DDX5	2.62798e-42	-0.45976	0.932	0.976	4.26443e-38
RELB	2.77751e-26	-0.459982	0.13	0.32	4.50706e-22
RILPL2	1.40465e-23	-0.460604	0.208	0.394	2.27933e-19
HNRNPL	5.9932e-27	-0.461437	0.345	0.566	9.72517e-23
SDCBP	4.56517e-26	-0.46202	0.197	0.391	7.4079e-22
PIK3R1	3.12948e-22	-0.466922	0.43	0.604	5.07821e-18
MYH9	1.33744e-26	-0.479392	0.605	0.783	2.17027e-22
HLA-C	1.0276e-71	-0.480478	0.994	1	1.66748e-67
EML4	7.82245e-27	-0.485152	0.372	0.586	1.26935e-22
BCL3	5.50518e-30	-0.48897	0.046	0.217	8.93325e-26
BCAS2	8.17146e-31	-0.493247	0.23	0.453	1.32598e-26
ADGRE5	2.30099e-24	-0.496048	0.293	0.484	3.73382e-20
CD47	1.5092e-30	-0.496541	0.324	0.556	2.44897e-26
HNRNPA0	2.51113e-42	-0.496905	0.629	0.818	4.07481e-38
ID2	4.84985e-20	-0.497883	0.074	0.211	7.86985e-16
ODC1	2.00058e-26	-0.499072	0.211	0.407	3.24634e-22
SAT1	1.01183e-23	-0.500059	0.35	0.545	1.64189e-19
PDE4B	7.54973e-25	-0.500228	0.131	0.307	1.2251e-20
CHD1	1.88484e-29	-0.501293	0.168	0.376	3.05853e-25
BCLAF1	3.0234e-28	-0.502268	0.329	0.539	4.90607e-24
HSP90AA1	1.30588e-43	-0.503433	0.769	0.912	2.11906e-39
GADD45A	2.44134e-28	-0.503634	0.035	0.195	3.96157e-24
MYLIP	1.3041e-30	-0.504191	0.101	0.298	2.11617e-26
ABLIM1	2.10683e-27	-0.510275	0.307	0.513	3.41876e-23
DNAAF2	2.11683e-27	-0.519504	0.092	0.267	3.43498e-23
CALM1	8.42996e-79	-0.520407	0.957	0.991	1.36793e-74
PDE4D	3.40474e-32	-0.525585	0.057	0.246	5.52488e-28
RNF139	1.58461e-30	-0.52952	0.163	0.373	2.57135e-26
TBCC	2.1206e-34	-0.533302	0.146	0.372	3.44109e-30
IER5	1.88414e-35	-0.540619	0.022	0.203	3.05739e-31
PNRC1	5.49128e-59	-0.544587	0.944	0.972	8.91069e-55
MT-ND6	9.46051e-20	-0.546638	0.447	0.615	1.53516e-15
TMSB4X	4.15729e-149	-0.550598	1	1	6.74603e-145
MAPK1IP1L	1.18961e-33	-0.555727	0.279	0.506	1.93037e-29
AC020916.1	2.63443e-40	-0.556259	0.007	0.197	4.27488e-36
H3F3B	2.164e-70	-0.557963	0.971	0.994	3.51152e-66
RPL27A	8.94644e-43	-0.558351	0.82	0.945	1.45174e-38
SELENOK	6.96477e-34	-0.559091	0.352	0.577	1.13017e-29
G3BP2	8.6519e-36	-0.559527	0.293	0.528	1.40394e-31
UBC	9.62699e-85	-0.56491	0.968	0.994	1.56217e-80
SERTAD1	5.7304e-43	-0.590756	0.019	0.229	9.29872e-39
PIM2	8.02564e-34	-0.595418	0.35	0.576	1.30232e-29
ARID5A	8.67759e-38	-0.604715	0.162	0.399	1.40811e-33
EIF4A1	8.2521e-53	-0.604885	0.631	0.832	1.33907e-48
TSPYL1	7.76871e-36	-0.605592	0.156	0.389	1.26063e-31
DDX3X	2.26168e-37	-0.609991	0.17	0.405	3.67003e-33
IRF2BP2	9.92658e-38	-0.613357	0.151	0.388	1.61079e-33
NSMCE3	6.03418e-37	-0.614779	0.238	0.473	9.79166e-33
ARL4C	3.22217e-41	-0.616404	0.434	0.67	5.22862e-37
IDI1	7.5772e-39	-0.616985	0.095	0.322	1.22955e-34
STK17B	1.488e-44	-0.617664	0.439	0.7	2.41458e-40
EZR	1.70571e-39	-0.624093	0.433	0.666	2.76785e-35
PLK3	1.97737e-42	-0.629984	0.083	0.321	3.20867e-38
CD55	6.30693e-36	-0.639054	0.205	0.438	1.02343e-31
DNAJA1	2.3541e-40	-0.640151	0.205	0.45	3.81999e-36
CDK17	2.94973e-43	-0.645046	0.089	0.33	4.78653e-39
CCR7	6.72992e-36	-0.647262	0.378	0.605	1.09206e-31
CDKN1A	8.11408e-36	-0.652456	0.001	0.167	1.31667e-31
HLA-A	5.3556e-139	-0.659008	0.994	0.999	8.69054e-135
OSER1	1.74785e-49	-0.662636	0.103	0.379	2.83623e-45
C16orf54	1.18911e-45	-0.673826	0.112	0.367	1.92957e-41
CREM	8.61182e-40	-0.67444	0.095	0.321	1.39744e-35
BTG1	7.26297e-96	-0.674847	0.974	0.995	1.17856e-91
CHMP1B	2.53513e-42	-0.677805	0.066	0.295	4.11375e-38
FAM177A1	1.91444e-47	-0.687804	0.168	0.441	3.10656e-43
KLF3	1.34295e-42	-0.693414	0.329	0.585	2.1792e-38
CYCS	1.22932e-50	-0.707353	0.256	0.549	1.99483e-46
RNF125	2.66415e-49	-0.722912	0.205	0.483	4.32312e-45
STAT3	1.54881e-57	-0.743865	0.335	0.631	2.51325e-53
CCNL1	1.44094e-55	-0.757316	0.356	0.638	2.33822e-51
ANXA1	7.62611e-59	-0.766483	0.759	0.89	1.23749e-54
EIF1	9.63513e-186	-0.766506	0.994	1	1.56349e-181
DDIT4	3.7865e-34	-0.784119	0.371	0.577	6.14436e-30
GADD45B	3.49474e-43	-0.784249	0.171	0.428	5.67092e-39
RGS1	2.5733e-42	-0.79084	0.019	0.226	4.17569e-38
SBDS	4.78617e-66	-0.794857	0.318	0.65	7.76652e-62
TUBB4B	5.17859e-56	-0.79845	0.111	0.399	8.40329e-52
GPR183	2.38773e-55	-0.801651	0.392	0.667	3.87457e-51
LMNA	1.86034e-51	-0.862453	0.012	0.249	3.01877e-47
MCL1	5.0084e-62	-0.872968	0.351	0.637	8.12713e-58
EIF5	9.87188e-80	-0.876554	0.341	0.687	1.60191e-75
FTH1	5.22169e-203	-0.883548	0.999	0.999	8.47324e-199
PCBP2	2.27043e-89	-0.889603	0.55	0.823	3.68423e-85
SOCS1	1.27845e-61	-0.903046	0.122	0.429	2.07455e-57
KLF2	1.03474e-108	-0.906436	0.882	0.97	1.67907e-104
TSC22D3	8.3886e-126	-0.962716	0.8	0.964	1.36122e-121
PTGER4	4.83177e-77	-1.00447	0.145	0.505	7.84051e-73
SRSF7	1.34235e-99	-1.02552	0.446	0.784	2.17823e-95
TENT5C	4.15709e-81	-1.02691	0.094	0.461	6.74571e-77
SOCS3	1.21031e-85	-1.02765	0.247	0.617	1.96397e-81
SRGN	1.9781e-115	-1.03684	0.58	0.869	3.20986e-111
ZFP36L2	3.10556e-153	-1.05135	0.931	0.992	5.03939e-149
DNAJB1	5.49131e-119	-1.05286	0.62	0.884	8.91075e-115
MT-ATP6	1.65634e-177	-1.05637	0.959	0.994	2.68774e-173
CCNI	6.08493e-167	-1.06335	0.704	0.955	9.87402e-163
CSRNP1	4.1496e-83	-1.07394	0.112	0.482	6.73355e-79
ARL4A	8.52819e-92	-1.09257	0.084	0.476	1.38387e-87
IER2	2.56644e-80	-1.13162	0.283	0.649	4.16456e-76
IDS	7.90914e-109	-1.16111	0.219	0.644	1.28342e-104
ZNF331	4.98639e-89	-1.20357	0.081	0.46	8.09141e-85
IRF1	5.08056e-94	-1.22693	0.295	0.674	8.24423e-90
KLF6	4.67937e-159	-1.29374	0.615	0.93	7.59322e-155
CD69	5.30666e-150	-1.31832	0.705	0.927	8.61112e-146
AREG	1.48533e-87	-1.33507	0.043	0.412	2.41025e-83
BTG2	3.19591e-145	-1.44714	0.358	0.788	5.186e-141
MYADM	3.7413e-126	-1.46546	0.107	0.573	6.07101e-122
FOSB	7.46502e-128	-1.53998	0.007	0.477	1.21135e-123
NFKBIA	1.16733e-166	-1.54882	0.524	0.874	1.89423e-162
YPEL5	1.49193e-164	-1.58753	0.224	0.735	2.42095e-160
TUBA1A	2.41991e-180	-1.64618	0.374	0.827	3.92678e-176
DUSP2	4.71676e-143	-1.67025	0.151	0.656	7.65389e-139
CXCR4	2.23248e-248	-1.82057	0.564	0.936	3.62264e-244
SLC2A3	3.00393e-224	-1.83216	0.338	0.865	4.87448e-220
NR4A2	4.55446e-199	-1.99135	0.036	0.661	7.39053e-195
TNFAIP3	1.32125e-221	-1.99204	0.33	0.861	2.14399e-217
RGCC	2.35078e-162	-1.99257	0.157	0.674	3.81461e-158
PPP1R15A	8.62911e-257	-2.13824	0.132	0.824	1.40025e-252
ZFP36	2.93018e-209	-2.27574	0.482	0.875	4.7548e-205
JUNB	0	-2.44669	0.823	0.996	0
DUSP1	0	-2.81962	0.332	0.97	0
JUN	2.73568e-299	-2.89958	0.294	0.926	4.43919e-295
HBB	4.78403e-112	-3.48113	0.015	0.445	7.76304e-108
FOS	0	-4.55516	0.107	0.975	0
MTRNR2L8	1.11807e-101	-4.58963	0.101	0.491	1.8143e-97
SH2D2A	1.04536e-05	0.275818	0.207	0.151	0.169631
MTRNR2L12	8.07737e-05	0.373449	0.712	0.968	1

## Sheet: DEG_ERvsLR_CD4 Tmem
DEG_ER vs LR COVID PF_CD4 Tmem
Column1	p_val	avg_log2FC	pct.1 (ER)	pct.2 (LR)	p_val_adj
RPS4Y1	6.89215e-136	0.585492	0.881	0.57	1.11839e-131
RPS21	7.4222e-110	0.460241	0.996	0.994	1.2044e-105
RPS28	1.31918e-154	0.447568	1	0.999	2.14064e-150
RPS29	5.97442e-78	0.435687	0.937	0.875	9.69469e-74
RGCC	5.99324e-28	0.42643	0.759	0.674	9.72523e-24
MT-ND3	1.42042e-73	0.422675	0.963	0.926	2.30492e-69
MT-ATP8	2.17437e-55	0.420502	0.638	0.456	3.52835e-51
RPS27	7.97696e-137	0.414036	0.999	0.998	1.29442e-132
GSTM1	5.19357e-126	0.410855	0.166	0.011	8.42761e-122
RPL37	2.06477e-124	0.410782	0.999	0.997	3.3505e-120
RPL39	7.13265e-144	0.406643	1	0.999	1.15741e-139
KLF2	1.41546e-77	0.401932	0.995	0.97	2.29687e-73
NR4A2	3.91813e-27	0.400511	0.742	0.661	6.35795e-23
HIST1H4C	1.95731e-35	0.395386	0.648	0.524	3.17613e-31
ZNF331	4.1124e-27	0.394306	0.564	0.46	6.67319e-23
RPL36	2.71463e-142	0.393018	0.999	0.998	4.40503e-138
MTRNR2L12	4.31267e-23	0.360821	0.977	0.968	6.99817e-19
FOSB	4.76665e-41	0.358824	0.629	0.477	7.73484e-37
RBM38	5.1173e-43	0.35755	0.56	0.402	8.30384e-39
ZFP36	8.21286e-16	0.349663	0.903	0.875	1.3327e-11
RPL34	5.64804e-137	0.349049	1	0.999	9.16508e-133
CHMP1B	5.80005e-22	0.33771	0.395	0.295	9.41174e-18
YPEL5	2.01296e-27	0.335344	0.798	0.735	3.26642e-23
TMA7	1.57482e-58	0.325358	0.907	0.829	2.55547e-54
TSC22D3	3.30901e-50	0.317007	0.976	0.964	5.36953e-46
DUSP1	1.89283e-46	0.315367	0.98	0.97	3.0715e-42
JUN	3.23849e-29	0.302164	0.956	0.926	5.2551e-25
NFKB1	5.89354e-34	0.295203	0.377	0.244	9.56344e-30
RPL35A	1.07217e-120	0.289879	1	0.998	1.73981e-116
SNHG8	8.01008e-28	0.282454	0.66	0.549	1.2998e-23
JUNB	2.48751e-56	0.282013	0.998	0.996	4.03648e-52
CMTM8	2.1584e-37	0.280209	0.309	0.177	3.50244e-33
TOMM7	4.59437e-46	0.277562	0.957	0.916	7.45529e-42
PCSK1N	4.41061e-30	0.277158	0.169	0.082	7.15709e-26
RPL41	6.27581e-121	0.269505	1	1	1.01837e-116
ID1	2.55342e-14	0.268019	0.169	0.109	4.14343e-10
RPL37A	1.17132e-56	0.264025	0.983	0.962	1.9007e-52
JUND	1.84937e-24	0.260186	0.433	0.32	3.00097e-20
SNHG6	1.40787e-29	0.257879	0.789	0.684	2.28456e-25
FOS	5.93846e-24	0.257144	0.983	0.975	9.63633e-20
DDX3Y	4.53739e-31	0.256873	0.314	0.191	7.36282e-27
BTG1	1.15278e-49	0.256549	0.999	0.995	1.87062e-45
MT-ND2	1.62408e-37	0.255527	0.965	0.935	2.6354e-33
RPL36AL	3.40448e-58	0.250243	0.985	0.965	5.52445e-54
GIMAP4	5.54418e-16	-0.251735	0.447	0.518	8.99654e-12
PTGER2	5.37237e-11	-0.256021	0.293	0.35	8.71774e-07
PFN1	2.53486e-59	-0.257383	0.998	0.998	4.11331e-55
STAT1	4.84126e-10	-0.260387	0.247	0.302	7.85592e-06
LDHA	1.67912e-27	-0.262569	0.707	0.754	2.72471e-23
PSME2	1.34492e-23	-0.264544	0.644	0.694	2.18241e-19
ARID5B	6.50199e-20	-0.272107	0.463	0.542	1.05508e-15
CORO1B	1.82334e-20	-0.281095	0.552	0.616	2.95873e-16
SH3BGRL3	4.38614e-52	-0.281161	0.988	0.988	7.1174e-48
SELPLG	1.55506e-26	-0.284177	0.497	0.583	2.5234e-22
IL2RG	1.29971e-49	-0.29093	0.868	0.913	2.10904e-45
LTB	2.94293e-45	-0.293473	0.995	0.996	4.77549e-41
ARL6IP5	6.85836e-40	-0.295153	0.747	0.818	1.11291e-35
ITGB1	1.51326e-17	-0.30106	0.499	0.568	2.45557e-13
TIMP1	8.27615e-19	-0.301499	0.396	0.468	1.34297e-14
IL32	1.25653e-39	-0.305461	0.96	0.938	2.03897e-35
UCP2	1.3866e-31	-0.305807	0.696	0.776	2.25003e-27
IFITM3	1.07805e-22	-0.309247	0.299	0.388	1.74935e-18
GIMAP7	2.59093e-31	-0.309329	0.606	0.699	4.2043e-27
SELL	7.41568e-28	-0.309569	0.763	0.797	1.20334e-23
LGALS1	5.55505e-12	-0.31173	0.184	0.243	9.01418e-08
CST7	2.24393e-24	-0.32189	0.077	0.149	3.64122e-20
CD74	7.83401e-25	-0.335869	0.792	0.83	1.27123e-20
HLA-B	3.61311e-176	-0.341279	1	1	5.86299e-172
ANXA2	7.24782e-29	-0.356003	0.259	0.366	1.1761e-24
CLIC1	2.99284e-43	-0.368035	0.59	0.688	4.85648e-39
S100A4	6.38925e-47	-0.373159	0.901	0.933	1.03678e-42
BCL3	4.22186e-48	-0.37507	0.098	0.217	6.85081e-44
ITGA4	2.26484e-21	-0.390942	0.371	0.457	3.67516e-17
HBB	6.16766e-35	-2.20768	0.329	0.445	1.00083e-30
MTRNR2L8	4.64742e-272	-4.47708	0.165	0.491	7.54136e-268
TRBV20-1	0.0974655	-0.26721	0.093	0.102	1

## Sheet: DEG w timetest_ERvsLR_CD4 Mem
DEG with time test_ER vs LR COVID PF_CD4 Mem
Column1	p_val	avg_log2FC	pct.1 (ER)	pct.2 (LR)	p_val_adj
RPS4Y1	4.71886e-42	0.585492	0.881	0.57	7.6573e-38
RPS21	5.3644e-92	0.460241	0.996	0.994	8.70482e-88
RPS28	5.3319e-85	0.447568	1	0.999	8.65208e-81
RPS29	2.61551e-74	0.435687	0.937	0.875	4.2442e-70
RGCC	1.53612e-39	0.42643	0.759	0.674	2.49266e-35
MT-ND3	7.12276e-35	0.422675	0.963	0.926	1.15581e-30
RPS27	1.71267e-94	0.414036	0.999	0.998	2.77914e-90
GSTM1	3.32096e-19	0.410855	0.166	0.011	5.38892e-15
RPL37	8.5184e-77	0.410782	0.999	0.997	1.38228e-72
RPL39	7.17206e-88	0.406643	1	0.999	1.16381e-83
KLF2	1.11755e-194	0.401932	0.995	0.97	1.81344e-190
NR4A2	2.9138e-25	0.400511	0.742	0.661	4.72823e-21
ZNF331	1.08239e-16	0.394306	0.564	0.46	1.75639e-12
RPL36	1.1584e-22	0.393018	0.999	0.998	1.87973e-18
MTRNR2L12	6.65362e-15	0.360821	0.977	0.968	1.07968e-10
FOSB	6.1242e-21	0.358824	0.629	0.477	9.93774e-17
RBM38	1.55935e-22	0.35755	0.56	0.402	2.53036e-18
ZFP36	3.74774e-40	0.349663	0.903	0.875	6.08146e-36
RPL34	2.95633e-87	0.349049	1	0.999	4.79723e-83
CHMP1B	7.33706e-13	0.33771	0.395	0.295	1.19059e-08
YPEL5	1.78019e-32	0.335344	0.798	0.735	2.88872e-28
TSC22D3	1.06254e-56	0.317007	0.976	0.964	1.72418e-52
DUSP1	6.93518e-35	0.315367	0.98	0.97	1.12537e-30
JUN	2.66525e-15	0.302164	0.956	0.926	4.3249e-11
NFKB1	1.66052e-27	0.295203	0.377	0.244	2.69452e-23
RPL35A	3.90886e-48	0.289879	1	0.998	6.34291e-44
JUNB	9.0111e-55	0.282013	0.998	0.996	1.46223e-50
CMTM8	9.07646e-32	0.280209	0.309	0.177	1.47284e-27
RPL41	5.61224e-70	0.269505	1	1	9.10697e-66
ID1	7.54312e-08	0.268019	0.169	0.109	0.00122402
RPL37A	3.45566e-56	0.264025	0.983	0.962	5.6075e-52
SNHG6	1.63415e-06	0.257879	0.789	0.684	0.0265173
FOS	4.28518e-07	0.257144	0.983	0.975	0.00695355
DDX3Y	3.07354e-06	0.256873	0.314	0.191	0.0498744
BTG1	3.43698e-79	0.256549	0.999	0.995	5.57719e-75
GIMAP4	1.89743e-11	-0.251735	0.447	0.518	3.07895e-07
LGALS1	6.40737e-08	-0.31173	0.184	0.243	0.00103972
CST7	1.89735e-09	-0.32189	0.077	0.149	3.07883e-05
HLA-B	8.18864e-135	-0.341279	1	1	1.32877e-130
ITGA4	1.72542e-12	-0.390942	0.371	0.457	2.79984e-08
HBB	5.73036e-16	-2.20768	0.329	0.445	9.29866e-12
MTRNR2L8	3.12579e-198	-4.47708	0.165	0.491	5.07221e-194
LTB	7.28428e-06	-0.293473	0.995	0.996	0.118202
SELPLG	8.02558e-06	-0.284177	0.497	0.583	0.130231
MT-ND2	1.48282e-05	0.255527	0.965	0.935	0.240617
IL2RG	5.53615e-05	-0.29093	0.868	0.913	0.898351
TOMM7	6.06789e-05	0.277562	0.957	0.916	0.984636
TRBV20-1	9.39814e-05	-0.26721	0.093	0.102	1
BCL3	0.000364666	-0.37507	0.098	0.217	1
MT-ATP8	0.000369542	0.420502	0.638	0.456	1
ARL6IP5	0.000416167	-0.295153	0.747	0.818	1
TMA7	0.00140169	0.325358	0.907	0.829	1
SELL	0.00141892	-0.309569	0.763	0.797	1
PTGER2	0.00150222	-0.256021	0.293	0.35	1
S100A4	0.00522758	-0.373159	0.901	0.933	1
CORO1B	0.00788228	-0.281095	0.552	0.616	1
JUND	0.0103964	0.260186	0.433	0.32	1
HIST1H4C	0.0286227	0.395386	0.648	0.524	1
CLIC1	0.0383332	-0.368035	0.59	0.688	1
PFN1	0.048801	-0.257383	0.998	0.998	1
TIMP1	0.0551284	-0.301499	0.396	0.468	1
RPL36AL	0.0587306	0.250243	0.985	0.965	1
PCSK1N	0.0587938	0.277158	0.169	0.082	1
ITGB1	0.065309	-0.30106	0.499	0.568	1
IL32	0.0777726	-0.305461	0.96	0.938	1
ARID5B	0.0866131	-0.272107	0.463	0.542	1
STAT1	0.193575	-0.260387	0.247	0.302	1
SNHG8	0.236233	0.282454	0.66	0.549	1
CD74	0.253055	-0.335869	0.792	0.83	1
IFITM3	0.289812	-0.309247	0.299	0.388	1
ANXA2	0.291151	-0.356003	0.259	0.366	1
GIMAP7	0.327342	-0.309329	0.606	0.699	1
LDHA	0.371243	-0.262569	0.707	0.754	1
UCP2	0.406905	-0.305807	0.696	0.776	1
SH3BGRL3	0.584018	-0.281161	0.988	0.988	1
PSME2	0.622458	-0.264544	0.644	0.694	1

## Sheet: DEG_IPFvsLR_CD4 Tmem
DEG_IPF vs LR COVID PF_CD4 Tmem
Column1	p_val	avg_log2FC	pct.1 (IPF)	pct.2 (LR)	p_val_adj
RPS29	0	2.01998	0.997	0.875	0
MT-ND3	0	1.39818	0.995	0.926	0
RPS27	0	1.3699	0.999	0.998	0
RPS21	0	1.34788	1	0.994	0
RPS26	1.38253e-214	1.27567	0.974	0.913	2.24343e-210
RPL38	0	1.25055	0.992	0.891	0
MT-ATP8	5.26336e-175	1.20625	0.78	0.456	8.54085e-171
RPL37A	0	1.20504	0.998	0.962	0
RPL37	0	1.19011	1	0.997	0
AES	1.76949e-225	1.16459	0.253	0	2.87135e-221
RPS28	0	1.13944	0.999	0.999	0
RPL36	0	1.08902	0.999	0.998	0
RPL39	0	1.06049	0.999	0.999	0
TXNIP	3.59973e-120	1.03313	0.967	0.927	5.84128e-116
SEPT9	4.94538e-204	0.940137	0.23	0	8.02486e-200
RPL34	0	0.919926	1	0.999	0
HIST1H1E	1.69647e-35	0.830767	0.469	0.329	2.75286e-31
TMA7	3.00016e-179	0.821207	0.949	0.829	4.86836e-175
RPL35A	0	0.806894	0.999	0.998	0
SEPT6	7.48484e-183	0.804418	0.207	0	1.21456e-178
RARRES3	1.33052e-188	0.800082	0.214	0	2.15904e-184
ATP5F1E	1.31616e-161	0.755591	0.956	0.859	2.13573e-157
TOMM7	7.36337e-197	0.749657	0.99	0.916	1.19485e-192
RPL41	0	0.721833	1	1	0
SEPT1	2.82737e-156	0.703384	0.178	0	4.58797e-152
PTPRCAP	1.72849e-63	0.683787	0.379	0.184	2.80482e-59
PCBP2	8.30261e-113	0.670026	0.903	0.823	1.34726e-108
HIST1H4C	7.51104e-53	0.655594	0.665	0.524	1.21882e-48
ATP5ME	4.87578e-66	0.653471	0.422	0.216	7.91194e-62
RPL35	6.37254e-245	0.64949	0.999	0.996	1.03407e-240
RPL31	5.60985e-177	0.629712	0.991	0.965	9.1031e-173
COX7C	1.28856e-129	0.624519	0.955	0.898	2.09094e-125
RPLP2	1.67069e-268	0.614397	1	0.998	2.71103e-264
MT-ND2	1.08558e-88	0.607897	0.97	0.935	1.76156e-84
MTRNR2L12	8.00673e-44	0.593047	0.977	0.968	1.29925e-39
RPL36A	5.78118e-130	0.589986	0.995	0.984	9.38112e-126
TRA2B	3.43189e-50	0.579979	0.527	0.35	5.56894e-46
RPL27	2.11168e-168	0.5768	0.996	0.985	3.42662e-164
RPL22	5.30439e-233	0.575484	0.998	0.998	8.60744e-229
UQCRB	2.21786e-93	0.573924	0.908	0.821	3.59892e-89
PIK3IP1	2.64626e-45	0.555304	0.679	0.548	4.29409e-41
C6orf48	2.63276e-136	0.553915	0.156	0	4.27218e-132
RPS25	0	0.548852	0.999	0.999	0
RPL30	0	0.527867	0.999	0.999	0
C8orf59	2.3731e-131	0.525842	0.151	0	3.85082e-127
RPL23A	1.14422e-215	0.514265	0.999	0.998	1.85673e-211
SEPT7	3.30343e-133	0.508186	0.153	0	5.36048e-129
PET100	6.25335e-39	0.504657	0.376	0.223	1.01473e-34
SNHG8	3.655e-41	0.499206	0.663	0.549	5.93097e-37
RPL32	0	0.491641	0.999	0.999	0
RPL23	1.2915e-64	0.49125	0.878	0.798	2.09572e-60
RPS15	1.65414e-294	0.489296	0.999	0.999	2.68417e-290
RPS16	2.08663e-205	0.484888	1	0.999	3.38598e-201
RPS20	8.59864e-81	0.484491	0.953	0.924	1.3953e-76
ZFAS1	5.37765e-52	0.476918	0.811	0.709	8.72632e-48
FAU	5.68769e-228	0.45851	0.999	0.999	9.22942e-224
RPS12	3.10654e-294	0.44355	0.999	1	5.04098e-290
COMMD6	2.93769e-58	0.442444	0.91	0.862	4.76699e-54
SEC62	4.75376e-30	0.441456	0.52	0.39	7.71393e-26
AC026979.2	7.41044e-40	0.438289	0.23	0.098	1.20249e-35
NDUFA3	1.26921e-30	0.431316	0.39	0.248	2.05954e-26
RPL21	1.3553e-185	0.428779	1	0.999	2.19924e-181
RPS13	9.37144e-216	0.425432	0.999	0.999	1.5207e-211
WHAMM	5.97255e-14	0.421417	0.325	0.249	9.69165e-10
SRSF10	2.983e-19	0.421281	0.442	0.35	4.84052e-15
UQCR11	1.70396e-41	0.418656	0.756	0.65	2.76501e-37
RPL27A	1.94586e-73	0.4162	0.967	0.945	3.15754e-69
C19orf70	9.39126e-104	0.415319	0.12	0	1.52392e-99
UBA52	7.93961e-132	0.413458	0.997	0.998	1.28836e-127
RPS23	8.38578e-255	0.411277	1	0.999	1.36076e-250
RPS15A	3.32714e-193	0.404247	0.999	0.999	5.39895e-189
MINOS1	5.12921e-108	0.40109	0.124	0	8.32316e-104
SEC61G	2.21071e-25	0.392975	0.487	0.366	3.58731e-21
RPS4Y1	9.76367e-25	0.390995	0.701	0.57	1.58435e-20
RPS14	7.48437e-229	0.388774	0.999	0.999	1.21449e-224
NDUFB1	1.73951e-23	0.384952	0.279	0.167	2.82271e-19
RPL13A	1.64509e-106	0.384425	0.999	0.998	2.66948e-102
RPL36AL	1.63415e-63	0.374802	0.974	0.965	2.65173e-59
SON	5.89944e-31	0.373417	0.761	0.668	9.57303e-27
KIAA1551	4.95356e-91	0.364345	0.105	0	8.03814e-87
MT-ND4L	9.70677e-46	0.362179	0.992	0.986	1.57512e-41
GSTM1	2.11068e-75	0.361613	0.124	0.011	3.42501e-71
TMSB10	8.0887e-74	0.357575	0.996	0.999	1.31255e-69
NDUFA1	1.14531e-30	0.357528	0.583	0.456	1.85849e-26
SNHG9	6.18112e-43	0.356035	0.167	0.051	1.00301e-38
ATP5MPL	5.64787e-21	0.352319	0.483	0.375	9.1648e-17
SNRPF	4.32157e-22	0.349527	0.437	0.324	7.01262e-18
AIF1	3.21458e-23	0.349016	0.171	0.081	5.21629e-19
SNHG6	1.98989e-06	0.348659	0.595	0.684	0.0322899
C19orf66	1.27967e-88	0.347493	0.102	0	2.07652e-84
RPL28	6.21962e-203	0.344214	0.999	0.999	1.00926e-198
EPB41L4A-AS1	5.71172e-17	0.341117	0.388	0.3	9.26841e-13
OST4	4.50968e-26	0.33791	0.76	0.694	7.31786e-22
SNHG5	3.01505e-06	0.332808	0.462	0.483	0.0489253
HIST1H1C	4.74639e-09	0.331839	0.263	0.204	7.70197e-05
NCBP2-AS2	1.79712e-96	0.331433	0.111	0	2.91619e-92
RPS19	2.20598e-130	0.331109	1	0.999	3.57964e-126
RPL24	3.09288e-102	0.328117	0.999	0.998	5.01882e-98
MT-ND1	1.43198e-37	0.322999	0.988	0.983	2.32367e-33
PRDX6	4.92559e-15	0.322176	0.513	0.451	7.99275e-11
NFKBIZ	8.6928e-14	0.321446	0.4	0.316	1.41058e-09
AL136454.1	2.01952e-33	0.31819	0.179	0.068	3.27708e-29
COX6C	2.92479e-29	0.317919	0.784	0.708	4.74605e-25
TSHZ2	1.24591e-13	0.316253	0.287	0.204	2.02174e-09
ELOB	1.42537e-22	0.311153	0.681	0.596	2.31294e-18
RPL9	2.40413e-109	0.310907	1	0.998	3.90118e-105
RPS11	6.23157e-37	0.308485	0.974	0.969	1.0112e-32
COX7A2	4.21021e-20	0.308147	0.702	0.637	6.83192e-16
NDUFC1	1.30969e-15	0.305515	0.351	0.259	2.12524e-11
SELENOM	8.28368e-15	0.304072	0.383	0.297	1.34419e-10
DDX18	3.44481e-12	0.302317	0.366	0.289	5.58989e-08
ATP5MD	4.99837e-17	0.300583	0.496	0.401	8.11085e-13
ROMO1	2.79326e-15	0.297167	0.293	0.201	4.53263e-11
RPS24	3.76687e-94	0.294668	0.999	0.999	6.1125e-90
POLR2L	8.08893e-16	0.288863	0.457	0.364	1.31259e-11
SNRPD2	3.04282e-24	0.283335	0.88	0.86	4.93759e-20
RPS27A	2.05578e-152	0.282003	0.999	1	3.33591e-148
RNF145	9.07932e-11	0.279993	0.234	0.168	1.4733e-06
RCC1	6.94733e-37	0.278889	0.115	0.028	1.12734e-32
DDX24	8.28165e-10	0.278106	0.631	0.607	1.34386e-05
HMGN2	9.13443e-17	0.274291	0.742	0.714	1.48224e-12
ATP5MG	6.9814e-25	0.272861	0.918	0.908	1.13287e-20
RPL4	9.74736e-51	0.271618	0.998	0.994	1.5817e-46
MRPL33	1.47659e-11	0.270556	0.266	0.193	2.39607e-07
NAP1L1	1.6686e-10	0.268267	0.687	0.665	2.70764e-06
COPS9	4.10896e-13	0.266515	0.349	0.263	6.66761e-09
TMEM258	2.08682e-15	0.265899	0.523	0.435	3.38629e-11
AIMP1	2.63559e-11	0.264409	0.328	0.258	4.27676e-07
FHIT	2.25575e-13	0.262692	0.258	0.174	3.66041e-09
EAPP	2.74904e-09	0.261289	0.408	0.348	4.46086e-05
YTHDC1	4.97331e-07	0.257355	0.298	0.246	0.00807019
SMIM27	1.21227e-17	0.257154	0.182	0.1	1.96714e-13
RPLP1	1.52563e-65	0.253394	1	1	2.47564e-61
EIF5A	4.29152e-14	0.251097	0.784	0.753	6.96385e-10
SIGIRR	2.60317e-14	-0.250198	0.428	0.567	4.22416e-10
BCAS2	1.07259e-15	-0.250395	0.314	0.453	1.7405e-11
MIEN1	5.43138e-17	-0.250505	0.15	0.266	8.8135e-13
CANX	5.70064e-14	-0.250733	0.259	0.384	9.25043e-10
NUTF2	4.97061e-16	-0.251151	0.238	0.364	8.06581e-12
PSTPIP1	4.28635e-17	-0.251168	0.13	0.242	6.95546e-13
TAF10	1.37267e-14	-0.251274	0.122	0.221	2.22743e-10
EFR3A	4.28483e-18	-0.251292	0.077	0.174	6.95299e-14
DDOST	4.32806e-15	-0.251332	0.281	0.405	7.02314e-11
GSTO1	2.66279e-17	-0.2517	0.133	0.249	4.32091e-13
SHKBP1	2.13425e-18	-0.251812	0.197	0.331	3.46325e-14
PTGES3	1.7428e-15	-0.251986	0.567	0.702	2.82803e-11
OSBPL8	1.19391e-16	-0.252578	0.3	0.44	1.93736e-12
NR1D2	1.00157e-19	-0.252756	0.091	0.202	1.62524e-15
PRKCQ	6.81595e-15	-0.252898	0.138	0.239	1.10602e-10
TPST2	1.0586e-24	-0.253075	0.039	0.141	1.71779e-20
SEMA4D	3.17628e-19	-0.253112	0.164	0.292	5.15415e-15
HIVEP2	5.90343e-18	-0.25316	0.124	0.238	9.5795e-14
ARL5A	8.23967e-16	-0.253176	0.145	0.255	1.33705e-11
STK10	4.42498e-16	-0.253216	0.215	0.339	7.18042e-12
PPP1R2	3.44838e-15	-0.25331	0.475	0.614	5.59569e-11
ZC3HAV1	1.92381e-13	-0.253376	0.424	0.558	3.12176e-09
HPCAL1	1.07613e-16	-0.253592	0.192	0.315	1.74624e-12
DPY30	8.68673e-19	-0.254363	0.089	0.193	1.4096e-14
RAB5C	5.80979e-18	-0.254481	0.263	0.413	9.42755e-14
IER3IP1	2.77991e-20	-0.255126	0.097	0.213	4.51096e-16
GSTP1	1.1168e-15	-0.255133	0.338	0.476	1.81224e-11
PYCR2	1.25824e-17	-0.255205	0.125	0.238	2.04175e-13
SERBP1	8.20832e-16	-0.255273	0.483	0.616	1.33196e-11
SDHD	6.00418e-18	-0.255313	0.138	0.258	9.74299e-14
GTF3C6	9.81772e-18	-0.255544	0.162	0.284	1.59312e-13
MAT2A	6.78696e-19	-0.255848	0.089	0.193	1.10132e-14
RRP12	1.65419e-25	-0.256463	0.029	0.127	2.68425e-21
SNX6	1.2816e-15	-0.256763	0.323	0.46	2.07966e-11
TMBIM1	2.83862e-17	-0.257047	0.129	0.241	4.60623e-13
BLOC1S4	3.80111e-19	-0.257463	0.126	0.246	6.16807e-15
DAD1	1.51016e-14	-0.257552	0.464	0.6	2.45053e-10
GABARAP	1.09319e-18	-0.257559	0.724	0.857	1.77392e-14
CYTH1	1.43057e-16	-0.258089	0.387	0.538	2.32139e-12
ADSL	3.29331e-16	-0.25819	0.219	0.344	5.34405e-12
TEX264	2.18039e-18	-0.258224	0.194	0.325	3.53811e-14
RALGAPA1	8.68859e-21	-0.258551	0.11	0.233	1.4099e-16
CAP1	4.89847e-15	-0.258715	0.428	0.576	7.94875e-11
EIF4A3	1.88962e-17	-0.258824	0.097	0.196	3.06629e-13
CEBPB	1.11157e-20	-0.258853	0.084	0.195	1.80375e-16
ITGAL	8.98939e-20	-0.258965	0.132	0.256	1.45871e-15
PHB	7.28846e-17	-0.259069	0.183	0.306	1.1827e-12
NDUFA12	2.05494e-14	-0.25909	0.341	0.471	3.33455e-10
EMC7	5.78357e-21	-0.259357	0.168	0.31	9.38499e-17
GALT	8.23546e-19	-0.259668	0.16	0.289	1.33637e-14
GOLPH3	1.17853e-21	-0.259936	0.132	0.264	1.9124e-17
CMTM6	6.01904e-17	-0.259958	0.178	0.302	9.76709e-13
MALT1	8.41299e-20	-0.26003	0.159	0.293	1.36518e-15
TMX4	3.25809e-15	-0.260065	0.194	0.312	5.2869e-11
SNRPN	2.44997e-17	-0.260084	0.282	0.429	3.97557e-13
SIRPG	1.36322e-16	-0.260178	0.171	0.289	2.2121e-12
N4BP2L2	4.32049e-17	-0.260568	0.351	0.498	7.01085e-13
LSR	6.23833e-19	-0.261062	0.138	0.26	1.01229e-14
YRDC	7.73337e-25	-0.261163	0.046	0.153	1.25489e-20
CAPN2	1.6086e-17	-0.261257	0.233	0.372	2.61028e-13
IFITM3	8.81991e-13	-0.261374	0.276	0.388	1.43121e-08
TOMM6	3.84883e-23	-0.261647	0.361	0.576	6.2455e-19
DEK	1.8324e-17	-0.261817	0.324	0.483	2.97343e-13
VASP	3.19551e-17	-0.261854	0.135	0.247	5.18536e-13
TBCB	2.8052e-15	-0.261944	0.321	0.457	4.552e-11
HAUS3	1.36087e-20	-0.26212	0.133	0.259	2.20829e-16
KRT10	1.17364e-19	-0.262245	0.444	0.615	1.90446e-15
TC2N	6.53537e-14	-0.262372	0.371	0.505	1.06049e-09
EIF4G2	1.52283e-16	-0.262636	0.422	0.572	2.47109e-12
ARHGAP30	1.68523e-15	-0.263069	0.244	0.366	2.73462e-11
COPE	3.92488e-17	-0.26308	0.394	0.55	6.3689e-13
FUS	1.99541e-16	-0.263181	0.642	0.763	3.23795e-12
KPNA2	1.51516e-20	-0.263733	0.055	0.152	2.45865e-16
MAP7D1	6.0983e-23	-0.264403	0.14	0.282	9.89572e-19
CTDSP2	1.05668e-19	-0.264826	0.088	0.195	1.71468e-15
EVI2A	6.07707e-22	-0.265063	0.057	0.159	9.86126e-18
CCDC167	5.26046e-16	-0.265085	0.117	0.218	8.53615e-12
TIPARP	2.03323e-18	-0.265091	0.095	0.199	3.29932e-14
WIPF1	3.3501e-16	-0.265224	0.415	0.553	5.43621e-12
ALG13	5.33319e-18	-0.265834	0.128	0.242	8.65417e-14
STK17B	1.95472e-17	-0.265873	0.554	0.7	3.17192e-13
POLR2K	5.43318e-19	-0.265992	0.152	0.277	8.81641e-15
SCAMP2	4.47878e-18	-0.266262	0.227	0.364	7.26771e-14
HP1BP3	2.31867e-15	-0.266295	0.43	0.575	3.76251e-11
RNF126	1.01479e-16	-0.266763	0.276	0.417	1.6467e-12
LAMP1	1.31977e-17	-0.267105	0.244	0.383	2.14159e-13
ARMC10	1.4936e-24	-0.267471	0.042	0.144	2.42366e-20
ATP6AP1	1.78778e-20	-0.26786	0.127	0.251	2.90103e-16
NSG1	1.8144e-23	-0.268302	0.039	0.138	2.94423e-19
ANXA11	4.27217e-19	-0.268343	0.579	0.712	6.93245e-15
RNF5	2.11181e-21	-0.26932	0.086	0.199	3.42684e-17
BSG	5.109e-18	-0.269417	0.31	0.459	8.29037e-14
CASP4	1.35617e-17	-0.269447	0.191	0.321	2.20066e-13
STK4	7.91395e-20	-0.269711	0.615	0.757	1.2842e-15
OSTC	6.3162e-18	-0.27007	0.204	0.337	1.02493e-13
TESPA1	2.91948e-17	-0.27016	0.263	0.401	4.73744e-13
SRP9	1.54649e-17	-0.270293	0.31	0.46	2.50949e-13
RTN4	3.23351e-18	-0.270579	0.269	0.414	5.24701e-14
BCL7B	2.99269e-20	-0.270909	0.176	0.311	4.85623e-16
ALKBH5	2.56441e-21	-0.270948	0.142	0.278	4.16126e-17
IL6R	3.3293e-18	-0.271138	0.126	0.24	5.40245e-14
ATXN7	6.84879e-21	-0.272141	0.111	0.236	1.11135e-16
TNFSF12	6.51507e-24	-0.272694	0.091	0.219	1.0572e-19
CNPY2	1.54191e-21	-0.273358	0.168	0.312	2.50206e-17
ROCK1	7.36655e-18	-0.273381	0.198	0.334	1.19537e-13
STOM	7.64693e-23	-0.273821	0.055	0.159	1.24087e-18
POLD4	2.16151e-20	-0.274003	0.325	0.493	3.50749e-16
BHLHE40	1.63424e-21	-0.274138	0.046	0.141	2.65188e-17
MBP	1.02288e-18	-0.274182	0.359	0.518	1.65982e-14
SERTAD1	1.58509e-17	-0.274208	0.122	0.229	2.57213e-13
TINF2	8.42172e-20	-0.274495	0.109	0.221	1.36659e-15
PKM	2.52927e-18	-0.274708	0.645	0.78	4.10425e-14
CSTB	1.10374e-18	-0.274873	0.429	0.587	1.79105e-14
GSPT1	6.01956e-24	-0.274939	0.221	0.391	9.76795e-20
AC008555.4	2.53007e-24	-0.274967	0.105	0.241	4.10554e-20
SDCBP	1.49948e-17	-0.275084	0.252	0.391	2.43321e-13
YBX1	8.31601e-28	-0.275115	0.84	0.922	1.34944e-23
ABLIM1	2.67383e-16	-0.27514	0.369	0.513	4.33882e-12
UBE2F	5.68067e-20	-0.275159	0.153	0.286	9.21803e-16
LYAR	3.25825e-15	-0.275768	0.068	0.149	5.28716e-11
RALY	2.83744e-19	-0.275844	0.392	0.553	4.60431e-15
CHMP4B	1.89239e-20	-0.276774	0.141	0.272	3.07078e-16
FYB1	1.90489e-23	-0.276849	0.843	0.932	3.09107e-19
PRMT1	2.37712e-21	-0.276926	0.213	0.362	3.85735e-17
NASP	1.47874e-18	-0.277317	0.138	0.255	2.39956e-14
UBC	2.74072e-36	-0.277464	0.968	0.994	4.44737e-32
PSMB6	1.22729e-21	-0.277857	0.294	0.458	1.99152e-17
PPP1R11	7.18952e-20	-0.277996	0.164	0.297	1.16664e-15
SELENOF	8.1637e-17	-0.278363	0.328	0.473	1.32472e-12
IFITM2	4.20914e-19	-0.278877	0.694	0.815	6.83018e-15
UBE2V1	1.48414e-19	-0.278892	0.295	0.457	2.40832e-15
PDCD6	1.5865e-18	-0.278892	0.242	0.382	2.57441e-14
HSP90AB1	1.29332e-22	-0.279016	0.853	0.929	2.09868e-18
PIM2	3.53258e-14	-0.279716	0.453	0.576	5.73232e-10
AC119396.1	1.36714e-20	-0.280446	0.183	0.324	2.21845e-16
DGKZ	1.47775e-20	-0.280608	0.153	0.288	2.39795e-16
HERPUD2	2.01387e-17	-0.281621	0.251	0.389	3.26791e-13
PSME1	1.96939e-28	-0.281713	0.79	0.915	3.19573e-24
OGDH	1.04067e-21	-0.281821	0.097	0.215	1.6887e-17
PPP2CA	1.78106e-22	-0.282075	0.234	0.397	2.89012e-18
ATRX	1.68443e-17	-0.282127	0.304	0.448	2.73332e-13
CHURC1	5.94972e-17	-0.282166	0.384	0.529	9.65461e-13
TLK1	2.26487e-18	-0.28261	0.2	0.333	3.6752e-14
DOCK8	2.3584e-19	-0.282664	0.197	0.331	3.82698e-15
CAPZA1	1.61306e-19	-0.282835	0.205	0.342	2.61751e-15
NR3C1	1.40698e-20	-0.283023	0.372	0.537	2.28311e-16
ESYT1	3.3744e-20	-0.283484	0.111	0.227	5.47563e-16
FCMR	3.49071e-16	-0.284467	0.48	0.625	5.66437e-12
GHITM	1.27224e-19	-0.284558	0.32	0.476	2.06446e-15
ETV3	7.3926e-28	-0.28513	0.028	0.133	1.1996e-23
RCSD1	1.99649e-18	-0.28519	0.327	0.477	3.2397e-14
FAM89B	5.05571e-26	-0.285206	0.039	0.144	8.20389e-22
AP2M1	2.74952e-20	-0.285278	0.348	0.506	4.46164e-16
ANXA5	4.10242e-18	-0.285521	0.226	0.364	6.657e-14
HSPA5	1.63064e-18	-0.286061	0.466	0.613	2.64604e-14
RAN	2.9965e-21	-0.286189	0.641	0.775	4.86242e-17
PRXL2C	1.15562e-30	-0.286561	0.027	0.139	1.87523e-26
PSMA5	1.30105e-18	-0.286594	0.18	0.307	2.11122e-14
ACAP2	9.12275e-18	-0.286622	0.255	0.394	1.48035e-13
H3F3A	1.10069e-32	-0.287193	0.887	0.956	1.78609e-28
SCP2	1.76937e-21	-0.287475	0.207	0.356	2.87116e-17
REXO2	6.35248e-21	-0.287477	0.143	0.273	1.03082e-16
NENF	1.15656e-24	-0.287853	0.134	0.282	1.87674e-20
CCT7	1.20849e-18	-0.287981	0.343	0.495	1.96102e-14
DNAJB9	2.03148e-17	-0.287985	0.211	0.338	3.29648e-13
RPS2	9.18569e-52	-0.288104	1	0.999	1.49056e-47
CKLF	1.24669e-19	-0.288222	0.189	0.326	2.023e-15
HSP90AA1	2.83849e-28	-0.288266	0.819	0.912	4.60601e-24
SARAF	2.44846e-46	-0.28856	0.972	0.991	3.97311e-42
MYL12B	2.37569e-29	-0.288845	0.771	0.894	3.85503e-25
PFKL	1.49983e-16	-0.289181	0.181	0.296	2.43378e-12
HAGH	2.61755e-23	-0.28962	0.115	0.245	4.2475e-19
PSMD8	1.1059e-18	-0.289926	0.299	0.444	1.79454e-14
HCLS1	6.87141e-23	-0.289926	0.603	0.765	1.11502e-18
FLOT1	6.19911e-17	-0.290686	0.197	0.321	1.00593e-12
CDK17	1.33051e-24	-0.290755	0.172	0.33	2.15903e-20
RPN2	6.79471e-22	-0.290824	0.334	0.507	1.10258e-17
TLE4	2.19362e-23	-0.291035	0.135	0.278	3.55959e-19
HSPH1	4.02931e-24	-0.291064	0.1	0.226	6.53837e-20
RECQL	3.07374e-25	-0.291492	0.08	0.203	4.98776e-21
DNAAF2	3.98308e-18	-0.291572	0.148	0.267	6.46334e-14
LBH	8.6535e-19	-0.291632	0.292	0.444	1.4042e-14
SLFN5	1.86023e-17	-0.291751	0.207	0.333	3.01859e-13
GABARAPL2	2.87082e-21	-0.29191	0.305	0.467	4.65848e-17
FAS	1.70949e-23	-0.291985	0.088	0.21	2.77398e-19
CHMP4A	7.07585e-24	-0.292285	0.14	0.284	1.1482e-19
TNFRSF1B	1.18117e-21	-0.292332	0.112	0.237	1.91668e-17
CYLD	1.49439e-22	-0.29254	0.398	0.57	2.42494e-18
SLC66A3	1.32127e-24	-0.292686	0.071	0.189	2.14402e-20
MAF1	3.82829e-18	-0.293013	0.229	0.364	6.21216e-14
RBL2	1.40035e-19	-0.29309	0.401	0.557	2.27234e-15
AURKAIP1	4.09119e-21	-0.293239	0.28	0.437	6.63878e-17
FAM50A	3.36006e-22	-0.293249	0.124	0.255	5.45237e-18
RAB11A	4.3834e-19	-0.293641	0.176	0.305	7.11295e-15
IRF2BPL	1.01835e-26	-0.293761	0.053	0.17	1.65247e-22
PAPOLA	5.6555e-21	-0.293904	0.303	0.456	9.17717e-17
ITGA6	1.91429e-19	-0.294424	0.145	0.268	3.10632e-15
ELAVL1	9.04076e-27	-0.294986	0.066	0.189	1.46704e-22
PPM1G	1.81883e-21	-0.295044	0.237	0.392	2.95142e-17
DHRS7	3.24545e-20	-0.295185	0.285	0.44	5.2664e-16
P2RY10	7.23586e-23	-0.295772	0.124	0.257	1.17416e-18
ERN1	6.31893e-22	-0.295892	0.087	0.202	1.02537e-17
LINC02273	3.51314e-19	-0.295928	0.128	0.241	5.70078e-15
E2F4	2.04682e-25	-0.296836	0.084	0.211	3.32137e-21
HDAC1	4.48188e-18	-0.296878	0.277	0.42	7.27274e-14
LDLRAP1	1.16682e-18	-0.297608	0.238	0.376	1.89339e-14
PPP4C	1.38267e-24	-0.297718	0.206	0.373	2.24366e-20
PSIP1	1.33797e-20	-0.298046	0.426	0.59	2.17112e-16
PSMA6	3.99877e-20	-0.298605	0.279	0.432	6.48881e-16
HNRNPAB	1.41737e-24	-0.298729	0.084	0.208	2.29997e-20
MDH1	5.22125e-25	-0.299059	0.2	0.362	8.47252e-21
RABL6	2.47551e-27	-0.299087	0.088	0.224	4.01701e-23
CYBC1	1.44533e-22	-0.29942	0.142	0.279	2.34533e-18
NDUFB10	4.23668e-20	-0.299826	0.368	0.528	6.87486e-16
TNIK	1.47187e-22	-0.299841	0.138	0.273	2.3884e-18
TXN	3.38971e-19	-0.300727	0.256	0.401	5.50048e-15
SQOR	3.52975e-24	-0.301093	0.087	0.209	5.72772e-20
CD96	8.0088e-19	-0.301916	0.297	0.444	1.29959e-14
CITED2	5.82423e-14	-0.302147	0.314	0.441	9.45098e-10
SUB1	5.70446e-23	-0.302464	0.654	0.787	9.25663e-19
BUB3	1.24737e-21	-0.30266	0.238	0.391	2.02411e-17
SYNGR2	6.87509e-23	-0.30279	0.291	0.461	1.11562e-18
YWHAH	6.50444e-28	-0.302795	0.057	0.178	1.05548e-23
H2AFY	9.0655e-24	-0.303032	0.195	0.354	1.47106e-19
TRAPPC1	2.04818e-20	-0.303121	0.419	0.578	3.32358e-16
RBM4	2.76956e-22	-0.303387	0.187	0.336	4.49416e-18
CD3G	2.42803e-24	-0.303826	0.612	0.766	3.93996e-20
HLA-B	1.36438e-78	-0.304331	1	1	2.21398e-74
ICOS	3.63429e-19	-0.30598	0.166	0.291	5.89736e-15
UFC1	5.00073e-21	-0.306062	0.424	0.592	8.11469e-17
RAB5IF	1.10406e-23	-0.306444	0.113	0.244	1.79156e-19
LDHB	1.92608e-45	-0.30664	0.939	0.984	3.12546e-41
MVP	7.86526e-21	-0.306673	0.297	0.459	1.2763e-16
CCDC107	1.43059e-21	-0.306692	0.152	0.285	2.32141e-17
CMTM3	6.34093e-23	-0.306755	0.162	0.307	1.02894e-18
EPB41	3.37634e-21	-0.307281	0.345	0.51	5.47879e-17
ATP6V1F	4.51817e-22	-0.307437	0.279	0.442	7.33163e-18
ABHD14A	5.08427e-25	-0.307923	0.105	0.242	8.25025e-21
TIGIT	6.68724e-20	-0.307993	0.05	0.142	1.08514e-15
NCL	1.3932e-23	-0.308127	0.72	0.846	2.26075e-19
AKAP13	6.31867e-22	-0.3096	0.328	0.499	1.02533e-17
GTPBP6	1.35129e-28	-0.309635	0.087	0.229	2.19273e-24
RHOA	1.27085e-30	-0.310971	0.737	0.883	2.06221e-26
CD3D	4.74431e-31	-0.311462	0.804	0.916	7.69858e-27
XRCC5	2.65966e-21	-0.312382	0.411	0.583	4.31583e-17
PRKCH	6.10591e-19	-0.312716	0.279	0.428	9.90806e-15
CD27	3.18181e-26	-0.312723	0.515	0.692	5.16312e-22
TUBB	6.88438e-23	-0.313118	0.395	0.567	1.11713e-18
PYCARD	2.11958e-23	-0.313432	0.1	0.22	3.43944e-19
SH3BGRL	1.67059e-21	-0.313464	0.371	0.53	2.71086e-17
COX5A	9.99867e-21	-0.313721	0.386	0.546	1.62248e-16
TWF2	4.6422e-21	-0.314433	0.191	0.33	7.5329e-17
TRAF3IP3	2.31692e-23	-0.314483	0.495	0.661	3.75967e-19
PSMB3	8.11496e-24	-0.314607	0.318	0.494	1.31681e-19
GIMAP1	1.4006e-20	-0.314757	0.259	0.409	2.27275e-16
ATP5PB	1.37886e-22	-0.314769	0.388	0.553	2.23748e-18
HMGN4	3.38942e-24	-0.314777	0.161	0.307	5.50001e-20
TRAM1	9.56431e-21	-0.314818	0.306	0.465	1.552e-16
VKORC1	1.64958e-28	-0.314833	0.088	0.227	2.67678e-24
LINC-PINT	4.87657e-30	-0.315217	0.064	0.2	7.91321e-26
SSU72	3.72269e-23	-0.315304	0.306	0.478	6.04081e-19
GLRX5	1.1206e-31	-0.31541	0.066	0.207	1.8184e-27
BST2	6.32208e-22	-0.315703	0.247	0.405	1.02588e-17
CCT5	4.33898e-24	-0.315843	0.143	0.285	7.04086e-20
HNRNPLL	1.73903e-22	-0.315861	0.122	0.251	2.82192e-18
WNK1	3.43885e-26	-0.316017	0.205	0.376	5.58022e-22
PGAM1	1.4803e-22	-0.316411	0.357	0.522	2.40209e-18
MTHFD2	1.03829e-28	-0.317433	0.068	0.195	1.68484e-24
GLRX	4.81681e-23	-0.317494	0.111	0.236	7.81624e-19
SELENOK	2.02397e-21	-0.317725	0.422	0.577	3.28429e-17
ECH1	4.88984e-24	-0.31796	0.24	0.407	7.93474e-20
SH3KBP1	5.47119e-21	-0.31848	0.303	0.457	8.8781e-17
PDE4D	6.94499e-24	-0.319751	0.113	0.246	1.12696e-19
ATP6V0B	2.84055e-26	-0.319883	0.191	0.354	4.60936e-22
MTDH	2.04713e-21	-0.319978	0.461	0.625	3.32187e-17
NME3	5.80762e-24	-0.320531	0.238	0.404	9.42402e-20
NR4A3	2.36681e-31	-0.322299	0.036	0.155	3.84061e-27
ATP5PO	5.66343e-34	-0.322796	0.493	0.735	9.19004e-30
RAB1B	5.57362e-27	-0.322972	0.135	0.286	9.04431e-23
HSPD1	3.49015e-21	-0.322989	0.261	0.415	5.66346e-17
GSTK1	5.5276e-34	-0.323144	0.813	0.92	8.96963e-30
GBP5	2.44708e-16	-0.323929	0.116	0.216	3.97088e-12
CAST	9.78344e-23	-0.324166	0.343	0.513	1.58756e-18
SNHG16	5.8556e-27	-0.324271	0.194	0.371	9.50189e-23
IDI1	7.67452e-23	-0.324869	0.177	0.322	1.24534e-18
ATP5F1B	2.93075e-28	-0.32501	0.506	0.688	4.75573e-24
MAD1L1	1.04601e-21	-0.32502	0.202	0.346	1.69737e-17
MAP2K2	5.26968e-28	-0.325108	0.126	0.28	8.55111e-24
HNRNPA2B1	2.96991e-34	-0.325155	0.798	0.917	4.81927e-30
PNP	1.85313e-27	-0.325673	0.064	0.188	3.00707e-23
CFAP20	1.91961e-27	-0.326043	0.062	0.183	3.11496e-23
ACTR2	8.69315e-24	-0.326254	0.303	0.475	1.41064e-19
PARP1	8.19142e-26	-0.326546	0.199	0.36	1.32922e-21
PDIA6	8.26865e-23	-0.32683	0.208	0.359	1.34175e-18
CHMP1B	1.58042e-17	-0.326872	0.176	0.295	2.56454e-13
GET3	3.4407e-30	-0.326963	0.084	0.227	5.58323e-26
SERINC3	1.13039e-25	-0.328547	0.126	0.268	1.83428e-21
CXCR3	2.18313e-23	-0.328922	0.031	0.124	3.54256e-19
UBL3	3.64093e-23	-0.329443	0.12	0.25	5.90813e-19
PSMB8	5.2424e-22	-0.329504	0.408	0.573	8.50685e-18
GBP4	3.68986e-22	-0.330872	0.097	0.213	5.98754e-18
TMEM248	1.84474e-27	-0.330951	0.103	0.244	2.99345e-23
RGS19	1.95393e-25	-0.330979	0.155	0.304	3.17064e-21
CYTIP	1.65114e-24	-0.33145	0.534	0.693	2.6793e-20
GIMAP7	1.90335e-19	-0.332314	0.553	0.699	3.08856e-15
SNHG29	5.69839e-37	-0.332773	0.657	0.936	9.24678e-33
LRP10	6.63063e-23	-0.333841	0.271	0.426	1.07595e-18
NFATC2	5.32448e-25	-0.33408	0.161	0.309	8.64004e-21
CLEC2D	5.22402e-20	-0.334347	0.251	0.393	8.47702e-16
TRAC	1.01589e-18	-0.334758	0.274	0.416	1.64849e-14
GRAMD1A	7.33612e-30	-0.335222	0.129	0.292	1.19043e-25
BLOC1S1	5.69776e-24	-0.33531	0.296	0.47	9.24575e-20
FAM174C	4.12327e-32	-0.336407	0.126	0.298	6.69082e-28
EIF5	1.27369e-28	-0.336549	0.505	0.687	2.06682e-24
JPT1	4.83204e-27	-0.336981	0.133	0.282	7.84095e-23
RALBP1	1.50071e-28	-0.337405	0.099	0.24	2.43521e-24
ATP2B4	1.76599e-27	-0.337522	0.077	0.206	2.86567e-23
NME2	9.44208e-32	-0.338083	0.667	0.803	1.53217e-27
LGALS1	1.14913e-09	-0.338494	0.166	0.243	1.8647e-05
MFSD10	1.18612e-24	-0.338579	0.147	0.289	1.92472e-20
CIAO2A	2.3203e-32	-0.338914	0.097	0.254	3.76515e-28
LPXN	8.29639e-26	-0.339066	0.152	0.299	1.34625e-21
PLK3	1.08205e-26	-0.339343	0.163	0.321	1.75584e-22
SUMO1	1.22283e-28	-0.339714	0.285	0.477	1.98429e-24
INPP4B	6.09125e-23	-0.33996	0.419	0.587	9.88428e-19
SPOCK2	2.76007e-30	-0.340462	0.58	0.76	4.47877e-26
PLSCR3	2.31599e-24	-0.340649	0.388	0.562	3.75816e-20
AMD1	2.71565e-27	-0.340659	0.195	0.358	4.40668e-23
PRELID1	8.29601e-26	-0.341961	0.332	0.505	1.34619e-21
TRAT1	6.09285e-23	-0.342683	0.266	0.424	9.88687e-19
RNF167	7.93386e-25	-0.342844	0.265	0.428	1.28743e-20
RHOG	6.21944e-30	-0.342978	0.381	0.58	1.00923e-25
DOK2	3.18881e-27	-0.343734	0.178	0.338	5.17448e-23
EEF1G	2.16501e-44	-0.344568	0.916	0.996	3.51315e-40
TNFSF10	2.38077e-25	-0.345193	0.075	0.197	3.86328e-21
PGK1	2.21204e-29	-0.345499	0.603	0.764	3.58947e-25
TUBA4A	1.40627e-18	-0.346033	0.319	0.458	2.28195e-14
EIF4EBP2	1.47449e-28	-0.346058	0.119	0.271	2.39266e-24
ENO1	4.5089e-27	-0.346749	0.547	0.713	7.31659e-23
TMEM9B	3.83744e-30	-0.34678	0.113	0.265	6.22702e-26
SIT1	5.43706e-26	-0.347252	0.112	0.249	8.82272e-22
SS18L2	1.04899e-27	-0.347344	0.177	0.342	1.7022e-23
ZFP36L2	6.07656e-39	-0.347735	0.97	0.992	9.86043e-35
NDUFB8	2.21364e-33	-0.347963	0.415	0.651	3.59207e-29
TALDO1	9.36193e-28	-0.348915	0.247	0.424	1.51916e-23
BTN3A2	1.09165e-23	-0.349068	0.168	0.311	1.77143e-19
MAT2B	4.09072e-23	-0.349751	0.263	0.419	6.63802e-19
SPTAN1	3.60349e-20	-0.349994	0.281	0.429	5.84739e-16
MSN	2.58189e-24	-0.350884	0.393	0.569	4.18964e-20
MAP3K1	1.77829e-27	-0.351193	0.138	0.291	2.88563e-23
NDUFC2	2.83582e-34	-0.351317	0.271	0.499	4.60169e-30
CD53	5.86441e-24	-0.351393	0.326	0.495	9.51618e-20
EMP3	1.03781e-35	-0.351701	0.79	0.901	1.68405e-31
PITPNC1	2.30271e-26	-0.351762	0.19	0.353	3.73661e-22
CDK2AP2	4.52605e-31	-0.352171	0.088	0.235	7.34441e-27
RPN1	1.91531e-31	-0.352302	0.234	0.427	3.10798e-27
ITM2B	3.87408e-55	-0.352614	0.927	0.981	6.28647e-51
S1PR1	1.68143e-26	-0.355086	0.336	0.522	2.72845e-22
DNAJB1	1.01723e-26	-0.355226	0.779	0.884	1.65066e-22
DIAPH1	2.54437e-27	-0.355563	0.165	0.325	4.12876e-23
FAM177A1	3.9563e-29	-0.356101	0.255	0.441	6.41989e-25
GNG2	4.2537e-30	-0.356189	0.163	0.33	6.90249e-26
YIPF5	6.89228e-31	-0.356214	0.11	0.262	1.11841e-26
HMOX2	3.95849e-26	-0.356897	0.226	0.385	6.42345e-22
SKP1	6.12551e-38	-0.357281	0.7	0.858	9.93987e-34
UBB	2.73794e-36	-0.358743	0.737	0.876	4.44285e-32
ETS1	4.26185e-24	-0.358972	0.534	0.7	6.9157e-20
BAX	1.63736e-21	-0.360031	0.279	0.436	2.65694e-17
REEP5	8.25379e-27	-0.360613	0.173	0.331	1.33934e-22
ODC1	1.43595e-26	-0.360648	0.236	0.407	2.33011e-22
UBE2L6	4.10236e-25	-0.361387	0.22	0.378	6.65691e-21
TSPYL1	3.41763e-26	-0.361563	0.225	0.389	5.54578e-22
SNX3	2.04164e-29	-0.362463	0.276	0.472	3.31297e-25
ARL6IP1	2.18989e-31	-0.362964	0.317	0.53	3.55353e-27
MYL12A	2.99622e-53	-0.363758	0.889	0.979	4.86197e-49
SMAD7	3.52811e-36	-0.363792	0.028	0.157	5.72507e-32
PPP2R5C	4.72419e-24	-0.364274	0.305	0.47	7.66595e-20
CIAO2B	8.43242e-33	-0.364694	0.194	0.393	1.36833e-28
CCND2	7.99489e-31	-0.364796	0.178	0.352	1.29733e-26
VOPP1	1.839e-27	-0.365098	0.182	0.346	2.98415e-23
TRIR	5.35035e-35	-0.365503	0.626	0.795	8.68201e-31
CTSC	5.99589e-28	-0.365786	0.134	0.283	9.72953e-24
RIPOR2	1.88512e-25	-0.367162	0.515	0.677	3.05898e-21
TLN1	3.0367e-27	-0.367611	0.209	0.375	4.92766e-23
PTOV1	1.70977e-31	-0.368466	0.094	0.244	2.77444e-27
FYN	6.12452e-28	-0.369982	0.263	0.438	9.93825e-24
MICOS10	1.89713e-33	-0.37042	0.285	0.517	3.07847e-29
TRMT112	1.36612e-29	-0.371449	0.336	0.522	2.2168e-25
TRBC1	9.49283e-16	-0.372334	0.321	0.44	1.5404e-11
PBXIP1	1.9205e-25	-0.372628	0.414	0.585	3.11639e-21
MDFIC	2.99652e-33	-0.373676	0.098	0.256	4.86245e-29
TMEM50A	2.12376e-31	-0.373699	0.37	0.569	3.44623e-27
RNF187	3.00358e-35	-0.375173	0.078	0.236	4.87391e-31
ZNF706	2.7656e-30	-0.375896	0.215	0.397	4.48773e-26
APRT	5.07261e-40	-0.377376	0.697	0.855	8.23132e-36
TAP1	4.5658e-29	-0.377411	0.198	0.369	7.40892e-25
GADD45A	1.35617e-27	-0.379608	0.07	0.195	2.20065e-23
IVNS1ABP	6.239e-31	-0.380463	0.112	0.267	1.0124e-26
TRADD	2.93669e-30	-0.38254	0.329	0.52	4.76536e-26
RASAL3	5.78488e-32	-0.382756	0.22	0.403	9.38713e-28
SRSF7	8.07497e-28	-0.383271	0.645	0.784	1.31033e-23
CTSD	3.90654e-33	-0.38423	0.157	0.337	6.33915e-29
YWHAB	5.15087e-44	-0.38434	0.773	0.908	8.35831e-40
CORO1A	1.14522e-45	-0.385246	0.85	0.95	1.85834e-41
STAT1	7.28915e-16	-0.385829	0.189	0.302	1.18281e-11
WDR1	3.44612e-31	-0.388582	0.315	0.511	5.59202e-27
CYCS	8.11375e-30	-0.391552	0.357	0.549	1.31662e-25
CMPK1	1.26734e-36	-0.392896	0.224	0.44	2.05652e-32
RBM38	4.2075e-36	-0.393353	0.196	0.402	6.82751e-32
CD2	5.45677e-30	-0.394152	0.505	0.683	8.8547e-26
EMB	1.46996e-30	-0.394304	0.272	0.454	2.3853e-26
EGLN2	6.89693e-36	-0.3946	0.102	0.27	1.11917e-31
FKBP8	9.87672e-36	-0.395	0.457	0.661	1.6027e-31
CD47	3.15321e-31	-0.395008	0.359	0.556	5.11671e-27
DDX5	2.49486e-53	-0.396005	0.925	0.976	4.04841e-49
HLA-E	3.04526e-71	-0.396766	0.972	0.998	4.94154e-67
ADGRE5	3.14503e-26	-0.396969	0.312	0.484	5.10343e-22
TXNL4A	1.0311e-38	-0.398153	0.208	0.424	1.67316e-34
TAP2	7.43322e-34	-0.399269	0.152	0.332	1.20619e-29
TIMP1	4.99349e-24	-0.39998	0.312	0.468	8.10293e-20
HNRNPL	1.35705e-39	-0.400632	0.332	0.566	2.20208e-35
ARHGAP15	2.41149e-32	-0.402686	0.471	0.662	3.91312e-28
EVI2B	1.84723e-31	-0.402787	0.322	0.525	2.9975e-27
HLA-A	4.20631e-101	-0.403061	0.999	0.999	6.82558e-97
NDUFA11	6.47993e-40	-0.403915	0.394	0.634	1.0515e-35
ID1	1.33736e-29	-0.405963	0.013	0.109	2.17014e-25
YWHAQ	1.85127e-31	-0.406124	0.261	0.45	3.00406e-27
ATP1A1	1.25477e-31	-0.40683	0.307	0.499	2.03611e-27
SAT1	5.9729e-26	-0.406839	0.366	0.545	9.69223e-22
BCAP31	2.65798e-35	-0.407119	0.395	0.596	4.3131e-31
CORO1B	1.098e-26	-0.407436	0.443	0.616	1.78173e-22
KLF3	1.08124e-28	-0.40819	0.406	0.585	1.75453e-24
NPDC1	1.01859e-33	-0.409076	0.082	0.231	1.65287e-29
ARHGDIB	5.88341e-78	-0.410662	0.936	0.993	9.54701e-74
ARPC4	9.24418e-37	-0.410841	0.267	0.488	1.50005e-32
BCL2	2.89366e-26	-0.412543	0.232	0.39	4.69555e-22
VAMP8	7.10243e-35	-0.415878	0.371	0.581	1.15251e-30
PSMA7	5.05084e-41	-0.416175	0.481	0.695	8.196e-37
ANXA6	1.2011e-35	-0.416206	0.453	0.657	1.94903e-31
SIAH2	9.75208e-41	-0.416515	0.102	0.286	1.58247e-36
TMEM59	2.02765e-34	-0.416901	0.399	0.602	3.29027e-30
MYH9	7.52088e-35	-0.417277	0.617	0.783	1.22041e-30
LCP1	4.4374e-33	-0.41745	0.462	0.648	7.20057e-29
TTC39C	3.26322e-34	-0.417625	0.319	0.524	5.29523e-30
PRDX2	1.25548e-35	-0.419882	0.482	0.681	2.03726e-31
ALOX5AP	2.88729e-29	-0.420469	0.288	0.461	4.6852e-25
ORAI1	2.87222e-41	-0.421166	0.14	0.341	4.66075e-37
SUSD3	3.62427e-37	-0.422583	0.1	0.266	5.8811e-33
SELL	9.64509e-33	-0.422912	0.678	0.797	1.56511e-28
DDIT4	4.79058e-24	-0.423509	0.415	0.577	7.77367e-20
MARCKSL1	2.7072e-32	-0.427617	0.184	0.357	4.39297e-28
SUMO2	1.40927e-56	-0.429078	0.721	0.886	2.28682e-52
TUBA1B	1.46074e-34	-0.431164	0.466	0.656	2.37034e-30
GAPDH	2.54109e-69	-0.431246	0.948	0.988	4.12343e-65
STUB1	5.18422e-39	-0.431634	0.227	0.44	8.41243e-35
DANCR	2.61299e-41	-0.435001	0.17	0.382	4.2401e-37
ACTG1	6.68362e-56	-0.435843	0.923	0.982	1.08455e-51
TPI1	1.03701e-38	-0.436248	0.455	0.661	1.68275e-34
SRM	2.50848e-47	-0.437011	0.088	0.284	4.07051e-43
RNPEPL1	5.81631e-39	-0.437983	0.115	0.297	9.43813e-35
SLC9A3R1	3.18822e-35	-0.439749	0.281	0.485	5.17352e-31
CST7	8.67069e-31	-0.440105	0.034	0.149	1.40699e-26
GAS5	2.85884e-51	-0.440251	0.621	0.908	4.63904e-47
BRK1	9.21312e-41	-0.440371	0.344	0.564	1.49501e-36
LIMS1	2.44591e-35	-0.441737	0.216	0.412	3.96898e-31
TMEM35B	7.84324e-44	-0.442095	0.084	0.264	1.27272e-39
GZMM	5.78692e-39	-0.443089	0.266	0.482	9.39043e-35
TSC22D3	1.94795e-59	-0.443284	0.857	0.964	3.16094e-55
SLC25A5	5.58632e-40	-0.443831	0.512	0.707	9.06492e-36
CAPZB	2.19478e-43	-0.444984	0.642	0.815	3.56148e-39
PSME2	5.98034e-37	-0.446976	0.489	0.694	9.70429e-33
TMEM123	5.03518e-42	-0.447297	0.553	0.745	8.17059e-38
SPN	3.9067e-36	-0.447322	0.147	0.322	6.33941e-32
KHDRBS1	1.07202e-42	-0.447965	0.369	0.606	1.73957e-38
LRRFIP1	5.16309e-44	-0.44828	0.496	0.701	8.37814e-40
LIME1	7.95549e-45	-0.448568	0.654	0.825	1.29094e-40
ARPC3	6.13369e-59	-0.448813	0.715	0.887	9.95314e-55
PRDX1	2.49405e-37	-0.450294	0.326	0.534	4.0471e-33
PPP1R18	1.73758e-41	-0.450468	0.175	0.376	2.81958e-37
APBB1IP	1.10293e-38	-0.451763	0.291	0.507	1.78973e-34
OPTN	2.27658e-35	-0.455021	0.303	0.503	3.6942e-31
HNRNPF	6.615e-40	-0.456398	0.366	0.581	1.07342e-35
JAK1	3.57342e-49	-0.45761	0.615	0.801	5.7986e-45
HLA-C	2.19132e-103	-0.459261	0.995	1	3.55586e-99
PDE4B	1.33002e-35	-0.459715	0.135	0.307	2.15822e-31
PCED1B-AS1	4.35938e-67	-0.460731	0.568	0.9	7.07396e-63
PSMA2	2.87585e-49	-0.460765	0.2	0.447	4.66665e-45
FOSB	4.05699e-28	-0.461711	0.306	0.477	6.58328e-24
CRIP2	2.93251e-32	-0.464925	0.097	0.244	4.75859e-28
IQGAP2	1.12732e-41	-0.465797	0.148	0.346	1.82931e-37
LAT	4.99246e-43	-0.466202	0.476	0.691	8.10126e-39
B2M	4.22907e-246	-0.467117	1	1	6.86251e-242
SRSF9	5.13602e-46	-0.467382	0.236	0.471	8.33421e-42
ACTR3	1.2873e-41	-0.47046	0.377	0.597	2.08891e-37
CALM1	6.38147e-99	-0.470863	0.958	0.991	1.03552e-94
TMBIM6	6.6518e-49	-0.471125	0.553	0.766	1.07939e-44
CFL1	4.65121e-85	-0.471192	0.9	0.989	7.54751e-81
TNFAIP8	2.56219e-40	-0.471385	0.389	0.599	4.15766e-36
PSMB9	2.23331e-42	-0.471452	0.458	0.67	3.62399e-38
PSMB10	4.45334e-44	-0.475175	0.332	0.563	7.22644e-40
IRF9	1.67529e-43	-0.475963	0.116	0.311	2.71849e-39
RNF125	7.93878e-42	-0.477293	0.267	0.483	1.28823e-37
RAP1A	8.30567e-45	-0.47758	0.338	0.567	1.34776e-40
JUNB	1.05298e-65	-0.477902	0.959	0.996	1.70866e-61
SRSF5	8.90511e-59	-0.47843	0.729	0.875	1.44503e-54
CTSA	7.24845e-34	-0.478636	0.128	0.293	1.17621e-29
CTDSP1	2.85924e-47	-0.479054	0.122	0.327	4.63969e-43
MCL1	2.91811e-42	-0.479107	0.424	0.637	4.73522e-38
SOCS3	2.63523e-40	-0.483209	0.399	0.617	4.27619e-36
PLP2	5.00677e-45	-0.484535	0.411	0.66	8.12449e-41
UCP2	5.49186e-48	-0.485627	0.561	0.776	8.91163e-44
SSBP4	4.45106e-46	-0.489347	0.144	0.355	7.22274e-42
RESF1	1.23955e-43	-0.490209	0.228	0.468	2.01143e-39
ANXA2	5.7635e-38	-0.492698	0.175	0.366	9.35243e-34
RAC1	1.08472e-44	-0.49618	0.211	0.431	1.76018e-40
EZR	5.00632e-49	-0.496419	0.429	0.666	8.12376e-45
S1PR4	6.67626e-45	-0.500649	0.187	0.404	1.08336e-40
BTG1	2.48669e-91	-0.502325	0.973	0.995	4.03515e-87
PLAAT4	1.77217e-61	-0.505155	0.419	0.738	2.8757e-57
CREM	1.61207e-39	-0.506313	0.138	0.321	2.61591e-35
TNFRSF4	9.5779e-43	-0.506793	0.047	0.202	1.55421e-38
ARL6IP5	7.35862e-58	-0.509382	0.623	0.818	1.19408e-53
SEPTIN9	7.75358e-58	-0.510121	0.459	0.759	1.25817e-53
FOS	6.81869e-37	-0.512788	0.878	0.975	1.10647e-32
FTH1	5.11467e-148	-0.51311	0.997	0.999	8.29957e-144
ATP6V0E1	2.13801e-55	-0.514565	0.435	0.674	3.46934e-51
IL10RA	7.50602e-48	-0.514652	0.195	0.422	1.218e-43
IL7R	5.28008e-49	-0.515323	0.86	0.933	8.56799e-45
S100A10	7.03387e-56	-0.515667	0.724	0.875	1.14139e-51
CALM2	1.81029e-56	-0.516019	0.574	0.777	2.93756e-52
DYNLL1	1.87209e-49	-0.521406	0.149	0.365	3.03784e-45
DUSP1	6.63217e-76	-0.522996	0.791	0.97	1.0762e-71
MYL6	1.22338e-84	-0.523312	0.839	0.96	1.98517e-80
OSTF1	2.34909e-51	-0.523553	0.229	0.463	3.81186e-47
CSNK2B	3.96786e-61	-0.52424	0.339	0.628	6.43864e-57
CRIP1	1.53093e-80	-0.524443	0.722	0.911	2.48425e-76
RNF139	4.19796e-50	-0.526605	0.153	0.373	6.81203e-46
ARPC2	3.5265e-77	-0.527053	0.754	0.904	5.72244e-73
TAGLN2	2.54172e-69	-0.530038	0.738	0.903	4.12444e-65
C16orf54	2.12529e-48	-0.530242	0.153	0.367	3.4487e-44
SEPTIN1	6.39878e-62	-0.531302	0.373	0.679	1.03833e-57
SEPTIN6	2.73723e-63	-0.532885	0.423	0.731	4.44171e-59
PNRC1	1.26177e-93	-0.533351	0.907	0.972	2.04747e-89
DNAJA1	1.06624e-48	-0.534344	0.222	0.45	1.73018e-44
RNASEK	2.78976e-73	-0.538977	0.502	0.804	4.52694e-69
AC020916.1	7.16218e-66	-0.540712	0.009	0.197	1.16221e-61
TMBIM4	2.10871e-56	-0.542741	0.181	0.432	3.4218e-52
ITM2A	3.86693e-43	-0.549913	0.409	0.622	6.27486e-39
YWHAZ	9.31518e-95	-0.550102	0.809	0.936	1.51157e-90
M6PR	6.6883e-55	-0.552254	0.225	0.47	1.08531e-50
H2AFZ	1.51644e-54	-0.553073	0.424	0.667	2.46073e-50
PASK	5.35306e-37	-0.554067	0.274	0.465	8.68642e-33
PPP1CA	1.17081e-62	-0.555429	0.45	0.698	1.89987e-58
ICAM2	1.1672e-57	-0.558662	0.225	0.48	1.89401e-53
YPEL3	1.11227e-61	-0.560001	0.303	0.59	1.80488e-57
H2AFV	4.35752e-59	-0.562208	0.292	0.557	7.07094e-55
BTG2	4.49447e-45	-0.565053	0.623	0.788	7.29318e-41
CDKN1A	2.26066e-46	-0.56534	0.02	0.167	3.66837e-42
PFN1	1.19917e-122	-0.566514	0.952	0.998	1.94589e-118
RILPL2	3.00603e-57	-0.571102	0.153	0.394	4.87788e-53
CD82	1.05372e-57	-0.573775	0.207	0.46	1.70987e-53
AHNAK	1.09381e-46	-0.574563	0.537	0.74	1.77493e-42
SUN2	2.07329e-54	-0.578324	0.299	0.554	3.36433e-50
SEPTIN7	2.63479e-72	-0.582064	0.359	0.679	4.27547e-68
LTB	1.24768e-96	-0.582803	0.985	0.996	2.02461e-92
GIMAP5	2.85628e-57	-0.584347	0.255	0.516	4.63489e-53
LCK	4.77356e-79	-0.590472	0.601	0.829	7.74606e-75
GIMAP4	1.5368e-46	-0.593885	0.296	0.518	2.49376e-42
ARF6	1.81287e-63	-0.602799	0.295	0.573	2.94174e-59
SH3BGRL3	1.18081e-120	-0.606638	0.923	0.988	1.91611e-116
OAZ1	7.50082e-104	-0.607354	0.7	0.924	1.21716e-99
ARPC5	1.63281e-64	-0.608928	0.308	0.574	2.64956e-60
GNB2	3.99085e-72	-0.609539	0.275	0.569	6.47596e-68
GLIPR1	2.81932e-55	-0.611288	0.163	0.398	4.57492e-51
S100A4	5.65622e-77	-0.614449	0.824	0.933	9.17835e-73
CD74	4.59834e-55	-0.61505	0.65	0.83	7.46173e-51
TLE5	1.08369e-94	-0.618325	0.61	0.931	1.75851e-90
TUBB4B	9.74883e-57	-0.620006	0.167	0.399	1.58194e-52
RAC2	2.30565e-108	-0.62315	0.756	0.948	3.74138e-104
JUN	1.1356e-48	-0.627774	0.784	0.926	1.84274e-44
CLIC1	2.63991e-67	-0.628521	0.421	0.688	4.28378e-63
LDHA	9.6042e-74	-0.630915	0.519	0.754	1.55847e-69
HSPA8	7.50037e-126	-0.646213	0.853	0.972	1.21708e-121
NSMCE3	6.68347e-64	-0.647056	0.21	0.473	1.08453e-59
PTGER2	3.14633e-51	-0.65234	0.14	0.35	5.10555e-47
ACTB	4.16291e-140	-0.652994	0.988	0.999	6.75516e-136
ITGA4	5.01526e-34	-0.65833	0.287	0.457	8.13827e-30
PTPRC	2.00465e-120	-0.6599	0.801	0.957	3.25295e-116
AQP3	4.37467e-53	-0.661793	0.367	0.591	7.09878e-49
RGS1	3.0044e-49	-0.664066	0.051	0.226	4.87524e-45
PTP4A2	2.76187e-77	-0.667405	0.324	0.628	4.48169e-73
ABRACL	3.35035e-80	-0.67229	0.31	0.605	5.43661e-76
SELPLG	5.69613e-76	-0.675325	0.288	0.583	9.24311e-72
TMSB4X	6.66139e-280	-0.679962	0.999	1	1.08094e-275
CSK	2.97357e-78	-0.684489	0.218	0.513	4.82521e-74
GRK6	1.96796e-76	-0.686803	0.144	0.427	3.1934e-72
TAGAP	4.70758e-66	-0.697711	0.374	0.626	7.63899e-62
ITGB1	2.30661e-59	-0.711028	0.316	0.568	3.74293e-55
EIF4A1	8.50347e-107	-0.714918	0.566	0.832	1.37986e-102
ZNF331	1.58709e-57	-0.722582	0.22	0.46	2.57537e-53
CYBA	4.41464e-112	-0.722642	0.614	0.883	7.16364e-108
IRF1	4.32664e-63	-0.733322	0.432	0.674	7.02084e-59
PTGER4	4.07015e-70	-0.738485	0.232	0.505	6.60464e-66
AREG	3.94481e-52	-0.744982	0.189	0.412	6.40125e-48
SRGN	6.63802e-112	-0.756709	0.635	0.869	1.07715e-107
ARL4C	2.57807e-97	-0.758297	0.338	0.67	4.18344e-93
GPR183	1.79397e-81	-0.758668	0.372	0.667	2.91107e-77
LMNA	2.31565e-70	-0.77141	0.033	0.249	3.7576e-66
SOCS1	1.10765e-75	-0.787775	0.16	0.429	1.79738e-71
KLRB1	1.3146e-37	-0.793573	0.157	0.332	2.1332e-33
IDS	2.23441e-91	-0.798926	0.338	0.644	3.62578e-87
TNFAIP3	3.48938e-93	-0.801617	0.67	0.861	5.66221e-89
ARPC1B	1.08023e-148	-0.839647	0.588	0.893	1.75288e-144
ARL4A	6.34399e-94	-0.84868	0.166	0.476	1.02944e-89
CSRNP1	8.43251e-91	-0.851403	0.177	0.482	1.36834e-86
CD69	1.41311e-121	-0.867086	0.751	0.927	2.29306e-117
KLF6	7.7353e-134	-0.873574	0.721	0.93	1.25521e-129
CXCR4	4.47119e-151	-0.881966	0.735	0.936	7.2554e-147
TENT5C	3.36751e-107	-0.890609	0.122	0.461	5.46445e-103
IL2RG	6.31678e-179	-0.90277	0.519	0.913	1.02502e-174
IL32	9.26681e-157	-0.912909	0.825	0.938	1.50372e-152
COTL1	4.366e-139	-0.923545	0.445	0.792	7.08471e-135
DUSP2	1.30568e-81	-0.939996	0.387	0.656	2.11873e-77
SLC2A3	4.26418e-145	-0.958961	0.569	0.865	6.91949e-141
NR4A2	3.34796e-120	-0.993796	0.306	0.661	5.43273e-116
TUBA1A	3.43961e-137	-0.999093	0.54	0.827	5.58145e-133
PPP1R15A	5.11048e-158	-1.0426	0.473	0.824	8.29278e-154
S100A11	5.39985e-138	-1.07462	0.281	0.667	8.76234e-134
YPEL5	1.93914e-162	-1.17163	0.368	0.735	3.14664e-158
ANXA1	1.97239e-188	-1.17397	0.616	0.89	3.2006e-184
MYADM	1.59577e-160	-1.23572	0.156	0.573	2.58945e-156
ZFP36	1.68115e-139	-1.29411	0.682	0.875	2.72801e-135
PCBP1	3.32491e-242	-1.33699	0.37	0.837	5.39533e-238
KLF2	0	-1.55606	0.753	0.97	0
RGCC	9.7938e-210	-1.6966	0.211	0.674	1.58924e-205
HBB	2.83044e-192	-3.47791	0.006	0.445	4.59296e-188
MTRNR2L8	7.37362e-99	-4.02516	0.237	0.491	1.19652e-94
TRBV20-1	3.41866e-05	-0.657628	0.067	0.102	0.554745
JUND	0.000100771	0.276364	0.345	0.32	1

## Sheet: MAST_CD4mem Cont vs ER
MAST_CD4mem Cont vs ER COVID PF
Column1	p_val	avg_log2FC	pct.1	pct.2	p_val_adj
DUSP1	0	-1.81872	0.442	0.89	0
FOS	0	-3.43596	0.061	0.756	0
HLA-A	0	-0.726533	0.992	1	0
HLA-C	0	-0.85598	0.999	1	0
JUN	0	-2.85407	0.176	0.788	0
MT-ND3	0	1.05025	0.969	0.923	0
RPL39	0	0.917273	1	0.995	0
RPS21	0	1.31468	0.999	0.973	0
RPS27	0	0.928886	1	0.996	0
RPS28	0	1.08045	0.999	0.996	0
RPS29	0	2.04771	0.996	0.824	0
RPL37	4.89273e-301	0.818034	0.997	0.992	7.93943e-297
PTPRCAP	9.40473e-294	1.58744	0.66	0.281	1.52611e-289
RPL34	1.42733e-281	0.686759	0.999	0.995	2.31613e-277
RPL36	6.02956e-272	0.810924	0.996	0.978	9.78417e-268
LINC01871	5.74511e-268	1.65101	0.498	0.099	9.32259e-264
ATP5ME	4.49059e-266	1.34208	0.634	0.281	7.28689e-262
RPS9	1.02987e-256	-0.724348	0.917	0.993	1.67117e-252
TNFAIP3	6.62994e-254	-1.55153	0.326	0.777	1.07584e-249
TMA7	4.12782e-243	0.893391	0.924	0.83	6.69821e-239
NR4A2	9.95886e-219	-1.43735	0.103	0.542	1.61602e-214
CCNI	1.54655e-210	-1.00489	0.431	0.845	2.50958e-206
ATP5F1E	1.61555e-210	0.814996	0.953	0.886	2.62155e-206
MT-ATP8	1.90004e-205	1.22327	0.697	0.399	3.08319e-201
FCGR3A	1.41466e-198	1.54555	0.621	0.399	2.29557e-194
JUNB	7.89931e-191	-1.26752	0.66	0.906	1.28182e-186
MYADM	1.66051e-188	-1.362	0.079	0.467	2.6945e-184
HBB	7.91713e-185	-5.10055	0.016	0.34	1.28471e-180
RPL41	1.1826e-171	0.440771	0.999	0.998	1.91901e-167
PCBP2	1.85976e-171	-1.03462	0.349	0.751	3.01783e-167
RPL3	8.93593e-171	-0.502563	0.985	0.997	1.45003e-166
TMSB4X	4.80001e-170	-0.417584	0.999	0.999	7.78897e-166
KLF6	6.8714e-170	-1.14121	0.607	0.889	1.11502e-165
KLF2	2.25191e-164	-1.16008	0.762	0.919	3.65418e-160
FOSB	2.09073e-157	-1.02376	0.013	0.295	3.39263e-153
MALAT1	4.67184e-156	0.734254	1	1	7.58099e-152
NDUFA3	2.98463e-155	1.03876	0.56	0.303	4.84316e-151
RPL30	3.06461e-155	0.409859	1	0.997	4.97294e-151
BTG2	5.81003e-151	-1.18742	0.144	0.51	9.42794e-147
CXCR4	7.30696e-149	-1.14535	0.46	0.782	1.1857e-144
RPL35A	7.81229e-145	0.501835	0.998	0.993	1.2677e-140
MT-ATP6	4.22933e-143	-0.725037	0.944	0.99	6.86293e-139
KIR3DL1	2.03761e-138	1.25682	0.258	0.034	3.30643e-134
MTRNR2L8	4.02343e-136	-3.87218	0.123	0.339	6.52883e-132
RPS3A	1.23088e-135	-0.373247	0.996	0.998	1.99735e-131
FAU	1.24488e-132	0.429596	0.999	0.997	2.02006e-128
RPS18	1.04705e-130	-0.438858	0.992	0.996	1.69905e-126
MT2A	2.21749e-127	1.03355	0.579	0.381	3.59832e-123
PET100	3.54494e-123	0.863509	0.473	0.285	5.75237e-119
MT-CO2	6.43586e-123	0.421269	1	0.997	1.04435e-118
RPL22	1.68888e-122	0.544754	0.98	0.964	2.74054e-118
MTRNR2L12	4.17744e-122	0.921344	0.971	0.951	6.77873e-118
ITM2A	8.11562e-122	-1.04369	0.141	0.464	1.31692e-117
RPL27A	9.74366e-120	-0.769852	0.633	0.894	1.5811e-115
RPL37A	1.40806e-117	0.539825	0.972	0.948	2.28485e-113
NDUFB1	8.48187e-116	0.911823	0.396	0.179	1.37635e-111
TRBV12-5	2.2992e-114	1.12879	0.13	0	3.73091e-110
NFKBIA	5.89862e-114	-1.08593	0.371	0.686	9.5717e-110
RPL38	3.21335e-113	0.577625	0.869	0.835	5.21431e-109
CD8A	4.16222e-113	-0.992438	0.353	0.679	6.75404e-109
RPS6	4.28628e-113	-0.400499	0.982	0.996	6.95534e-109
HLA-DRA	4.62463e-113	-1.467	0.1	0.383	7.50439e-109
RPL36A	1.00727e-111	0.550811	0.968	0.95	1.6345e-107
MT-ND4L	1.16775e-111	0.546968	0.972	0.959	1.89491e-107
ALDOA	1.73871e-109	0.703144	0.601	0.483	2.8214e-105
RPS26	3.21851e-109	-0.470657	0.903	0.977	5.22268e-105
IRF1	1.03262e-108	-0.871811	0.415	0.729	1.67563e-104
HLA-DRB5	7.30424e-108	-0.956973	0.179	0.495	1.18526e-103
ZFP36L2	4.98195e-107	-0.642395	0.799	0.96	8.08421e-103
RPL28	1.10531e-105	0.342145	1	0.998	1.79358e-101
GNLY	5.97395e-105	0.677791	0.967	0.814	9.69393e-101
IFNG	7.53192e-105	-1.03291	0.027	0.252	1.2222e-100
AC020916.1	2.02761e-101	-0.733362	0.018	0.223	3.29021e-97
IER2	7.36291e-101	-0.816195	0.42	0.723	1.19478e-96
CD74	4.17641e-98	-0.851518	0.783	0.943	6.77706e-94
CD8B	5.30492e-98	-0.965796	0.287	0.599	8.60829e-94
RGCC	1.40813e-97	-1.12161	0.035	0.254	2.28498e-93
RPL13	1.50578e-97	-0.319918	0.999	0.999	2.44342e-93
TRDV2	2.61982e-97	2.00089	0.154	0.008	4.25118e-93
NDUFA1	2.09816e-96	0.627854	0.599	0.504	3.40469e-92
SERTAD1	3.09907e-96	-0.739132	0.113	0.384	5.02886e-92
SRSF7	1.79273e-93	-0.74559	0.431	0.725	2.90906e-89
ZFP36L1	7.74736e-92	-0.801994	0.257	0.559	1.25716e-87
SNHG9	5.78805e-90	0.782949	0.208	0.045	9.39227e-86
RPS14	8.09999e-90	0.333845	1	0.996	1.31438e-85
PPP1R15A	4.94681e-89	-0.712186	0.264	0.561	8.02719e-85
TUBB4B	2.36484e-88	-0.74632	0.153	0.429	3.83742e-84
TUBA1A	7.06378e-87	-0.841376	0.324	0.615	1.14624e-82
HLA-DRB1	3.07011e-86	-0.811658	0.389	0.679	4.98187e-82
CDK17	2.78538e-83	-0.694548	0.126	0.382	4.51984e-79
SLC2A3	4.59011e-83	-0.781402	0.182	0.456	7.44837e-79
IFITM2	1.43613e-81	0.571006	0.927	0.882	2.33041e-77
LINC01138	4.65872e-81	0.721316	0.287	0.143	7.55971e-77
BHLHE40	3.58444e-80	-0.686873	0.147	0.402	5.81648e-76
SMAD7	4.6764e-80	-0.672	0.054	0.261	7.5884e-76
DDIT4	4.78058e-80	0.742896	0.52	0.38	7.75744e-76
PLEK	5.53955e-80	-0.641195	0.483	0.754	8.98902e-76
EIF5	1.05285e-79	-0.653786	0.24	0.518	1.70845e-75
IDS	1.7421e-79	-0.613069	0.306	0.588	2.82691e-75
SH2D2A	1.23786e-78	0.762278	0.413	0.286	2.00868e-74
CEBPB	5.38159e-77	0.757369	0.345	0.196	8.73271e-73
ATP5MD	8.61349e-77	0.597741	0.554	0.442	1.39771e-72
CD69	1.53815e-76	-0.880523	0.406	0.665	2.49596e-72
RPS15	2.28655e-76	0.314499	1	0.997	3.71039e-72
RPS12	1.90995e-75	0.292632	1	0.997	3.09928e-71
RPS27A	1.15985e-74	0.268179	1	0.998	1.88209e-70
CCL5	2.23686e-73	-0.358529	0.994	0.999	3.62975e-69
RPL36AL	2.37626e-73	0.416589	0.947	0.956	3.85595e-69
COMMD6	7.34699e-73	0.425038	0.754	0.755	1.1922e-68
TMSB10	1.08728e-72	0.326266	0.999	0.997	1.76434e-68
LYZ	1.9746e-72	0.648208	0.126	0.011	3.20419e-68
TMEM258	4.2348e-72	0.508415	0.538	0.459	6.87182e-68
UQCR11	2.30001e-71	0.458325	0.71	0.669	3.73222e-67
RPL13A	1.05724e-69	-0.447069	0.906	0.983	1.71559e-65
UBL5	3.24537e-69	0.41674	0.629	0.618	5.26626e-65
RPL11	1.36072e-68	0.288172	1	0.999	2.20804e-64
DNAJB1	2.73249e-68	-0.652709	0.381	0.643	4.43402e-64
PTP4A2	2.77585e-68	-0.593834	0.47	0.722	4.50438e-64
GADD45B	5.61844e-68	-0.688158	0.208	0.459	9.11704e-64
SRSF5	2.6025e-67	-0.392494	0.571	0.809	4.22307e-63
HLA-DQB1	4.50415e-67	-0.655968	0.037	0.208	7.30888e-63
ATP5MPL	3.03476e-65	0.486875	0.474	0.42	4.92451e-61
DNAJA1	3.77793e-65	-0.590932	0.145	0.37	6.13045e-61
ATP5F1B	1.07116e-64	-0.443041	0.402	0.654	1.73816e-60
GBP5	2.52589e-64	-0.671446	0.253	0.503	4.09876e-60
MCL1	2.91529e-64	-0.649307	0.244	0.493	4.73063e-60
ROMO1	3.43888e-64	0.600991	0.343	0.234	5.58027e-60
HMGN1	4.93544e-64	0.293206	0.49	0.54	8.00874e-60
ARL4A	6.08871e-64	-0.527145	0.047	0.214	9.88015e-60
TRGV9	1.1412e-63	1.29461	0.238	0.08	1.85182e-59
S100A8	1.39403e-63	0.696061	0.126	0.015	2.26209e-59
ELOB	1.20742e-62	0.424653	0.708	0.672	1.95929e-58
YPEL5	1.4912e-62	-0.652468	0.213	0.454	2.41977e-58
UQCRB	7.42543e-62	0.388071	0.787	0.787	1.20492e-57
POLR2L	1.23438e-60	0.46893	0.502	0.443	2.00302e-56
IFITM1	1.26907e-60	0.399075	0.987	0.978	2.05932e-56
EZR	5.00733e-60	-0.604817	0.419	0.662	8.1254e-56
BRD2	6.07923e-60	-0.43191	0.239	0.463	9.86477e-56
AL627171.2	1.16643e-59	0.835972	0.214	0.071	1.89277e-55
TENT5C	1.76939e-59	-0.528009	0.171	0.388	2.8712e-55
MIF	2.13051e-59	0.306872	0.763	0.799	3.45717e-55
IFITM3	3.67756e-59	-0.0692727	0.35	0.507	5.96758e-55
SMDT1	2.62619e-58	-0.308801	0.271	0.478	4.26152e-54
NDUFS5	4.42753e-58	0.297743	0.502	0.528	7.18455e-54
BTG1	1.05666e-57	-0.415305	0.859	0.963	1.71463e-53
LMNA	2.21126e-57	-0.525329	0.014	0.141	3.58821e-53
PTPRC	3.92692e-57	-0.366355	0.9	0.98	6.37221e-53
CTSW	7.51179e-57	0.482105	0.952	0.902	1.21894e-52
UQCRQ	1.17265e-56	0.431676	0.433	0.393	1.90285e-52
PTGER4	1.52182e-56	-0.55667	0.129	0.331	2.46945e-52
TUBA4A	4.26923e-56	-0.586612	0.264	0.498	6.92768e-52
STK17B	1.35142e-55	-0.392277	0.3	0.522	2.19296e-51
SELENOW	1.79959e-55	0.207472	0.485	0.558	2.92019e-51
NFATC2	2.56631e-55	-0.479932	0.225	0.446	4.16436e-51
S1PR1	3.37838e-55	-0.565753	0.103	0.294	5.4821e-51
IER5	5.70872e-55	-0.481467	0.029	0.169	9.26355e-51
SRSF2	7.52145e-55	-0.511284	0.31	0.544	1.22051e-50
CD247	7.83052e-55	0.337966	0.547	0.603	1.27066e-50
S100A6	1.64685e-54	0.399406	0.954	0.961	2.67235e-50
NDUFB2	1.65981e-54	0.32162	0.571	0.593	2.69338e-50
BOLA2B	2.03038e-54	0.584377	0.164	0.058	3.2947e-50
STK4	2.49789e-54	-0.357511	0.452	0.677	4.05333e-50
CDC42	2.58677e-54	-0.332523	0.468	0.689	4.19755e-50
NOP53	4.33707e-54	-0.351214	0.574	0.788	7.03776e-50
CCNL1	7.38685e-54	-0.464699	0.242	0.462	1.19866e-49
PRRC2C	1.29675e-53	-0.450669	0.374	0.604	2.10424e-49
RGS1	1.4107e-53	-0.480576	0.015	0.137	2.28914e-49
FUS	1.73218e-53	-0.434487	0.45	0.68	2.81081e-49
SEC62	2.24958e-53	0.498821	0.405	0.327	3.6504e-49
AC026979.2	2.7791e-53	0.602372	0.179	0.061	4.50965e-49
RALGAPA1	3.08469e-53	-0.437318	0.074	0.234	5.00553e-49
PAXX	4.98506e-53	0.338972	0.638	0.657	8.08926e-49
RORA	8.38769e-53	-0.420012	0.247	0.459	1.36107e-48
RPL17	1.22141e-52	-0.265923	0.959	0.994	1.98198e-48
ATP5MF	1.96435e-52	0.340037	0.479	0.471	3.18755e-48
ARL6IP1	6.65077e-52	-0.354474	0.442	0.663	1.07922e-47
EIF4A1	6.96802e-52	-0.393097	0.557	0.771	1.1307e-47
GZMB	1.26951e-51	0.569159	0.839	0.732	2.06004e-47
ATP2B4	2.48217e-51	-0.478302	0.223	0.434	4.02781e-47
ABRACL	2.79682e-51	-0.379815	0.239	0.442	4.53841e-47
CTSC	3.69737e-51	-0.27841	0.491	0.698	5.99972e-47
RPS20	4.77856e-51	-0.363027	0.584	0.79	7.75417e-47
ZEB2	5.1211e-51	-0.456035	0.376	0.603	8.31001e-47
NDUFA12	5.57467e-51	0.308126	0.438	0.441	9.04602e-47
RPLP2	6.25612e-51	0.291444	0.993	0.994	1.01518e-46
COX6B1	7.48564e-51	0.29954	0.689	0.707	1.21469e-46
PSMB10	8.43676e-51	-0.311538	0.438	0.652	1.36903e-46
CALM1	1.42248e-50	-0.297776	0.949	0.99	2.30826e-46
GPR174	2.44547e-50	-0.442674	0.052	0.197	3.96826e-46
RPS4Y1	3.66779e-50	0.409857	0.86	0.67	5.95173e-46
PRF1	5.43358e-50	0.419612	0.858	0.881	8.81708e-46
SERF2	1.12255e-49	0.331311	0.961	0.967	1.82156e-45
RAB5C	1.15054e-49	-0.00190536	0.338	0.456	1.86698e-45
CSRNP1	1.69871e-49	-0.487226	0.081	0.245	2.7565e-45
TOMM7	1.81146e-49	0.365977	0.87	0.859	2.93946e-45
CX3CR1	2.99595e-49	-0.617324	0.232	0.446	4.86153e-45
ARL6IP5	4.90489e-49	-0.228643	0.613	0.804	7.95916e-45
ATP5F1C	5.3355e-49	0.0134481	0.324	0.433	8.65791e-45
TGFB1	6.76913e-49	0.367886	0.615	0.597	1.09843e-44
NR4A3	1.48601e-48	-0.372971	0.008	0.112	2.41135e-44
MRPL41	2.03702e-48	-0.055197	0.252	0.369	3.30547e-44
GABARAPL2	5.86496e-48	-0.0415103	0.285	0.405	9.51707e-44
PRELID1	7.61069e-48	0.132423	0.47	0.558	1.23499e-43
SNHG6	1.07542e-47	0.356218	0.556	0.547	1.74508e-43
TOMM5	1.28703e-47	0.40043	0.379	0.338	2.08846e-43
GZMA	1.93552e-47	-0.353701	0.869	0.967	3.14076e-43
COX7C	4.07041e-47	0.316843	0.796	0.791	6.60505e-43
BUD31	4.39597e-47	-0.163332	0.187	0.324	7.13334e-43
CHCHD2	5.31875e-47	-0.293428	0.695	0.87	8.63073e-43
OST4	6.68866e-47	0.282741	0.671	0.695	1.08537e-42
IDH2	6.91937e-47	-0.370192	0.271	0.47	1.12281e-42
ATP6V0E1	8.06261e-47	0.0149916	0.522	0.654	1.30832e-42
ERH	8.08037e-47	-0.117527	0.314	0.465	1.3112e-42
C16orf54	8.24974e-47	-0.408766	0.079	0.228	1.33869e-42
NDUFA13	1.19928e-46	0.137214	0.607	0.697	1.94608e-42
COX6C	1.25982e-46	0.31039	0.681	0.681	2.04431e-42
DCTN3	1.36849e-46	-0.141663	0.281	0.432	2.22065e-42
C9orf16	2.00435e-46	-0.00219361	0.508	0.64	3.25245e-42
CD99	2.31391e-46	0.330332	0.927	0.935	3.75479e-42
LIME1	2.74252e-46	-0.253674	0.569	0.761	4.45029e-42
ENSA	3.63216e-46	-0.0685638	0.267	0.395	5.8939e-42
ITGB2	7.16717e-46	0.345283	0.896	0.911	1.16302e-41
PSMA6	7.44656e-46	-0.167381	0.337	0.504	1.20835e-41
EIF3E	9.40882e-46	-0.256416	0.39	0.579	1.52677e-41
HMGN2	1.15645e-45	0.271997	0.571	0.624	1.87657e-41
IFRD1	1.2645e-45	-0.49739	0.067	0.218	2.0519e-41
ANAPC16	1.39142e-45	0.351221	0.506	0.481	2.25786e-41
NAA38	1.53997e-45	0.437346	0.327	0.254	2.49891e-41
MTPN	2.25694e-45	-0.318508	0.288	0.479	3.66234e-41
SBDS	2.60823e-45	-0.332032	0.238	0.422	4.23238e-41
SF3B5	2.84488e-45	-0.13483	0.358	0.516	4.61638e-41
LAMTOR4	3.12313e-45	0.168781	0.471	0.538	5.0679e-41
AGTRAP	3.433e-45	0.320115	0.268	0.255	5.57072e-41
CALM2	3.4904e-45	-0.232903	0.539	0.729	5.66388e-41
CELF2	3.82627e-45	-0.368568	0.261	0.456	6.20889e-41
MAPRE2	4.93704e-45	-0.323931	0.204	0.381	8.01133e-41
TCF25	5.48407e-45	0.297826	0.493	0.525	8.899e-41
TMEM50A	5.94542e-45	-0.14008	0.424	0.591	9.64763e-41
TAGAP	6.078e-45	-0.383354	0.248	0.44	9.86278e-41
MED10	6.30488e-45	0.18705	0.392	0.431	1.02309e-40
NDUFB9	7.4548e-45	0.191637	0.52	0.574	1.20969e-40
RHOF	8.01466e-45	-0.259186	0.286	0.463	1.30054e-40
STAT1	8.11116e-45	-0.608437	0.16	0.348	1.3162e-40
PIN1	1.61274e-44	0.107113	0.293	0.356	2.61699e-40
HSP90AA1	1.65799e-44	-0.299968	0.761	0.91	2.69042e-40
TBCC	2.26583e-44	-0.378392	0.153	0.321	3.67676e-40
THEMIS2	2.37577e-44	0.104061	0.118	0.154	3.85516e-40
COX7A2	2.79091e-44	0.25421	0.58	0.615	4.52882e-40
HNRNPDL	3.30066e-44	0.276864	0.787	0.828	5.35598e-40
JTB	3.5048e-44	-0.0935777	0.392	0.541	5.68724e-40
TALDO1	6.09537e-44	0.00946582	0.274	0.369	9.89096e-40
COPE	7.60693e-44	-0.165617	0.401	0.573	1.23438e-39
DNAAF2	9.59143e-44	-0.426474	0.051	0.185	1.5564e-39
GLRX	1.64027e-43	0.303986	0.23	0.221	2.66166e-39
CDC37	1.83819e-43	0.238906	0.527	0.563	2.98284e-39
XRCC5	1.9668e-43	-0.215435	0.371	0.55	3.19153e-39
SUB1	2.46044e-43	-0.265209	0.612	0.798	3.99255e-39
PTGES3	3.04428e-43	-0.00773428	0.434	0.557	4.93995e-39
NEDD8	3.19418e-43	0.0418653	0.446	0.553	5.1832e-39
RPS24	3.86682e-43	0.243617	0.997	0.996	6.27469e-39
MT-ND6	3.93306e-43	-0.56449	0.356	0.565	6.38218e-39
MDH2	4.75178e-43	-0.0463766	0.359	0.487	7.71071e-39
DYNLL1	5.01889e-43	-0.316625	0.254	0.435	8.14416e-39
P2RY8	5.74298e-43	-0.351388	0.304	0.5	9.31913e-39
SYTL3	6.3252e-43	0.438301	0.366	0.324	1.02639e-38
PSMB8	7.41945e-43	-0.237078	0.474	0.664	1.20395e-38
MTDH	8.70359e-43	-0.337013	0.339	0.537	1.41233e-38
NR3C1	1.07937e-42	-0.319768	0.247	0.424	1.75149e-38
HNRNPL	1.18953e-42	-0.395345	0.265	0.461	1.93025e-38
ZFP36	1.38724e-42	-0.597773	0.619	0.789	2.25107e-38
THEMIS	1.38908e-42	-0.427405	0.154	0.327	2.25406e-38
SEPTIN1	1.43222e-42	0.290908	0.486	0.507	2.32407e-38
HMGN3	1.48782e-42	0.223604	0.43	0.465	2.41428e-38
TMEM219	1.79865e-42	0.124426	0.272	0.34	2.91867e-38
SELENOT	1.86514e-42	-0.213145	0.253	0.411	3.02657e-38
UBE2D2	1.99359e-42	-0.0708685	0.488	0.634	3.23499e-38
PRDX2	2.05213e-42	0.0648076	0.362	0.456	3.33e-38
RAB29	2.39465e-42	-0.26175	0.208	0.365	3.8858e-38
BIN1	2.5543e-42	0.37687	0.437	0.392	4.14486e-38
ST13	2.96297e-42	0.215376	0.396	0.431	4.80801e-38
STRAP	3.39611e-42	-0.168255	0.222	0.36	5.51086e-38
KRAS	3.40967e-42	-0.346719	0.203	0.374	5.53287e-38
UBXN1	3.46287e-42	-0.00186482	0.489	0.62	5.6192e-38
CHST12	3.67941e-42	-0.162638	0.301	0.455	5.97058e-38
CD52	4.67587e-42	-0.384761	0.92	0.976	7.58753e-38
CD47	4.77125e-42	-0.132302	0.36	0.513	7.7423e-38
CTSD	5.01868e-42	0.249333	0.49	0.522	8.14381e-38
SF3B2	5.13169e-42	0.0233976	0.521	0.645	8.3272e-38
NSG1	6.23946e-42	0.483836	0.168	0.112	1.01248e-37
TERF2IP	6.68997e-42	-0.273415	0.308	0.49	1.08558e-37
AAK1	7.91359e-42	0.39315	0.35	0.298	1.28414e-37
MSN	8.44014e-42	-0.320275	0.557	0.75	1.36958e-37
WAS	1.17964e-41	0.0449041	0.433	0.538	1.91421e-37
PARK7	1.24099e-41	0.117239	0.559	0.644	2.01375e-37
VAMP2	1.35611e-41	-0.241499	0.665	0.838	2.20056e-37
RNASEK	1.4054e-41	0.103877	0.665	0.765	2.28054e-37
RNF125	1.60305e-41	-0.394273	0.21	0.39	2.60126e-37
VAMP8	2.11469e-41	0.22822	0.516	0.547	3.4315e-37
MIEN1	3.49533e-41	0.0218991	0.279	0.364	5.67187e-37
SUPT4H1	3.59616e-41	-0.245846	0.197	0.346	5.83549e-37
KMT2E	4.30546e-41	-0.237411	0.398	0.578	6.98647e-37
SLC25A3	4.58314e-41	-0.122141	0.49	0.65	7.43707e-37
RAD21	4.93611e-41	-0.278365	0.283	0.459	8.00982e-37
DDX3X	4.94503e-41	-0.411975	0.135	0.299	8.0243e-37
BIN2	5.60324e-41	-0.0300378	0.617	0.759	9.09238e-37
NDUFB11	5.93576e-41	0.0118324	0.509	0.628	9.63196e-37
APBB1IP	5.95208e-41	-0.244363	0.384	0.567	9.65844e-37
HNRNPU	6.54835e-41	-0.346054	0.429	0.628	1.0626e-36
AC004687.1	7.73647e-41	-0.418457	0.157	0.327	1.2554e-36
ZAP70	1.02601e-40	0.183241	0.503	0.57	1.6649e-36
PYURF	1.06268e-40	0.143611	0.337	0.388	1.72442e-36
LAT	1.11775e-40	-0.283972	0.456	0.647	1.81378e-36
SEC61G	1.13593e-40	0.331983	0.434	0.416	1.84327e-36
S1PR4	1.17483e-40	-0.383281	0.183	0.355	1.9064e-36
CCDC12	1.24195e-40	-0.2639	0.229	0.392	2.01532e-36
CDC42SE1	1.29583e-40	-0.410936	0.258	0.448	2.10274e-36
IVNS1ABP	1.53896e-40	-0.153388	0.086	0.178	2.49727e-36
DNAJB6	1.63009e-40	-0.0342458	0.292	0.406	2.64514e-36
HCST	1.63777e-40	0.31641	0.903	0.919	2.65761e-36
VIM	1.73706e-40	0.391224	0.903	0.857	2.81873e-36
ADGRG1	1.75071e-40	0.301403	0.505	0.523	2.84088e-36
SVIP	1.78206e-40	0.485448	0.204	0.122	2.89175e-36
CASP1	1.89037e-40	0.236663	0.267	0.279	3.0675e-36
COX8A	2.36762e-40	0.197745	0.571	0.625	3.84193e-36
SUMO2	2.42236e-40	-0.230855	0.67	0.838	3.93076e-36
NDFIP1	2.7009e-40	0.298959	0.338	0.331	4.38276e-36
SEM1	2.90169e-40	0.22728	0.326	0.336	4.70858e-36
NDUFB10	3.37516e-40	-0.12203	0.417	0.572	5.47687e-36
EVL	3.40038e-40	0.225904	0.741	0.791	5.5178e-36
ATP5PB	3.43313e-40	-0.0946476	0.403	0.548	5.57094e-36
SLFN5	3.51244e-40	-0.428252	0.2	0.379	5.69964e-36
C11orf58	3.73512e-40	0.0483235	0.409	0.504	6.06098e-36
S100A11	4.09221e-40	-0.237221	0.479	0.666	6.64042e-36
TIPARP	4.33434e-40	-0.390177	0.069	0.205	7.03333e-36
TRGC1	4.49983e-40	0.465439	0.112	0.046	7.30187e-36
FDX1	4.68587e-40	-0.225022	0.128	0.252	7.60377e-36
SPON2	4.744e-40	0.470888	0.478	0.467	7.69809e-36
MRPL54	6.26845e-40	-0.16775	0.251	0.39	1.01718e-35
TOMM6	6.66275e-40	0.0774564	0.429	0.516	1.08116e-35
CRIP1	7.57542e-40	-0.372439	0.809	0.929	1.22926e-35
DBI	7.95631e-40	0.0386443	0.551	0.662	1.29107e-35
ARPC5L	8.6597e-40	-0.224503	0.35	0.524	1.40521e-35
PLAC8	9.07186e-40	0.425238	0.336	0.291	1.47209e-35
PDCD6	9.71356e-40	-0.147973	0.26	0.396	1.57622e-35
NDUFA4	1.00302e-39	-0.00144643	0.562	0.689	1.6276e-35
SSNA1	1.10441e-39	0.0745477	0.299	0.37	1.79212e-35
TIAL1	1.11053e-39	-0.110557	0.154	0.259	1.80206e-35
SRSF3	1.1366e-39	-0.265898	0.322	0.497	1.84436e-35
HNRNPC	1.30711e-39	-0.258271	0.45	0.635	2.12105e-35
TGFBR3	1.31952e-39	-0.238015	0.283	0.446	2.14119e-35
ANXA11	1.35039e-39	-0.103451	0.422	0.571	2.19128e-35
EIF3A	1.4163e-39	-0.25164	0.231	0.389	2.29823e-35
BRK1	1.48145e-39	-0.0831623	0.452	0.6	2.40395e-35
CIB1	1.79153e-39	-0.103408	0.406	0.553	2.90712e-35
ARF5	1.84855e-39	-0.0396911	0.439	0.569	2.99964e-35
RPS10	2.00014e-39	0.342456	0.261	0.232	3.24562e-35
STK17A	2.47962e-39	-0.282391	0.296	0.469	4.02368e-35
LAMTOR5	2.53149e-39	-0.153654	0.202	0.329	4.10785e-35
SMCHD1	2.64248e-39	-0.342972	0.294	0.477	4.28796e-35
UCP2	2.7155e-39	-0.382466	0.632	0.805	4.40645e-35
ZFR	2.88015e-39	-0.237799	0.122	0.248	4.67362e-35
FDFT1	3.05169e-39	-0.00317659	0.235	0.327	4.95197e-35
ATP6V0B	3.316e-39	-0.0458709	0.294	0.399	5.38088e-35
TUBA1B	3.62503e-39	-0.201701	0.472	0.658	5.88233e-35
UQCRFS1	3.9546e-39	0.0478851	0.374	0.464	6.41712e-35
SDF2L1	4.05846e-39	0.183216	0.256	0.291	6.58567e-35
CSK	4.07734e-39	-0.177035	0.365	0.528	6.6163e-35
SOD1	4.14344e-39	0.0949019	0.519	0.608	6.72355e-35
PSMB9	4.29085e-39	-0.171207	0.656	0.818	6.96276e-35
COX20	4.37812e-39	0.410469	0.197	0.138	7.10437e-35
ATP5PF	4.45757e-39	0.168757	0.421	0.472	7.2333e-35
S1PR5	5.23766e-39	0.400868	0.369	0.329	8.49915e-35
SNRPA	5.33366e-39	0.313229	0.333	0.316	8.65493e-35
ATP5IF1	5.44805e-39	0.0981744	0.478	0.558	8.84055e-35
SNRPD2	6.5798e-39	0.249753	0.76	0.796	1.0677e-34
RAP1B	7.32993e-39	-0.137773	0.651	0.81	1.18943e-34
KDM2A	7.48376e-39	-0.269315	0.104	0.23	1.21439e-34
EID1	7.55997e-39	-0.154083	0.479	0.645	1.22676e-34
ZBTB38	7.61813e-39	-0.415356	0.253	0.439	1.23619e-34
NME2	7.92975e-39	0.137214	0.619	0.697	1.28676e-34
POLR2J	8.18345e-39	0.272525	0.244	0.23	1.32793e-34
TMED4	8.40368e-39	-0.172688	0.163	0.283	1.36367e-34
B2M	8.68236e-39	-0.123301	1	1	1.40889e-34
PSMD7	9.39296e-39	0.0993758	0.277	0.333	1.52419e-34
CES1	9.80128e-39	0.518185	0.154	0.075	1.59045e-34
MYLIP	1.0317e-38	-0.417092	0.084	0.225	1.67413e-34
C4orf3	1.21884e-38	-0.0871859	0.388	0.525	1.97781e-34
BSG	1.29574e-38	-0.0403838	0.455	0.582	2.1026e-34
PSMB3	1.31206e-38	-0.0709186	0.379	0.511	2.12908e-34
CSNK1A1	1.56851e-38	-0.239992	0.223	0.372	2.54522e-34
TAP1	1.64955e-38	-0.26262	0.318	0.491	2.67673e-34
RIPOR2	1.73185e-38	-0.273107	0.376	0.558	2.81028e-34
FAM177A1	1.78756e-38	-0.349699	0.123	0.272	2.90068e-34
TPM3	1.92966e-38	-0.132537	0.744	0.887	3.13125e-34
LAPTM5	1.94417e-38	-0.178591	0.731	0.881	3.15481e-34
KRTCAP2	2.03925e-38	0.183176	0.604	0.661	3.30909e-34
DYNC1H1	2.04647e-38	-0.395241	0.225	0.405	3.3208e-34
EWSR1	2.0719e-38	-0.136248	0.333	0.477	3.36207e-34
SLAMF7	2.12962e-38	-0.345541	0.12	0.263	3.45574e-34
UBE2L3	2.24351e-38	-0.183076	0.309	0.463	3.64054e-34
SLC38A2	2.74181e-38	-0.350975	0.087	0.218	4.44914e-34
EMB	2.89508e-38	-0.000119997	0.323	0.432	4.69785e-34
DUSP2	2.92068e-38	-0.336277	0.49	0.679	4.73938e-34
ATP5PO	3.01064e-38	-0.0691714	0.467	0.607	4.88537e-34
EIF3H	3.2028e-38	-0.125147	0.491	0.647	5.19718e-34
RPL32	3.35012e-38	0.207695	0.999	0.997	5.43624e-34
PA2G4	3.54164e-38	0.216574	0.392	0.419	5.74703e-34
SSR2	3.74052e-38	0.0200944	0.685	0.802	6.06974e-34
PRR13	3.78901e-38	0.157308	0.624	0.693	6.14842e-34
PSMD8	4.04212e-38	-0.0834419	0.328	0.456	6.55915e-34
MRPS6	4.45667e-38	0.0140856	0.222	0.303	7.23184e-34
ATP5MC3	5.31792e-38	-0.125786	0.476	0.634	8.62938e-34
TOB1	5.37999e-38	-0.322349	0.183	0.337	8.7301e-34
HP1BP3	5.91927e-38	-0.245662	0.39	0.567	9.6052e-34
NFATC3	6.07196e-38	-0.22777	0.159	0.292	9.85298e-34
PKM	6.21038e-38	0.130407	0.481	0.558	1.00776e-33
RPS17	6.4891e-38	0.179579	0.589	0.645	1.05299e-33
SNX6	6.52688e-38	-0.117493	0.288	0.417	1.05912e-33
TMEM109	6.65066e-38	0.160695	0.281	0.315	1.0792e-33
RAP2B	6.94388e-38	-0.346361	0.113	0.253	1.12678e-33
SHKBP1	7.92203e-38	0.0489471	0.26	0.333	1.28551e-33
REX1BD	8.05689e-38	0.118078	0.335	0.399	1.30739e-33
RHOB	8.10608e-38	-0.497616	0.077	0.216	1.31537e-33
RBCK1	8.27795e-38	-0.182455	0.219	0.354	1.34326e-33
BUB3	1.02481e-37	-0.223799	0.281	0.44	1.66295e-33
RPL21	1.15364e-37	-0.203996	0.985	0.995	1.87202e-33
PSMD9	1.1611e-37	-0.0257914	0.224	0.314	1.88412e-33
PPP4C	1.28134e-37	-0.0462441	0.301	0.411	2.07923e-33
LRRFIP1	1.32395e-37	-0.230043	0.498	0.676	2.14837e-33
PTPN7	1.52303e-37	-0.382812	0.142	0.298	2.47143e-33
ARF6	1.57528e-37	-0.246204	0.392	0.567	2.55621e-33
ATP5F1D	1.5939e-37	0.0459433	0.571	0.685	2.58643e-33
SERBP1	1.63209e-37	0.0253636	0.398	0.497	2.64839e-33
CIAO2B	1.71252e-37	0.0582704	0.297	0.376	2.77891e-33
PSMD6	1.73548e-37	-0.0316474	0.2	0.285	2.81617e-33
PRMT2	1.77088e-37	0.0981592	0.426	0.507	2.8736e-33
SYTL1	2.06738e-37	0.213097	0.415	0.451	3.35474e-33
OSTF1	2.0917e-37	-0.0351552	0.397	0.519	3.3942e-33
ADRM1	2.09827e-37	-0.0198514	0.265	0.361	3.40486e-33
PPHLN1	2.16562e-37	-0.341833	0.141	0.292	3.51415e-33
BANF1	2.19532e-37	0.102497	0.288	0.344	3.56235e-33
SF3B6	2.24722e-37	-0.0958311	0.279	0.402	3.64657e-33
SIT1	2.26175e-37	-0.364145	0.121	0.266	3.67014e-33
RAB2A	2.34878e-37	-0.0652081	0.265	0.379	3.81137e-33
MBP	2.44068e-37	-0.251437	0.45	0.629	3.9605e-33
NDUFC2	3.09546e-37	0.0175131	0.425	0.53	5.023e-33
NDUFS7	3.55602e-37	-0.192805	0.236	0.374	5.77036e-33
SNRPB	3.70401e-37	-0.17672	0.353	0.512	6.01049e-33
KIF5B	3.74481e-37	-0.326551	0.201	0.366	6.0767e-33
UBL3	3.80036e-37	-0.236563	0.123	0.244	6.16684e-33
DRAP1	4.0552e-37	-0.0413472	0.462	0.592	6.58037e-33
NDUFAB1	4.15826e-37	-0.166679	0.228	0.358	6.74761e-33
RABAC1	5.40548e-37	-0.00966349	0.508	0.632	8.77147e-33
GZMM	5.73664e-37	-0.214611	0.713	0.867	9.30885e-33
RPL7	5.77798e-37	-0.210942	0.801	0.928	9.37592e-33
ARF1	5.84236e-37	0.166388	0.609	0.662	9.48039e-33
RBMS1	6.1935e-37	-0.270982	0.221	0.375	1.00502e-32
NXT1	7.40219e-37	-0.315575	0.099	0.23	1.20115e-32
CCDC107	7.5236e-37	-0.0274016	0.294	0.4	1.22085e-32
NSA2	7.5995e-37	0.219758	0.437	0.464	1.23317e-32
ITGA4	7.82053e-37	-0.311282	0.424	0.609	1.26904e-32
TRAPPC5	8.4315e-37	0.00997432	0.285	0.374	1.36818e-32
SIVA1	8.74706e-37	-0.0462356	0.233	0.332	1.41939e-32
SEPTIN7	1.00644e-36	-0.123868	0.629	0.784	1.63315e-32
FAM13B	1.03871e-36	-0.232021	0.09	0.199	1.68551e-32
DDOST	1.09245e-36	-0.0315583	0.301	0.408	1.77272e-32
SCP2	1.20163e-36	0.0105247	0.36	0.462	1.94988e-32
STUB1	1.20895e-36	0.0209316	0.326	0.417	1.96177e-32
DDT	1.34113e-36	0.220329	0.286	0.305	2.17625e-32
PHB2	1.34248e-36	0.0317365	0.361	0.452	2.17844e-32
COX5B	1.36862e-36	0.177312	0.59	0.64	2.22086e-32
UXT	1.43232e-36	-0.167074	0.419	0.579	2.32423e-32
WDR83OS	1.57109e-36	-0.00941385	0.465	0.58	2.5494e-32
YWHAZ	1.5897e-36	-0.28531	0.779	0.909	2.5796e-32
IRF9	1.6782e-36	-0.199927	0.178	0.308	2.72321e-32
SEC61B	1.69875e-36	0.0702038	0.498	0.594	2.75656e-32
HSPA9	1.75104e-36	-0.226833	0.213	0.353	2.84141e-32
EMC4	1.76529e-36	-0.0034608	0.242	0.326	2.86454e-32
CNOT7	1.7785e-36	-0.137575	0.14	0.241	2.88598e-32
PSMB1	1.79145e-36	-0.05003	0.449	0.574	2.90698e-32
GTF2A2	1.79346e-36	-0.0275313	0.228	0.32	2.91025e-32
ACTR2	1.89556e-36	-0.213567	0.329	0.491	3.07592e-32
JAK1	2.11958e-36	-0.170948	0.635	0.795	3.43945e-32
HLA-DQA2	2.17186e-36	0.191945	0.069	0.07	3.52427e-32
FKBP1A	2.29882e-36	-0.027571	0.242	0.335	3.73029e-32
SNHG8	2.57453e-36	0.295968	0.297	0.28	4.17769e-32
APOBEC3C	2.80466e-36	-0.27745	0.158	0.296	4.55112e-32
PAFAH1B1	2.97513e-36	-0.350649	0.172	0.329	4.82775e-32
RHOH	3.26454e-36	-0.218467	0.176	0.31	5.29737e-32
SASH3	3.33714e-36	-0.172446	0.3	0.447	5.41518e-32
ACAP1	3.49132e-36	-0.0913713	0.374	0.505	5.66537e-32
WNK1	4.00368e-36	-0.361056	0.17	0.326	6.49678e-32
POMP	4.06128e-36	-0.0417305	0.355	0.474	6.59024e-32
ATP6V1F	4.2663e-36	-0.00573418	0.346	0.449	6.92293e-32
VDAC2	4.37819e-36	-0.0821131	0.253	0.364	7.10449e-32
STAT3	4.48254e-36	-0.291471	0.279	0.446	7.27382e-32
TWF2	4.69095e-36	0.0294602	0.274	0.36	7.61201e-32
CCND3	4.98395e-36	0.0265441	0.607	0.725	8.08745e-32
HNRNPA0	5.06697e-36	-0.173344	0.451	0.615	8.22217e-32
KIR2DL3	5.11554e-36	0.581141	0.15	0.062	8.30098e-32
PRDX5	5.45293e-36	-0.0171353	0.335	0.44	8.84848e-32
PSMB6	5.68151e-36	-0.0250328	0.374	0.481	9.21938e-32
CAPZA1	5.80375e-36	-0.277079	0.187	0.334	9.41775e-32
BCAP31	5.8444e-36	0.132801	0.491	0.551	9.48371e-32
CD44	5.88029e-36	-0.251357	0.342	0.51	9.54195e-32
NCBP2AS2	6.11065e-36	0.242376	0.259	0.266	9.91575e-32
RASAL3	6.37239e-36	0.0422937	0.398	0.493	1.03405e-31
THOC7	6.54715e-36	0.186897	0.224	0.243	1.06241e-31
SPSB3	6.59695e-36	0.267051	0.315	0.321	1.07049e-31
FBXO7	6.763e-36	-0.197522	0.204	0.335	1.09743e-31
ATF6B	7.05528e-36	-0.143266	0.18	0.293	1.14486e-31
YPEL3	7.31782e-36	-0.351271	0.307	0.489	1.18746e-31
TOMM20	7.71648e-36	-0.23624	0.331	0.495	1.25215e-31
XRCC6	8.47103e-36	-0.0129677	0.45	0.56	1.37459e-31
CNOT1	8.9048e-36	0.420996	0.231	0.164	1.44498e-31
P4HB	9.04104e-36	0.135359	0.459	0.529	1.46709e-31
FIS1	9.56035e-36	0.120582	0.428	0.491	1.55136e-31
THRAP3	9.8479e-36	-0.120918	0.342	0.478	1.59802e-31
AURKAIP1	1.08349e-35	-0.0744339	0.301	0.416	1.75818e-31
MOB4	1.12993e-35	-0.153455	0.138	0.242	1.83354e-31
HBP1	1.14768e-35	-0.298351	0.068	0.183	1.86233e-31
RPS13	1.18443e-35	0.251991	0.997	0.996	1.92198e-31
NCR3	1.2325e-35	0.585013	0.233	0.133	1.99997e-31
MEAF6	1.23801e-35	0.131744	0.329	0.379	2.00892e-31
RNF7	1.25829e-35	-0.0451381	0.307	0.42	2.04182e-31
ZFAND5	1.37381e-35	-0.267946	0.078	0.189	2.22928e-31
SH3KBP1	1.42709e-35	-0.178585	0.308	0.455	2.31574e-31
AATF	1.46768e-35	-0.0153248	0.207	0.289	2.38161e-31
TXNL4A	1.56955e-35	-0.233078	0.264	0.415	2.54691e-31
ITM2B	1.65972e-35	0.190094	0.849	0.903	2.69323e-31
EMP3	1.69903e-35	-0.186371	0.837	0.947	2.75702e-31
H2AFV	1.72068e-35	-0.103291	0.353	0.489	2.79215e-31
SELENOF	1.85182e-35	-0.117954	0.293	0.422	3.00495e-31
GTF2B	2.02478e-35	-0.239461	0.099	0.213	3.28562e-31
DERL1	2.07839e-35	-0.155061	0.146	0.256	3.37261e-31
ZNF706	2.15946e-35	-0.0728988	0.201	0.299	3.50416e-31
LITAF	2.27523e-35	-0.247008	0.778	0.909	3.69202e-31
SF3A2	2.43583e-35	-0.0197424	0.287	0.379	3.95261e-31
SLC7A5	2.45854e-35	-0.270565	0.041	0.137	3.98947e-31
DDX6	2.48604e-35	-0.270094	0.338	0.509	4.0341e-31
ATP5F1A	2.59314e-35	-0.226623	0.368	0.535	4.20789e-31
PLCB2	2.71006e-35	-0.296743	0.074	0.189	4.39761e-31
TBRG1	2.72812e-35	-0.120943	0.246	0.366	4.42693e-31
TNFRSF14	2.74888e-35	0.0143569	0.342	0.444	4.4606e-31
UQCR10	2.76791e-35	0.299985	0.538	0.527	4.49149e-31
PRPF40A	3.02337e-35	-0.265132	0.173	0.312	4.90602e-31
KLRB1	3.43119e-35	0.768186	0.33	0.185	5.56779e-31
PPP1R18	3.60761e-35	-0.110653	0.432	0.577	5.85407e-31
ANXA5	3.7036e-35	-0.224859	0.277	0.429	6.00984e-31
GNG5	3.70892e-35	0.0312768	0.437	0.538	6.01847e-31
PDIA6	3.79112e-35	0.184656	0.382	0.419	6.15186e-31
APMAP	4.0739e-35	0.173298	0.46	0.515	6.61072e-31
ODC1	4.15315e-35	-0.0550907	0.217	0.317	6.73932e-31
ATP5MG	4.15914e-35	0.20464	0.815	0.854	6.74904e-31
SYF2	4.49211e-35	0.190018	0.389	0.421	7.28935e-31
ARL2BP	4.55276e-35	-0.0439383	0.204	0.29	7.38777e-31
STK10	4.9818e-35	-0.37202	0.274	0.451	8.08397e-31
FXYD5	5.09974e-35	0.25107	0.837	0.861	8.27535e-31
AP2S1	5.1345e-35	0.0306406	0.289	0.366	8.33175e-31
RNASET2	5.15183e-35	-0.294696	0.242	0.402	8.35987e-31
TLN1	5.3472e-35	-0.187455	0.412	0.571	8.6769e-31
SH3BP1	5.40233e-35	-0.00770466	0.254	0.35	8.76636e-31
TACC1	5.65817e-35	-0.313563	0.135	0.272	9.18152e-31
BCLAF1	5.69861e-35	-0.339587	0.279	0.453	9.24714e-31
EIF3L	5.81055e-35	-0.142372	0.442	0.596	9.42878e-31
RALY	6.38264e-35	-0.104687	0.421	0.559	1.03571e-30
BLOC1S1	6.79691e-35	-0.0861798	0.471	0.61	1.10293e-30
ZNHIT1	7.23853e-35	0.120192	0.285	0.333	1.1746e-30
RBM8A	7.3101e-35	-0.0752721	0.385	0.515	1.18621e-30
LMAN2	7.90536e-35	0.07822	0.371	0.445	1.2828e-30
CIRBP	8.09374e-35	0.155522	0.74	0.809	1.31337e-30
ATP6V0C	8.52865e-35	0.0634604	0.508	0.599	1.38394e-30
TSC22D2	9.12038e-35	-0.287938	0.028	0.12	1.47996e-30
CLEC2B	9.53135e-35	-0.223673	0.444	0.616	1.54665e-30
EML4	9.76228e-35	-0.296666	0.242	0.401	1.58413e-30
GNB2	9.96062e-35	0.0594394	0.469	0.565	1.61631e-30
TRBV3-1	1.03369e-34	-1.6376	0.009	0.078	1.67736e-30
VSIR	1.05104e-34	-0.275662	0.269	0.433	1.70553e-30
MICOS13	1.08153e-34	0.20502	0.304	0.329	1.75499e-30
C4orf48	1.08822e-34	0.419072	0.26	0.189	1.76586e-30
PAIP2	1.14689e-34	0.0402578	0.379	0.468	1.86105e-30
ADAR	1.18845e-34	-0.227414	0.246	0.392	1.92851e-30
ISCU	1.32179e-34	0.0606572	0.353	0.43	2.14486e-30
CSNK2B	1.37016e-34	-0.03974	0.456	0.579	2.22336e-30
FYB1	1.4631e-34	-0.217377	0.559	0.727	2.37417e-30
CARD16	1.64361e-34	0.251706	0.333	0.347	2.66709e-30
TUBB	1.65539e-34	0.12691	0.42	0.509	2.6862e-30
GSTK1	1.70982e-34	-0.148154	0.571	0.726	2.77452e-30
HSPE1	1.71512e-34	0.00423016	0.299	0.39	2.78313e-30
TAX1BP1	1.73792e-34	-0.212009	0.327	0.483	2.82013e-30
GSK3B	1.82771e-34	-0.271637	0.096	0.214	2.96583e-30
SAP30BP	1.92217e-34	0.0438925	0.192	0.25	3.11911e-30
SIGIRR	2.01579e-34	0.120784	0.447	0.524	3.27102e-30
VCP	2.10774e-34	-0.210219	0.338	0.494	3.42024e-30
ID2	2.19864e-34	-0.36628	0.323	0.501	3.56773e-30
ALOX5AP	2.40358e-34	0.493786	0.306	0.257	3.90028e-30
RNF149	2.41849e-34	-0.247146	0.224	0.371	3.92449e-30
DPP7	2.5725e-34	0.0559088	0.335	0.414	4.17439e-30
SRI	2.74831e-34	-0.149374	0.263	0.392	4.45969e-30
HCLS1	2.93502e-34	0.0297045	0.633	0.742	4.76266e-30
SNU13	2.95402e-34	-0.0500423	0.388	0.502	4.79349e-30
GRB2	2.95771e-34	-0.20449	0.253	0.394	4.79947e-30
LEPROTL1	2.99632e-34	-0.304476	0.272	0.439	4.86213e-30
TMX4	3.36474e-34	-0.23445	0.257	0.407	5.45997e-30
PEBP1	3.6083e-34	0.0737465	0.399	0.479	5.85518e-30
PRDX6	3.61531e-34	0.0156006	0.29	0.372	5.86657e-30
OSER1	3.64264e-34	-0.250675	0.079	0.185	5.91092e-30
REL	3.81191e-34	-0.0984993	0.19	0.292	6.18558e-30
APH1A	3.88558e-34	-0.0447578	0.271	0.372	6.30513e-30
EEF1G	4.30599e-34	-0.224891	0.829	0.94	6.98734e-30
TRAPPC1	4.31448e-34	-0.0424839	0.476	0.602	7.00111e-30
CD3G	4.46878e-34	0.139795	0.701	0.786	7.25149e-30
HLA-F	4.59888e-34	0.13266	0.578	0.654	7.4626e-30
CYCS	4.63069e-34	-0.15653	0.29	0.426	7.51422e-30
ACTR3	4.67921e-34	-0.142089	0.485	0.639	7.59295e-30
IQGAP1	4.86776e-34	-0.0857121	0.418	0.553	7.89892e-30
DDIT3	5.14107e-34	-0.322681	0.05	0.158	8.34241e-30
UBE2E3	5.46971e-34	0.162211	0.22	0.245	8.8757e-30
ILF3	5.5729e-34	-0.0618248	0.242	0.34	9.04315e-30
COX5A	5.98965e-34	-0.0495473	0.417	0.54	9.7194e-30
PGAM1	6.00117e-34	-0.0391601	0.446	0.571	9.7381e-30
TPI1	6.05626e-34	0.132656	0.592	0.664	9.82749e-30
H2AFZ	6.19403e-34	-0.178406	0.397	0.551	1.00511e-29
RPL4	6.41187e-34	-0.218641	0.834	0.944	1.04045e-29
RAB7A	6.81887e-34	-0.0270951	0.301	0.4	1.1065e-29
SF1	6.95506e-34	-0.166977	0.478	0.637	1.1286e-29
RHOG	7.58655e-34	0.03408	0.407	0.501	1.23107e-29
PPP2CA	7.83062e-34	-0.211153	0.199	0.333	1.27067e-29
RBIS	8.02865e-34	0.244996	0.304	0.308	1.30281e-29
POLR2E	8.19558e-34	0.0373782	0.268	0.34	1.3299e-29
SPCS1	8.35724e-34	-0.0251127	0.478	0.599	1.35613e-29
DAD1	8.4591e-34	0.00320354	0.415	0.517	1.37266e-29
RTRAF	8.81812e-34	-0.134392	0.299	0.432	1.43092e-29
SNRPD1	8.98775e-34	0.063388	0.245	0.306	1.45844e-29
SNRPN	9.03115e-34	0.0873692	0.247	0.296	1.46548e-29
LCK	9.14109e-34	-0.053582	0.667	0.8	1.48333e-29
CBX3	9.46235e-34	0.228479	0.252	0.254	1.53546e-29
CCDC124	9.49628e-34	0.00457373	0.189	0.259	1.54096e-29
CASP4	9.8444e-34	0.0543998	0.323	0.398	1.59745e-29
AUP1	1.04065e-33	0.140219	0.321	0.371	1.68866e-29
SKP1	1.05903e-33	0.00905268	0.643	0.753	1.71849e-29
MRPL10	1.20167e-33	0.0469844	0.213	0.274	1.94994e-29
MRPL51	1.20575e-33	-0.121903	0.172	0.274	1.95657e-29
SNRPF	1.25843e-33	0.251176	0.307	0.305	2.04206e-29
INO80E	1.27041e-33	0.121557	0.247	0.284	2.06149e-29
UPF2	1.29961e-33	0.412912	0.2	0.131	2.10887e-29
PSMA7	1.31054e-33	-0.0894112	0.557	0.698	2.12661e-29
SF3A1	1.33639e-33	-0.0772995	0.253	0.362	2.16856e-29
SSBP1	1.3831e-33	0.0179891	0.34	0.427	2.24435e-29
RAN	1.41012e-33	-0.0177211	0.512	0.631	2.2882e-29
AIP	1.4233e-33	-0.154835	0.226	0.35	2.30959e-29
EIF5A	1.44256e-33	-0.218474	0.408	0.573	2.34084e-29
PGK1	1.54695e-33	-0.0070329	0.489	0.604	2.51024e-29
PFDN1	1.55025e-33	0.277534	0.215	0.193	2.51559e-29
TBC1D10C	1.5996e-33	-0.116262	0.475	0.623	2.59567e-29
SEPTIN9	1.60368e-33	-0.0551498	0.496	0.626	2.60229e-29
UTS2	1.67234e-33	-0.38383	0.015	0.095	2.71371e-29
RTN4	1.67979e-33	-0.207194	0.226	0.363	2.7258e-29
CHURC1	1.69481e-33	-0.143638	0.28	0.412	2.75016e-29
RPA2	1.73127e-33	0.0385101	0.212	0.274	2.80934e-29
NDUFB8	1.74582e-33	-0.0301768	0.466	0.583	2.83294e-29
PDCD5	1.75577e-33	-0.0126017	0.216	0.301	2.84909e-29
COPS9	1.86303e-33	0.170868	0.319	0.35	3.02313e-29
CAPZB	1.86712e-33	0.0463845	0.665	0.77	3.02977e-29
PPP1CA	2.06646e-33	-0.181344	0.658	0.812	3.35325e-29
WSB1	2.08396e-33	-0.369466	0.186	0.343	3.38164e-29
COX17	2.11715e-33	0.417164	0.265	0.198	3.43549e-29
CD63	2.12474e-33	-0.24326	0.39	0.557	3.44782e-29
SUMO1	2.19942e-33	-0.0375699	0.306	0.411	3.569e-29
DERL2	2.33211e-33	-0.131714	0.129	0.221	3.78431e-29
OSTC	2.34057e-33	0.0438008	0.252	0.32	3.79804e-29
SCAND1	2.38497e-33	-0.0972662	0.395	0.526	3.87009e-29
TXN	2.39292e-33	-0.0141696	0.362	0.462	3.88299e-29
HNRNPF	2.47151e-33	-0.254546	0.342	0.506	4.01052e-29
ARL6IP4	2.49185e-33	0.0963078	0.542	0.619	4.04353e-29
DSTN	2.63599e-33	0.166125	0.452	0.506	4.27741e-29
TRA2B	2.86434e-33	0.290584	0.332	0.311	4.64796e-29
EPC1	3.03557e-33	-0.0889743	0.404	0.54	4.92582e-29
EIF3D	3.09694e-33	-0.124026	0.319	0.45	5.02541e-29
IL2RG	3.13234e-33	-0.192478	0.801	0.923	5.08285e-29
ELF1	3.29403e-33	-0.136024	0.287	0.413	5.34523e-29
NUCKS1	3.44738e-33	-0.194809	0.323	0.472	5.59407e-29
REEP5	3.81231e-33	-0.143461	0.306	0.435	6.18624e-29
LPXN	3.83563e-33	-0.279938	0.166	0.304	6.22407e-29
PSMD13	4.12566e-33	-0.0307963	0.217	0.303	6.69471e-29
LSM7	4.20477e-33	0.204213	0.425	0.449	6.82308e-29
POLR1D	4.48541e-33	0.175646	0.33	0.359	7.27848e-29
SNRPB2	4.61421e-33	0.158771	0.256	0.289	7.48748e-29
JPT1	4.81568e-33	-0.169361	0.2	0.32	7.8144e-29
H3F3A	4.90939e-33	-0.243933	0.869	0.955	7.96646e-29
ZNF24	4.94504e-33	-0.263861	0.143	0.271	8.02431e-29
OTUB1	4.95832e-33	-0.00923339	0.349	0.448	8.04586e-29
TOP1	5.20936e-33	-0.241683	0.116	0.232	8.45322e-29
MAGOH	5.2964e-33	-0.102324	0.244	0.353	8.59447e-29
ETS1	5.52083e-33	0.238537	0.49	0.499	8.95864e-29
MT-ND4	5.54365e-33	-0.305366	0.832	0.936	8.99567e-29
MPC2	5.87211e-33	-0.203494	0.176	0.3	9.52867e-29
UQCRH	5.93842e-33	0.102116	0.515	0.586	9.63627e-29
CFAP20	5.95827e-33	-0.280465	0.028	0.115	9.66849e-29
DDX24	6.0921e-33	-0.129695	0.376	0.52	9.88565e-29
CHIC2	6.33652e-33	-0.245821	0.103	0.217	1.02823e-28
CCNDBP1	6.53401e-33	-0.19088	0.18	0.3	1.06027e-28
IDH3G	6.79666e-33	-0.117827	0.156	0.252	1.10289e-28
ANXA6	6.83089e-33	-0.148712	0.597	0.749	1.10845e-28
RWDD1	6.86065e-33	0.0925571	0.39	0.463	1.11328e-28
CNN2	7.02207e-33	-0.232274	0.41	0.574	1.13947e-28
RUNX3	7.06596e-33	0.120235	0.349	0.409	1.14659e-28
RSRC2	7.14009e-33	-0.174221	0.179	0.297	1.15862e-28
SNHG29	7.60947e-33	0.15068	0.658	0.724	1.23479e-28
NCOR1	7.66729e-33	-0.161277	0.316	0.456	1.24417e-28
TMEM59	7.96627e-33	-0.0244019	0.474	0.591	1.29269e-28
EIF3M	8.2941e-33	-0.0608714	0.317	0.431	1.34588e-28
RASSF1	8.48582e-33	0.211437	0.409	0.427	1.37699e-28
EIF3J	8.78687e-33	0.377003	0.16	0.105	1.42585e-28
LCP2	9.29182e-33	-0.226019	0.367	0.527	1.50778e-28
RPS15A	9.55507e-33	0.184248	1	0.996	1.5505e-28
TSPO	9.78358e-33	-0.0405775	0.449	0.57	1.58758e-28
ARHGAP25	9.78391e-33	-0.325717	0.167	0.31	1.58764e-28
PXN	1.0433e-32	0.111377	0.281	0.331	1.69297e-28
KPNA2	1.10458e-32	-0.225625	0.045	0.131	1.7924e-28
CD27	1.11072e-32	-0.469115	0.037	0.14	1.80237e-28
BAX	1.16124e-32	0.186247	0.406	0.448	1.88434e-28
GMFG	1.30302e-32	0.0459993	0.671	0.773	2.11441e-28
NDUFA11	1.31166e-32	0.109017	0.497	0.567	2.12843e-28
SYNGR2	1.34017e-32	-0.0845927	0.244	0.352	2.1747e-28
COX6A1	1.35039e-32	-0.0536418	0.649	0.776	2.19128e-28
SHFL	1.35942e-32	0.263855	0.256	0.237	2.20593e-28
NPM1	1.48047e-32	-0.0974393	0.762	0.887	2.40235e-28
TAP2	1.55927e-32	-0.240219	0.263	0.413	2.53023e-28
HSP90B1	1.59803e-32	0.127298	0.649	0.723	2.59312e-28
EIF3G	1.73034e-32	-0.113509	0.533	0.675	2.80782e-28
SSU72	1.84734e-32	0.182559	0.353	0.382	2.99768e-28
TSTD1	1.90572e-32	0.253101	0.314	0.319	3.09242e-28
CITED2	1.92845e-32	-0.440979	0.222	0.387	3.12929e-28
SMIM29	1.93763e-32	0.0381852	0.16	0.213	3.14419e-28
AP2M1	1.99571e-32	-0.0382269	0.366	0.476	3.23844e-28
SDHD	2.01584e-32	0.0764597	0.198	0.24	3.27111e-28
EMC6	2.09919e-32	-0.0408898	0.178	0.255	3.40635e-28
ELOC	2.10021e-32	-0.0773199	0.193	0.286	3.40801e-28
JMJD6	2.17452e-32	-0.313588	0.064	0.175	3.52859e-28
TBCB	2.23288e-32	0.00965694	0.398	0.498	3.62329e-28
TUFM	2.26969e-32	0.0372842	0.412	0.499	3.68303e-28
IFI16	2.34434e-32	-0.0844709	0.196	0.294	3.80415e-28
CORO1B	2.36574e-32	0.269965	0.24	0.241	3.83888e-28
EIF4A2	2.49617e-32	-0.199253	0.381	0.536	4.05054e-28
ANAPC5	2.52051e-32	-0.17484	0.237	0.367	4.09003e-28
LMAN1	2.60543e-32	-0.0150018	0.187	0.261	4.22783e-28
RPS19BP1	2.65302e-32	0.0450584	0.265	0.334	4.30506e-28
MORF4L1	2.65866e-32	-0.0941502	0.478	0.612	4.31422e-28
PPP2R1A	2.83812e-32	0.0997664	0.336	0.393	4.60542e-28
ORAI1	2.8627e-32	0.00601293	0.258	0.338	4.64531e-28
DCTN2	2.92187e-32	0.0179199	0.203	0.265	4.74132e-28
ICAM2	3.11827e-32	0.276917	0.231	0.222	5.06002e-28
PSMC5	3.32166e-32	0.029422	0.337	0.422	5.39006e-28
CCNH	3.37636e-32	-0.22958	0.255	0.396	5.47882e-28
TBCA	3.419e-32	0.134292	0.436	0.492	5.54801e-28
MYO1F	3.50552e-32	-0.13917	0.353	0.492	5.6884e-28
ATP6AP1	3.63127e-32	0.0566627	0.197	0.253	5.89247e-28
CYTIP	3.74993e-32	0.101739	0.391	0.459	6.08502e-28
KLF10	3.81561e-32	-0.306574	0.081	0.197	6.19159e-28
PAK2	3.85218e-32	-0.0760257	0.305	0.417	6.25094e-28
MDH1	3.91984e-32	-0.0358469	0.223	0.311	6.36072e-28
ISG20	3.98072e-32	0.109183	0.365	0.43	6.45952e-28
C1orf21	4.06741e-32	-0.0456544	0.233	0.325	6.60019e-28
TMEM160	4.0741e-32	-0.00939424	0.29	0.381	6.61105e-28
CHMP2A	4.68711e-32	-0.0172238	0.204	0.282	7.60577e-28
CD320	4.69324e-32	0.331776	0.328	0.305	7.61572e-28
PIM1	4.74216e-32	-0.295523	0.15	0.284	7.6951e-28
NDUFB4	4.85539e-32	0.131841	0.356	0.401	7.87884e-28
FGFBP2	4.91951e-32	0.381667	0.89	0.874	7.98288e-28
TMED2	5.25965e-32	0.0359943	0.313	0.389	8.53483e-28
GPX4	5.37874e-32	0.0709893	0.387	0.47	8.72809e-28
ATP6AP2	5.41623e-32	0.121379	0.288	0.329	8.78892e-28
SPTAN1	5.62521e-32	-0.378249	0.215	0.376	9.12802e-28
CAMLG	5.76454e-32	-0.131117	0.19	0.298	9.35412e-28
CCT7	5.82305e-32	-0.01871	0.304	0.397	9.44906e-28
GPAA1	6.18029e-32	0.138327	0.209	0.238	1.00288e-27
RELB	6.36965e-32	-0.285212	0.054	0.154	1.0336e-27
HNRNPUL1	6.57897e-32	-0.207753	0.251	0.391	1.06757e-27
NCL	6.69561e-32	-0.215595	0.633	0.79	1.0865e-27
GSTP1	6.91121e-32	0.111272	0.658	0.744	1.12148e-27
PDIA3	7.07448e-32	0.000886332	0.619	0.739	1.14798e-27
ECH1	7.16848e-32	-0.0258896	0.301	0.392	1.16323e-27
MGST3	7.41594e-32	0.0528065	0.302	0.372	1.20339e-27
RBM39	7.44213e-32	-0.0218043	0.492	0.61	1.20763e-27
POLR2G	7.44561e-32	-0.0656078	0.228	0.323	1.2082e-27
JAK3	7.55304e-32	-0.236775	0.11	0.222	1.22563e-27
SELENOK	7.77531e-32	-0.00590415	0.383	0.484	1.2617e-27
MOB2	8.05298e-32	-0.000383824	0.154	0.218	1.30676e-27
RNF181	8.24975e-32	0.120512	0.249	0.286	1.33869e-27
EIF4EBP2	8.86855e-32	-0.0491481	0.182	0.265	1.4391e-27
ARHGAP4	8.96857e-32	-0.00396176	0.249	0.335	1.45533e-27
B4GALT1	9.18247e-32	-0.302158	0.149	0.285	1.49004e-27
MYL12B	9.37848e-32	-0.148951	0.804	0.922	1.52185e-27
ACAP2	9.74837e-32	-0.0878122	0.296	0.411	1.58187e-27
HLA-DQA1	9.80225e-32	-0.481362	0.049	0.16	1.59061e-27
ILF2	9.93944e-32	-0.0359745	0.229	0.318	1.61287e-27
CISD3	1.05247e-31	-0.0129827	0.242	0.325	1.70785e-27
RSL24D1	1.0588e-31	0.072735	0.356	0.421	1.71811e-27
CACYBP	1.08426e-31	0.157249	0.216	0.238	1.75943e-27
TBPL1	1.09249e-31	-0.0568642	0.106	0.171	1.77278e-27
NUCB1	1.10148e-31	0.195958	0.324	0.343	1.78737e-27
MRPS24	1.13632e-31	0.137519	0.216	0.246	1.8439e-27
UBE3A	1.13966e-31	-0.222222	0.19	0.319	1.84933e-27
IMP3	1.17683e-31	0.0444406	0.267	0.332	1.90965e-27
DOCK8	1.19678e-31	-0.303199	0.178	0.32	1.94202e-27
SRSF9	1.22673e-31	-0.284434	0.314	0.479	1.99061e-27
PHB	1.30548e-31	0.0525293	0.235	0.294	2.11841e-27
HMGB2	1.33711e-31	-0.0834891	0.264	0.376	2.16973e-27
RPL15	1.36109e-31	-0.19302	0.961	0.992	2.20863e-27
TRAF3IP3	1.37206e-31	-0.0726325	0.453	0.58	2.22643e-27
MAT2B	1.37899e-31	-0.0251247	0.285	0.379	2.23768e-27
NAA10	1.38861e-31	0.364525	0.127	0.069	2.2533e-27
SF3B1	1.50125e-31	-0.121739	0.367	0.502	2.43608e-27
C7orf50	1.54533e-31	0.0166274	0.165	0.225	2.5076e-27
POLR2F	1.57165e-31	-0.0423774	0.187	0.267	2.55031e-27
GYPC	1.6122e-31	-0.223351	0.434	0.597	2.61611e-27
GET3	1.66714e-31	-0.164195	0.185	0.3	2.70528e-27
BCL11B	1.70297e-31	-0.240221	0.166	0.296	2.76341e-27
ABLIM1	1.76312e-31	-0.341727	0.1	0.229	2.86101e-27
AHNAK	1.78985e-31	-0.291643	0.734	0.872	2.90439e-27
UBE2L6	1.81578e-31	-0.153398	0.304	0.435	2.94647e-27
PSAP	1.81893e-31	0.114887	0.449	0.506	2.95158e-27
SRP9	1.82606e-31	0.147953	0.358	0.398	2.96314e-27
PPP1CC	1.85415e-31	-0.206338	0.201	0.333	3.00872e-27
COPS6	2.1186e-31	0.0718665	0.272	0.334	3.43784e-27
TRIR	2.21599e-31	-0.108734	0.654	0.794	3.59588e-27
G3BP2	2.22963e-31	-0.285872	0.249	0.404	3.61802e-27
LDHB	2.2662e-31	-0.130139	0.542	0.69	3.67735e-27
PSMA4	2.32344e-31	-0.0263388	0.18	0.255	3.77025e-27
UFD1	2.37113e-31	-0.0102927	0.192	0.268	3.84763e-27
ZC3HAV1	2.42572e-31	-0.231579	0.246	0.388	3.93622e-27
ENO1	2.44738e-31	-0.101438	0.513	0.652	3.97137e-27
HLA-DPA1	2.50389e-31	-0.306903	0.622	0.783	4.06306e-27
PEPD	2.57041e-31	0.11514	0.208	0.241	4.171e-27
TMBIM6	2.59472e-31	-0.0715467	0.615	0.749	4.21045e-27
RNF126	2.66604e-31	-0.123262	0.239	0.353	4.32618e-27
NDUFC1	3.06142e-31	0.351023	0.256	0.207	4.96776e-27
SDHC	3.08912e-31	-0.10423	0.234	0.342	5.01271e-27
RPL31	3.1653e-31	0.19311	0.892	0.923	5.13633e-27
CCT6A	3.17049e-31	-0.0490579	0.228	0.32	5.14476e-27
C19orf53	3.3543e-31	-0.0152917	0.449	0.557	5.44302e-27
CD48	3.39094e-31	-0.109011	0.575	0.715	5.50247e-27
CTDSP1	3.41225e-31	-0.118308	0.261	0.377	5.53705e-27
MAF1	3.41236e-31	-0.00561258	0.227	0.306	5.53724e-27
RPN1	3.41377e-31	0.067513	0.331	0.399	5.53953e-27
MIR4435-2HG	3.62836e-31	0.366156	0.203	0.158	5.88775e-27
ARIH2	3.70433e-31	-0.205528	0.235	0.368	6.01102e-27
CYC1	3.70837e-31	-0.0807816	0.243	0.344	6.01757e-27
TNIP1	3.78732e-31	-0.0401406	0.215	0.304	6.14568e-27
USP15	3.85215e-31	-0.204231	0.214	0.343	6.25088e-27
MAPK1IP1L	3.97129e-31	-0.100173	0.231	0.337	6.44421e-27
SERP1	3.99036e-31	0.050335	0.412	0.498	6.47516e-27
GABARAP	4.09419e-31	0.016264	0.715	0.822	6.64363e-27
NARF	4.17863e-31	-0.115495	0.13	0.22	6.78067e-27
CLIC3	4.32705e-31	-0.0973909	0.263	0.383	7.0215e-27
CD53	4.45849e-31	-0.0246941	0.491	0.608	7.23478e-27
CTSS	4.47538e-31	0.131475	0.287	0.326	7.2622e-27
SPCS2	4.57045e-31	0.15221	0.403	0.441	7.41647e-27
RPL10A	4.68113e-31	-0.198705	0.94	0.987	7.59607e-27
RAB5IF	4.68441e-31	0.139753	0.329	0.37	7.6014e-27
NAPA	4.81778e-31	-0.0528404	0.262	0.358	7.81781e-27
DAZAP2	4.87059e-31	0.0826657	0.706	0.79	7.9035e-27
ATP6V1G1	5.02329e-31	-0.0608695	0.572	0.704	8.1513e-27
H2AFX	5.05508e-31	-0.176368	0.052	0.13	8.20287e-27
STOM	5.12907e-31	-0.0139137	0.249	0.33	8.32295e-27
PHPT1	5.18089e-31	-0.0163723	0.192	0.269	8.40702e-27
SET	5.21452e-31	-0.282536	0.378	0.544	8.4616e-27
COQ10B	5.24847e-31	-0.135167	0.126	0.217	8.51669e-27
SAP18	5.30502e-31	0.00730553	0.526	0.633	8.60846e-27
PUF60	5.48738e-31	0.0459724	0.265	0.328	8.90437e-27
VPS28	5.49734e-31	0.124824	0.402	0.457	8.92053e-27
PYCARD	5.74151e-31	-0.0927055	0.249	0.355	9.31675e-27
MTA2	5.75281e-31	-0.304689	0.076	0.192	9.33508e-27
SCAMP2	5.76244e-31	-0.177264	0.265	0.396	9.35071e-27
HMOX2	6.01874e-31	-0.0207448	0.271	0.358	9.76662e-27
PPM1G	6.03389e-31	-0.118565	0.265	0.381	9.79119e-27
APRT	6.07833e-31	0.0767018	0.582	0.665	9.86331e-27
IL7R	6.11343e-31	0.642058	0.359	0.288	9.92027e-27
POLR3GL	6.52744e-31	-0.0179131	0.31	0.405	1.05921e-26
TMBIM4	7.14899e-31	-0.168098	0.279	0.413	1.16007e-26
U2SURP	7.15654e-31	-0.0573752	0.261	0.363	1.16129e-26
HSF1	7.19361e-31	0.101178	0.171	0.204	1.16731e-26
VASP	7.19421e-31	-0.243711	0.254	0.401	1.1674e-26
LAMTOR1	7.76488e-31	-0.0268146	0.314	0.408	1.26001e-26
EIF3I	8.29055e-31	-0.09726	0.28	0.399	1.34531e-26
NDUFV2	8.57139e-31	-0.177131	0.233	0.361	1.39088e-26
VOPP1	8.61696e-31	-0.028922	0.185	0.259	1.39827e-26
MYH9	8.63411e-31	-0.300785	0.619	0.779	1.40106e-26
ZBTB8OS	8.71271e-31	0.00775619	0.173	0.233	1.41381e-26
SELPLG	9.17735e-31	0.093481	0.522	0.602	1.48921e-26
NDUFV1	1.03068e-30	-0.0329797	0.295	0.392	1.67249e-26
USB1	1.06137e-30	0.107278	0.138	0.16	1.72228e-26
SPN	1.14713e-30	-0.206849	0.404	0.559	1.86145e-26
TAF15	1.16409e-30	-0.276081	0.215	0.359	1.88896e-26
VDAC3	1.16479e-30	0.00227815	0.213	0.281	1.8901e-26
MAX	1.18382e-30	-0.158142	0.189	0.301	1.92098e-26
SSR4	1.32283e-30	-0.0602502	0.64	0.769	2.14656e-26
TSPAN14	1.35035e-30	-0.280254	0.154	0.287	2.19122e-26
HERPUD1	1.43826e-30	-0.0477467	0.303	0.407	2.33386e-26
NDUFS8	1.4842e-30	0.0814289	0.303	0.361	2.40841e-26
PAPOLA	1.51081e-30	-0.106512	0.266	0.377	2.4516e-26
TSC22D4	1.5347e-30	8.43134e-05	0.34	0.432	2.49036e-26
DEK	1.55641e-30	0.118663	0.394	0.453	2.52558e-26
GLG1	1.56105e-30	-0.0736691	0.277	0.381	2.53312e-26
PTPN6	1.58063e-30	-0.221453	0.257	0.397	2.56489e-26
HINT1	1.59795e-30	-0.0697811	0.717	0.842	2.59299e-26
HNRNPM	1.69255e-30	0.0718854	0.376	0.451	2.74649e-26
TPST2	1.73204e-30	-0.0750149	0.392	0.515	2.81058e-26
FTH1	1.73263e-30	-0.254633	0.971	0.987	2.81155e-26
GGNBP2	1.74209e-30	-0.203898	0.179	0.304	2.82689e-26
GADD45GIP1	1.78355e-30	0.0682519	0.262	0.316	2.89417e-26
SLC44A2	1.86463e-30	0.245314	0.258	0.262	3.02573e-26
RIC8A	1.87634e-30	0.0923707	0.137	0.169	3.04474e-26
RNPS1	1.92122e-30	-0.0614885	0.319	0.425	3.11757e-26
SNRPC	1.99837e-30	-0.0814613	0.234	0.335	3.24276e-26
CAND1	2.29857e-30	-0.235022	0.072	0.169	3.72989e-26
LSM14A	2.38446e-30	-0.106315	0.301	0.419	3.86926e-26
REST	2.45147e-30	-0.300823	0.194	0.338	3.978e-26
APEH	2.46282e-30	0.127257	0.163	0.186	3.99641e-26
NDUFA9	2.56416e-30	-0.130627	0.155	0.253	4.16086e-26
NDUFB7	2.68781e-30	-0.0398364	0.425	0.539	4.3615e-26
EDF1	2.74715e-30	-0.0433124	0.644	0.768	4.45779e-26
PTPRA	2.85757e-30	0.355012	0.316	0.273	4.63698e-26
PPP1R12A	3.03172e-30	-0.171443	0.296	0.429	4.91957e-26
SAT2	3.09819e-30	0.168735	0.173	0.185	5.02743e-26
NIPBL	3.22671e-30	-0.273005	0.167	0.298	5.23598e-26
SELENOS	3.48962e-30	0.224225	0.243	0.243	5.66261e-26
SPOCK2	3.51328e-30	0.171134	0.47	0.515	5.70101e-26
GPS2	3.65299e-30	0.150924	0.335	0.375	5.92771e-26
DOK2	3.67068e-30	-0.00685021	0.414	0.517	5.95641e-26
KLRG1	3.6954e-30	-0.300564	0.438	0.607	5.99652e-26
SYNE2	3.71672e-30	-0.252983	0.513	0.675	6.03111e-26
POLR2A	3.78338e-30	-0.308527	0.121	0.246	6.1393e-26
PPP3CC	3.79177e-30	0.0140316	0.34	0.425	6.15291e-26
MLF2	3.80717e-30	-0.000254129	0.263	0.341	6.17789e-26
SERINC1	4.2082e-30	-0.266913	0.172	0.303	6.82864e-26
ARL4C	4.31014e-30	-0.149451	0.542	0.689	6.99407e-26
FKBP8	4.31569e-30	-0.117721	0.476	0.618	7.00307e-26
ACADVL	4.31891e-30	0.210797	0.254	0.262	7.0083e-26
PLD3	4.35024e-30	0.0509114	0.172	0.218	7.05914e-26
SNRPG	4.64305e-30	0.0889278	0.311	0.368	7.53428e-26
TMEM9B	4.87697e-30	0.00841506	0.233	0.304	7.91387e-26
TMC6	4.92211e-30	-0.0758287	0.271	0.377	7.98711e-26
PCIF1	4.92782e-30	0.153251	0.193	0.219	7.99638e-26
LIMD2	4.95272e-30	-0.113168	0.593	0.732	8.03678e-26
SNX3	5.09785e-30	0.0865412	0.364	0.425	8.27227e-26
TRMT112	5.15407e-30	-0.00123008	0.377	0.472	8.3635e-26
UBE2V1	5.50963e-30	0.0516804	0.391	0.471	8.94047e-26
RER1	5.5808e-30	0.131063	0.256	0.291	9.05597e-26
COPS5	5.65915e-30	-0.00046586	0.163	0.228	9.1831e-26
C17orf49	5.68744e-30	0.173134	0.313	0.348	9.22901e-26
ABTB1	5.80251e-30	0.184758	0.167	0.178	9.41574e-26
YY1	5.88547e-30	-0.224723	0.219	0.351	9.55036e-26
CNBP	6.43843e-30	-0.0623338	0.611	0.738	1.04476e-25
M6PR	6.45088e-30	-0.035836	0.265	0.36	1.04678e-25
EMC7	6.94645e-30	-0.0472178	0.221	0.305	1.1272e-25
PIAS1	7.13653e-30	-0.207954	0.167	0.285	1.15804e-25
KTN1	7.16292e-30	0.379017	0.354	0.301	1.16233e-25
METTL26	7.19261e-30	0.0854208	0.257	0.309	1.16714e-25
AKIRIN2	7.23348e-30	-0.183035	0.181	0.295	1.17378e-25
ZBTB7A	7.28339e-30	-0.249187	0.189	0.322	1.18188e-25
WASF2	7.55115e-30	-0.136851	0.315	0.443	1.22532e-25
INTS11	7.61815e-30	-0.0478735	0.144	0.217	1.2362e-25
GTF3C6	7.6523e-30	-0.0929293	0.191	0.288	1.24174e-25
PSMA2	8.51149e-30	-0.194988	0.301	0.441	1.38116e-25
COTL1	8.62494e-30	-0.443479	0.213	0.371	1.39957e-25
HERPUD2	9.05826e-30	-0.293712	0.181	0.32	1.46988e-25
EMD	9.53418e-30	-0.0305063	0.306	0.403	1.54711e-25
YWHAB	9.72047e-30	-0.126166	0.768	0.891	1.57734e-25
PLSCR3	9.75842e-30	0.068793	0.237	0.295	1.5835e-25
N4BP2L2	9.83291e-30	-0.069555	0.317	0.428	1.59559e-25
NSD3	1.08754e-29	-0.152327	0.287	0.415	1.76476e-25
ATRAID	1.10261e-29	-0.107882	0.247	0.357	1.7892e-25
STMP1	1.11173e-29	0.116265	0.247	0.283	1.80401e-25
USP16	1.14791e-29	-0.248356	0.146	0.267	1.86272e-25
KDELR2	1.16337e-29	0.170915	0.211	0.226	1.8878e-25
CCDC85B	1.21347e-29	0.0570424	0.464	0.543	1.9691e-25
SELENOH	1.27964e-29	-0.0985889	0.315	0.431	2.07647e-25
STXBP2	1.2878e-29	0.0317376	0.221	0.286	2.08971e-25
AC008875.3	1.32179e-29	-0.312129	0.102	0.222	2.14487e-25
NDUFS3	1.32786e-29	-0.0646631	0.153	0.233	2.15471e-25
RNH1	1.32943e-29	0.149458	0.272	0.299	2.15726e-25
SHISA5	1.44994e-29	-0.0165345	0.424	0.526	2.35283e-25
FBL	1.46892e-29	0.00945314	0.292	0.369	2.38362e-25
FUNDC2	1.52723e-29	0.0384848	0.249	0.311	2.47824e-25
NPRL3	1.57437e-29	-0.23542	0.04	0.124	2.55473e-25
SH3BGRL3	1.67986e-29	-0.185787	0.992	0.997	2.72591e-25
SP140	1.84882e-29	-0.161361	0.119	0.216	3.00008e-25
ZFAS1	1.98925e-29	-0.174355	0.376	0.516	3.22796e-25
CDC123	2.06411e-29	-0.098165	0.125	0.206	3.34942e-25
SLC9A3R1	2.07326e-29	-0.0737219	0.669	0.798	3.36428e-25
SNRK	2.10382e-29	-0.241239	0.152	0.274	3.41386e-25
MVD	2.1316e-29	0.387783	0.183	0.119	3.45895e-25
ATP6V0D1	2.15395e-29	-0.0332689	0.163	0.235	3.49522e-25
UHMK1	2.19281e-29	-0.192927	0.18	0.297	3.55828e-25
PRR5	2.224e-29	0.16441	0.208	0.225	3.60889e-25
TRBC2	2.23798e-29	0.268691	0.751	0.77	3.63157e-25
BECN1	2.24165e-29	-0.063997	0.157	0.236	3.63752e-25
UBE2J1	2.24655e-29	-0.0303376	0.15	0.218	3.64547e-25
HADHA	2.32057e-29	-0.0505908	0.283	0.382	3.76559e-25
ZC3H15	2.32947e-29	0.0233611	0.316	0.394	3.78002e-25
PCM1	2.33965e-29	-0.311408	0.142	0.275	3.79656e-25
MCRIP1	2.36679e-29	0.0776555	0.221	0.27	3.8406e-25
PSME2	2.38138e-29	-0.00860953	0.588	0.7	3.86427e-25
ARID4B	2.45765e-29	-0.333949	0.259	0.417	3.98803e-25
NRBF2	2.65764e-29	-0.198802	0.044	0.12	4.31255e-25
AKR1B1	2.6693e-29	-0.103394	0.203	0.301	4.33147e-25
UBE2F	3.00371e-29	0.0703145	0.261	0.317	4.87411e-25
RPS27L	3.03289e-29	0.0762596	0.348	0.413	4.92147e-25
ZBTB1	3.15135e-29	-0.268203	0.146	0.27	5.1137e-25
TUSC2	3.19535e-29	-0.114207	0.095	0.171	5.18509e-25
ICAM3	3.21351e-29	-0.122362	0.511	0.65	5.21457e-25
RPS6KA1	3.34688e-29	-0.02784	0.222	0.307	5.43098e-25
CDK2AP2	3.42611e-29	0.124009	0.362	0.424	5.55955e-25
MAP7D1	3.42971e-29	-0.310342	0.142	0.273	5.56539e-25
GPS1	3.60048e-29	0.0521746	0.187	0.234	5.8425e-25
ATXN10	3.64214e-29	0.0895685	0.146	0.177	5.91009e-25
CD3E	3.90756e-29	0.0144629	0.892	0.968	6.3408e-25
ZNF331	3.95197e-29	-0.300682	0.034	0.122	6.41286e-25
SH3BGRL	4.12123e-29	-0.0528046	0.39	0.502	6.68752e-25
VPS4A	4.16287e-29	0.0547656	0.142	0.182	6.75509e-25
RAB1A	4.3172e-29	-0.20393	0.08	0.174	7.00553e-25
KLF3	4.33231e-29	-0.163705	0.437	0.586	7.03004e-25
ARL5A	4.46646e-29	-0.181128	0.203	0.323	7.24773e-25
ITGB7	4.84235e-29	-0.0546948	0.415	0.533	7.85768e-25
SLC25A5	4.90778e-29	0.0435344	0.476	0.564	7.96386e-25
XAF1	4.96155e-29	-0.300639	0.111	0.229	8.0511e-25
RNF167	5.02823e-29	-0.154035	0.379	0.517	8.15931e-25
TAPBP	5.10857e-29	-0.143291	0.428	0.57	8.28968e-25
NDUFA2	5.55688e-29	-0.0312778	0.282	0.369	9.01714e-25
KRR1	5.57357e-29	-0.286193	0.102	0.219	9.04423e-25
RBL2	5.86731e-29	-0.0611952	0.357	0.468	9.52088e-25
CDC42SE2	5.99159e-29	0.152922	0.322	0.357	9.72255e-25
OGFR	6.26389e-29	-0.186326	0.138	0.242	1.01644e-24
ZNF292	6.39392e-29	-0.223773	0.157	0.276	1.03754e-24
CCT8	6.47409e-29	-0.100468	0.208	0.307	1.05055e-24
ZNF148	6.66775e-29	-0.166159	0.119	0.215	1.08198e-24
ARHGDIA	6.78601e-29	-0.0393515	0.483	0.598	1.10117e-24
FNBP1	6.83974e-29	-0.0488194	0.337	0.446	1.10988e-24
RAD23A	6.90732e-29	0.124877	0.339	0.386	1.12085e-24
TMBIM1	7.09331e-29	-0.100471	0.149	0.237	1.15103e-24
SAMD9L	7.34032e-29	-0.266786	0.086	0.19	1.19111e-24
GPI	7.45383e-29	0.0440169	0.321	0.39	1.20953e-24
GOLGA7	7.71321e-29	-0.0300658	0.233	0.316	1.25162e-24
DDX39A	7.80265e-29	0.0275488	0.224	0.29	1.26614e-24
KPNB1	8.05298e-29	-0.227691	0.233	0.368	1.30676e-24
UBE2B	8.28525e-29	-0.209044	0.263	0.398	1.34445e-24
CWC15	8.52951e-29	0.0417656	0.223	0.28	1.38408e-24
BST2	8.62353e-29	0.0513302	0.379	0.464	1.39934e-24
ZNF428	8.8468e-29	-0.0236755	0.291	0.378	1.43557e-24
RGS10	9.48629e-29	0.0264052	0.303	0.38	1.53934e-24
KCNAB2	9.89789e-29	0.0584277	0.212	0.268	1.60613e-24
TLE5	9.98134e-29	0.160908	0.782	0.837	1.61967e-24
SRPK2	9.98425e-29	-0.18036	0.245	0.373	1.62014e-24
ABCF1	1.0056e-28	-0.0135567	0.137	0.197	1.63179e-24
PSMD4	1.01565e-28	0.0152801	0.276	0.349	1.64809e-24
BATF	1.02137e-28	-0.237495	0.143	0.261	1.65738e-24
FGR	1.05856e-28	-0.116575	0.246	0.356	1.71772e-24
G6PD	1.11075e-28	0.16629	0.216	0.239	1.80241e-24
OXA1L	1.18008e-28	-0.0462393	0.199	0.276	1.91492e-24
ANAPC11	1.21828e-28	0.0267791	0.321	0.4	1.9769e-24
HLA-DPB1	1.22592e-28	-0.271365	0.676	0.821	1.98931e-24
DUSP11	1.23715e-28	-0.0508503	0.087	0.145	2.00752e-24
SLC3A2	1.23868e-28	-0.0675921	0.206	0.299	2.01e-24
NAP1L1	1.24382e-28	-0.164989	0.275	0.402	2.01834e-24
SSBP4	1.27672e-28	-0.175031	0.341	0.481	2.07173e-24
NDUFA6	1.30525e-28	0.0270704	0.341	0.42	2.11803e-24
MFSD10	1.33722e-28	0.0584477	0.312	0.382	2.1699e-24
ISG15	1.39706e-28	0.0204167	0.211	0.276	2.26701e-24
RAP1GAP2	1.41349e-28	-0.222715	0.094	0.192	2.29367e-24
TIMP1	1.43696e-28	0.436685	0.213	0.146	2.33176e-24
STAT4	1.45924e-28	-0.2021	0.194	0.313	2.36791e-24
COMMD1	1.46331e-28	-0.115112	0.115	0.195	2.37451e-24
NEAT1	1.50508e-28	-0.21563	0.275	0.413	2.4423e-24
IL10RA	1.53717e-28	0.00589794	0.356	0.449	2.49436e-24
AC025171.3	1.53941e-28	-0.133127	0.019	0.071	2.498e-24
DAXX	1.55424e-28	-0.258807	0.128	0.244	2.52207e-24
RAB8A	1.57266e-28	-0.0703996	0.204	0.293	2.55195e-24
TMED9	1.65088e-28	0.0746847	0.319	0.373	2.67889e-24
PSMA3	1.65566e-28	-0.233873	0.153	0.272	2.68665e-24
NOL7	1.80625e-28	0.0351498	0.267	0.33	2.93101e-24
ACP1	1.81693e-28	0.0787131	0.289	0.343	2.94833e-24
CAMK4	1.88438e-28	-0.353673	0.056	0.162	3.05778e-24
TFDP2	1.89431e-28	-0.0732008	0.163	0.244	3.0739e-24
RBM25	2.01279e-28	-0.105389	0.295	0.407	3.26616e-24
TRAV1-2	2.03003e-28	-0.618167	0.014	0.089	3.29414e-24
ZMAT2	2.05953e-28	-0.202107	0.196	0.317	3.342e-24
HNRNPK	2.06018e-28	-0.03919	0.587	0.704	3.34305e-24
XIST	2.18828e-28	-0.183298	0	0.046	3.55093e-24
LSM3	2.20416e-28	-0.0415061	0.213	0.299	3.57668e-24
CKLF	2.31493e-28	0.116374	0.313	0.354	3.75643e-24
RPN2	2.3205e-28	0.0258455	0.378	0.459	3.76548e-24
KIF2A	2.32051e-28	-0.160173	0.271	0.395	3.7655e-24
FAM49B	2.39695e-28	0.0397564	0.402	0.487	3.88954e-24
CCT3	2.4777e-28	-0.135753	0.253	0.366	4.02056e-24
NAXE	2.53639e-28	-0.0701793	0.197	0.283	4.11579e-24
YBX3	2.5446e-28	-0.359364	0.029	0.118	4.12912e-24
PNPLA2	2.62814e-28	0.00957515	0.232	0.302	4.26469e-24
ITGB1BP1	2.65352e-28	-0.258427	0.171	0.299	4.30587e-24
GNG2	2.68321e-28	0.0136294	0.408	0.501	4.35404e-24
CAPZA2	2.71468e-28	-0.224327	0.126	0.239	4.40511e-24
PLAAT4	2.82274e-28	-0.159497	0.728	0.86	4.58046e-24
MT-ND2	2.85447e-28	-0.106444	0.776	0.893	4.63195e-24
ATP5PD	2.88734e-28	0.0988326	0.358	0.416	4.68528e-24
UFC1	2.94425e-28	-0.0400838	0.412	0.523	4.77763e-24
ERP29	2.98766e-28	0.0123363	0.562	0.667	4.84807e-24
VMP1	3.03896e-28	-0.0615376	0.103	0.164	4.93132e-24
GUK1	3.12108e-28	0.00146745	0.647	0.755	5.06457e-24
LSM6	3.19995e-28	-0.0558215	0.138	0.206	5.19256e-24
ACAA2	3.27627e-28	-0.131071	0.202	0.307	5.31641e-24
OS9	3.30232e-28	-0.00487296	0.226	0.301	5.35868e-24
DCP1A	3.3036e-28	-0.117555	0.074	0.145	5.36075e-24
WDR1	3.30724e-28	-0.0954187	0.465	0.595	5.36666e-24
ABHD14B	3.41501e-28	0.0271338	0.297	0.369	5.54153e-24
DBNL	3.47604e-28	0.0743391	0.247	0.295	5.64057e-24
VCL	3.49494e-28	-0.171984	0.133	0.229	5.67125e-24
FGD3	3.52247e-28	0.0480296	0.19	0.238	5.7159e-24
SEPTIN6	3.77413e-28	-0.0965506	0.379	0.502	6.12428e-24
CMC1	3.78927e-28	-0.488196	0.21	0.364	6.14884e-24
RAB14	3.79235e-28	-0.185424	0.179	0.291	6.15385e-24
ZFX	3.92078e-28	-0.320868	0.043	0.139	6.36224e-24
DUSP10	4.13438e-28	-0.21925	0.012	0.078	6.70886e-24
ADD3	4.42636e-28	-0.159921	0.319	0.45	7.18265e-24
FBXW5	4.51253e-28	0.125924	0.317	0.359	7.32249e-24
PRMT1	4.67405e-28	-0.0556897	0.238	0.329	7.58458e-24
PRKX	4.9588e-28	-0.228264	0.083	0.179	8.04665e-24
PRPF8	5.01323e-28	-0.0051441	0.249	0.325	8.13496e-24
CSTB	5.20429e-28	0.0863814	0.431	0.496	8.445e-24
RNF166	5.32326e-28	0.0733837	0.294	0.355	8.63806e-24
RSRP1	5.55382e-28	-0.0457529	0.377	0.487	9.01218e-24
DCXR	5.67373e-28	0.0689712	0.231	0.288	9.20677e-24
UBE2J2	5.67531e-28	-0.100547	0.118	0.196	9.20932e-24
G3BP1	5.93426e-28	-0.198045	0.151	0.26	9.62953e-24
CNIH1	6.54267e-28	0.0346005	0.137	0.18	1.06168e-23
CNPPD1	6.64724e-28	0.000834623	0.201	0.265	1.07865e-23
NMRK1	6.76572e-28	0.223998	0.137	0.13	1.09787e-23
MRPS21	7.08947e-28	0.182548	0.354	0.376	1.15041e-23
HNRNPR	7.17654e-28	-0.193131	0.313	0.451	1.16454e-23
SUGT1	7.2194e-28	-0.0201355	0.144	0.211	1.17149e-23
COMMD7	7.65406e-28	0.124586	0.266	0.298	1.24202e-23
RTF2	7.67577e-28	-0.00325279	0.204	0.27	1.24555e-23
DNAJC15	7.96609e-28	-0.302177	0.162	0.293	1.29266e-23
RC3H1	8.09011e-28	0.314964	0.201	0.168	1.31278e-23
CAP1	8.10033e-28	-0.0687064	0.576	0.702	1.31444e-23
TAGLN2	8.16108e-28	-0.25154	0.692	0.832	1.3243e-23
TXN2	8.23633e-28	0.00342406	0.19	0.253	1.33651e-23
MYDGF	8.51996e-28	0.17931	0.287	0.308	1.38253e-23
LAG3	8.74142e-28	-0.285157	0.161	0.29	1.41847e-23
MFF	8.84866e-28	-0.111095	0.176	0.268	1.43587e-23
CDKN1B	8.95332e-28	-0.336516	0.161	0.298	1.45286e-23
NRBP1	9.17343e-28	-0.0534083	0.184	0.264	1.48857e-23
GBP4	9.51031e-28	-0.358137	0.103	0.225	1.54324e-23
SAT1	9.65336e-28	-0.190876	0.357	0.495	1.56645e-23
ASCL2	9.88198e-28	0.197323	0.275	0.295	1.60355e-23
RCSD1	9.92117e-28	-0.158288	0.272	0.397	1.60991e-23
TRAM1	1.01172e-27	-0.105329	0.277	0.387	1.64172e-23
CMC2	1.01547e-27	-0.0674605	0.132	0.203	1.6478e-23
PPIB	1.05349e-27	0.0938538	0.783	0.863	1.7095e-23
ABHD17A	1.08271e-27	0.00264591	0.362	0.449	1.75691e-23
LY9	1.10653e-27	0.108926	0.194	0.226	1.79557e-23
MAPRE1	1.18035e-27	-0.0932437	0.151	0.235	1.91536e-23
EMC3	1.22209e-27	-0.0729297	0.176	0.257	1.98308e-23
PSMB7	1.25891e-27	-0.182871	0.14	0.241	2.04284e-23
BABAM1	1.27507e-27	0.0699768	0.19	0.233	2.06905e-23
ACTN4	1.28811e-27	-0.0832396	0.308	0.416	2.09021e-23
EIF3F	1.31064e-27	-0.193507	0.658	0.801	2.12678e-23
RNASEH2B	1.3345e-27	-0.167408	0.124	0.221	2.1655e-23
HYPK	1.33834e-27	0.295136	0.067	0.015	2.17172e-23
PTPRE	1.35586e-27	-0.280732	0.119	0.235	2.20015e-23
GTF3A	1.41172e-27	0.0789916	0.427	0.494	2.29079e-23
COX7B	1.4949e-27	0.141325	0.383	0.425	2.42577e-23
MRPL34	1.5152e-27	-0.0513211	0.197	0.277	2.45872e-23
RAP1A	1.51682e-27	-0.107932	0.326	0.442	2.46134e-23
LYPLA1	1.52022e-27	-0.0156467	0.137	0.197	2.46686e-23
SDHA	1.59555e-27	-0.0688564	0.241	0.337	2.58909e-23
MICOS10	1.60107e-27	0.0528248	0.342	0.412	2.59805e-23
WASHC1	1.65406e-27	0.0890322	0.229	0.276	2.68404e-23
RAB27A	1.67958e-27	-0.22346	0.166	0.284	2.72545e-23
AMD1	1.72396e-27	-0.257036	0.151	0.273	2.79746e-23
EIF4B	1.73006e-27	-0.0806536	0.432	0.552	2.80737e-23
KRT10	1.73156e-27	0.0755603	0.463	0.529	2.8098e-23
SPCS3	1.76475e-27	-0.0263277	0.211	0.293	2.86366e-23
SLC25A6	1.88103e-27	-0.13075	0.745	0.868	3.05235e-23
TRAPPC3	1.91849e-27	0.030291	0.153	0.198	3.11314e-23
TOMM22	1.93695e-27	-0.0262527	0.247	0.33	3.1431e-23
NDUFA10	1.97319e-27	-0.0213026	0.174	0.241	3.20189e-23
SFPQ	2.00105e-27	-0.274349	0.276	0.425	3.2471e-23
PTPN4	2.01151e-27	-0.0839227	0.258	0.359	3.26407e-23
MAP3K8	2.08434e-27	0.320498	0.253	0.225	3.38225e-23
INSIG1	2.08711e-27	-0.167467	0.094	0.18	3.38676e-23
CMTM3	2.21745e-27	0.0468739	0.246	0.302	3.59825e-23
CD96	2.31986e-27	-0.130633	0.23	0.339	3.76444e-23
CXCR3	2.35148e-27	-0.348444	0.061	0.167	3.81574e-23
DDX18	2.36301e-27	0.272386	0.263	0.245	3.83446e-23
SMC3	2.37651e-27	-0.284353	0.104	0.219	3.85637e-23
CCDC115	2.38189e-27	-0.000114065	0.162	0.222	3.86509e-23
TP53TG1	2.44277e-27	0.23364	0.151	0.137	3.96388e-23
UBA1	2.54707e-27	0.0793918	0.142	0.174	4.13313e-23
RSU1	2.5516e-27	0.00187669	0.2	0.262	4.14048e-23
TMUB1	2.57416e-27	0.0234747	0.203	0.265	4.17708e-23
CYBC1	2.57726e-27	0.0947678	0.208	0.25	4.18211e-23
VPS4B	2.58041e-27	0.0227618	0.171	0.226	4.18722e-23
HECTD1	2.59599e-27	-0.0975284	0.156	0.238	4.21252e-23
B3GNT2	2.63208e-27	-0.208803	0.061	0.145	4.27108e-23
AUTS2	2.65477e-27	-0.252356	0.078	0.173	4.3079e-23
SRRM1	2.73007e-27	0.0807608	0.505	0.578	4.43008e-23
PQBP1	2.79173e-27	-0.0653622	0.16	0.237	4.53015e-23
MRPL20	2.86865e-27	0.0736621	0.233	0.283	4.65497e-23
SUN2	2.98243e-27	0.311838	0.658	0.626	4.83958e-23
METTL9	3.00851e-27	-0.100401	0.207	0.301	4.88191e-23
CPNE3	3.04513e-27	-0.107885	0.178	0.271	4.94133e-23
HDAC1	3.10096e-27	-0.160916	0.265	0.388	5.03193e-23
PSME1	3.16456e-27	0.209535	0.889	0.918	5.13512e-23
RPS6KB2	3.2265e-27	0.014487	0.141	0.188	5.23565e-23
UBC	3.38978e-27	-0.212328	0.954	0.984	5.50059e-23
CCSER2	3.39766e-27	-0.181595	0.142	0.243	5.51338e-23
MAP2K7	3.40453e-27	-0.157294	0.056	0.129	5.52453e-23
HNRNPA1	3.6085e-27	-0.171079	0.822	0.927	5.85552e-23
SON	3.66267e-27	0.150835	0.621	0.667	5.94342e-23
CCDC88C	3.71264e-27	-0.127036	0.248	0.359	6.02451e-23
OSBPL8	3.71376e-27	-0.282013	0.238	0.379	6.02631e-23
PPP4R3A	3.78789e-27	-0.31322	0.121	0.242	6.14661e-23
RO60	3.90439e-27	-0.0431516	0.185	0.262	6.33566e-23
PATL2	3.97935e-27	0.0878326	0.224	0.273	6.4573e-23
ALKBH7	4.03276e-27	-0.065506	0.209	0.296	6.54397e-23
USP4	4.04013e-27	-0.00460815	0.129	0.184	6.55592e-23
MVP	4.10958e-27	-0.0619123	0.253	0.345	6.66861e-23
ATOX1	4.13145e-27	0.310862	0.168	0.132	6.7041e-23
ARRB2	4.20151e-27	-0.0454815	0.413	0.523	6.81778e-23
EHD1	4.23729e-27	-0.193295	0.153	0.259	6.87584e-23
CALM3	4.25037e-27	0.00163827	0.388	0.482	6.89708e-23
PIK3R1	4.25242e-27	-0.155109	0.36	0.493	6.9004e-23
SEPTIN2	4.34104e-27	-0.0244603	0.202	0.278	7.04421e-23
RPL23	4.3486e-27	-0.0554699	0.56	0.679	7.05647e-23
MCUB	4.37305e-27	-0.277069	0.175	0.304	7.09615e-23
PSMD11	4.70078e-27	-0.092169	0.13	0.208	7.62796e-23
TRIM22	4.9804e-27	-0.0703636	0.214	0.304	8.08169e-23
PSMC1	4.99098e-27	-0.00870517	0.167	0.229	8.09887e-23
RRP1B	5.04276e-27	-0.128537	0.135	0.224	8.18289e-23
ZNF800	5.14573e-27	-0.199289	0.185	0.305	8.34998e-23
SQSTM1	5.14613e-27	0.0442706	0.354	0.421	8.35063e-23
ISCA1	5.80688e-27	-0.169778	0.124	0.222	9.42283e-23
CFLAR	5.84639e-27	-0.0496965	0.314	0.416	9.48694e-23
PTMS	6.0087e-27	-0.350883	0.126	0.251	9.75031e-23
LRP10	6.14123e-27	-0.012648	0.279	0.36	9.96538e-23
ANP32B	6.18466e-27	0.00558337	0.444	0.537	1.00358e-22
RHOA	6.31659e-27	0.0572427	0.806	0.889	1.02499e-22
RAC1	6.37515e-27	-0.0830495	0.382	0.498	1.0345e-22
HAX1	6.55008e-27	0.0361121	0.181	0.234	1.06288e-22
ATP1B3	6.58292e-27	-0.234532	0.163	0.282	1.06821e-22
CIR1	6.60189e-27	0.0290201	0.181	0.233	1.07129e-22
CDC42EP3	6.89952e-27	-0.223022	0.181	0.298	1.11958e-22
ATG5	7.39381e-27	-0.108656	0.119	0.196	1.19979e-22
PHF3	7.45784e-27	-0.123312	0.183	0.28	1.21018e-22
GNAS	7.60108e-27	0.0495061	0.338	0.407	1.23343e-22
VAPA	7.65828e-27	-0.0870726	0.261	0.363	1.24271e-22
TMCO1	7.66197e-27	0.243658	0.266	0.252	1.24331e-22
NDUFA5	7.68412e-27	0.0637051	0.219	0.262	1.2469e-22
DCAF7	7.74415e-27	-0.161952	0.127	0.221	1.25664e-22
RAB11A	7.76132e-27	0.0298544	0.227	0.286	1.25943e-22
SRPRA	7.96012e-27	0.0328738	0.259	0.323	1.29169e-22
ROCK1	8.04169e-27	-0.195843	0.24	0.366	1.30493e-22
RAC2	8.04795e-27	-0.139391	0.824	0.928	1.30594e-22
GHITM	8.34228e-27	-0.0301256	0.367	0.465	1.3537e-22
DUSP23	8.36574e-27	-0.126738	0.116	0.197	1.35751e-22
UBA52	8.96922e-27	-0.18258	0.933	0.985	1.45544e-22
PLEKHA1	9.31609e-27	-0.0477876	0.163	0.235	1.51172e-22
LTBP4	9.38241e-27	0.199899	0.156	0.158	1.52248e-22
MRPS34	9.71942e-27	-0.00160027	0.24	0.309	1.57717e-22
APOBEC3G	9.80224e-27	-0.152724	0.441	0.579	1.59061e-22
FCMR	9.87764e-27	0.0258245	0.279	0.355	1.60284e-22
SKAP1	9.93479e-27	-0.0838118	0.42	0.539	1.61212e-22
UBXN4	9.96041e-27	-0.00733168	0.312	0.395	1.61628e-22
DHRS7	1.01689e-26	0.0459833	0.495	0.573	1.65011e-22
SRSF10	1.03649e-26	0.197296	0.287	0.294	1.68192e-22
MIF4GD	1.04328e-26	0.0859366	0.166	0.196	1.69293e-22
CA5B	1.04931e-26	-0.136953	0.122	0.206	1.70272e-22
PRDX1	1.06645e-26	-0.0865801	0.307	0.412	1.73053e-22
RSL1D1	1.07033e-26	0.0317356	0.286	0.347	1.73683e-22
EIF4H	1.08077e-26	-0.0645726	0.274	0.37	1.75376e-22
CYTH1	1.08588e-26	-0.0836729	0.354	0.468	1.76207e-22
LBR	1.08743e-26	-0.287302	0.158	0.283	1.76457e-22
CLPTM1	1.09058e-26	-0.0357929	0.115	0.173	1.76969e-22
IFI27L2	1.10269e-26	0.271396	0.276	0.255	1.78934e-22
TMEM259	1.127e-26	-0.0540194	0.154	0.228	1.82879e-22
ACIN1	1.17178e-26	-0.193905	0.136	0.238	1.90144e-22
VAMP5	1.18064e-26	0.208428	0.327	0.337	1.91583e-22
POLD4	1.20984e-26	-0.0106279	0.31	0.396	1.96321e-22
HNRNPA3	1.23236e-26	-0.0163668	0.491	0.597	1.99975e-22
RPS11	1.23281e-26	-0.180818	0.79	0.905	2.00048e-22
C9orf78	1.26876e-26	0.0687603	0.406	0.474	2.05882e-22
ANKHD1	1.2704e-26	-0.246549	0.169	0.289	2.06147e-22
DR1	1.33048e-26	-0.217809	0.113	0.214	2.15897e-22
TRAPPC2L	1.35079e-26	0.0623455	0.19	0.231	2.19192e-22
TRABD	1.53291e-26	-0.013117	0.225	0.297	2.48745e-22
SAMHD1	1.56118e-26	-0.230791	0.312	0.455	2.53333e-22
PKN1	1.61249e-26	0.154348	0.221	0.241	2.61658e-22
SF3B4	1.71344e-26	-0.114263	0.21	0.307	2.7804e-22
SRSF4	1.79867e-26	0.0609617	0.233	0.277	2.91871e-22
UQCRC1	1.88533e-26	-0.000856988	0.267	0.338	3.05933e-22
RCN2	1.92087e-26	0.00649199	0.19	0.251	3.117e-22
MATK	1.92428e-26	0.191535	0.504	0.538	3.12253e-22
COX7A2L	2.08083e-26	-0.0281121	0.326	0.42	3.37656e-22
GPBP1	2.08548e-26	-0.176396	0.211	0.326	3.38411e-22
LSM4	2.13057e-26	-0.0195882	0.208	0.279	3.45727e-22
ENC1	2.13157e-26	-0.27867	0.113	0.225	3.4589e-22
PSMA1	2.17904e-26	0.0155119	0.314	0.391	3.53593e-22
IL18BP	2.22322e-26	0.165064	0.088	0.082	3.60761e-22
SUPT5H	2.25023e-26	0.0059855	0.167	0.221	3.65145e-22
SNRNP70	2.25117e-26	-0.094689	0.183	0.271	3.65297e-22
ODF2L	2.3013e-26	-0.120192	0.117	0.199	3.73432e-22
PWP1	2.32954e-26	-0.175438	0.139	0.238	3.78014e-22
LSM1	2.4893e-26	-0.221738	0.121	0.227	4.03939e-22
HPS1	2.55907e-26	-0.0259656	0.213	0.287	4.1526e-22
NUBP2	2.57892e-26	0.079413	0.157	0.19	4.18482e-22
PSMG2	2.6067e-26	-0.123471	0.164	0.257	4.2299e-22
RBBP4	2.62813e-26	-0.0488383	0.249	0.334	4.26467e-22
TESC	2.65486e-26	-0.0408438	0.095	0.149	4.30805e-22
NOSIP	2.72073e-26	0.06304	0.275	0.332	4.41493e-22
SAMD3	2.95233e-26	-0.134151	0.328	0.451	4.79075e-22
SEC11C	3.03321e-26	0.12436	0.309	0.344	4.92199e-22
LSM8	3.13505e-26	0.0666225	0.249	0.303	5.08725e-22
PCNP	3.20193e-26	-0.0854803	0.181	0.267	5.19578e-22
SDHAF2	3.22342e-26	-0.0512515	0.199	0.276	5.23064e-22
RNF139	3.22765e-26	-0.173568	0.115	0.209	5.2375e-22
LRPAP1	3.27584e-26	0.0190765	0.245	0.31	5.3157e-22
MFNG	3.3512e-26	0.0049517	0.201	0.267	5.43799e-22
CAT	3.38129e-26	-0.222818	0.106	0.207	5.48681e-22
KLF12	3.42697e-26	-0.193953	0.112	0.207	5.56095e-22
CLPP	3.44186e-26	-0.0904104	0.172	0.257	5.58511e-22
TEX264	3.45408e-26	-0.0536578	0.233	0.317	5.60494e-22
CCDC59	3.51683e-26	-0.108704	0.176	0.268	5.70675e-22
UBE2G1	3.74129e-26	-0.160836	0.121	0.212	6.07099e-22
PTRHD1	3.90485e-26	-0.2246	0.146	0.257	6.33641e-22
CD37	4.01514e-26	0.0752873	0.794	0.871	6.51537e-22
GAS5	4.83316e-26	0.182492	0.528	0.556	7.84276e-22
MOB1A	4.90184e-26	-0.12164	0.215	0.318	7.95422e-22
PABPC1	4.93e-26	-0.033505	0.756	0.86	7.99991e-22
LENG1	4.96762e-26	-0.0678151	0.083	0.142	8.06096e-22
RNF10	5.03331e-26	-0.088556	0.142	0.221	8.16755e-22
CLTA	5.73194e-26	-0.163934	0.174	0.279	9.30121e-22
GOPC	5.87724e-26	-0.181861	0.078	0.162	9.537e-22
KANSL2	6.17859e-26	-0.191227	0.049	0.124	1.0026e-21
NUDC	6.39851e-26	0.11957	0.242	0.272	1.03829e-21
PSMA5	6.53645e-26	-0.144243	0.248	0.36	1.06067e-21
MEA1	6.77152e-26	0.0489519	0.219	0.269	1.09881e-21
TBX21	6.85073e-26	-0.110674	0.299	0.411	1.11167e-21
TC2N	6.86112e-26	-0.289755	0.226	0.364	1.11335e-21
MAD1L1	6.86347e-26	0.0183987	0.187	0.249	1.11373e-21
HLA-E	6.94736e-26	-0.191627	0.983	0.995	1.12735e-21
USP3	6.95973e-26	-0.116596	0.104	0.181	1.12936e-21
RBX1	7.48433e-26	-0.064729	0.282	0.378	1.21448e-21
ARGLU1	7.58919e-26	-0.0849417	0.427	0.546	1.2315e-21
ENY2	7.59661e-26	-0.0737502	0.21	0.299	1.2327e-21
CD7	7.60072e-26	0.224073	0.56	0.601	1.23337e-21
OCIAD2	7.6689e-26	-0.0650678	0.22	0.307	1.24443e-21
AL135905.2	7.69392e-26	-0.0826289	0.071	0.128	1.24849e-21
CNOT6L	7.8672e-26	-0.0343159	0.153	0.22	1.27661e-21
CCT2	8.02132e-26	-0.158692	0.182	0.287	1.30162e-21
IK	8.3901e-26	0.115233	0.319	0.365	1.36146e-21
DGUOK	8.45242e-26	0.00580039	0.249	0.318	1.37157e-21
DNAJC1	8.49585e-26	-0.0677265	0.267	0.364	1.37862e-21
SOCS3	9.02689e-26	-0.274643	0.015	0.086	1.46479e-21
HNRNPH3	9.10988e-26	-0.0490316	0.229	0.314	1.47826e-21
DCP2	9.1615e-26	0.0915645	0.107	0.132	1.48664e-21
CCDC69	9.25778e-26	0.0451791	0.232	0.283	1.50226e-21
ANAPC15	9.77369e-26	-0.0501804	0.116	0.175	1.58598e-21
LDHA	1.00692e-25	0.0439207	0.56	0.65	1.63393e-21
SDF4	1.02446e-25	0.147106	0.296	0.322	1.6624e-21
PPP4R3B	1.05581e-25	-0.196645	0.129	0.229	1.71327e-21
SERPINB1	1.07176e-25	-0.0386138	0.356	0.454	1.73914e-21
CMPK1	1.08145e-25	0.158855	0.296	0.313	1.75487e-21
ZYX	1.08777e-25	-0.0310894	0.442	0.55	1.76513e-21
MRPL11	1.11413e-25	-0.0208869	0.158	0.216	1.80789e-21
BCAS2	1.11605e-25	-0.159048	0.186	0.29	1.81102e-21
PLK3	1.11759e-25	-0.237978	0.013	0.082	1.81352e-21
WDR45	1.17308e-25	0.0211642	0.154	0.201	1.90355e-21
PIM2	1.17919e-25	-0.311579	0.06	0.159	1.91347e-21
DNTTIP2	1.18788e-25	-0.00228744	0.211	0.28	1.92757e-21
DIAPH1	1.19227e-25	-0.12217	0.368	0.488	1.93469e-21
SNX17	1.20615e-25	0.0109544	0.266	0.337	1.95722e-21
VPS51	1.22222e-25	-0.0790631	0.24	0.331	1.9833e-21
PLEKHJ1	1.22417e-25	0.0422708	0.201	0.249	1.98646e-21
IMP4	1.23311e-25	0.0226436	0.124	0.168	2.00096e-21
RAB6A	1.28534e-25	-0.0809229	0.149	0.228	2.08572e-21
SH3BP5	1.29868e-25	-0.0375397	0.228	0.306	2.10737e-21
SDHB	1.30163e-25	-0.131803	0.131	0.217	2.11216e-21
LBH	1.36048e-25	-0.148048	0.383	0.511	2.20766e-21
SNHG3	1.37467e-25	0.0971848	0.16	0.186	2.23067e-21
SYNCRIP	1.41433e-25	-0.205755	0.11	0.208	2.29503e-21
ULK3	1.43274e-25	0.153296	0.101	0.103	2.32491e-21
LPGAT1	1.50714e-25	-0.235814	0.094	0.193	2.44563e-21
ADGRE5	1.51759e-25	-0.161568	0.438	0.573	2.4626e-21
NHP2	1.56761e-25	0.00586996	0.24	0.305	2.54376e-21
MYCBP2	1.57419e-25	-0.224098	0.187	0.306	2.55443e-21
CPQ	1.59857e-25	0.233702	0.112	0.091	2.59399e-21
AC079781.5	1.61676e-25	0.33963	0.113	0.054	2.62352e-21
CLEC2D	1.64823e-25	-0.0945536	0.324	0.433	2.67459e-21
WIPF1	1.65678e-25	-0.0858956	0.435	0.552	2.68846e-21
TMEM179B	1.68448e-25	0.00606349	0.221	0.289	2.73341e-21
PPP2R2B	1.70724e-25	-0.127575	0.121	0.202	2.77034e-21
LAIR1	1.71371e-25	0.0766184	0.131	0.161	2.78083e-21
NSD1	1.71442e-25	-0.18459	0.112	0.204	2.78198e-21
CSRP1	1.7735e-25	0.0857487	0.124	0.151	2.87786e-21
CPNE1	1.77411e-25	-0.209083	0.176	0.288	2.87885e-21
ZNF644	1.81513e-25	-0.191971	0.088	0.178	2.94541e-21
PTS	1.82248e-25	-0.174708	0.032	0.097	2.95734e-21
ZNF394	1.85631e-25	-0.105626	0.147	0.228	3.01223e-21
EMC10	1.97655e-25	0.00811908	0.167	0.222	3.20735e-21
YIPF5	1.98081e-25	-0.188547	0.068	0.147	3.21425e-21
RBMX	1.99814e-25	-0.023233	0.261	0.339	3.24239e-21
NGRN	2.09541e-25	-0.171908	0.092	0.178	3.40022e-21
ITGAL	2.15637e-25	-0.125942	0.372	0.491	3.49915e-21
UBE2I	2.22234e-25	0.00343164	0.333	0.414	3.60619e-21
NME3	2.24635e-25	0.168424	0.258	0.272	3.64516e-21
IL27RA	2.32404e-25	-0.0302021	0.148	0.21	3.77123e-21
CD6	2.40103e-25	-0.0721353	0.387	0.5	3.89615e-21
PLP2	2.40505e-25	-0.39947	0.112	0.234	3.90268e-21
IL21R	2.45255e-25	-0.251784	0.034	0.115	3.97975e-21
GLIPR1	2.59879e-25	-0.132201	0.29	0.402	4.21706e-21
CRBN	2.61289e-25	-0.0571543	0.176	0.252	4.23993e-21
EIF4A3	2.64428e-25	-0.202901	0.072	0.159	4.29087e-21
JUND	2.65053e-25	-0.139123	0.158	0.252	4.30102e-21
ZNHIT3	2.68097e-25	-0.116261	0.106	0.181	4.3504e-21
RNF168	2.6846e-25	-0.134999	0.076	0.147	4.3563e-21
PTPMT1	2.75437e-25	0.174064	0.158	0.153	4.46952e-21
IKZF1	2.78152e-25	-0.188883	0.349	0.483	4.51357e-21
DAZAP1	2.8289e-25	0.0610322	0.172	0.213	4.59045e-21
CD2	2.98098e-25	-0.0308011	0.613	0.724	4.83723e-21
NAA50	3.01767e-25	-0.23273	0.088	0.184	4.89677e-21
RNPEPL1	3.13682e-25	0.0647784	0.338	0.401	5.09011e-21
MED15	3.1412e-25	-0.0338109	0.194	0.264	5.09723e-21
PRPF38B	3.15227e-25	-0.10643	0.226	0.325	5.11519e-21
MGAT1	3.17261e-25	0.0705519	0.167	0.203	5.1482e-21
KDELR1	3.21239e-25	0.0189582	0.24	0.302	5.21274e-21
PSMB8-AS1	3.23205e-25	0.0409132	0.195	0.24	5.24465e-21
TCEA1	3.2902e-25	0.100375	0.419	0.469	5.33902e-21
EEF2	3.29606e-25	-0.194287	0.854	0.944	5.34851e-21
HIGD2A	3.37025e-25	0.0231621	0.601	0.695	5.4689e-21
ALKBH5	3.37678e-25	-0.0569407	0.152	0.221	5.4795e-21
SARNP	3.3832e-25	-0.106049	0.135	0.213	5.48992e-21
SERPINB9	3.39826e-25	-0.313435	0.081	0.187	5.51435e-21
TOX4	3.4381e-25	-0.0827462	0.181	0.263	5.57901e-21
SAMD9	3.48801e-25	-0.207693	0.106	0.2	5.65999e-21
KHDRBS1	3.55526e-25	-0.13728	0.36	0.484	5.76913e-21
CFDP1	3.58354e-25	0.102275	0.154	0.181	5.81502e-21
MRPL16	3.67317e-25	0.00906779	0.111	0.156	5.96045e-21
ARPC4	3.70399e-25	-0.151859	0.42	0.553	6.01046e-21
RNF213	3.81249e-25	0.141039	0.589	0.638	6.18653e-21
TRPC4AP	3.84344e-25	-0.187838	0.088	0.174	6.23676e-21
OPTN	4.09326e-25	-0.143446	0.347	0.473	6.64213e-21
ZFAND2B	4.41798e-25	-0.0977568	0.141	0.221	7.16906e-21
WBP2	4.56017e-25	-0.106854	0.178	0.268	7.39979e-21
VPS37B	4.5973e-25	-0.0428558	0.149	0.219	7.46004e-21
SURF4	4.60514e-25	-0.037874	0.164	0.229	7.47276e-21
MAP4K1	4.69142e-25	-0.0602133	0.189	0.269	7.61277e-21
HLA-DMA	4.80737e-25	-0.371732	0.068	0.173	7.80092e-21
RSF1	4.95696e-25	-0.201796	0.232	0.353	8.04366e-21
FKBP11	5.04777e-25	0.226766	0.301	0.295	8.19101e-21
BIRC6	5.11963e-25	-0.192975	0.14	0.241	8.30763e-21
RSBN1L	5.1344e-25	-0.185918	0.184	0.293	8.33159e-21
NOCT	5.23503e-25	-0.163301	0.001	0.046	8.49488e-21
AC006369.1	5.31176e-25	0.370958	0.175	0.115	8.6194e-21
RBM4	5.36281e-25	0.0349573	0.213	0.268	8.70224e-21
DNPEP	5.45275e-25	-0.0221474	0.131	0.188	8.84818e-21
AKT2	5.51663e-25	0.0329078	0.098	0.132	8.95184e-21
MRPS15	5.71089e-25	-0.0235403	0.176	0.242	9.26707e-21
YIF1A	6.19121e-25	0.0256481	0.118	0.155	1.00465e-20
MIER1	6.27649e-25	-0.14612	0.181	0.282	1.01849e-20
ANKRD12	6.29152e-25	-0.112684	0.41	0.532	1.02093e-20
PHF11	6.38848e-25	-0.0279986	0.196	0.264	1.03666e-20
ANKRD44	6.62531e-25	-0.218128	0.245	0.372	1.07509e-20
HIST1H4C	6.90027e-25	0.210811	0.403	0.44	1.11971e-20
PTPN18	6.95712e-25	0.0143792	0.206	0.264	1.12893e-20
YWHAQ	6.9917e-25	-0.120796	0.549	0.683	1.13454e-20
CORO1A	7.00402e-25	-0.132222	0.85	0.942	1.13654e-20
RPL22L1	7.33069e-25	-0.0240629	0.286	0.367	1.18955e-20
COPZ1	7.39433e-25	0.0275983	0.219	0.273	1.19988e-20
RABL6	7.63759e-25	-0.174471	0.146	0.247	1.23935e-20
IQGAP2	7.91009e-25	-0.243919	0.289	0.427	1.28357e-20
PEX16	7.91284e-25	0.0800788	0.15	0.177	1.28402e-20
RABIF	7.99503e-25	-0.153703	0.073	0.148	1.29735e-20
MAP4	8.00438e-25	-0.137872	0.154	0.247	1.29887e-20
KBTBD2	8.41451e-25	-0.161501	0.062	0.135	1.36542e-20
CDC40	8.58578e-25	-0.271633	0.111	0.22	1.39321e-20
CHRAC1	9.13506e-25	-0.0521335	0.11	0.172	1.48235e-20
TES	9.16616e-25	0.0275308	0.24	0.304	1.48739e-20
BBX	9.55072e-25	-0.206433	0.174	0.285	1.5498e-20
SEC11A	1.00218e-24	0.0268748	0.325	0.395	1.62623e-20
TRBV4-1	1.05367e-24	-1.30976	0.022	0.098	1.70979e-20
BNIP2	1.05381e-24	-0.136644	0.206	0.307	1.71002e-20
IL16	1.06124e-24	0.0352018	0.255	0.319	1.72208e-20
SLC38A1	1.078e-24	-0.192307	0.22	0.338	1.74927e-20
HNRNPA2B1	1.12499e-24	-0.0597743	0.764	0.87	1.82552e-20
ETHE1	1.12528e-24	0.0498412	0.185	0.232	1.82599e-20
SMIM27	1.15059e-24	0.381895	0.151	0.083	1.86706e-20
APOL6	1.18402e-24	-0.286376	0.143	0.261	1.9213e-20
SPG21	1.20545e-24	0.018534	0.141	0.189	1.95608e-20
PRKCQ	1.20795e-24	-0.153199	0.12	0.207	1.96014e-20
RAB37	1.29851e-24	-0.0213045	0.208	0.281	2.1071e-20
GBP2	1.30624e-24	-0.207644	0.179	0.29	2.11964e-20
NGDN	1.3142e-24	-0.00712084	0.153	0.207	2.13256e-20
PDCL3	1.3256e-24	0.0980683	0.133	0.158	2.15105e-20
RSAD1	1.33414e-24	0.0788475	0.126	0.154	2.16491e-20
PUM1	1.3404e-24	-0.154272	0.094	0.174	2.17507e-20
SMARCA2	1.4378e-24	-0.168968	0.158	0.256	2.33311e-20
TCIRG1	1.47371e-24	0.215959	0.214	0.206	2.39139e-20
NBDY	1.52029e-24	-0.171042	0.134	0.232	2.46698e-20
CNPY3	1.53532e-24	0.126032	0.267	0.297	2.49137e-20
MOB3A	1.53835e-24	-0.0471174	0.103	0.164	2.49629e-20
CAPN2	1.55338e-24	-0.111611	0.37	0.484	2.52068e-20
PTBP1	1.57932e-24	-0.02097	0.192	0.259	2.56276e-20
TKT	1.66456e-24	-0.0256399	0.244	0.321	2.70108e-20
EIF1B	1.6853e-24	-0.0835988	0.179	0.263	2.73474e-20
MAP1LC3B	1.71702e-24	0.0281611	0.383	0.457	2.78621e-20
NDUFS6	1.7264e-24	-0.000140389	0.254	0.325	2.80143e-20
AC004865.2	1.73464e-24	-0.146707	0.079	0.154	2.8148e-20
ADAM8	1.7614e-24	0.0862022	0.243	0.285	2.85822e-20
AP3S1	1.78065e-24	-0.0539841	0.16	0.23	2.88946e-20
GTF3C1	1.78783e-24	0.0832245	0.176	0.216	2.90111e-20
MAP2K3	1.78999e-24	0.0612118	0.165	0.203	2.90462e-20
ZNFX1	1.90201e-24	-0.244357	0.092	0.191	3.08639e-20
TPR	1.90571e-24	-0.219463	0.287	0.417	3.09239e-20
TXNL1	1.90869e-24	0.0372377	0.17	0.217	3.09723e-20
FLOT2	1.92475e-24	0.0114354	0.246	0.313	3.12329e-20
C12orf10	1.93939e-24	0.035609	0.09	0.123	3.14704e-20
SYNE1	2.00705e-24	-0.145047	0.39	0.513	3.25684e-20
TTC19	2.06758e-24	-0.128565	0.09	0.163	3.35507e-20
UBE2N	2.09459e-24	-0.196732	0.187	0.3	3.39889e-20
ZNF655	2.17796e-24	-0.184955	0.141	0.241	3.53417e-20
PYHIN1	2.29733e-24	0.072372	0.282	0.338	3.72788e-20
PFKL	2.40666e-24	0.0409796	0.163	0.207	3.90528e-20
PRSS23	2.44473e-24	0.195856	0.404	0.429	3.96706e-20
DDA1	2.63169e-24	0.00669651	0.127	0.173	4.27044e-20
AP1M1	2.64964e-24	-0.096349	0.15	0.229	4.29956e-20
FAAP20	2.78703e-24	0.0354077	0.251	0.311	4.52252e-20
ARHGAP15	2.9595e-24	-0.178784	0.227	0.342	4.80238e-20
ITSN2	3.01111e-24	-0.18762	0.181	0.288	4.88612e-20
MRPS7	3.09146e-24	-0.044153	0.164	0.233	5.01651e-20
CHD2	3.1016e-24	-0.231865	0.157	0.269	5.03297e-20
CWC25	3.22591e-24	-0.188174	0.073	0.156	5.23468e-20
RTN3	3.36444e-24	-0.0509932	0.113	0.174	5.45948e-20
RHBDD2	3.36741e-24	-0.0740412	0.136	0.204	5.46429e-20
FAM160B1	3.39366e-24	-0.219341	0.061	0.143	5.50689e-20
SF3A3	3.42309e-24	0.060151	0.163	0.204	5.55464e-20
RBM17	3.42404e-24	-0.0639437	0.237	0.322	5.55619e-20
ABI1	3.4431e-24	-0.163673	0.144	0.238	5.58712e-20
UBE2V2	3.55673e-24	0.00778054	0.131	0.179	5.7715e-20
SPAG7	3.61014e-24	0.0111586	0.19	0.248	5.85818e-20
EPB41	3.63108e-24	-0.193099	0.242	0.363	5.89216e-20
SSB	3.63194e-24	-0.0505783	0.301	0.393	5.89355e-20
GNPTAB	3.68579e-24	0.30775	0.249	0.222	5.98093e-20
SMAP2	3.79899e-24	-0.289066	0.159	0.282	6.16463e-20
MZT2B	3.81786e-24	-0.0245028	0.481	0.575	6.19524e-20
CLIC1	3.83892e-24	0.0466825	0.832	0.912	6.22941e-20
BZW1	3.85169e-24	-0.132098	0.385	0.508	6.25013e-20
DGKZ	3.86696e-24	-0.0195781	0.301	0.386	6.27492e-20
RGS19	3.88511e-24	0.0445558	0.295	0.36	6.30436e-20
PHF1	3.92759e-24	-0.00998049	0.165	0.225	6.3733e-20
NAA20	3.93856e-24	-0.0942535	0.116	0.188	6.3911e-20
FAM32A	3.99451e-24	0.119551	0.167	0.188	6.48189e-20
UBE2D3	4.13759e-24	-0.0460223	0.519	0.628	6.71407e-20
PCED1B-AS1	4.30067e-24	0.162453	0.724	0.766	6.97869e-20
CEP350	4.34334e-24	-0.266364	0.133	0.244	7.04794e-20
MT-ND1	4.52593e-24	-0.215454	0.889	0.962	7.34423e-20
RELA	4.52765e-24	-0.155548	0.13	0.219	7.34702e-20
FLI1	4.68642e-24	0.0543066	0.203	0.253	7.60465e-20
CCT4	4.77195e-24	0.021381	0.267	0.335	7.74345e-20
ITGAM	4.79175e-24	0.0997661	0.174	0.202	7.77557e-20
ARHGAP9	4.84412e-24	-0.111937	0.263	0.369	7.86056e-20
MED30	4.93295e-24	-0.0169687	0.137	0.195	8.00469e-20
ATF4	5.14495e-24	-0.175205	0.1	0.186	8.3487e-20
BTN3A2	5.23519e-24	-0.113101	0.361	0.475	8.49514e-20
NPC2	5.34075e-24	0.0606412	0.165	0.207	8.66643e-20
UQCRC2	5.42985e-24	-0.0403296	0.208	0.281	8.81102e-20
EIF1	5.46755e-24	-0.228322	0.973	0.988	8.8722e-20
SH3GLB1	5.49967e-24	-0.0718081	0.181	0.265	8.92431e-20
UBA2	5.51816e-24	0.0218543	0.187	0.239	8.95433e-20
TSEN54	5.72368e-24	-0.115134	0.281	0.387	9.28782e-20
PARP1	5.92179e-24	-0.11483	0.228	0.327	9.60928e-20
AKAP13	5.9818e-24	-0.144116	0.365	0.49	9.70667e-20
PDLIM2	5.99506e-24	-0.0654412	0.23	0.313	9.72818e-20
TSTA3	6.18858e-24	0.0219381	0.128	0.169	1.00422e-19
ASH1L	6.22447e-24	-0.207949	0.113	0.213	1.01004e-19
ELOVL5	6.23812e-24	-0.0288025	0.135	0.194	1.01226e-19
RBM42	6.44476e-24	-0.0777549	0.142	0.213	1.04579e-19
ZGPAT	6.68184e-24	-0.0669725	0.117	0.181	1.08426e-19
UVRAG	6.70907e-24	-0.241459	0.087	0.182	1.08868e-19
SRA1	6.90957e-24	0.0050142	0.135	0.184	1.12122e-19
PRPF31	6.93782e-24	0.000753569	0.157	0.208	1.1258e-19
OLA1	7.0125e-24	-0.0463564	0.172	0.24	1.13792e-19
FAM53B	7.08229e-24	0.0841819	0.129	0.155	1.14924e-19
CYB5R3	7.36379e-24	0.0845951	0.212	0.244	1.19492e-19
CAST	7.44127e-24	0.13585	0.524	0.572	1.2075e-19
MESD	7.68757e-24	0.00251929	0.164	0.222	1.24746e-19
NONO	7.76285e-24	-0.0994048	0.249	0.35	1.25968e-19
SNHG5	7.88737e-24	0.169834	0.354	0.377	1.27988e-19
C1orf43	8.09432e-24	-0.0742133	0.154	0.229	1.31347e-19
SNF8	8.31499e-24	0.0366291	0.17	0.214	1.34927e-19
BAG1	8.33563e-24	-0.0343479	0.169	0.235	1.35262e-19
FNBP4	8.43279e-24	-0.159571	0.24	0.35	1.36839e-19
BTN3A3	9.23852e-24	-0.0382685	0.139	0.202	1.49914e-19
PIH1D1	9.63878e-24	-0.100101	0.14	0.22	1.56408e-19
EFCAB14	9.89989e-24	-0.0783161	0.142	0.217	1.60645e-19
TMED10	1.00728e-23	0.10255	0.336	0.377	1.63452e-19
CHD1	1.02231e-23	-0.316915	0.144	0.265	1.6589e-19
AKNA	1.0521e-23	-0.16125	0.331	0.456	1.70725e-19
SGF29	1.05572e-23	0.139748	0.117	0.124	1.71312e-19
MTF2	1.07069e-23	-0.180073	0.066	0.142	1.73742e-19
UBN1	1.07284e-23	-0.0863722	0.169	0.245	1.7409e-19
FOSL2	1.08078e-23	0.0132634	0.135	0.184	1.75379e-19
CD164	1.09969e-23	0.0377431	0.298	0.363	1.78447e-19
TANK	1.10213e-23	-0.2469	0.083	0.178	1.78842e-19
SLC25A11	1.12177e-23	-0.0166881	0.103	0.152	1.82029e-19
CUTC	1.17711e-23	0.113238	0.108	0.122	1.91009e-19
NUMA1	1.1832e-23	-0.229715	0.097	0.192	1.91997e-19
RAB4B	1.20667e-23	-0.103326	0.128	0.204	1.95807e-19
GPSM3	1.22606e-23	-0.0142163	0.672	0.776	1.98953e-19
UBE2A	1.25463e-23	-0.205401	0.101	0.197	2.03588e-19
COX16	1.25837e-23	0.124327	0.204	0.224	2.04196e-19
GRAP2	1.26962e-23	-0.194084	0.135	0.234	2.06022e-19
RPL24	1.27686e-23	0.212415	0.976	0.984	2.07197e-19
GLUD1	1.30159e-23	-0.256591	0.156	0.271	2.11209e-19
SNHG16	1.33373e-23	0.090106	0.156	0.188	2.16425e-19
COX19	1.34744e-23	-0.0974744	0.091	0.154	2.18649e-19
RAB1B	1.38313e-23	-0.0595924	0.291	0.384	2.24441e-19
USP14	1.39259e-23	-0.238025	0.067	0.154	2.25975e-19
SCAF11	1.40747e-23	-0.0154836	0.284	0.36	2.28391e-19
SS18L2	1.41277e-23	-0.0237693	0.222	0.29	2.29251e-19
PDAP1	1.42778e-23	0.113976	0.278	0.31	2.31685e-19
LINC00861	1.4283e-23	0.0501377	0.282	0.345	2.31771e-19
COMMD8	1.43527e-23	-0.0662945	0.132	0.197	2.32901e-19
SHARPIN	1.46026e-23	0.0794361	0.179	0.209	2.36956e-19
SURF1	1.48763e-23	-0.0980463	0.126	0.202	2.41398e-19
KXD1	1.52379e-23	0.103157	0.21	0.239	2.47266e-19
XBP1	1.55547e-23	0.099968	0.379	0.431	2.52406e-19
PBDC1	1.56548e-23	-0.102288	0.11	0.179	2.5403e-19
SP100	1.61163e-23	-0.087701	0.351	0.459	2.61518e-19
KLRC4	1.63206e-23	0.157559	0.239	0.273	2.64835e-19
AKR1C3	1.66865e-23	0.363556	0.1	0.044	2.70772e-19
RNASEH2C	1.67505e-23	0.0346628	0.183	0.234	2.71811e-19
IRAK4	1.67604e-23	-0.186954	0.104	0.192	2.7197e-19
YTHDF2	1.68562e-23	-0.150628	0.187	0.289	2.73525e-19
PLGRKT	1.69061e-23	0.0423219	0.111	0.146	2.74336e-19
C19orf25	1.74866e-23	0.0432903	0.102	0.136	2.83755e-19
SRPK1	1.76508e-23	-0.173979	0.103	0.189	2.8642e-19
ATXN2L	1.83776e-23	-0.0743439	0.129	0.2	2.98214e-19
HSD17B11	1.89932e-23	0.0432869	0.215	0.269	3.08203e-19
IDH3B	1.92256e-23	0.00553912	0.156	0.207	3.11974e-19
SH2D1A	1.9272e-23	-0.23812	0.126	0.229	3.12726e-19
ANXA1	1.96604e-23	-0.325362	0.767	0.873	3.19029e-19
RBM22	1.99123e-23	-0.0691369	0.135	0.204	3.23117e-19
IFI6	1.99633e-23	-0.0767282	0.133	0.201	3.23944e-19
ASB8	2.03437e-23	-0.0910939	0.086	0.146	3.30117e-19
SDAD1	2.08284e-23	-0.0491219	0.155	0.224	3.37983e-19
SRRT	2.08647e-23	0.0493549	0.23	0.285	3.38571e-19
MCTP2	2.12814e-23	0.0617642	0.138	0.169	3.45333e-19
ANXA7	2.15283e-23	-0.116727	0.178	0.269	3.49339e-19
CIAO2A	2.15604e-23	-0.0994317	0.153	0.233	3.4986e-19
ARID4A	2.24056e-23	-0.158739	0.112	0.195	3.63575e-19
FCRL6	2.25767e-23	-0.0711274	0.394	0.502	3.66353e-19
DTD1	2.27482e-23	0.0256088	0.154	0.202	3.69135e-19
UAP1	2.29096e-23	-0.183523	0.054	0.126	3.71754e-19
MRPL27	2.31599e-23	-0.118239	0.052	0.109	3.75815e-19
COMT	2.36297e-23	0.0588929	0.162	0.197	3.83439e-19
PTOV1	2.37961e-23	0.0398192	0.132	0.168	3.8614e-19
CYTOR	2.4694e-23	-0.118456	0.292	0.4	4.00709e-19
PHF20	2.47125e-23	0.0653782	0.215	0.257	4.0101e-19
EBP	2.48778e-23	-0.0312037	0.155	0.215	4.03691e-19
EAPP	2.61331e-23	-0.175315	0.206	0.315	4.24062e-19
PTGER2	2.64305e-23	0.0981969	0.251	0.29	4.28888e-19
TIMM17B	2.67625e-23	0.0709799	0.146	0.176	4.34275e-19
C12orf75	2.69677e-23	0.0936624	0.63	0.698	4.37606e-19
GDI2	2.71643e-23	0.0052142	0.282	0.348	4.40795e-19
MPG	2.80853e-23	0.0338648	0.181	0.23	4.55741e-19
FRG1	2.88426e-23	0.0318261	0.196	0.252	4.68029e-19
BCCIP	2.93608e-23	0.016315	0.135	0.18	4.76438e-19
SLC25A36	2.94598e-23	-0.140139	0.073	0.146	4.78045e-19
RAB9A	2.9636e-23	0.120631	0.162	0.181	4.80903e-19
IRF2	2.97677e-23	-0.216135	0.13	0.231	4.8304e-19
HM13	3.00557e-23	-0.00211461	0.206	0.267	4.87713e-19
EIF2S2	3.12227e-23	0.258585	0.279	0.264	5.0665e-19
C5orf56	3.13265e-23	0.0746144	0.29	0.34	5.08335e-19
RBM3	3.16251e-23	-0.0442663	0.612	0.72	5.13181e-19
RAP2C	3.18963e-23	-0.169461	0.04	0.107	5.17582e-19
GLOD4	3.27198e-23	-0.0164348	0.151	0.208	5.30944e-19
MIDN	3.32281e-23	-0.241399	0.099	0.197	5.39193e-19
KLHDC2	3.3265e-23	-0.0316521	0.122	0.176	5.39791e-19
RAB5A	3.37239e-23	-0.140405	0.081	0.154	5.47238e-19
CZIB	3.40167e-23	0.0324826	0.121	0.161	5.5199e-19
ABT1	3.40424e-23	0.0125482	0.156	0.205	5.52406e-19
RAB11B	3.47165e-23	-0.00912386	0.257	0.33	5.63345e-19
PTPN1	3.48026e-23	-0.174928	0.163	0.266	5.64742e-19
ATP5MC1	3.50644e-23	0.0656421	0.206	0.244	5.6899e-19
FBXL5	3.52464e-23	-0.0457072	0.159	0.224	5.71943e-19
EIF1AX	3.58944e-23	-0.117566	0.172	0.26	5.82459e-19
PPP2R5C	3.58981e-23	0.036627	0.474	0.556	5.82518e-19
CUL4A	3.63398e-23	-0.0222192	0.128	0.184	5.89686e-19
CALR	3.76643e-23	-0.114388	0.632	0.757	6.11179e-19
GRPEL1	3.83347e-23	-0.05136	0.088	0.142	6.22058e-19
NT5C	3.95493e-23	0.0976755	0.179	0.207	6.41767e-19
CORO7	4.00001e-23	0.0840009	0.16	0.193	6.49082e-19
GOLPH3	4.06428e-23	-0.142049	0.158	0.248	6.59511e-19
TMOD3	4.17379e-23	-0.131791	0.18	0.276	6.77281e-19
MLX	4.22639e-23	0.0120229	0.097	0.136	6.85817e-19
SENP6	4.24188e-23	-0.236236	0.147	0.256	6.8833e-19
B3GAT3	4.43729e-23	0.0129837	0.138	0.181	7.2004e-19
JOSD2	4.44689e-23	-0.0851484	0.115	0.18	7.21596e-19
TMEM230	4.58459e-23	0.0900448	0.278	0.319	7.43941e-19
URM1	4.70548e-23	-0.0422835	0.15	0.215	7.63558e-19
PGD	4.71128e-23	-0.00232927	0.085	0.123	7.64499e-19
COMMD5	4.72967e-23	-0.0915699	0.075	0.133	7.67483e-19
PPP1R7	4.81589e-23	-0.0401914	0.224	0.301	7.81474e-19
IKZF3	4.87915e-23	-0.171688	0.231	0.344	7.91739e-19
ST6GAL1	5.16798e-23	-0.232715	0.079	0.169	8.38609e-19
GOLGA4	5.37104e-23	-0.249901	0.194	0.313	8.71559e-19
MCRS1	5.38915e-23	-0.106049	0.114	0.186	8.74497e-19
URI1	5.41279e-23	-0.344276	0.134	0.255	8.78334e-19
DENND1B	5.44822e-23	-0.235778	0.046	0.124	8.84082e-19
ARHGAP45	5.59312e-23	0.0784887	0.29	0.334	9.07595e-19
NDUFB6	5.71384e-23	-0.0444528	0.198	0.27	9.27185e-19
PNP	5.81226e-23	-0.282855	0.059	0.149	9.43156e-19
NOP10	6.00534e-23	-0.0515818	0.215	0.293	9.74486e-19
MRPL43	6.05881e-23	-0.0180058	0.226	0.295	9.83163e-19
AKR7A2	6.14053e-23	0.0149657	0.147	0.193	9.96423e-19
SLA	6.40958e-23	-0.248852	0.091	0.188	1.04008e-18
LAMTOR2	6.41023e-23	0.0275853	0.183	0.231	1.04019e-18
H2AFY	6.44072e-23	-0.0933654	0.182	0.267	1.04513e-18
PCGF5	6.58632e-23	-0.108897	0.139	0.218	1.06876e-18
MZT2A	6.70214e-23	0.149782	0.277	0.291	1.08756e-18
ETFA	6.84843e-23	-0.0655794	0.178	0.25	1.1113e-18
NDUFAF8	6.89216e-23	-0.0513017	0.15	0.216	1.11839e-18
CDK5RAP3	7.18561e-23	-0.088896	0.143	0.217	1.16601e-18
CANX	7.29065e-23	0.00390165	0.326	0.403	1.18305e-18
PNISR	7.31578e-23	0.00636737	0.462	0.549	1.18713e-18
IFNGR1	7.42889e-23	-0.060013	0.086	0.14	1.20549e-18
MRPL57	7.5692e-23	0.00619749	0.231	0.292	1.22825e-18
C18orf32	7.66293e-23	-0.0827572	0.213	0.3	1.24346e-18
TLE4	7.67571e-23	-0.26219	0.11	0.213	1.24554e-18
NOP58	7.77008e-23	-0.0811074	0.188	0.269	1.26085e-18
LUC7L2	7.7721e-23	-0.0923065	0.157	0.234	1.26118e-18
PSMC3	8.13628e-23	-0.0297567	0.215	0.284	1.32027e-18
PPP4R2	8.19794e-23	-0.116516	0.157	0.242	1.33028e-18
RTF1	8.47441e-23	0.0934078	0.239	0.278	1.37514e-18
CLTB	8.54577e-23	-0.0221789	0.227	0.3	1.38672e-18
ARMC8	8.90732e-23	-0.208892	0.07	0.151	1.44539e-18
CHMP1A	9.08278e-23	-0.0830228	0.09	0.15	1.47386e-18
PARVG	9.17253e-23	0.163845	0.169	0.172	1.48843e-18
ZNF207	9.23453e-23	-0.00181372	0.26	0.327	1.49849e-18
EIF3K	9.27727e-23	-0.0101622	0.761	0.854	1.50542e-18
BAG6	9.52532e-23	0.106986	0.16	0.183	1.54567e-18
SSR1	9.57267e-23	0.0509535	0.186	0.229	1.55336e-18
EXOSC6	9.65491e-23	-0.124922	0.072	0.139	1.5667e-18
CDS2	9.67399e-23	-0.0783145	0.104	0.167	1.5698e-18
LYPLA2	1.02922e-22	0.134864	0.177	0.189	1.67011e-18
F2R	1.03512e-22	0.294622	0.192	0.161	1.6797e-18
GZMK	1.04461e-22	-0.605126	0.054	0.146	1.6951e-18
ADIPOR2	1.04527e-22	-0.0939715	0.066	0.125	1.69616e-18
TSR2	1.06484e-22	0.0432836	0.174	0.213	1.72792e-18
UTRN	1.11288e-22	-0.202361	0.251	0.37	1.80587e-18
WBP1	1.13159e-22	-0.0847827	0.142	0.215	1.83622e-18
PARP10	1.13603e-22	0.0120803	0.13	0.173	1.84344e-18
COX14	1.16073e-22	0.0645533	0.252	0.296	1.88352e-18
EPRS	1.16189e-22	-0.1332	0.154	0.24	1.8854e-18
RNF145	1.17439e-22	0.244149	0.129	0.099	1.90569e-18
NDUFA7	1.17972e-22	0.011666	0.179	0.235	1.91433e-18
NKTR	1.20189e-22	-0.18707	0.146	0.241	1.9503e-18
METTL5	1.23174e-22	-0.0242605	0.141	0.196	1.99874e-18
ANKRD10	1.23737e-22	0.0608378	0.118	0.149	2.00789e-18
DENND1C	1.24825e-22	0.00717173	0.175	0.233	2.02554e-18
RAB4A	1.27462e-22	0.148824	0.162	0.177	2.06832e-18
GIMAP4	1.2827e-22	-0.214306	0.356	0.49	2.08143e-18
CNIH4	1.29118e-22	-0.127624	0.076	0.143	2.09521e-18
HSPB11	1.30518e-22	-0.170344	0.158	0.254	2.11792e-18
PARL	1.3154e-22	-0.0113778	0.121	0.168	2.1345e-18
C1QBP	1.32024e-22	-0.023073	0.263	0.337	2.14235e-18
RGS2	1.33876e-22	-0.204265	0.062	0.141	2.1724e-18
DGCR6L	1.37686e-22	0.00151071	0.166	0.22	2.23423e-18
RALGDS	1.37769e-22	-0.0187354	0.146	0.199	2.23557e-18
RANBP1	1.40727e-22	-0.0305753	0.193	0.26	2.28358e-18
GIMAP1	1.43411e-22	-0.148641	0.17	0.265	2.32713e-18
SIPA1	1.45045e-22	-0.0190503	0.206	0.275	2.35364e-18
SLC1A7	1.45339e-22	0.262346	0.063	0.035	2.35842e-18
GATA3	1.46854e-22	-0.270413	0.163	0.28	2.383e-18
OGT	1.51478e-22	-0.157197	0.14	0.227	2.45803e-18
XRN1	1.54107e-22	-0.183475	0.153	0.248	2.50069e-18
PPA1	1.55127e-22	-0.180464	0.16	0.26	2.51724e-18
OSGEP	1.57763e-22	-0.0369524	0.079	0.124	2.56001e-18
DECR1	1.58651e-22	-0.075818	0.183	0.26	2.57444e-18
BLVRA	1.61159e-22	-0.118561	0.062	0.126	2.61513e-18
PTGDR	1.61779e-22	-0.0122904	0.188	0.253	2.62518e-18
FBXO32	1.62672e-22	-0.171398	0.079	0.156	2.63967e-18
NIN	1.71518e-22	-0.340455	0.11	0.223	2.78323e-18
MTFP1	1.72586e-22	0.0195863	0.141	0.186	2.80055e-18
FOXN2	1.81788e-22	-0.192111	0.085	0.168	2.94988e-18
MRPL22	1.84611e-22	-0.121914	0.087	0.155	2.99568e-18
SRP72	1.85204e-22	0.125982	0.226	0.243	3.0053e-18
MAZ	1.87488e-22	-0.0106925	0.158	0.213	3.04236e-18
PITHD1	1.88042e-22	0.0557759	0.169	0.204	3.05137e-18
KPNA3	1.88712e-22	-0.182498	0.074	0.153	3.06223e-18
ADRB2	1.89031e-22	0.00815824	0.19	0.244	3.0674e-18
ERLEC1	1.89615e-22	0.0178771	0.166	0.213	3.07688e-18
ATG12	1.95303e-22	-0.0774003	0.165	0.239	3.16919e-18
MLEC	1.95872e-22	-0.0230624	0.135	0.194	3.17842e-18
RPIA	1.96029e-22	-0.0344904	0.11	0.163	3.18097e-18
DDX17	2.04734e-22	-0.100934	0.311	0.413	3.32222e-18
GNAI3	2.07646e-22	-0.177002	0.153	0.249	3.36948e-18
AKIRIN1	2.10833e-22	-0.183553	0.092	0.176	3.42118e-18
GSPT1	2.12401e-22	-0.205883	0.14	0.24	3.44664e-18
GPR183	2.12776e-22	-0.316327	0.019	0.083	3.45272e-18
TWF1	2.17331e-22	-0.0796262	0.086	0.144	3.52663e-18
CD3D	2.25321e-22	-0.102632	0.778	0.885	3.65629e-18
IDI1	2.26424e-22	-0.19567	0.14	0.239	3.67418e-18
CTCF	2.27196e-22	-0.322458	0.102	0.211	3.68672e-18
MFSD14A	2.29369e-22	-0.0110525	0.106	0.15	3.72196e-18
PARP8	2.31222e-22	0.033394	0.287	0.346	3.75205e-18
TTC38	2.36772e-22	0.243013	0.314	0.311	3.84209e-18
SRP14	2.38806e-22	0.101923	0.826	0.885	3.87511e-18
TRAV38-2DV8	2.46716e-22	0.426136	0.072	0.017	4.00346e-18
YBX1	2.49174e-22	-0.0439526	0.733	0.839	4.04334e-18
FIP1L1	2.59962e-22	-0.161109	0.141	0.232	4.2184e-18
RPL7L1	2.62457e-22	-0.15424	0.098	0.175	4.25888e-18
MRPL52	2.73538e-22	0.219033	0.196	0.186	4.43871e-18
DOCK11	2.77303e-22	-0.224233	0.097	0.189	4.49979e-18
EIF5B	2.80931e-22	0.240698	0.258	0.249	4.55867e-18
WASHC3	2.86386e-22	-0.0981293	0.117	0.186	4.64718e-18
PIK3CG	2.90172e-22	-0.228382	0.057	0.138	4.70861e-18
PFN1	2.90582e-22	-0.158685	0.99	0.997	4.71527e-18
SPRYD3	2.98308e-22	0.184528	0.115	0.106	4.84064e-18
LINC02446	3.12888e-22	-0.409715	0.146	0.266	5.07723e-18
PMF1	3.14537e-22	-0.132154	0.099	0.174	5.104e-18
PPP1R2	3.30602e-22	-0.0714454	0.253	0.341	5.36469e-18
IAH1	3.40195e-22	-0.0229235	0.149	0.203	5.52034e-18
GABARAPL1	3.44018e-22	-0.0999842	0.13	0.204	5.58237e-18
RNF114	3.44514e-22	-0.190368	0.104	0.193	5.59043e-18
PPIE	3.5053e-22	0.0281345	0.131	0.169	5.68806e-18
FYN	3.56944e-22	-0.00114676	0.387	0.469	5.79214e-18
ADH5	3.59792e-22	-0.0837271	0.202	0.285	5.83834e-18
BAZ1B	3.65202e-22	-0.160791	0.129	0.217	5.92614e-18
SETX	3.68315e-22	-0.212984	0.135	0.233	5.97665e-18
TTC3	3.78717e-22	-0.0908413	0.201	0.284	6.14545e-18
MRPS12	3.8044e-22	-0.0662006	0.142	0.208	6.1734e-18
COA3	3.85494e-22	-0.00762771	0.109	0.151	6.25542e-18
PSENEN	3.89265e-22	-0.0423579	0.16	0.228	6.3166e-18
PPP2R5A	3.90895e-22	-0.00967618	0.154	0.209	6.34305e-18
PRRC2A	3.95122e-22	-0.0498851	0.131	0.195	6.41164e-18
TMEM14B	3.97114e-22	0.0208107	0.258	0.322	6.44397e-18
GBP1	4.03349e-22	-0.235007	0.11	0.207	6.54515e-18
LMF2	4.14876e-22	0.0798395	0.142	0.171	6.7322e-18
MECP2	4.40952e-22	0.210839	0.174	0.168	7.15532e-18
BBC3	4.59877e-22	-0.191993	0.06	0.136	7.46242e-18
CUTA	4.65767e-22	0.0190484	0.419	0.499	7.558e-18
CDK10	4.78279e-22	0.0944414	0.07	0.081	7.76104e-18
PDE4B	4.92437e-22	-0.276217	0.067	0.158	7.99078e-18
TOX	4.93977e-22	-0.199228	0.082	0.166	8.01577e-18
MRPL47	5.04241e-22	-0.212557	0.093	0.184	8.18232e-18
INPP5D	5.07174e-22	-0.0895453	0.196	0.28	8.22991e-18
HOTAIRM1	5.07261e-22	0.149205	0.116	0.12	8.23132e-18
ANXA2	5.10717e-22	-0.163249	0.401	0.527	8.2874e-18
SIRT2	5.13944e-22	-0.0582704	0.149	0.213	8.33977e-18
SRRM2	5.16861e-22	-0.0819308	0.386	0.493	8.3871e-18
TMEM43	5.1744e-22	-0.0819957	0.081	0.136	8.39649e-18
C1orf52	5.20536e-22	-0.0671918	0.09	0.147	8.44674e-18
PHKG2	5.38464e-22	-0.118626	0.079	0.146	8.73766e-18
CBLB	5.4062e-22	-0.175184	0.149	0.244	8.77264e-18
DENND2D	5.41754e-22	0.0597451	0.201	0.245	8.79103e-18
SMARCC2	5.48239e-22	-0.119323	0.162	0.249	8.89627e-18
CD46	5.71465e-22	-0.0260517	0.168	0.232	9.27316e-18
GLTP	5.73848e-22	-0.111413	0.15	0.23	9.31182e-18
CDC25B	5.82554e-22	-0.0669611	0.284	0.379	9.45311e-18
FERMT3	5.8904e-22	0.0503569	0.315	0.372	9.55834e-18
MEF2D	5.93423e-22	-0.0796705	0.053	0.105	9.62948e-18
MMADHC	6.00055e-22	-0.156449	0.149	0.241	9.73709e-18
POLR2I	6.01427e-22	0.0853836	0.188	0.215	9.75935e-18
BLOC1S2	6.06462e-22	0.00256989	0.127	0.174	9.84106e-18
SRGN	6.09368e-22	-0.162477	0.809	0.909	9.88821e-18
EXOC4	6.18223e-22	-0.00797173	0.108	0.155	1.00319e-17
ZNF106	6.42018e-22	-0.0525806	0.118	0.179	1.0418e-17
TRAV27	6.46708e-22	-0.645718	0.011	0.066	1.04941e-17
ATG4B	6.56925e-22	-0.0256623	0.104	0.152	1.06599e-17
MMP24OS	6.62366e-22	0.00224078	0.262	0.329	1.07482e-17
SRSF11	6.69601e-22	-0.0892222	0.333	0.435	1.08656e-17
TNFRSF1B	6.7169e-22	-0.0544487	0.304	0.393	1.08995e-17
TRBV6-6	6.72541e-22	0.379168	0.049	0.01	1.09133e-17
SNW1	6.83471e-22	0.0622539	0.159	0.195	1.10907e-17
SERPINB6	6.85421e-22	0.259406	0.203	0.179	1.11223e-17
AC012615.1	6.92029e-22	0.208759	0.112	0.094	1.12296e-17
STX8	7.11094e-22	-0.0717102	0.159	0.23	1.15389e-17
DPM3	7.46485e-22	0.318025	0.194	0.138	1.21132e-17
LAPTM4A	7.74024e-22	0.0795179	0.244	0.283	1.25601e-17
TMEM248	7.75088e-22	-0.0741168	0.155	0.226	1.25774e-17
RACK1	7.84806e-22	-0.151233	0.971	0.991	1.2735e-17
EEF1AKMT2	7.90852e-22	-0.0224055	0.06	0.096	1.28332e-17
TAOK3	8.4266e-22	-0.0282633	0.271	0.351	1.36738e-17
AC245297.3	8.52611e-22	0.0588116	0.154	0.191	1.38353e-17
TRAV5	8.86643e-22	-0.643829	0.008	0.058	1.43876e-17
HSD17B10	9.30384e-22	-0.0187543	0.179	0.237	1.50973e-17
CARHSP1	9.36115e-22	0.0130155	0.113	0.152	1.51903e-17
SSH2	9.71547e-22	-0.110114	0.14	0.219	1.57653e-17
RABGAP1L	9.76188e-22	-0.201292	0.211	0.321	1.58406e-17
AL138963.4	9.80098e-22	-0.461952	0.165	0.29	1.5904e-17
SEPHS2	9.83901e-22	-0.159106	0.081	0.156	1.59658e-17
RHOT2	1.00078e-21	0.0356366	0.113	0.15	1.62397e-17
FIBP	1.03178e-21	-0.00535622	0.148	0.201	1.67428e-17
ARID1A	1.03243e-21	-0.117772	0.11	0.184	1.67532e-17
RASA2	1.03392e-21	-0.0332122	0.161	0.222	1.67774e-17
ZNRD1	1.04307e-21	-0.084283	0.13	0.201	1.6926e-17
SLC25A20	1.06828e-21	-0.0752416	0.083	0.139	1.73349e-17
HNRNPLL	1.07454e-21	-0.203512	0.058	0.133	1.74366e-17
ARPC5	1.18359e-21	0.00518024	0.508	0.597	1.92061e-17
MTG1	1.23865e-21	-0.153024	0.083	0.157	2.00996e-17
KDM6A	1.2525e-21	-0.233988	0.043	0.12	2.03243e-17
FNTA	1.26045e-21	0.123364	0.188	0.211	2.04533e-17
HSPA8	1.30303e-21	-0.0878236	0.828	0.92	2.11443e-17
TPP1	1.31312e-21	-0.101711	0.137	0.212	2.1308e-17
WAC	1.32034e-21	-0.179642	0.129	0.223	2.14251e-17
RBM38	1.33348e-21	-0.0944088	0.217	0.31	2.16383e-17
IGBP1	1.35199e-21	-0.142193	0.206	0.304	2.19388e-17
ERN1	1.35985e-21	0.233067	0.225	0.219	2.20663e-17
PSMB2	1.36749e-21	-0.0905171	0.213	0.298	2.21902e-17
PLEKHA3	1.36991e-21	-0.211646	0.079	0.161	2.22294e-17
EIF4G2	1.40755e-21	-0.12973	0.365	0.482	2.28403e-17
TMEM173	1.41534e-21	-0.0952327	0.212	0.298	2.29667e-17
COPS3	1.4254e-21	-0.0734268	0.092	0.15	2.31299e-17
NELFE	1.49248e-21	-0.0140077	0.157	0.211	2.42184e-17
AFF4	1.53658e-21	-0.0324555	0.178	0.241	2.4934e-17
APEX1	1.59347e-21	-0.0731452	0.185	0.26	2.58572e-17
ANP32A	1.60964e-21	-0.0905895	0.3	0.397	2.61196e-17
SAR1A	1.61345e-21	-0.165406	0.087	0.163	2.61815e-17
FAM133B	1.63911e-21	-0.0231155	0.166	0.228	2.65979e-17
RRP7A	1.66557e-21	0.12018	0.125	0.136	2.70272e-17
PARP9	1.66704e-21	-0.168487	0.067	0.139	2.70511e-17
CNPY2	1.68149e-21	-0.0226415	0.214	0.28	2.72855e-17
CYP51A1	1.77425e-21	-0.199502	0.042	0.112	2.87907e-17
HSPA5	1.78322e-21	0.075972	0.579	0.655	2.89363e-17
STAU1	1.81644e-21	-0.10112	0.115	0.184	2.94754e-17
TMEM147	1.83152e-21	-0.10553	0.142	0.218	2.972e-17
MPC1	1.86216e-21	-0.00561432	0.132	0.181	3.02173e-17
SFSWAP	1.86605e-21	-0.160939	0.109	0.19	3.02804e-17
RECQL	1.87427e-21	-0.0466348	0.176	0.244	3.04137e-17
CENPC	1.91449e-21	-0.205214	0.137	0.236	3.10665e-17
CD58	1.99656e-21	-0.00776656	0.131	0.178	3.23982e-17
TSPAN32	2.05442e-21	0.0644025	0.218	0.259	3.33371e-17
ANXA4	2.09395e-21	0.158338	0.142	0.141	3.39786e-17
TNFAIP8	2.11515e-21	-0.148723	0.209	0.31	3.43225e-17
CHST11	2.1161e-21	-0.0148816	0.14	0.192	3.4338e-17
NMUR1	2.13812e-21	0.19576	0.086	0.072	3.46953e-17
DPM2	2.16644e-21	0.175106	0.143	0.134	3.51548e-17
DNAJC8	2.16675e-21	0.0170964	0.352	0.422	3.51598e-17
CARD8	2.17818e-21	0.125754	0.135	0.15	3.53453e-17
UBTF	2.23162e-21	-0.181138	0.133	0.225	3.62125e-17
LSM2	2.25202e-21	0.0826793	0.186	0.218	3.65435e-17
MACF1	2.29455e-21	-0.0856211	0.303	0.4	3.72337e-17
EIF6	2.33802e-21	-0.0024541	0.215	0.274	3.79391e-17
ANXA2R	2.34406e-21	-0.248748	0.15	0.257	3.80371e-17
ANP32E	2.38566e-21	-0.146271	0.187	0.284	3.8712e-17
SUCLG1	2.38645e-21	-0.0184832	0.159	0.217	3.87249e-17
AP1G2	2.46951e-21	0.0844884	0.151	0.18	4.00727e-17
PDE4D	2.48755e-21	-0.126735	0.128	0.207	4.03654e-17
MRPL44	2.50756e-21	0.0595881	0.102	0.122	4.06902e-17
NR1H2	2.56446e-21	0.0309324	0.17	0.213	4.16135e-17
AP2B1	2.58084e-21	0.210316	0.179	0.172	4.18793e-17
BNIP3L	2.60467e-21	-0.240661	0.114	0.214	4.2266e-17
ARHGAP30	2.62876e-21	-0.0981316	0.349	0.455	4.2657e-17
DYNC1LI2	2.6381e-21	-0.145943	0.042	0.103	4.28084e-17
GLIPR2	2.70811e-21	0.0394112	0.224	0.276	4.39445e-17
ACTR1A	2.70888e-21	-0.093915	0.117	0.186	4.39569e-17
VTI1B	2.75531e-21	0.145968	0.204	0.219	4.47105e-17
FAM111A	2.78584e-21	-0.164481	0.096	0.174	4.52058e-17
BRWD1	2.79839e-21	-0.0785227	0.14	0.208	4.54095e-17
N4BP2L1	2.92032e-21	0.0394888	0.109	0.142	4.73881e-17
GNPTG	2.96212e-21	0.14552	0.183	0.192	4.80662e-17
AC103591.3	2.97401e-21	0.236007	0.035	0.003	4.82593e-17
NOC2L	3.02927e-21	-0.0661766	0.113	0.171	4.9156e-17
CDC73	3.04438e-21	-0.155157	0.108	0.189	4.94011e-17
WTAP	3.04919e-21	-0.118298	0.194	0.285	4.94793e-17
ATP5MC2	3.05517e-21	0.18473	0.877	0.901	4.95763e-17
STRN	3.07023e-21	-0.216243	0.068	0.15	4.98206e-17
CERT1	3.11051e-21	-0.195249	0.049	0.121	5.04743e-17
SMARCC1	3.17746e-21	-0.256657	0.138	0.247	5.15606e-17
ELF2	3.20383e-21	-0.0906585	0.138	0.211	5.19885e-17
BAZ1A	3.23825e-21	-0.176562	0.192	0.295	5.25471e-17
PLEKHF1	3.25012e-21	-0.0424336	0.135	0.196	5.27397e-17
STK38	3.27436e-21	0.0377983	0.238	0.295	5.3133e-17
SSBP3	3.28292e-21	-0.0338342	0.108	0.159	5.32719e-17
LYAR	3.28657e-21	0.0348456	0.472	0.55	5.33312e-17
IGLV2-14	3.34787e-21	-0.0700584	0.057	0.103	5.4326e-17
C11orf98	3.40459e-21	0.304903	0.088	0.039	5.52463e-17
TMEM87A	3.45023e-21	-0.159413	0.121	0.207	5.59868e-17
HMGN4	3.47902e-21	0.014721	0.224	0.28	5.64541e-17
C21orf91	3.65164e-21	-0.258788	0.043	0.121	5.92551e-17
CD5	3.65848e-21	-0.0293591	0.274	0.353	5.93661e-17
CDIPT	3.88604e-21	-0.066434	0.115	0.175	6.30587e-17
TMEM141	3.90129e-21	0.0224521	0.115	0.151	6.33062e-17
TTC39C	3.95798e-21	0.00755203	0.142	0.187	6.42261e-17
HSPB1	4.00905e-21	0.0631761	0.242	0.285	6.50549e-17
VPS36	4.19892e-21	-0.125932	0.156	0.239	6.81359e-17
[truncated: 14,229 more rows]

## Sheet: MAST_CD4mem Cont vs LR
MAST_CD4mem Cont vs LR COVID PF
Column1	p_val	avg_log2FC	pct.1	pct.2	p_val_adj
CST3	6.37918e-231	0.037306	0.327	0.812	1.27584e-227
IGHV3-15	7.18462e-210	-0.000505148	1	0.528	1.43692e-206
IGLV3-1	6.61255e-181	-0.00371867	0.898	0.457	1.32251e-177
CASP5	3.4737e-180	-2.33953e-05	0	0.434	6.9474e-177
TRGV9	2.98336e-178	-0.00795298	0.36	0.851	5.96672e-175
AC103591.3	5.7627e-166	0.0518714	0.243	0.609	1.15254e-162
STEAP4	5.69187e-157	-0.000162317	0.911	0.43	1.13837e-153
S100A8	9.93025e-152	0.0617878	0.264	0.555	1.98605e-148
GASK1B	3.14227e-151	-0.000149953	0.826	0.335	6.28453e-148
TYROBP	5.81856e-149	0.0458706	0.413	0.821	1.16371e-145
IGLV1-47	2.47773e-141	-0.00799852	0.731	0.257	4.95546e-138
LGALSL	3.88869e-138	-0.00173791	0.984	0.601	7.77738e-135
FXYD1	5.18216e-138	0.067407	0.348	0.696	1.03643e-134
AL627171.2	1.07828e-137	0.175756	0.367	0.696	2.15655e-134
PTX3	4.9235e-136	-4.66322e-05	0.017	0.402	9.847e-133
PAX5	4.59921e-135	-0.000188009	0.842	0.38	9.19843e-132
LRRC25	8.20575e-131	0.00269155	0.339	0.767	1.64115e-127
SORT1	2.43789e-124	4.11703e-06	0.889	0.463	4.87579e-121
SIRPB2	7.60977e-124	-8.4501e-05	0.776	0.355	1.52195e-120
LINC02345	1.61091e-123	8.57766e-05	0.061	0.424	3.22182e-120
CAVIN3	3.4192e-121	0.00277672	0.301	0.735	6.83839e-118
AC020651.2	1.54584e-120	-4.38737e-05	0.769	0.33	3.09169e-117
AC012236.1	1.84816e-114	0.0010352	0.998	0.717	3.69632e-111
KIR2DL4	1.69229e-112	-8.57192e-05	0.99	0.68	3.38458e-109
AL391807.1	8.43201e-112	7.63491e-05	0.67	0.256	1.6864e-108
TLR8	1.18402e-107	7.42997e-05	0.748	0.329	2.36804e-104
SERPINA1	5.50297e-106	-0.00154707	0.391	0.765	1.10059e-102
IGHV3-21	6.43732e-106	0.0137554	0.809	0.417	1.28746e-102
ZEB2-AS1	2.02249e-103	0.00493197	0.329	0.696	4.04497e-100
LYZ	4.29289e-102	0.103348	0.311	0.493	8.58579e-99
FCGR3A	2.0319e-101	0.00968462	0.559	0.866	4.06381e-98
CDKN1A	3.12222e-101	-0.139342	0.995	0.751	6.24444e-98
GP6	8.54786e-101	0.000138711	0.985	0.681	1.70957e-97
ZDHHC1	7.5136e-98	-0.000770821	0.813	0.418	1.50272e-94
C19orf33	8.1346e-96	0.0003094	1	0.741	1.62692e-92
CXCL3	1.15171e-95	-6.92618e-05	0.877	0.503	2.30342e-92
LINC02185	2.86648e-90	-1.64951e-07	0.317	0.7	5.73297e-87
ZNF331	6.48694e-89	-0.194445	0.983	0.784	1.29739e-85
LRMDA	1.65185e-86	-0.00032934	0.515	0.847	3.3037e-83
LINC01871	3.98637e-86	0.0263368	0.326	0.587	7.97274e-83
GFI1B	9.3083e-86	0.000526817	1	0.765	1.86166e-82
IGLV2-23	4.81835e-84	0.00025275	0.998	0.761	9.6367e-81
ALDH1A1	6.64814e-83	0.00485089	0.222	0.585	1.32963e-79
XCL2	1.03534e-81	-0.00123271	0.4	0.744	2.07068e-78
ALAS2	6.99225e-81	0.0123889	0.996	0.762	1.39845e-77
FCER1G	7.57844e-81	0.0252091	0.42	0.727	1.51569e-77
BCL3	2.24961e-79	-0.0648298	0.819	0.54	4.49922e-76
KLF4	3.53872e-79	-0.0610773	0.982	0.753	7.07745e-76
TNS1	8.16806e-78	0.00405924	0.947	0.681	1.63361e-74
UTF1	2.35201e-75	0.0014198	0.82	0.483	4.70402e-72
FCN1	2.87892e-75	-0.00408622	0.265	0.58	5.75785e-72
MACROD2	1.0361e-74	6.98508e-06	0.142	0.472	2.07221e-71
FAM49A	5.73341e-74	0.00727055	0.277	0.607	1.14668e-70
GUCY1B1	2.63837e-73	0.000433432	0.611	0.317	5.27673e-70
LILRA4	4.64093e-72	-0.00403129	0.566	0.236	9.28187e-69
MYBL2	1.39863e-71	-0.00107773	0.796	0.46	2.79727e-68
TRDV2	2.00231e-71	-0.00271944	0.435	0.759	4.00462e-68
COL19A1	2.72596e-71	-0.000222167	0.599	0.295	5.45192e-68
TRIM58	4.1825e-71	0.0105484	1	0.802	8.36499e-68
TNFRSF21	4.67542e-71	0.000102734	0.016	0.249	9.35084e-68
FEZ1	5.94621e-70	0.00890265	0.615	0.877	1.18924e-66
SERPING1	2.28768e-69	-2.9456e-05	0.119	0.427	4.57537e-66
FFAR2	3.49343e-68	0.00281072	0.343	0.671	6.98686e-65
FAM184A	6.27417e-68	-0.00658538	0.87	0.576	1.25483e-64
SERTAD1	9.52265e-68	-0.127807	1	0.84	1.90453e-64
HBD	1.04658e-67	0.0121126	0.989	0.773	2.09316e-64
IFITM10	2.21277e-67	-0.00046718	0.679	0.347	4.42554e-64
FOSL2	4.17103e-67	-0.0382359	0.791	0.509	8.34206e-64
SMIM5	3.42871e-66	0.000244368	0.909	0.623	6.85742e-63
VCAN	3.72403e-66	0.0289302	0.237	0.51	7.44805e-63
DUSP6	8.10374e-66	-0.0418952	0.961	0.73	1.62075e-62
SNCA	8.10513e-66	0.00908047	0.962	0.716	1.62103e-62
ARHGEF40	9.41284e-66	0.00942654	0.882	0.588	1.88257e-62
SELENBP1	1.61119e-65	0.00540958	0.998	0.805	3.22237e-62
AREG	2.2835e-65	-0.255158	0.999	0.852	4.56701e-62
LILRA2	6.05507e-65	0.00431935	0.191	0.495	1.21101e-61
GADD45A	4.92313e-64	-0.101519	0.942	0.717	9.84626e-61
SGMS2	1.36869e-62	0.000235001	0.633	0.314	2.73738e-59
ID1	1.5368e-62	-0.149573	0.99	0.828	3.0736e-59
CPVL	3.13768e-62	0.00931056	0.202	0.486	6.27537e-59
ITGA2B	4.85174e-62	-0.00144688	0.382	0.696	9.70349e-59
EPB42	9.25633e-62	0.00422738	0.945	0.695	1.85127e-58
LDB2	3.97118e-61	-6.47168e-05	0.984	0.779	7.94236e-58
FGFBP2	5.52476e-60	0.0492158	0.694	0.898	1.10495e-56
TFEC	9.5034e-60	-0.00593754	0.738	0.472	1.90068e-56
C4orf48	1.25122e-58	0.0889518	0.558	0.768	2.50244e-55
EGR2	1.65119e-58	-0.0121088	0.989	0.806	3.30237e-55
GNLY	2.00168e-58	0.0659354	0.572	0.732	4.00337e-55
TMOD1	2.27159e-57	0.00180273	0.972	0.758	4.54318e-54
IGLC3	2.44419e-57	-0.00067713	0.081	0.33	4.88838e-54
IL10	1.17291e-56	0.000202509	0.938	0.7	2.34581e-53
AC245060.5	1.56125e-56	0.0352611	0.467	0.698	3.12251e-53
ENC1	1.72608e-56	-0.0146755	0.864	0.595	3.45215e-53
F13A1	4.90408e-55	0.00243984	0.605	0.848	9.80817e-52
TRBV7-7	7.87639e-55	-0.0328891	0.989	0.812	1.57528e-51
CD33	1.21589e-54	0.000258992	0.569	0.83	2.43178e-51
PLK2	5.21627e-54	-0.0466749	0.888	0.656	1.04325e-50
TRAV8-5	3.07275e-53	-0.000893007	0.634	0.34	6.14549e-50
RASGEF1B	1.45754e-51	-0.0533609	0.967	0.788	2.91508e-48
MEFV	2.93029e-51	6.64414e-05	0.649	0.358	5.86057e-48
AC004687.1	4.82396e-51	0.0959918	0.62	0.807	9.64792e-48
LTK	7.27485e-51	0.00520657	0.977	0.788	1.45497e-47
PDE4D	1.60318e-50	-0.0699987	0.858	0.646	3.20635e-47
IFI30	1.65745e-50	0.0124387	0.334	0.574	3.31489e-47
PCLAF	1.66374e-50	0.00361452	0.609	0.323	3.32748e-47
CREM	1.75872e-50	-0.0831163	0.949	0.766	3.51744e-47
AC096667.1	1.93923e-50	-0.0025937	0.762	0.479	3.87846e-47
FCRL2	3.75554e-50	-0.000217619	0.132	0.389	7.51108e-47
HGD	5.25775e-50	0.00045604	0.998	0.846	1.05155e-46
DYSF	1.12709e-49	0.0030228	0.373	0.64	2.25419e-46
TNNI2	1.42321e-49	-0.000410275	0.849	0.587	2.84642e-46
RETN	7.37269e-49	0.0207978	0.601	0.805	1.47454e-45
CLEC4D	2.89814e-48	1.17728e-06	0.611	0.331	5.79629e-45
ATP2B1-AS1	2.15942e-47	-0.127785	0.953	0.792	4.31884e-44
BAMBI	2.39185e-47	-0.00374682	0.889	0.661	4.7837e-44
GABARAPL1	2.86642e-47	-0.0655866	0.926	0.737	5.73284e-44
CDCA8	1.01723e-46	-0.000628947	0.798	0.536	2.03447e-43
KCNE3	2.06866e-46	0.000513292	0.601	0.837	4.13733e-43
AC007384.1	2.20022e-46	0.00348576	0.775	0.521	4.40045e-43
IGHV3-7	2.38811e-46	-0.00300573	0.448	0.457	4.77621e-43
AC079779.1	4.41175e-46	-0.00239983	0.485	0.736	8.82349e-43
MIDN	9.07518e-46	-0.0604727	0.905	0.714	1.81504e-42
NID1	1.65451e-45	-0.000941353	0.124	0.365	3.30902e-42
AL499604.1	1.7152e-45	-0.0998811	0.981	0.838	3.43039e-42
IL1RN	2.7e-45	0.00244446	0.536	0.784	5.39999e-42
CLEC17A	3.06546e-45	-0.000127524	0.512	0.258	6.13092e-42
IGHV3-23	3.75438e-45	-0.00585664	0.366	0.564	7.50876e-42
TRAV34	5.04125e-45	-0.0125063	0.917	0.7	1.00825e-41
ALOX12	6.90503e-45	3.3924e-05	0.88	0.65	1.38101e-41
DAPK1	7.67928e-45	0.00559862	0.299	0.565	1.53586e-41
MARC1	1.39358e-44	-0.000166692	1	0.877	2.78716e-41
LYN	2.0319e-44	-2.89087e-05	0.539	0.782	4.06379e-41
CLEC7A	2.05591e-44	-0.00738905	0.247	0.512	4.11182e-41
LPCAT2	2.45578e-44	0.000140175	0.711	0.453	4.91157e-41
IGHV5-78	4.40089e-44	3.93663e-05	1	0.875	8.80177e-41
TLE1	8.82707e-44	-0.00191478	0.42	0.683	1.76541e-40
CKS2	9.75316e-44	-0.0256531	0.976	0.813	1.95063e-40
EGR3	1.16775e-43	-0.00175867	0.695	0.437	2.3355e-40
PIK3AP1	4.75772e-43	-0.00767303	0.611	0.84	9.51543e-40
PHACTR1	4.82717e-43	-0.000592666	0.221	0.473	9.65434e-40
EPHA4	5.83239e-43	-0.0560484	0.944	0.769	1.16648e-39
HLA-DQA2	1.1138e-42	0.000327922	0.787	0.949	2.2276e-39
CYBB	2.72822e-42	0.00350031	0.379	0.63	5.45644e-39
CD1C	4.05407e-42	0.000153333	0.498	0.278	8.10813e-39
SCGB3A1	5.91873e-42	0.0621796	0.253	0.366	1.18375e-38
SASH1	1.36939e-41	-0.00181739	0.173	0.415	2.73878e-38
IGHG1	1.51516e-41	5.74052e-05	0.566	0.387	3.03033e-38
IRF8	4.05791e-41	-0.00486893	0.346	0.594	8.11582e-38
DUSP5	6.50771e-41	-0.0598432	0.868	0.679	1.30154e-37
HBM	7.98545e-41	0.00728247	0.981	0.824	1.59709e-37
GNAL	8.62891e-41	0.000347812	0.892	0.673	1.72578e-37
HIST1H1A	9.47953e-41	-0.0205052	0.904	0.715	1.89591e-37
SPINK2	1.37726e-40	0.0277078	0.695	0.879	2.75453e-37
RRP12	2.48954e-40	-0.0653513	0.976	0.838	4.97909e-37
NR4A3	2.60799e-40	-0.107733	0.991	0.872	5.21598e-37
NKG7	4.31982e-40	0.0512944	0.651	0.82	8.63964e-37
TOB1	4.8476e-40	-0.0371545	0.896	0.724	9.6952e-37
CACNA2D3	6.1171e-40	-0.000489906	0.367	0.153	1.22342e-36
MYB	6.55002e-40	0.000278025	0.869	0.646	1.31e-36
TUBA8	1.30665e-39	-4.58699e-05	0.043	0.219	2.6133e-36
MT2A	1.39884e-39	0.173965	0.69	0.831	2.79767e-36
AC123595.1	1.58036e-39	-0.000351777	0.91	0.705	3.16071e-36
JAG1	1.70508e-39	0.00102978	0.676	0.425	3.41016e-36
CNR2	2.07348e-39	2.31714e-05	0.893	0.687	4.14696e-36
KLF10	7.51083e-39	-0.0377354	0.978	0.835	1.50217e-35
TRBV11-3	9.26584e-39	-0.0162375	0.736	0.491	1.85317e-35
HIST1H3D	1.08285e-38	-0.0364728	0.91	0.73	2.1657e-35
ST6GALNAC1	1.11348e-38	-0.0437634	0.734	0.534	2.22697e-35
HBA1	1.15105e-38	0.0123992	1	0.888	2.30211e-35
DNAAF2	1.49724e-38	-0.16777	0.968	0.85	2.99449e-35
PILRA	1.61764e-38	0.0156667	0.321	0.546	3.23527e-35
SNAI1	1.64314e-38	-0.00796003	0.998	0.884	3.28628e-35
ESAM	1.89033e-38	-0.00168302	0.967	0.81	3.78066e-35
CCR4	2.45631e-38	-0.0462457	0.908	0.722	4.91262e-35
KCNMB1	3.35959e-38	-0.000235422	0.676	0.426	6.71919e-35
FCGR1A	3.41683e-38	0.00196225	0.575	0.328	6.83366e-35
LY6G6F	3.5148e-38	-3.41863e-05	0.548	0.307	7.02961e-35
SMAD7	4.93108e-38	-0.0923967	0.996	0.887	9.86216e-35
CLDN5	5.48053e-38	0.000960105	0.746	0.502	1.09611e-34
ADAM28	6.04963e-38	0.00155252	0.547	0.457	1.20993e-34
NR4A1	9.52192e-38	-0.161194	0.973	0.866	1.90438e-34
PLD4	1.25771e-37	0.00222656	0.501	0.724	2.51542e-34
FOS	2.78774e-37	-0.581226	1	1	5.57547e-34
GPR35	4.12803e-37	-0.00346247	0.787	0.558	8.25606e-34
ZNF703	4.53193e-37	-0.00560086	0.967	0.812	9.06386e-34
ALDH3B1	4.74153e-37	-0.00075175	0.783	0.612	9.48306e-34
SLC7A7	4.79764e-37	0.016864	0.284	0.491	9.59528e-34
S100A9	5.24598e-37	0.0238816	0.442	0.655	1.0492e-33
TENT5C	5.60662e-37	-0.18421	0.999	0.911	1.12132e-33
MYC	8.13794e-37	-0.0233609	0.64	0.826	1.62759e-33
HBA2	1.26117e-36	0.00677785	1	0.894	2.52234e-33
MIR22HG	2.12326e-36	-0.0128198	0.852	0.651	4.24653e-33
IGLV3-21	1.22173e-35	0.000185069	0.532	0.369	2.44346e-32
BEST1	1.36239e-35	-0.0414094	0.84	0.657	2.72478e-32
NFE2	1.41809e-35	0.00101641	0.919	0.731	2.83617e-32
IL6	2.46992e-35	3.8589e-06	0.887	0.692	4.93984e-32
PHLDA1	2.48218e-35	-0.0926513	0.974	0.851	4.96436e-32
TUBB2A	2.87946e-35	-0.0749911	0.96	0.822	5.75893e-32
CEACAM3	4.45438e-35	6.02114e-07	0.412	0.651	8.90875e-32
FCGR2A	6.27512e-35	0.00200638	0.367	0.606	1.25502e-31
FANK1	6.84591e-35	0.000990206	0.648	0.408	1.36918e-31
JUNB	7.12956e-35	-0.15315	1	1	1.42591e-31
HMOX1	1.07765e-34	-0.0034415	0.727	0.902	2.1553e-31
CARD9	1.3757e-34	0.0182429	0.535	0.635	2.75141e-31
LINC02397	1.40013e-34	-4.2822e-05	0.051	0.218	2.80025e-31
ID2	1.48545e-34	-0.130254	0.97	0.84	2.97089e-31
EBF1	1.79114e-34	-0.00106233	0.739	0.513	3.58229e-31
NXPH4	2.44357e-34	-0.000591036	0.835	0.619	4.88714e-31
ATF3	2.53002e-34	-0.0280501	0.945	0.789	5.06004e-31
PELI1	4.22197e-34	-0.0670315	0.942	0.797	8.44394e-31
LGALS2	4.49867e-34	0.0141842	0.403	0.607	8.99735e-31
AHSP	5.1686e-34	0.00496665	0.959	0.801	1.03372e-30
FAM43A	5.62115e-34	-0.0388375	0.948	0.8	1.12423e-30
BACE2	6.336e-34	-0.00143654	0.486	0.262	1.2672e-30
PLAUR	1.00331e-33	-0.0174361	0.834	0.634	2.00662e-30
EGR1	1.02813e-33	-0.203642	0.974	0.868	2.05626e-30
CLEC1B	2.15665e-33	-0.00205139	0.396	0.63	4.3133e-30
KRT1	3.6072e-33	0.0726452	0.278	0.4	7.21439e-30
IER5	3.60777e-33	-0.124966	0.995	0.897	7.21553e-30
PDE4B	3.76197e-33	-0.0659205	0.994	0.888	7.52395e-30
ADGRG1	3.83884e-33	-0.00273555	0.673	0.857	7.67768e-30
CD55	3.86994e-33	-0.0796854	0.983	0.868	7.73988e-30
CDC42EP2	5.56198e-33	-0.000520097	0.571	0.347	1.1124e-29
KLRF1	6.47757e-33	0.0163666	0.492	0.685	1.29551e-29
HIST1H1B	6.81805e-33	-0.0119298	0.815	0.616	1.36361e-29
PADI4	1.0837e-32	-0.00725979	0.349	0.575	2.16739e-29
IGLV1-40	1.26727e-32	0.000393479	0.639	0.433	2.53454e-29
TNFSF9	1.88118e-32	-0.00106038	0.944	0.783	3.76235e-29
MLF1	7.14768e-32	-0.0104907	0.872	0.692	1.42954e-28
STX11	7.46019e-32	-0.0145247	0.725	0.52	1.49204e-28
ALDH2	7.64422e-32	0.00563715	0.578	0.782	1.52884e-28
CHMP1B	8.07701e-32	-0.196513	0.99	0.909	1.6154e-28
S1PR3	1.45349e-31	-8.55737e-06	0.812	0.601	2.90698e-28
SGK1	1.82993e-31	-0.0731318	0.994	0.889	3.65985e-28
ENKUR	2.20156e-31	0.0019196	0.998	0.905	4.40312e-28
RGS1	2.42479e-31	-0.240028	0.998	0.921	4.84958e-28
ZBTB32	3.21544e-31	-0.00479805	0.671	0.446	6.43087e-28
GMPR	3.4629e-31	0.014412	0.847	0.648	6.9258e-28
PTAFR	5.26504e-31	0.00140676	0.949	0.814	1.05301e-27
LTBR	6.91514e-31	-0.000554528	0.171	0.375	1.38303e-27
GADD45G	7.5713e-31	-0.0428603	0.962	0.828	1.51426e-27
TRGV4	8.92348e-31	0.000346056	0.397	0.616	1.7847e-27
PGM2L1	1.01915e-30	-0.0649443	0.957	0.823	2.03831e-27
RAB11FIP1	1.13747e-30	-0.0220269	0.878	0.704	2.27493e-27
SLAMF7	1.26081e-30	0.00549338	0.656	0.836	2.52162e-27
VMO1	1.44792e-30	0.00382271	0.898	0.986	2.89585e-27
HDAC9	1.72948e-30	0.0022968	0.549	0.754	3.45895e-27
CDC42EP1	2.00618e-30	-0.000358745	0.238	0.427	4.01235e-27
RBM38	2.65535e-30	-0.00615305	0.944	0.816	5.31069e-27
GSPT1	2.85908e-30	-0.0464306	0.909	0.774	5.71816e-27
LIM2	2.90043e-30	0.000271708	0.79	0.579	5.80085e-27
RGS2	4.25083e-30	-0.0484114	0.915	0.761	8.50166e-27
CXCL1	4.45615e-30	1.45255e-05	0.046	0.193	8.91231e-27
P2RY14	4.92849e-30	0.00310876	0.453	0.664	9.85698e-27
MMP19	5.65926e-30	0.000202097	0.535	0.344	1.13185e-26
RHOB	9.06281e-30	-0.0294792	0.954	0.821	1.81256e-26
DUSP2	1.0644e-29	-0.481292	1	0.985	2.12881e-26
SEMA7A	1.10377e-29	-0.00102759	0.983	0.865	2.20754e-26
NRGN	1.2474e-29	0.00611988	0.774	0.563	2.49479e-26
LDLR	1.42435e-29	-0.0616117	0.923	0.784	2.84869e-26
VNN1	2.00219e-29	1.58055e-05	0.04	0.13	4.00437e-26
FGR	2.1042e-29	0.0121647	0.592	0.774	4.20839e-26
CAVIN2	2.11378e-29	0.00498003	0.966	0.831	4.22757e-26
SH3BGRL2	2.13956e-29	-0.000352941	0.699	0.488	4.27912e-26
CPA5	2.33531e-29	0.00225266	0.764	0.906	4.67063e-26
PLCG2	2.63918e-29	0.0217492	0.406	0.575	5.27837e-26
IGLC2	2.96324e-29	-0.00284004	0.66	0.446	5.92648e-26
KDM6B	3.10231e-29	-0.128734	0.968	0.871	6.20463e-26
FMNL2	3.83909e-29	0.000616518	0.648	0.431	7.67817e-26
COL5A3	4.9884e-29	0.00500659	0.987	0.879	9.97681e-26
TSPYL2	5.60816e-29	-0.0570834	0.923	0.784	1.12163e-25
IGHV4-34	6.00999e-29	-0.00484992	0.851	0.661	1.202e-25
LUCAT1	6.61296e-29	-0.00121205	0.802	0.608	1.32259e-25
CD68	7.9849e-29	0.00792056	0.288	0.48	1.59698e-25
LINC00309	1.04421e-28	-0.00283524	0.861	0.679	2.08842e-25
ASCL2	1.26508e-28	0.0262054	0.793	0.894	2.53015e-25
BHLHE40	1.39059e-28	-0.0277752	0.982	0.867	2.78118e-25
TRGC1	1.87453e-28	-0.0120898	0.582	0.779	3.74906e-25
IFRD1	2.17622e-28	-0.0942125	0.988	0.898	4.35244e-25
GREM2	3.02872e-28	-0.0301019	0.719	0.539	6.05744e-25
SPTSSB	3.976e-28	-0.00015727	0.327	0.518	7.95201e-25
ARL4A	4.78755e-28	-0.188266	1	0.938	9.5751e-25
SIGLEC7	5.09688e-28	0.000829431	0.261	0.456	1.01938e-24
PIM3	9.70628e-28	-0.0716514	0.914	0.78	1.94126e-24
HES1	1.67029e-27	-0.00481489	0.957	0.831	3.34059e-24
TNNT1	1.79196e-27	-0.000204771	0.752	0.56	3.58392e-24
PLBD1	1.88965e-27	-0.00152565	0.352	0.546	3.77931e-24
SLC4A10	2.09149e-27	-0.00448554	0.448	0.657	4.18298e-24
IGHG3	2.42501e-27	0.00051423	0.538	0.353	4.85002e-24
CSTA	4.5509e-27	0.00161396	0.326	0.495	9.1018e-24
APOBEC3A	4.81943e-27	-0.00363134	0.298	0.506	9.63886e-24
SNX22	5.135e-27	0.000127237	0.29	0.493	1.027e-23
MARCO	5.53057e-27	0.000452526	0.522	0.317	1.10611e-23
EMP1	7.68972e-27	-0.000265011	0.877	0.705	1.53794e-23
PTGS2	7.77321e-27	-0.000283469	0.801	0.612	1.55464e-23
ZNF804A	8.54152e-27	5.08491e-05	0.145	0.326	1.7083e-23
MAP7	8.61266e-27	-0.00467747	0.773	0.577	1.72253e-23
LRG1	1.07506e-26	-0.000746379	1	0.924	2.15012e-23
IGF2BP2	1.0934e-26	0.000794031	0.991	0.893	2.1868e-23
AIF1	1.09751e-26	0.0584173	0.524	0.674	2.19502e-23
IGHV4-59	1.25019e-26	0.0030797	0.554	0.359	2.50039e-23
GPR183	1.28196e-26	0.050696	0.985	0.888	2.56393e-23
P2RX1	1.29167e-26	-0.00118264	0.991	0.894	2.58334e-23
JUN	1.50968e-26	-0.511683	1	0.999	3.01935e-23
IRS2	1.90608e-26	-0.0749799	0.939	0.819	3.81215e-23
DUSP1	2.56365e-26	-0.223277	1	1	5.1273e-23
KLRD1	2.93564e-26	0.01939	0.695	0.845	5.87127e-23
TRBV7-4	2.94672e-26	-0.0130598	0.888	0.724	5.89345e-23
AP3M2	3.48481e-26	-0.0492368	0.933	0.809	6.96962e-23
CDA	3.50523e-26	-3.90708e-05	0.86	0.692	7.01045e-23
IGSF6	3.57331e-26	0.00421353	0.306	0.492	7.14662e-23
VASH1	3.63581e-26	-0.00900452	0.959	0.831	7.27162e-23
PIP5K1B	3.84636e-26	0.00955122	0.71	0.845	7.69272e-23
AC020916.1	3.85168e-26	-0.116887	0.999	0.926	7.70335e-23
ABCC3	3.93452e-26	0.00263111	0.61	0.406	7.86903e-23
CD83	4.2339e-26	-0.024511	0.928	0.791	8.46781e-23
DUSP4	5.17666e-26	-0.0457446	0.863	0.707	1.03533e-22
LYPD2	5.41424e-26	-0.000251861	0.383	0.414	1.08285e-22
SDCBP	6.43448e-26	-0.00111563	0.942	0.814	1.2869e-22
BAIAP3	1.36126e-25	0.00566021	0.687	0.851	2.72253e-22
TRAV40	1.46811e-25	-0.00810995	0.987	0.888	2.93622e-22
FFAR3	1.55304e-25	-0.00179319	0.953	0.829	3.10607e-22
LYPD3	1.70834e-25	-0.07705	0.942	0.824	3.41667e-22
RGS16	2.33806e-25	-0.0852748	0.994	0.912	4.67611e-22
CCDC151	2.70841e-25	-0.00037295	0.555	0.373	5.41682e-22
GADD45B	2.99979e-25	-0.192454	0.993	0.924	5.99958e-22
S100Z	4.08409e-25	0.00763394	0.625	0.422	8.16818e-22
MRAS	7.63351e-25	-0.000494677	0.712	0.603	1.5267e-21
OLIG1	8.9574e-25	-0.000214465	0.939	0.824	1.79148e-21
CD244	1.15891e-24	0.00963416	0.775	0.585	2.31781e-21
CBFA2T3	1.16837e-24	0.00326952	0.714	0.521	2.33675e-21
RUBCNL	1.23745e-24	-0.000241497	0.547	0.348	2.4749e-21
RAB27B	1.58963e-24	0.000732218	0.416	0.606	3.17926e-21
FES	2.14724e-24	-0.00153644	0.688	0.85	4.29447e-21
ODC1	2.2565e-24	-0.0364083	0.994	0.915	4.513e-21
DOK3	3.72378e-24	0.00388684	0.367	0.546	7.44757e-21
ARHGAP6	4.43014e-24	0.000362349	0.655	0.457	8.86029e-21
TPPP3	4.74835e-24	0.00185885	0.785	0.604	9.4967e-21
NIBAN3	5.22387e-24	0.00225813	0.529	0.709	1.04477e-20
UTS2	5.23699e-24	-0.0194628	0.548	0.361	1.0474e-20
NCR3	1.00936e-23	0.0301182	0.537	0.696	2.01872e-20
ARHGAP24	1.07723e-23	-0.000195866	0.532	0.391	2.15447e-20
TGFBR3	1.11276e-23	0.00854182	0.904	0.757	2.22551e-20
FXYD6	1.50451e-23	-0.000920098	0.203	0.385	3.00902e-20
TLR7	1.53532e-23	-0.000131917	0.215	0.391	3.07065e-20
HIP1	2.03789e-23	-0.00843623	0.645	0.814	4.07577e-20
XCL1	2.47189e-23	0.00546684	0.6	0.771	4.94378e-20
PLA2G7	3.41183e-23	-2.90917e-05	0.496	0.307	6.82366e-20
C2orf88	3.41592e-23	0.000170049	0.809	0.642	6.83185e-20
TMEM158	3.50028e-23	0.00201306	0.281	0.453	7.00056e-20
GPR15	4.57801e-23	0.00521241	0.598	0.41	9.15603e-20
TRPM4	5.48013e-23	-5.62805e-06	0.614	0.433	1.09603e-19
AC016405.3	5.48967e-23	-0.0325489	0.908	0.779	1.09793e-19
SEMA4A	5.51386e-23	-0.00388438	0.399	0.592	1.10277e-19
SPRY1	5.93387e-23	0.00397729	0.829	0.659	1.18677e-19
SLC4A1	6.4862e-23	0.00383594	0.923	0.784	1.29724e-19
HIST1H1C	8.16259e-23	-0.0206382	0.849	0.704	1.63252e-19
RGS18	8.72469e-23	0.0138553	0.589	0.757	1.74494e-19
RRAD	9.03321e-23	0.00134661	0.999	0.928	1.80664e-19
ZC3H12A	9.21688e-23	-0.0403173	0.902	0.771	1.84338e-19
IGKV4-1	1.09336e-22	-0.00155153	0.539	0.723	2.18673e-19
GP1BB	1.17286e-22	-0.00039548	0.999	0.928	2.34571e-19
TNF	1.21812e-22	-0.111986	0.905	0.783	2.43625e-19
S100A12	2.03962e-22	0.00193957	0.34	0.504	4.07925e-19
SOCS1	3.09232e-22	-0.151311	0.998	0.938	6.18465e-19
C2	3.11704e-22	0.00152221	0.411	0.236	6.23407e-19
SEPTIN5	3.32041e-22	-4.03766e-05	0.147	0.305	6.64083e-19
PKHD1L1	3.64318e-22	0.000210703	0.318	0.505	7.28636e-19
SOD2	3.67115e-22	-0.0110934	0.949	0.838	7.3423e-19
COBLL1	4.07098e-22	0.000205008	0.564	0.394	8.14196e-19
SMCO4	5.11244e-22	-0.0109534	0.904	0.768	1.02249e-18
Z93241.1	5.424e-22	-0.0446899	0.93	0.815	1.0848e-18
ANK1	6.01522e-22	0.016731	0.835	0.668	1.20304e-18
GZMB	6.10286e-22	0.04669	0.723	0.839	1.22057e-18
AL021155.5	6.75766e-22	-0.0177388	0.815	0.662	1.35153e-18
HLA-DPA1	6.80329e-22	0.0466563	0.625	0.763	1.36066e-18
CSF3R	7.33598e-22	0.000531161	0.383	0.569	1.4672e-18
NCAM1	1.2445e-21	0.000364016	0.612	0.427	2.48901e-18
TRBV29-1	1.27712e-21	-0.0440206	0.744	0.564	2.55424e-18
SH2D2A	2.17688e-21	0.120661	0.702	0.821	4.35376e-18
SCIMP	2.17845e-21	0.00490564	0.345	0.504	4.35691e-18
RILPL2	2.23855e-21	-0.0733596	0.926	0.821	4.47709e-18
FRY	2.26693e-21	-0.0113057	0.84	0.687	4.53386e-18
MAFB	2.53559e-21	0.0033514	0.953	0.834	5.07117e-18
LGALS12	4.0533e-21	0.000991996	0.544	0.583	8.1066e-18
PTPN13	5.35628e-21	0.0118701	0.821	0.657	1.07126e-17
NR4A2	7.77324e-21	-0.456621	1	0.99	1.55465e-17
AC136475.5	7.95291e-21	-0.00800069	0.536	0.711	1.59058e-17
CD36	8.91889e-21	0.00263683	0.58	0.749	1.78378e-17
TUBB6	9.29999e-21	-0.000232515	0.865	0.712	1.86e-17
CTSW	9.97712e-21	0.0687715	0.829	0.932	1.99542e-17
RAPH1	1.34049e-20	-0.00364793	0.851	0.696	2.68099e-17
TRGV7	1.63857e-20	-0.000860848	0.495	0.67	3.27714e-17
LINC00877	2.52387e-20	-0.00198399	0.29	0.469	5.04774e-17
ARHGAP26	2.60721e-20	-0.011008	0.909	0.778	5.21443e-17
DNASE1L3	2.62799e-20	-0.000258454	0.425	0.478	5.25598e-17
PMAIP1	2.77493e-20	-0.0202332	0.919	0.798	5.54986e-17
MAP3K1	2.93344e-20	-0.0944933	0.942	0.847	5.86688e-17
GP1BA	3.23067e-20	0.00550791	0.621	0.446	6.46133e-17
GEM	3.56923e-20	-0.0240435	0.725	0.581	7.13846e-17
CLEC4A	3.77429e-20	0.00284876	0.256	0.411	7.54858e-17
KIR2DL1	5.40683e-20	-0.000250258	0.537	0.633	1.08137e-16
NFIL3	5.46566e-20	-0.00521848	0.916	0.788	1.09313e-16
TSPAN4	6.0488e-20	-0.00243198	0.531	0.701	1.20976e-16
ANPEP	8.08747e-20	0.00627131	0.43	0.594	1.61749e-16
RASL11A	8.75526e-20	-0.00163401	0.639	0.468	1.75105e-16
TIMP2	1.01e-19	0.00311774	0.543	0.714	2.01999e-16
VEGFA	1.19776e-19	-0.00185794	0.666	0.488	2.39552e-16
CD200	1.74831e-19	-0.00564586	0.948	0.838	3.49662e-16
MNDA	3.86495e-19	0.0130753	0.394	0.515	7.72991e-16
CXCR5	4.13225e-19	-0.0562978	0.786	0.658	8.26449e-16
ANXA4	5.60758e-19	0.0111879	0.7	0.837	1.12152e-15
STAM	5.93363e-19	0.00825641	0.911	0.788	1.18673e-15
MAST4	5.94003e-19	-0.013001	0.784	0.638	1.18801e-15
MS4A4A	6.05793e-19	-9.67405e-05	0.66	0.502	1.21159e-15
NPL	6.39666e-19	-0.0139054	0.468	0.641	1.27933e-15
CCL5	6.51505e-19	-0.0793372	0.768	0.891	1.30301e-15
MAFF	7.5329e-19	-0.0211029	0.885	0.765	1.50658e-15
BACH2	8.33563e-19	-0.053835	0.928	0.827	1.66713e-15
ZFAND5	8.87149e-19	-0.0278655	0.966	0.877	1.7743e-15
AIRE	8.89882e-19	-0.0133801	0.416	0.59	1.77976e-15
MTMR11	9.16888e-19	-0.000542202	0.614	0.455	1.83378e-15
FOSL1	1.00627e-18	-0.00246281	0.998	0.937	2.01255e-15
NBPF26	1.27949e-18	0.0213135	0.586	0.72	2.55899e-15
SOCS3	1.37375e-18	-0.142872	0.996	0.948	2.74749e-15
LMO2	1.71381e-18	0.00642512	0.22	0.372	3.42762e-15
PPIF	1.79634e-18	-0.00769327	0.758	0.611	3.59267e-15
BIRC3	1.80029e-18	-0.0195715	0.96	0.867	3.60058e-15
RORA	1.93773e-18	0.0194584	0.961	0.867	3.87545e-15
NUAK2	2.07367e-18	-0.0171542	0.622	0.777	4.14734e-15
MMD	2.18297e-18	0.0213227	0.903	0.775	4.36594e-15
SELP	2.35507e-18	0.00426298	0.539	0.703	4.71015e-15
SWAP70	2.3567e-18	0.00171666	0.747	0.592	4.7134e-15
CKB	2.66479e-18	-0.00515547	0.733	0.572	5.32959e-15
BANK1	2.9611e-18	0.00455315	0.36	0.208	5.92219e-15
MCTP1	3.81041e-18	0.00134618	0.292	0.456	7.62083e-15
SCO2	4.11506e-18	-0.0167795	0.881	0.754	8.23013e-15
HBQ1	6.16494e-18	0.0033782	0.866	0.732	1.23299e-14
CD28	6.44353e-18	0.026794	0.92	0.803	1.28871e-14
PECAM1	6.68112e-18	0.00641188	0.93	0.812	1.33622e-14
MT1E	6.77118e-18	0.0296795	0.544	0.679	1.35424e-14
MAP1A	7.05439e-18	-0.00393008	0.865	0.732	1.41088e-14
MCOLN3	7.66455e-18	-0.00691047	0.84	0.7	1.53291e-14
AC011472.2	9.22192e-18	3.79385e-05	0.584	0.433	1.84438e-14
CA1	1.04941e-17	0.00458596	0.406	0.547	2.09882e-14
CD38	1.24545e-17	0.00968828	0.7	0.831	2.4909e-14
TNFAIP2	1.34897e-17	0.00350785	0.374	0.538	2.69795e-14
EZR	1.43527e-17	-0.00260266	0.994	0.937	2.87054e-14
CD82	1.471e-17	0.0214548	0.942	0.846	2.942e-14
TUBB4B	1.66474e-17	-0.139762	1	0.955	3.32948e-14
IGFBP4	1.86784e-17	-0.0013478	0.758	0.605	3.73569e-14
PKIG	2.67988e-17	0.00672122	0.823	0.675	5.35976e-14
GNB4	2.69669e-17	0.00151164	0.473	0.635	5.39339e-14
GZMH	3.14224e-17	0.00120882	0.695	0.819	6.28447e-14
FOSB	4.32503e-17	-0.440664	1	0.988	8.65006e-14
BTK	4.62535e-17	-0.00185095	0.539	0.699	9.2507e-14
CEBPD	4.85821e-17	0.00349089	0.792	0.905	9.71643e-14
SLC1A7	5.53435e-17	0.00114526	0.659	0.75	1.10687e-13
AL132709.8	8.83768e-17	0.00121154	0.535	0.373	1.76754e-13
IL1B	9.88524e-17	-0.0103706	0.937	0.835	1.97705e-13
C5AR2	1.4091e-16	-0.000620616	0.535	0.373	2.81819e-13
SCN1B	1.52799e-16	0.00102385	0.731	0.575	3.05598e-13
INSIG1	1.53787e-16	0.0115029	0.864	0.74	3.07575e-13
AHR	1.63428e-16	0.00428137	0.877	0.754	3.26857e-13
PFKFB3	1.74116e-16	-0.0462697	0.834	0.721	3.48231e-13
MCL1	1.75975e-16	-0.194421	1	0.976	3.51951e-13
CEBPB	2.10636e-16	0.0750241	0.721	0.829	4.21271e-13
HIST1H2BH	2.121e-16	-0.0076642	0.846	0.709	4.242e-13
ABLIM1	2.28637e-16	-0.0752029	0.97	0.902	4.57275e-13
PIK3R1	2.3524e-16	-0.0193799	0.916	0.837	4.7048e-13
C19orf38	2.66591e-16	0.0090852	0.759	0.607	5.33181e-13
VPREB3	2.78241e-16	0.00657564	0.367	0.223	5.56482e-13
CCR8	2.961e-16	-0.00641097	0.784	0.64	5.922e-13
PTGES	3.04886e-16	-0.000109513	0.866	0.742	6.09772e-13
FCRL6	3.08085e-16	0.00114173	0.628	0.766	6.16169e-13
SIGLEC10	3.33825e-16	-0.00128328	0.656	0.501	6.67649e-13
MS4A1	4.30731e-16	-0.000790819	0.769	0.886	8.61462e-13
RNF144B	4.6379e-16	-0.00901754	0.758	0.877	9.27581e-13
LINC01857	4.98215e-16	-0.000188955	0.508	0.376	9.9643e-13
GPBAR1	5.18487e-16	0.00165148	0.362	0.221	1.03697e-12
TUBB1	5.35029e-16	0.00841431	0.954	0.86	1.07006e-12
PASK	6.35762e-16	0.0262415	0.95	0.861	1.27152e-12
MICAL2	6.3876e-16	-0.00674931	0.783	0.894	1.27752e-12
CXCR1	7.73237e-16	0.00102514	0.747	0.635	1.54647e-12
AP000547.3	8.70931e-16	0.00861682	0.684	0.556	1.74186e-12
HLA-DOB	9.12787e-16	0.0105493	0.307	0.444	1.82557e-12
NAMPT	9.98081e-16	-0.0797597	0.9	0.807	1.99616e-12
ZNF385A	1.11386e-15	5.18941e-05	0.674	0.809	2.22773e-12
GLIPR1	1.12374e-15	-0.080959	0.956	0.884	2.24747e-12
CD163	1.18781e-15	-0.000250641	0.442	0.526	2.37561e-12
TLR4	1.20411e-15	0.000960843	0.521	0.367	2.40822e-12
CHN1	1.46172e-15	-0.000230479	0.307	0.455	2.92343e-12
CDKN1C	1.54793e-15	1.43687e-05	0.576	0.723	3.09586e-12
ATF5	1.69854e-15	-0.039392	0.795	0.682	3.39707e-12
MAFG	1.81175e-15	0.00158755	0.802	0.668	3.62351e-12
HIST2H2BF	1.8684e-15	-0.0131277	0.804	0.686	3.73681e-12
HCK	1.92061e-15	-0.00284752	0.379	0.518	3.84122e-12
S1PR1	2.02707e-15	-0.00484497	0.968	0.892	4.05415e-12
MFSD2B	2.0817e-15	0.000959739	0.668	0.529	4.1634e-12
ITGA6	2.56223e-15	0.0146584	0.923	0.821	5.12446e-12
CXCL8	2.58558e-15	-0.00508296	0.928	0.823	5.17117e-12
ALDOA	2.60018e-15	0.0793542	0.814	0.88	5.20036e-12
ICOS	2.91497e-15	-0.0759989	0.831	0.738	5.82994e-12
LMNA	3.11722e-15	-0.188755	1	0.96	6.23445e-12
LINC00937	3.19748e-15	-0.00246235	0.543	0.693	6.39496e-12
TCL1A	3.40438e-15	0.00432245	0.315	0.462	6.80876e-12
GRASP	3.71855e-15	-0.0533668	0.769	0.671	7.4371e-12
DSC1	4.98091e-15	0.0059447	0.93	0.825	9.96183e-12
THEMIS	5.55286e-15	-0.0408961	0.825	0.717	1.11057e-11
MARCH1	6.07001e-15	0.0015839	0.515	0.658	1.214e-11
AC004585.1	6.75129e-15	0.00309847	0.452	0.601	1.35026e-11
PHOSPHO1	6.96406e-15	0.00284165	0.869	0.746	1.39281e-11
RHOQ	7.32657e-15	-0.00174946	0.531	0.679	1.46531e-11
BRCA2	7.86203e-15	0.00124836	0.646	0.494	1.57241e-11
TRBV30	8.25591e-15	-0.148819	0.731	0.589	1.65118e-11
DACT1	8.46992e-15	-0.01381	0.708	0.572	1.69398e-11
ATP2B1	8.83313e-15	-0.103763	0.923	0.845	1.76663e-11
BCL2A1	9.2115e-15	-0.0175059	0.865	0.756	1.8423e-11
AL731557.1	9.30977e-15	0.000455531	0.999	0.952	1.86195e-11
DDIT4	1.04976e-14	-0.189727	0.991	0.954	2.09952e-11
GAS2L1	1.09795e-14	-0.00092439	0.344	0.491	2.1959e-11
DAB2	1.31624e-14	-0.00105102	0.965	0.881	2.63248e-11
TMEM176B	2.00906e-14	0.00636609	0.194	0.297	4.01812e-11
RTN1	2.01704e-14	0.000286065	0.237	0.124	4.03409e-11
GRK3	2.03499e-14	0.00658074	0.529	0.657	4.06998e-11
LGALS9B	2.15999e-14	-0.000198017	0.565	0.413	4.31999e-11
AC011446.2	2.25468e-14	-0.0136444	0.954	0.871	4.50936e-11
AC007032.1	2.48145e-14	-0.00497061	0.817	0.691	4.9629e-11
BNIP3L	2.5877e-14	-0.0160422	0.964	0.885	5.1754e-11
ARID5B	2.78333e-14	0.00189828	0.939	0.86	5.56665e-11
KYNU	2.96147e-14	-0.0022661	0.356	0.506	5.92295e-11
TLR10	3.29507e-14	-0.000309425	0.535	0.389	6.59013e-11
SULT1A1	3.70604e-14	0.0140153	0.519	0.651	7.41209e-11
LILRB3	3.96894e-14	0.00439932	0.295	0.417	7.93788e-11
SLC2A3	4.31375e-14	-0.136063	1	0.979	8.62749e-11
FCAR	4.86376e-14	-0.000352802	0.183	0.284	9.72752e-11
MEGF9	5.46261e-14	-0.0499565	0.83	0.722	1.09252e-10
YBX3	5.72511e-14	0.0270259	0.717	0.575	1.14502e-10
LY86	6.03391e-14	0.00831789	0.462	0.605	1.20678e-10
MXD1	6.3023e-14	0.000708351	0.849	0.731	1.26046e-10
FXYD2	6.71628e-14	0.0410269	0.665	0.772	1.34326e-10
INKA2	7.74548e-14	0.00325909	0.577	0.429	1.5491e-10
BAZ2B	1.09373e-13	-0.0164698	0.827	0.713	2.18747e-10
TCN2	1.1574e-13	0.00344083	0.719	0.839	2.3148e-10
IGF2BP3	1.15889e-13	0.0011266	0.97	0.9	2.31778e-10
AC133644.2	1.26442e-13	0.0702857	0.631	0.725	2.52885e-10
ZFHX3	1.42399e-13	0.00190042	0.846	0.722	2.84798e-10
TSPAN13	1.42772e-13	0.00593165	0.666	0.521	2.85544e-10
ADTRP	1.62959e-13	0.0130747	0.696	0.812	3.25918e-10
SSX2IP	1.68189e-13	0.0122538	0.62	0.473	3.36379e-10
FCER2	1.75097e-13	0.000251839	0.666	0.522	3.50193e-10
PTPRS	1.75879e-13	2.66928e-05	0.829	0.703	3.51758e-10
GLUL	1.80579e-13	-0.00570983	0.883	0.777	3.61158e-10
TMEM40	2.30908e-13	0.000504763	0.742	0.604	4.61816e-10
B3GNT7	2.47093e-13	-6.73538e-05	0.279	0.383	4.94186e-10
LEF1-AS1	2.50059e-13	0.0110371	0.735	0.604	5.00119e-10
C1orf21	2.66503e-13	-0.00161516	0.824	0.917	5.33007e-10
RHOC	2.77405e-13	0.0565388	0.651	0.759	5.54809e-10
KLF11	2.83985e-13	-0.0158083	0.906	0.808	5.67969e-10
RNASE2	3.15086e-13	-0.000301717	0.06	0.151	6.30172e-10
SMIM25	3.61853e-13	0.00146323	0.687	0.555	7.23707e-10
ZNF467	4.15258e-13	-0.00594102	0.765	0.642	8.30516e-10
HLA-DPB1	4.45057e-13	0.140677	0.574	0.636	8.90114e-10
GBP4	5.05328e-13	-0.00339827	0.875	0.772	1.01066e-09
IFNGR1	5.85294e-13	-0.0481233	0.812	0.718	1.17059e-09
LILRA5	6.01699e-13	0.0127202	0.204	0.295	1.2034e-09
PTGS1	6.53849e-13	0.00090286	0.981	0.915	1.3077e-09
WDFY3	6.72825e-13	-0.000672324	0.948	0.861	1.34565e-09
TLE3	6.98153e-13	0.00477596	0.79	0.668	1.39631e-09
GSN	7.02338e-13	-0.00621132	0.832	0.713	1.40468e-09
GP9	7.41356e-13	0.00167224	0.569	0.426	1.48271e-09
FOXP3	7.99486e-13	0.00378919	0.843	0.723	1.59897e-09
BCL7A	8.3919e-13	-0.00380419	0.689	0.558	1.67838e-09
ETV6	8.53822e-13	-0.0155109	0.767	0.651	1.70764e-09
TCEA3	9.09133e-13	0.0072538	0.764	0.866	1.81827e-09
AL121944.1	9.42764e-13	-0.0467092	0.848	0.758	1.88553e-09
TENT5A	9.46722e-13	0.00322561	0.79	0.667	1.89344e-09
PLCG1	1.07386e-12	0.02332	0.876	0.772	2.14773e-09
BLNK	1.08139e-12	0.00296462	0.373	0.248	2.16278e-09
MTPN	1.09487e-12	0.0494876	0.976	0.908	2.18975e-09
CD24	1.2649e-12	0.000307005	0.934	0.854	2.52981e-09
AL118516.1	1.32499e-12	-0.0471338	0.913	0.832	2.64998e-09
HSPA1A	1.46704e-12	0.00713245	0.588	0.709	2.93408e-09
OSM	1.50849e-12	-0.0473191	0.905	0.815	3.01698e-09
TXNDC5	1.57566e-12	0.00236646	0.474	0.607	3.15131e-09
RMRP	1.60117e-12	0.00427062	0.416	0.545	3.20234e-09
LINC02384	1.84496e-12	0.00981557	0.662	0.776	3.68993e-09
TK1	1.91355e-12	-0.00466186	0.874	0.774	3.82711e-09
HLA-DRA	2.01235e-12	-0.0137864	0.469	0.601	4.0247e-09
TRBV6-5	2.10242e-12	0.0936262	0.527	0.656	4.20484e-09
ABHD5	2.13723e-12	-0.0182494	0.934	0.852	4.27447e-09
RAB30	2.48971e-12	0.00116149	0.78	0.659	4.97941e-09
PNP	2.52348e-12	-0.0808368	0.977	0.924	5.04696e-09
TRAV19	2.92025e-12	0.000480402	0.565	0.696	5.84049e-09
STAP1	3.2449e-12	0.00507815	0.622	0.489	6.48981e-09
CDKN2D	3.35923e-12	-0.0137516	0.865	0.77	6.71846e-09
CDH23	3.46854e-12	0.000744302	0.871	0.763	6.93708e-09
ITGA4	3.86661e-12	0.0252573	0.977	0.915	7.73322e-09
OTUD1	4.01085e-12	-0.00246948	0.696	0.569	8.0217e-09
ICAM1	4.17865e-12	0.00310336	0.824	0.711	8.3573e-09
HOOK2	4.31172e-12	-0.0829865	0.885	0.806	8.62345e-09
MYOF	4.31596e-12	-0.000521389	0.38	0.516	8.63192e-09
TBC1D12	4.48816e-12	0.00284223	0.866	0.756	8.97633e-09
ARRDC4	4.80351e-12	0.00975243	0.7	0.567	9.60702e-09
CCR7	4.81054e-12	-0.0105449	0.978	0.921	9.62108e-09
KCNG1	4.87829e-12	-0.00113715	0.277	0.407	9.75659e-09
NEU1	4.88834e-12	-0.0726739	0.902	0.828	9.77668e-09
MAGEH1	5.13266e-12	-0.0092003	0.871	0.767	1.02653e-08
TRAV6	5.19117e-12	0.0662051	0.566	0.686	1.03823e-08
PRSS23	6.98316e-12	0.00642818	0.611	0.721	1.39663e-08
PRKCD	7.10326e-12	-0.0202057	0.724	0.835	1.42065e-08
HNMT	7.24231e-12	0.00295876	0.237	0.33	1.44846e-08
PTGDS	8.44663e-12	0.031283	0.586	0.691	1.68933e-08
NCF1	8.54908e-12	0.0346767	0.738	0.839	1.70982e-08
NRROS	9.48175e-12	-0.00827765	0.73	0.61	1.89635e-08
SATB1	1.02334e-11	-0.0476198	0.908	0.827	2.04668e-08
ATP2B4	1.19792e-11	-0.0571958	0.916	0.838	2.39584e-08
DTHD1	1.25603e-11	0.011105	0.758	0.83	2.51205e-08
MGST1	1.26024e-11	0.00312406	0.412	0.541	2.52049e-08
RARA	1.28364e-11	-0.031045	0.886	0.8	2.56728e-08
DNM3	1.32531e-11	-0.00180006	0.789	0.67	2.65062e-08
GZMM	1.39979e-11	0.018242	0.899	0.822	2.79959e-08
IRF1	1.41564e-11	-0.107209	1	0.969	2.83127e-08
CLIC3	1.43012e-11	0.0144733	0.584	0.7	2.86024e-08
EOMES	1.51831e-11	-0.0022683	0.695	0.809	3.03662e-08
SERPINB2	1.5536e-11	1.78171e-06	0	0.031	3.10721e-08
CCR10	1.65779e-11	-0.00266075	0.949	0.872	3.31558e-08
CDK2AP2	1.837e-11	-0.00939582	0.95	0.878	3.67401e-08
IL6ST	1.84557e-11	0.0393108	0.911	0.82	3.69114e-08
PTGER4	1.85519e-11	-0.143138	1	0.973	3.71039e-08
ITGB3	1.98494e-11	0.000166887	0.372	0.499	3.96988e-08
CES1	2.05698e-11	0.00215353	0.714	0.822	4.11395e-08
THBS1	2.18775e-11	0.00212421	0.81	0.693	4.37549e-08
GK	2.28401e-11	-0.016076	0.603	0.727	4.56801e-08
MAP3K20	2.32699e-11	0.00880269	0.529	0.649	4.65398e-08
SH2B2	2.73239e-11	0.00116636	0.606	0.476	5.46479e-08
HRH2	2.74318e-11	0.0206249	0.608	0.718	5.48635e-08
EAF2	2.94559e-11	0.00735745	0.87	0.766	5.89117e-08
GOLGB1	3.00103e-11	-0.0170282	0.916	0.833	6.00206e-08
S100B	3.25816e-11	0.00456502	0.821	0.708	6.51632e-08
S100P	3.64567e-11	0.00209976	0.903	0.807	7.29133e-08
KLHL14	3.82114e-11	-0.000446294	0.232	0.354	7.64227e-08
PAG1	3.90714e-11	-0.0924532	0.972	0.923	7.81428e-08
UGCG	4.49715e-11	-0.044109	0.77	0.689	8.9943e-08
EPB41L2	4.65533e-11	0.00120526	0.648	0.522	9.31066e-08
PTCRA	4.70572e-11	0.00213292	0.571	0.442	9.41144e-08
METTL7A	4.76871e-11	-0.00392889	0.621	0.733	9.53741e-08
PPP1R14A	5.11608e-11	0.000169212	0.582	0.476	1.02322e-07
BATF	5.23792e-11	-0.012717	0.813	0.715	1.04758e-07
CD19	6.34905e-11	0.00546128	0.972	0.911	1.26981e-07
AC243829.4	6.57973e-11	0.000270934	0.846	0.737	1.31595e-07
DAAM1	6.76758e-11	0.0161325	0.821	0.711	1.35352e-07
MYO1F	7.30408e-11	0.0153989	0.909	0.82	1.46082e-07
ZG16B	7.76066e-11	-0.000445814	0.397	0.275	1.55213e-07
AC064805.1	8.35589e-11	-0.00029396	0.73	0.608	1.67118e-07
SNX9	8.41677e-11	-0.0853395	0.817	0.753	1.68335e-07
ANKRD55	8.562e-11	-0.00362543	0.785	0.679	1.7124e-07
GPR18	8.8344e-11	0.0152816	0.702	0.581	1.76688e-07
KLRC4	8.95088e-11	-0.000605652	0.678	0.787	1.79018e-07
PLXDC2	9.98329e-11	0.00380554	0.605	0.72	1.99666e-07
LSR	1.07887e-10	0.015554	0.87	0.779	2.15774e-07
CD302	1.17084e-10	-0.00090563	0.468	0.575	2.34169e-07
MXD3	1.2579e-10	-0.00346578	0.627	0.5	2.51579e-07
NFIX	1.40908e-10	0.00503398	0.735	0.613	2.81816e-07
STOM	1.41939e-10	-0.0191544	0.861	0.774	2.83878e-07
TBC1D9	1.42999e-10	0.000402581	0.65	0.576	2.85999e-07
PTPN6	1.47267e-10	0.0695053	0.797	0.873	2.94535e-07
NUSAP1	1.76729e-10	-0.00321372	0.453	0.581	3.53457e-07
PLEKHG2	1.8136e-10	-0.00225775	0.801	0.69	3.6272e-07
MS4A6A	1.84922e-10	-0.000600427	0.403	0.519	3.69844e-07
VNN3	1.93377e-10	-0.000100672	0.646	0.524	3.86754e-07
NUP214	1.9395e-10	0.00490524	0.78	0.675	3.879e-07
RAB3D	1.99867e-10	-0.0104572	0.679	0.791	3.99733e-07
PLXNC1	2.11296e-10	0.0121472	0.773	0.657	4.22592e-07
LINC02762	2.37661e-10	-0.0331723	0.639	0.534	4.75322e-07
RAP2B	2.44942e-10	-0.0457682	0.838	0.763	4.89883e-07
CD300C	2.78373e-10	0.00492132	0.32	0.213	5.56745e-07
MT-ND6	2.8144e-10	-0.0419232	0.982	0.932	5.6288e-07
GLT1D1	2.83509e-10	0.000109336	0.191	0.283	5.67019e-07
CARD16	3.45076e-10	0.0931289	0.831	0.898	6.90153e-07
HMGN5	3.53295e-10	0.0146998	0.702	0.582	7.0659e-07
HNRNPLL	3.5469e-10	0.0275521	0.906	0.822	7.0938e-07
TRBV11-1	4.01135e-10	-0.033346	0.53	0.414	8.0227e-07
LINC01550	4.27009e-10	0.0737872	0.763	0.836	8.54018e-07
CLEC11A	4.59996e-10	0.0215284	0.79	0.688	9.19991e-07
MAP9	4.62284e-10	-0.0179886	0.899	0.817	9.24568e-07
IFI27	4.99018e-10	0.00121281	0.779	0.666	9.98035e-07
GZMA	5.0154e-10	0.0203993	0.687	0.786	1.00308e-06
IGKV3-15	5.05127e-10	-0.00489365	0.329	0.434	1.01025e-06
SENCR	5.12586e-10	-0.00118112	0.718	0.821	1.02517e-06
PTGDR2	5.15134e-10	0.00993962	0.355	0.242	1.03027e-06
AC253572.2	5.32953e-10	-0.0135522	0.587	0.706	1.06591e-06
GIMAP5	5.8813e-10	0.00709008	0.892	0.954	1.17626e-06
ASRGL1	6.04206e-10	0.00646537	0.844	0.746	1.20841e-06
SYK	6.47016e-10	0.00428829	0.411	0.514	1.29403e-06
TXK	6.49653e-10	-0.0410626	0.861	0.782	1.29931e-06
IER2	6.61064e-10	-0.223685	1	0.986	1.32213e-06
MCOLN1	7.12273e-10	0.0298005	0.746	0.63	1.42455e-06
CCL4L2	7.14629e-10	0.000228823	0.626	0.74	1.42926e-06
ZFP36	7.43182e-10	-0.255878	1	1	1.48636e-06
TFRC	7.839e-10	-0.0394263	0.785	0.701	1.5678e-06
LGALS1	8.07498e-10	0.0228019	0.795	0.879	1.615e-06
JCHAIN	9.02251e-10	-6.77403e-05	0.655	0.533	1.8045e-06
CMIP	9.02686e-10	0.000593255	0.759	0.649	1.80537e-06
HIST2H2BE	9.76844e-10	-0.00346477	0.78	0.669	1.95369e-06
AC090559.1	9.84264e-10	0.00184087	0.73	0.613	1.96853e-06
RTKN2	1.06796e-09	-0.0173273	0.882	0.795	2.13593e-06
STAC3	1.0797e-09	0.0078806	0.736	0.624	2.15939e-06
BLK	1.15673e-09	0.0148806	0.813	0.889	2.31346e-06
SRGN	1.23089e-09	-0.0158143	1	0.983	2.46178e-06
SLFN5	1.3116e-09	-0.0468299	0.961	0.907	2.62319e-06
SPHK1	1.52968e-09	-0.00268297	0.855	0.769	3.05936e-06
IGKV3-11	1.57094e-09	0.00256978	0.479	0.593	3.14189e-06
TRBV7-3	1.66216e-09	-0.0221061	0.638	0.518	3.32432e-06
PLEKHG1	1.75609e-09	-0.000350933	0.652	0.537	3.51217e-06
PIM2	1.75977e-09	-0.10485	0.995	0.966	3.51954e-06
LGALS3BP	1.79057e-09	0.0423015	0.714	0.607	3.58115e-06
FOXO3	1.83866e-09	0.0115618	0.87	0.776	3.67731e-06
NCR1	2.57582e-09	0.000215683	0.936	0.979	5.15165e-06
EFHD2	2.78315e-09	0.0152232	0.787	0.687	5.5663e-06
AUTS2	3.0313e-09	0.0167691	0.773	0.665	6.06261e-06
TNFSF13B	3.08397e-09	-0.0140226	0.87	0.789	6.16794e-06
DOCK5	3.11871e-09	-0.00163586	0.524	0.641	6.23742e-06
GPR65	3.34101e-09	-0.0159604	0.855	0.77	6.68202e-06
TMIGD2	3.40508e-09	0.0142352	0.807	0.705	6.81017e-06
CNTLN	3.50123e-09	-0.00373217	0.44	0.331	7.00246e-06
KLRC3	3.803e-09	-0.0018746	0.954	0.89	7.60601e-06
CMTM6	4.07691e-09	0.023769	0.94	0.871	8.15382e-06
IFNGR2	4.15963e-09	-0.0092445	0.735	0.643	8.31925e-06
SMARCD3	4.20261e-09	-0.0118637	0.763	0.666	8.40523e-06
HIST1H2BF	4.66211e-09	0.00607528	0.64	0.747	9.32422e-06
MIR4435-2HG	4.67483e-09	0.000690383	0.684	0.78	9.34965e-06
JAML	4.7251e-09	0.0429977	0.622	0.716	9.4502e-06
SLC24A4	5.69306e-09	-8.44879e-05	0.642	0.549	1.13861e-05
FSCN1	6.0854e-09	-0.0151013	0.831	0.741	1.21708e-05
STAB1	6.29866e-09	-0.000727283	0.491	0.378	1.25973e-05
CD180	6.38302e-09	0.003837	0.149	0.217	1.2766e-05
DYNLL1	6.44444e-09	-0.0191078	0.989	0.95	1.28889e-05
MAP3K8	6.54685e-09	-0.0224878	0.93	0.863	1.30937e-05
SAT1	6.96857e-09	-0.0124813	0.995	0.961	1.39371e-05
AC005280.2	6.98772e-09	0.000786887	0.66	0.544	1.39754e-05
KLF1	7.27348e-09	0.000353619	0.932	0.859	1.4547e-05
TOX	7.41064e-09	-0.0129801	0.846	0.755	1.48213e-05
RNF141	8.16637e-09	-0.00259395	0.755	0.656	1.63327e-05
RASD1	8.98288e-09	-0.0102343	0.73	0.646	1.79658e-05
CD22	9.0916e-09	0.00344976	0.447	0.359	1.81832e-05
TNFRSF8	9.43046e-09	0.00379005	0.284	0.39	1.88609e-05
CTNNAL1	9.80643e-09	-0.0074018	0.614	0.518	1.96129e-05
TRBV12-4	9.86643e-09	-0.0230894	0.593	0.7	1.97329e-05
CHST15	9.88163e-09	0.000338155	0.367	0.465	1.97633e-05
IL13RA1	1.00286e-08	0.000537852	0.185	0.274	2.00572e-05
BCL11A	1.02284e-08	0.00388411	0.382	0.3	2.04569e-05
HBB	1.03329e-08	-0.197084	1	0.975	2.06658e-05
IGHV3-30	1.12321e-08	0.00152541	0.741	0.68	2.24643e-05
PPP2R5C	1.16784e-08	-0.00839557	0.955	0.903	2.33567e-05
IL18RAP	1.19e-08	-0.00209327	0.48	0.59	2.38001e-05
RUNX2	1.32001e-08	0.00790545	0.854	0.763	2.64003e-05
ID3	1.33021e-08	-0.0533018	0.858	0.779	2.66041e-05
SPARC	1.37083e-08	0.00154444	0.993	0.955	2.74165e-05
ARL4C	1.38217e-08	0.0271069	0.993	0.956	2.76433e-05
TSPOAP1	1.39e-08	0.00969272	0.846	0.752	2.78e-05
EPB41L3	1.40087e-08	-0.00101246	0.32	0.424	2.80174e-05
GSTP1	1.46265e-08	-0.0177039	0.838	0.775	2.92529e-05
CISH	1.51333e-08	0.0600563	0.953	0.985	3.02666e-05
IGHV4-39	1.59401e-08	-3.78311e-05	0.628	0.514	3.18802e-05
PEA15	1.72232e-08	0.00454149	0.546	0.65	3.44465e-05
NT5E	1.75005e-08	-0.0026051	0.747	0.645	3.5001e-05
HBEGF	1.7786e-08	-0.011097	0.643	0.554	3.55719e-05
RHOH	1.78625e-08	0.0450097	0.985	0.942	3.5725e-05
ARHGAP18	1.92906e-08	-0.00472916	0.899	0.82	3.85812e-05
BTG2	2.04545e-08	-0.205913	1	0.996	4.09091e-05
OGFRL1	2.0732e-08	-0.0117961	0.696	0.794	4.1464e-05
AC007952.4	2.20265e-08	-0.0433252	0.588	0.693	4.40531e-05
FADS1	2.24471e-08	0.00214265	0.498	0.386	4.48941e-05
IL4I1	2.33583e-08	0.00442836	0.894	0.813	4.67166e-05
CHST2	2.38708e-08	-0.0055518	0.687	0.784	4.77415e-05
PPBP	2.43731e-08	0.00984255	0.838	0.902	4.87463e-05
EREG	2.50831e-08	-0.00163174	0.492	0.38	5.01662e-05
PDE5A	2.50962e-08	0.000153518	0.815	0.724	5.01924e-05
ZC2HC1A	2.5226e-08	-0.00977372	0.753	0.654	5.04521e-05
AIM2	2.55416e-08	-9.12965e-05	0.614	0.717	5.10832e-05
ADIPOR1	2.84688e-08	0.00803904	0.896	0.823	5.69376e-05
PRSS57	2.92138e-08	-0.000954394	0.994	0.975	5.84276e-05
LINC00996	3.38133e-08	0.000408069	0.65	0.541	6.76266e-05
CKAP4	3.40309e-08	-0.0116482	0.748	0.662	6.80618e-05
LINC02446	3.44187e-08	0.0431656	0.554	0.448	6.88375e-05
CA2	3.49894e-08	0.00274442	0.917	0.845	6.99789e-05
ITGAX	3.53736e-08	0.00204597	0.818	0.883	7.07472e-05
MYADM	3.70065e-08	-0.179283	1	0.98	7.40131e-05
AC017104.1	3.89098e-08	-1.94176e-05	0.386	0.285	7.78196e-05
GNG11	4.01406e-08	0.00180332	0.914	0.839	8.02812e-05
GUCY1A1	4.13888e-08	0.00601592	0.767	0.671	8.27775e-05
GBP5	4.18945e-08	-0.0430927	0.877	0.807	8.37889e-05
CSGALNACT1	4.20166e-08	-0.0353158	0.616	0.72	8.40333e-05
ABCA1	4.33618e-08	-0.0026395	0.537	0.436	8.67237e-05
CALML4	4.46058e-08	0.00234571	0.403	0.298	8.92117e-05
MPIG6B	4.48361e-08	-0.000527309	0.412	0.522	8.96721e-05
NAPSA	4.71842e-08	-0.00650292	0.844	0.758	9.43684e-05
SSC5D	5.03981e-08	-0.000533622	0.806	0.709	0.000100796
MATK	5.048e-08	0.0276634	0.731	0.81	0.00010096
UBXN10-AS1	5.31377e-08	-0.00691861	0.648	0.746	0.000106275
EPSTI1	5.39047e-08	0.0267624	0.73	0.629	0.000107809
CCDC146	5.48258e-08	-0.0101061	0.687	0.594	0.000109652
KLRB1	5.49867e-08	0.111937	0.947	0.884	0.000109973
LAMP5	5.70528e-08	-5.77962e-07	0	0.02	0.000114106
IGLV1-44	6.02123e-08	-0.000925751	0.539	0.487	0.000120425
CHP1	6.19453e-08	0.0103943	0.712	0.611	0.000123891
TNNC2	6.25615e-08	0.00514258	0.418	0.514	0.000125123
FLNA	6.3474e-08	0.0566263	0.977	0.93	0.000126948
LRRK2	6.51036e-08	-0.00412514	0.371	0.479	0.000130207
C12orf75	6.84732e-08	-0.0469933	0.915	0.853	0.000136946
CITED2	7.11687e-08	-0.0640427	0.984	0.947	0.000142337
GRN	7.14497e-08	-0.0146003	0.774	0.697	0.000142899
PLEKHO1	7.24292e-08	-0.0144475	0.768	0.684	0.000144858
PDE3B	7.37378e-08	-0.0411185	0.785	0.731	0.000147476
CXCL16	7.4333e-08	-0.016666	0.609	0.525	0.000148666
NINJ1	7.56568e-08	0.0421058	0.83	0.741	0.000151314
SDF2L1	7.64963e-08	0.0782284	0.909	0.834	0.000152993
MYL4	7.90051e-08	0.00340822	0.711	0.612	0.00015801
TMEM176A	8.06181e-08	-0.00173067	0.286	0.38	0.000161236
ACRBP	8.75865e-08	0.00124888	0.803	0.709	0.000175173
PTGIR	9.23681e-08	0.00340148	0.629	0.687	0.000184736
TMEM107	9.40766e-08	0.0198453	0.86	0.776	0.000188153
CALR	1.02109e-07	0.0376281	0.993	0.959	0.000204218
TCIRG1	1.03736e-07	0.0441357	0.826	0.737	0.000207473
FBXO7	1.04949e-07	0.0305374	0.876	0.8	0.000209899
JUND	1.0786e-07	-0.0272658	0.974	0.931	0.000215719
CD1D	1.08493e-07	0.0025172	0.518	0.622	0.000216987
LINC00989	1.12623e-07	-7.69125e-05	0.098	0.171	0.000225246
FPR2	1.14481e-07	-0.000218124	1	0.978	0.000228963
LINC02812	1.17123e-07	-0.00771431	0.717	0.806	0.000234247
ISG15	1.17909e-07	0.0261779	0.847	0.771	0.000235818
MIR3945HG	1.22016e-07	-3.15751e-05	0.525	0.419	0.000244031
IGF2R	1.24007e-07	0.00238151	0.896	0.823	0.000248013
TRAV8-6	1.2883e-07	0.0451912	0.606	0.694	0.000257659
SMPD3	1.32858e-07	0.00336803	0.547	0.442	0.000265715
ALCAM	1.33027e-07	0.00651809	0.706	0.797	0.000266055
C5AR1	1.382e-07	-0.000603081	0.513	0.406	0.0002764
CDT1	1.38505e-07	0.00257057	0.872	0.79	0.00027701
CPNE5	1.39819e-07	-0.00510309	0.677	0.584	0.000279638
DMTN	1.47832e-07	0.021765	0.729	0.806	0.000295664
PLCB1	1.49664e-07	0.00430377	0.809	0.717	0.000299328
PLEKHF1	1.50302e-07	-0.0197335	0.881	0.81	0.000300605
TNFAIP3	1.56235e-07	-0.136148	1	0.995	0.000312471
TRBV10-1	1.56608e-07	0.033249	0.543	0.644	0.000313215
ZNF185	1.64737e-07	-0.000888456	0.787	0.693	0.000329473
PPM1F	1.66571e-07	-0.00593099	0.525	0.63	0.000333142
CSF2RB	1.70681e-07	-0.000926184	0.419	0.321	0.000341362
CD86	1.72207e-07	0.000351946	0.875	0.796	0.000344415
SLC9A7	1.90175e-07	-0.00918985	0.659	0.558	0.000380351
TUBA4A	2.11708e-07	-0.0585561	0.993	0.969	0.000423416
RIOK3	2.14454e-07	0.00511241	0.815	0.739	0.000428909
CLSPN	2.25677e-07	-0.00536711	0.933	0.872	0.000451355
KLK1	2.25892e-07	9.59047e-05	0.831	0.743	0.000451785
CTSH	2.26645e-07	0.0157776	0.785	0.694	0.000453289
UBE2R2	2.31958e-07	-0.0241618	0.792	0.717	0.000463916
CD300LF	2.56168e-07	4.55594e-06	0.649	0.576	0.000512335
PTMS	2.87912e-07	-0.00072193	0.67	0.763	0.000575823
DKK3	3.00182e-07	-0.00494793	0.756	0.671	0.000600364
LINC02694	3.00655e-07	0.00253491	0.892	0.816	0.000601311
CLMN	3.12326e-07	0.000285556	0.863	0.781	0.000624652
EDA	3.12404e-07	-0.0186689	0.826	0.747	0.000624808
CDC42EP4	3.24031e-07	-0.00796947	0.508	0.605	0.000648062
FCRL5	3.28418e-07	0.00242791	0.298	0.392	0.000656836
KCNE1	3.32881e-07	0.000228973	0.346	0.328	0.000665761
THBD	3.38174e-07	-0.000450465	0.418	0.318	0.000676349
ITM2A	3.71262e-07	0.0429027	0.99	0.956	0.000742524
CTSC	3.89465e-07	0.0511372	0.931	0.867	0.00077893
MGLL	3.90031e-07	-0.00199382	0.548	0.65	0.000780061
IFITM3	4.01067e-07	0.0233143	0.844	0.781	0.000802134
CAPNS1	4.08776e-07	0.023539	0.738	0.815	0.000817551
LAP3	4.43072e-07	0.0248213	0.758	0.669	0.000886143
RHOBTB3	4.56913e-07	0.00474709	0.881	0.805	0.000913826
SLC37A2	4.72505e-07	-0.000493178	0.193	0.121	0.000945009
RPH3A	4.78403e-07	-0.000438702	0.468	0.367	0.000956806
PDZK1IP1	5.09007e-07	0.00165092	0.905	0.837	0.00101801
HLA-DRB5	5.12638e-07	-0.00936141	0.733	0.817	0.00102528
MMP23B	5.12842e-07	0.00351207	0.532	0.601	0.00102568
BCAT1	5.448e-07	0.0014282	0.324	0.233	0.0010896
ENDOD1	5.71719e-07	-0.000426357	0.739	0.648	0.00114344
OAF	5.88894e-07	-0.00176841	0.676	0.578	0.00117779
NFKBIA	6.11337e-07	-0.1496	1	0.999	0.00122267
HSPA5	6.70621e-07	0.0441622	0.991	0.96	0.00134124
TMEM170B	7.16789e-07	0.000728052	0.164	0.246	0.00143358
SPI1	8.04207e-07	0.0165462	0.405	0.451	0.00160841
TCF4	8.0531e-07	0.00988751	0.633	0.543	0.00161062
UPK3A	8.34351e-07	4.12141e-05	0.216	0.28	0.0016687
TYMP	8.91469e-07	0.00991706	0.699	0.78	0.00178294
SHTN1	8.91647e-07	0.0100754	0.492	0.392	0.00178329
DST	9.46258e-07	0.0366504	0.521	0.421	0.00189252
BID	1.02034e-06	0.0302687	0.893	0.821	0.00204068
MARCH2	1.03031e-06	-0.0365659	0.649	0.579	0.00206062
LILRB4	1.08454e-06	0.00724052	0.32	0.362	0.00216908
GBP2	1.09525e-06	0.0139077	0.927	0.866	0.0021905
HLX	1.11085e-06	1.45634e-05	0.378	0.473	0.00222169
KLRC2	1.14856e-06	0.00283708	0.71	0.788	0.00229712
AC090617.10	1.15017e-06	-0.00246315	0.931	0.872	0.00230035
NORAD	1.16059e-06	-0.00104758	0.857	0.787	0.00232118
IER5L	1.17885e-06	-0.000636318	0.769	0.685	0.0023577
HERPUD1	1.19068e-06	-0.0065189	0.955	0.907	0.00238135
FHL1	1.24629e-06	0.0578114	0.848	0.768	0.00249258
TRGV8	1.25027e-06	-0.00172063	0.352	0.45	0.00250054
GPR141	1.2945e-06	0.00214713	0.883	0.889	0.002589
CD6	1.38794e-06	0.0497162	0.981	0.942	0.00277588
PLPP5	1.4064e-06	-0.0241629	0.853	0.785	0.00281281
NT5M	1.44688e-06	0.00427835	0.722	0.628	0.00289377
RHBDL1	1.59962e-06	0.0217174	0.721	0.782	0.00319924
SEC14L1	1.61731e-06	0.00119609	0.786	0.707	0.00323462
TRBV3-1	1.73238e-06	-0.0308858	0.446	0.544	0.00346476
MAF	1.87635e-06	0.0127449	0.742	0.818	0.00375271
SH2D1B	1.98444e-06	-0.00109992	0.554	0.456	0.00396888
RUNX3	2.12545e-06	-0.0703752	0.755	0.712	0.0042509
TRBV14	2.14422e-06	0.15836	0.419	0.499	0.00428843
TTN	2.23073e-06	-0.00373513	0.721	0.637	0.00446147
GRK2	2.24513e-06	-0.0270959	0.622	0.713	0.00449026
PPM1J	2.57647e-06	-4.80409e-06	0.125	0.136	0.00515295
PPP1R15A	2.58691e-06	-0.181675	1	0.993	0.00517381
SPRED1	2.66798e-06	4.03673e-05	0.803	0.72	0.00533595
KIR2DL3	2.69862e-06	0.00712943	0.38	0.35	0.00539724
R3HDM4	2.77358e-06	0.0885548	0.942	0.886	0.00554717
TTC7A	2.8173e-06	0.0146333	0.827	0.749	0.00563459
HIST1H2BK	2.83544e-06	0.00113386	0.8	0.721	0.00567088
MS4A7	2.88311e-06	0.00531488	0.383	0.454	0.00576622
CD70	2.96155e-06	0.00831816	0.844	0.767	0.0059231
SYNGR1	3.11884e-06	0.00171191	0.897	0.829	0.00623767
BPGM	3.15035e-06	-0.0223684	0.809	0.741	0.0063007
RAB32	3.20434e-06	0.00167394	0.327	0.411	0.00640868
TRAV14DV4	3.3724e-06	-0.0749916	0.751	0.667	0.0067448
TLR2	3.39865e-06	0.000241792	0.626	0.534	0.0067973
LINC01781	3.41501e-06	-5.67634e-05	0.226	0.3	0.00683002
MYLK	3.88046e-06	-0.000367988	0.385	0.48	0.00776092
RBPMS2	3.92671e-06	4.79741e-05	0.412	0.353	0.00785341
PSTPIP2	4.04595e-06	0.0370349	0.515	0.591	0.00809191
TESC	4.17467e-06	-0.0142689	0.738	0.655	0.00834934
EPS8	4.23447e-06	0.0168556	0.807	0.73	0.00846893
KLRG1	4.5654e-06	0.023968	0.846	0.775	0.0091308
THEMIS2	4.59982e-06	-0.0013015	0.774	0.701	0.00919964
H2AFY	4.65831e-06	0.0755195	0.896	0.829	0.00931662
PRCD	4.73327e-06	-0.000696081	0.67	0.577	0.00946654
ADGRE3	4.88849e-06	0.00785953	0.32	0.389	0.00977697
NCF4	4.88917e-06	0.0468149	0.823	0.876	0.00977834
TNFRSF12A	4.92494e-06	-0.00643254	0.461	0.552	0.00984988
TRAV36DV7	5.11264e-06	0.00962883	0.874	0.803	0.0102253
CD5	5.11462e-06	0.00341442	0.916	0.868	0.0102292
AQP9	5.20236e-06	0.00171881	0.346	0.431	0.0104047
FCGR2B	5.28645e-06	0.00292061	0.433	0.509	0.0105729
UBE2J1	5.44015e-06	-0.0335234	0.887	0.837	0.0108803
PLXNB2	5.9703e-06	-0.00335592	0.434	0.493	0.0119406
PLIN3	6.04165e-06	0.0156994	0.682	0.594	0.0120833
CCL3L1	6.23174e-06	-0.0046439	0.937	0.884	0.0124635
CD8B	6.31691e-06	-0.0138491	0.91	0.848	0.0126338
HACD1	6.46354e-06	0.0129722	0.755	0.77	0.0129271
IL4R	6.47078e-06	0.0147632	0.815	0.739	0.0129416
TBXA2R	7.03014e-06	-0.0018295	0.543	0.459	0.0140603
LGMN	7.27262e-06	0.0119088	0.644	0.553	0.0145452
HLA-DQB1	7.47002e-06	-0.0051119	0.71	0.63	0.01494
EAF1	7.72347e-06	-0.0201815	0.663	0.588	0.0154469
TRAV41	7.80563e-06	0.0648271	0.614	0.687	0.0156113
TUBA1A	7.82935e-06	-0.104048	1	0.992	0.0156587
AOAH	8.03302e-06	0.0119647	0.627	0.535	0.016066
IFITM2	8.5588e-06	0.0213668	0.928	0.964	0.0171176
MYO9B	8.65767e-06	-0.044542	0.827	0.774	0.0173153
ANXA1	9.26116e-06	-0.095772	1	0.996	0.0185223
CD300E	9.48935e-06	0.00460363	0.603	0.672	0.0189787
JDP2	9.50747e-06	0.00119527	0.603	0.513	0.0190149
CD14	9.7088e-06	0.0083243	0.423	0.5	0.0194176
PRAM1	9.8952e-06	-0.00567827	0.586	0.674	0.0197904
BRCA1	1.01732e-05	-0.00539362	0.888	0.825	0.0203464
ALOX5	1.02703e-05	0.0120653	0.723	0.767	0.0205407
TRAV38-1	1.04177e-05	0.00892733	0.716	0.63	0.0208354
MSR1	1.09514e-05	0.00010354	0.166	0.236	0.0219028
F5	1.12248e-05	0.0196728	0.819	0.745	0.0224495
AP001189.1	1.1374e-05	-0.000598253	0.91	0.875	0.0227479
HAVCR2	1.13951e-05	0.00170693	0.555	0.643	0.0227901
TNFRSF13C	1.1533e-05	0.00962586	0.756	0.672	0.0230659
MTURN	1.16286e-05	0.00691937	0.629	0.539	0.0232573
MTRNR2L8	1.17332e-05	-0.0657362	0.496	0.512	0.0234663
PLXND1	1.32198e-05	0.00450801	0.723	0.638	0.0264397
ATP6V0C	1.35669e-05	0.0724685	0.989	0.96	0.0271339
B3GNT5	1.36244e-05	-0.000239492	0.391	0.468	0.0272487
GPCPD1	1.49734e-05	-0.0294981	0.858	0.8	0.0299469
DUSP3	1.54186e-05	0.00123315	0.814	0.739	0.0308373
SLC8A1	1.68829e-05	-0.00154748	0.412	0.451	0.0337658
CX3CR1	1.78448e-05	0.0072588	0.75	0.807	0.0356897
SMIM1	1.84886e-05	0.0245472	0.608	0.658	0.0369772
NUCB2	1.94248e-05	-0.0304444	0.93	0.883	0.0388496
GPRC5C	1.94681e-05	0.000336341	0.384	0.465	0.0389362
ST6GALNAC4	2.03543e-05	0.00362347	0.787	0.711	0.0407086
SPN	2.13837e-05	-0.00419382	0.951	0.907	0.0427675
FRMD3	2.18268e-05	-7.50874e-05	0.563	0.484	0.0436535
CD79A	2.20565e-05	0.00700948	0.695	0.61	0.044113
IFIT3	2.25741e-05	-0.0101202	0.813	0.741	0.0451483
CTBP2	2.2601e-05	-0.00687031	0.812	0.864	0.045202
TNFSF13	2.37247e-05	-0.00176112	0.594	0.511	0.0474494
NFKBIZ	2.44721e-05	-0.0925406	0.82	0.809	0.0489443
P2RY13	2.45104e-05	0.00158868	0.186	0.219	0.0490208
PF4	2.45219e-05	0.000836816	0.932	0.88	0.0490437
GNPTAB	2.47201e-05	-0.00528487	0.791	0.717	0.0494401
TRAF4	2.54812e-05	-0.0337202	0.734	0.694	0.0509623
TRBV15	2.55821e-05	-0.00535343	0.608	0.691	0.0511642
CD160	2.59177e-05	-0.00736235	0.361	0.441	0.0518353
COL6A2	2.7657e-05	0.0104683	0.835	0.765	0.0553139
CNTNAP2	2.9803e-05	-8.08132e-05	0.305	0.23	0.0596059
HVCN1	3.0065e-05	-0.015728	0.508	0.595	0.0601299
FAM114A1	3.01835e-05	0.0049862	0.599	0.68	0.060367
TSHZ2	3.0909e-05	-0.00939942	0.877	0.822	0.0618179
VSTM1	3.1203e-05	-6.81383e-05	0.434	0.521	0.0624059
CREG1	3.14223e-05	0.00390782	0.632	0.711	0.0628446
QPCT	3.23635e-05	0.00212824	0.367	0.426	0.0647269
TLN1	3.32409e-05	0.00305702	0.887	0.837	0.0664819
CXorf21	3.32518e-05	-0.00843405	0.379	0.465	0.0665037
TBXAS1	3.32725e-05	-0.0184698	0.429	0.516	0.066545
BRI3	3.42118e-05	0.0351478	0.746	0.667	0.0684235
WDFY4	3.50756e-05	-0.000227488	0.193	0.261	0.0701513
PNOC	3.53464e-05	-0.000917592	0.286	0.212	0.0706929
CEP162	3.54344e-05	0.00379392	0.639	0.714	0.0708688
OAS1	3.75263e-05	0.00777125	0.711	0.784	0.0750526
NFKBID	3.80941e-05	-0.00406473	0.688	0.763	0.0761881
HBG2	4.02995e-05	-0.00472652	0.689	0.617	0.080599
SLC31A2	4.23669e-05	0.00676317	0.848	0.782	0.0847337
LDLRAD4	4.39515e-05	-0.0185618	0.796	0.731	0.087903
KIR3DL2	4.54266e-05	-0.00735473	0.908	0.854	0.0908532
MYBL1	4.5484e-05	0.00872469	0.853	0.904	0.0909681
AC239799.2	4.68195e-05	-0.0135337	0.868	0.821	0.093639
IGHM	4.70162e-05	-0.0049186	0.567	0.647	0.0940325
NT5C3A	4.81335e-05	0.0439561	0.943	0.895	0.0962671
SPTBN1	4.83808e-05	-0.0253934	0.859	0.806	0.0967616
LATS2	4.88547e-05	0.00036193	0.402	0.327	0.0977095
FCRL1	5.01829e-05	0.00265403	0.837	0.774	0.100366
DNAJB1	5.15046e-05	-0.0560546	1	0.995	0.103009
NCAPG2	5.15703e-05	-0.00226498	0.537	0.461	0.103141
GLRX5	5.20379e-05	0.032872	0.888	0.828	0.104076
ITGAL	5.48637e-05	-0.0755121	0.838	0.815	0.109727
NAGK	5.85768e-05	0.0214186	0.793	0.721	0.117154
MPEG1	5.89419e-05	-0.000995788	0.339	0.408	0.117884
CYTOR	5.89898e-05	-0.0115266	0.718	0.788	0.11798
CLEC4C	5.98862e-05	-0.000463412	0.531	0.45	0.119772
MX1	6.04622e-05	-0.0106548	0.802	0.864	0.120924
IGFBP6	6.04992e-05	0.00132873	0.645	0.564	0.120998
PALLD	6.11495e-05	0.000963567	0.617	0.691	0.122299
NSG1	6.16791e-05	0.055831	0.761	0.684	0.123358
MARCKSL1	6.18547e-05	-0.0605834	0.938	0.905	0.123709
TNFRSF11A	6.18663e-05	0.0052229	0.39	0.326	0.123733
UBB	6.32729e-05	0.00307375	1	0.994	0.126546
CTLA4	6.48857e-05	0.0376205	0.819	0.755	0.129771
ATP1B3	6.56214e-05	-0.0278774	0.823	0.766	0.131243
EGLN3	6.62934e-05	0.0097976	0.818	0.751	0.132587
ZEB2	6.86421e-05	0.012295	0.728	0.791	0.137284
GINS2	6.98528e-05	-0.00486394	0.591	0.671	0.139706
BLVRA	6.99889e-05	0.0450999	0.78	0.707	0.139978
IGHV1-3	7.05941e-05	-0.00440962	0.313	0.244	0.141188
LGALS3	7.35862e-05	0.0362152	0.944	0.9	0.147172
IGHG2	7.53584e-05	-0.00133533	0.375	0.297	0.150717
BASP1	7.85501e-05	-0.00151597	0.443	0.365	0.1571
AC120193.1	7.9352e-05	0.00078971	0.267	0.203	0.158704
NLRP3	7.94441e-05	0.0113555	0.787	0.714	0.158888
WDR86-AS1	8.56881e-05	0.0160124	0.875	0.921	0.171376
CXCR2	8.96433e-05	-0.000873272	0.84	0.891	0.179287
PLAC8	8.96875e-05	0.0531501	0.855	0.793	0.179375
SOCS2	9.0074e-05	-0.0160843	0.789	0.731	0.180148
NPDC1	9.1136e-05	0.0509373	0.823	0.754	0.182272
CTSA	9.73059e-05	0.00846342	0.87	0.816	0.194612
MCEMP1	9.7511e-05	-0.00228423	0.317	0.247	0.195022
ADGRE5	0.000100971	-0.0215391	0.991	0.968	0.201942
SOX4	0.000106351	-0.00371616	0.462	0.382	0.212702
MIR155HG	0.000109136	0.0195193	0.674	0.733	0.218272
TRBV5-5	0.000109541	-0.128592	0.593	0.518	0.219082
TRBV6-2	0.000109541	-0.039079	0.65	0.571	0.219083
CCDC191	0.000109706	-0.00348719	0.694	0.764	0.219412
ARPIN	0.000114496	6.99144e-05	0.908	0.857	0.228992
ZFP36L1	0.00012046	-0.0572448	0.987	0.966	0.24092
PAPSS2	0.000126004	-0.000226246	0.529	0.448	0.252008
HES4	0.000126559	-0.00893879	0.368	0.445	0.253117
MAPKAPK3	0.000133641	-0.00987083	0.713	0.782	0.267282
PHLDA2	0.000134613	-0.0221008	0.859	0.819	0.269225
FAXDC2	0.000134924	0.00794458	0.763	0.707	0.269849
HCAR3	0.000135053	-0.000185845	0.345	0.39	0.270105
KCTD12	0.000135559	0.00336674	0.898	0.843	0.271117
TNFSF14	0.000137327	-0.010102	0.834	0.781	0.274655
PFKFB4	0.000137415	0.0034767	0.52	0.597	0.27483
CRIP2	0.000138259	0.05038	0.979	0.95	0.276517
TRBV4-1	0.000141602	0.0184953	0.786	0.716	0.283205
ITM2C	0.000143396	0.039933	0.752	0.811	0.286793
CAT	0.00014684	-0.0318932	0.892	0.847	0.29368
AFF3	0.000149008	0.0288423	0.814	0.754	0.298015
ATAD5	0.000152132	-0.00110055	0.622	0.552	0.304265
KIFC3	0.000152793	1.7294e-05	0.8	0.859	0.305586
GLRX	0.000154851	0.0462053	0.84	0.888	0.309701
HSPA6	0.000156526	-0.000375372	0.542	0.465	0.313051
SPATS2L	0.000156952	-0.000333222	0.804	0.862	0.313905
RGCC	0.000161222	-0.265032	1	0.994	0.322444
ADAMTS1	0.000162923	0.000517684	0.383	0.307	0.325845
CXXC5	0.000174586	-0.00774517	0.525	0.604	0.349173
TRAV3	0.00018328	0.0723188	0.572	0.631	0.366561
PLEK	0.000193375	-0.0160882	0.91	0.866	0.38675
PPP1R14B	0.000194367	0.0162812	0.797	0.729	0.388733
LST1	0.000195723	0.0135828	0.695	0.756	0.391445
TRBV6-6	0.000196236	0.0197186	0.577	0.652	0.392472
LINC00926	0.000201183	0.00734897	0.457	0.408	0.402366
FCER1A	0.000203888	-0.000974686	0.174	0.119	0.407776
TRBV23-1	0.000204068	-0.0118604	0.808	0.749	0.408137
STON2	0.000206616	1.15515e-05	0.998	0.981	0.413231
MTSS1	0.000207358	0.024587	0.701	0.753	0.414716
CYP1B1	0.000221669	0.00197198	0.898	0.867	0.443339
PLAAT2	0.000227234	0.0019886	0.748	0.692	0.454468
VIM-AS1	0.000238833	0.00219279	0.843	0.782	0.477665
CD69	0.000256375	-0.0805868	1	0.999	0.51275
IL32	0.00025708	0.172966	1	0.999	0.51416
CAMK4	0.000262511	-0.0850608	0.973	0.965	0.525022
MAX	0.000266833	0.0581922	0.965	0.929	0.533667
CADM1	0.000270695	-0.00583155	0.335	0.407	0.54139
DENND3	0.000281516	0.0104284	0.91	0.861	0.563033
JUP	0.000297617	-0.0018072	0.328	0.401	0.595235
IL18	0.000303045	0.00475083	0.334	0.302	0.60609
GNG5	0.000319298	0.0395282	0.866	0.91	0.638596
TGFBI	0.000323572	-0.00982522	0.586	0.66	0.647145
PBXIP1	0.000336857	-0.0303188	0.971	0.947	0.673713
HLA-DOA	0.00036067	-0.00260044	0.606	0.679	0.721341
TRBV2	0.000370025	0.0567776	0.643	0.702	0.74005
MPP1	0.000372621	0.0387396	0.666	0.651	0.745241
CXCR6	0.000374438	-0.000612705	0.962	0.927	0.748876
CDCA7L	0.000379168	-0.0163219	0.731	0.666	0.758336
ATP6V0B	0.00038733	-0.0128139	0.889	0.851	0.774661
ARMH1	0.000402358	-0.0337551	0.697	0.664	0.804716
GTF3C1	0.000405334	0.00438195	0.804	0.742	0.810668
CPM	0.000409713	-1.71617e-05	0.576	0.503	0.819426
TRBV7-9	0.000411691	0.175689	0.882	0.829	0.823383
DSE	0.00042299	-0.034332	0.831	0.794	0.845979
TNFSF10	0.000433276	0.0270502	0.791	0.73	0.866552
PFN1	0.00045087	0.111921	1	1	0.90174
NAAA	0.000454144	0.00120754	0.846	0.793	0.908288
LYST	0.000466435	-0.0663581	0.776	0.757	0.932869
IGFBP3	0.000522867	0.0318291	0.793	0.846	1
CALHM6	0.000532415	0.00778647	0.854	0.9	1
EHBP1L1	0.000537885	0.0135234	0.787	0.723	1
TRBV12-3	0.000541145	0.210659	0.558	0.615	1
PRKAR2B	0.000568747	0.00183517	0.897	0.846	1
GNA15	0.00057225	-0.00828947	0.537	0.494	1
MOB3B	0.000577497	0.000140757	0.491	0.422	1
FUT7	0.000585312	0.0364729	0.881	0.889	1
CHRM3-AS2	0.000598132	0.0124231	0.853	0.8	1
EVI2B	0.000617238	-0.0341562	0.936	0.908	1
AGPAT5	0.000618697	-0.0405063	0.756	0.722	1
GIHCG	0.000648888	0.024901	0.767	0.703	1
TTC39C-AS1	0.0006558	0.0265976	0.876	0.915	1
BEX3	0.00069428	0.055153	0.574	0.617	1
ACP5	0.000699893	-0.00303648	0.858	0.807	1
NEIL1	0.000703614	-0.010975	0.566	0.499	1
MAP3K3	0.000704088	0.00720372	0.784	0.722	1
SCRN1	0.000715507	-0.000227616	0.588	0.648	1
ZNF683	0.000716567	0.00622926	0.767	0.802	1
TRBV13	0.000724568	0.0479715	0.346	0.28	1
GRAP2	0.000826734	0.0226721	0.793	0.733	1
ACTN4	0.000859876	0.0227493	0.806	0.855	1
MAML2	0.00090783	-0.0329206	0.888	0.849	1
NELL2	0.000909724	0.0773858	0.77	0.814	1
AP5B1	0.000921499	-0.0157819	0.671	0.736	1
FAM30A	0.000931553	-0.00280875	0.425	0.358	1
NOG	0.000934171	0.00566735	0.71	0.642	1
ASGR1	0.000952578	-0.00107261	0.447	0.381	1
TRBV25-1	0.000957693	-0.0538349	0.78	0.729	1
FCGRT	0.000978298	0.0369227	0.797	0.736	1
CARD19	0.000992325	0.0163163	0.722	0.656	1
DSC2	0.000994489	0.00609817	0.514	0.573	1
TRAV26-2	0.00103282	0.0438602	0.504	0.433	1
HIF1A	0.00103374	-0.024706	0.77	0.732	1
OLFM1	0.00103449	-0.000202761	0.174	0.125	1
TOP2A	0.00107141	-0.00428535	0.492	0.427	1
DSEL	0.00112093	-0.00153846	0.594	0.661	1
TRDC	0.00113579	0.00483094	0.612	0.678	1
TSPAN5	0.00115035	0.0377925	0.866	0.818	1
SPINT2	0.00115701	-0.0301321	0.763	0.73	1
ROGDI	0.00117736	0.0157898	0.729	0.664	1
ACTG1	0.00120155	0.131041	1	0.999	1
NCOA4	0.00121251	-0.00535418	0.803	0.855	1
ZNF106	0.00122263	-0.0436534	0.774	0.735	1
RNASE6	0.00122558	-0.00694623	0.533	0.6	1
CEP78	0.00122759	0.023371	0.727	0.662	1
CCDC170	0.0012334	-0.00109486	0.458	0.389	1
AC244502.1	0.00123547	0.00727316	0.616	0.67	1
DAPP1	0.00124892	0.0189678	0.654	0.586	1
LILRB1	0.00128048	-0.00118369	0.789	0.729	1
PDXK	0.00128943	0.00278295	0.717	0.658	1
CD8A	0.00129524	0.00114523	0.919	0.876	1
DDAH2	0.00137342	0.0194656	0.712	0.647	1
HIST2H2AB	0.00141621	0.00853095	0.47	0.529	1
FOLR3	0.00142362	0.00620409	0.16	0.151	1
CD248	0.00142535	0.00238319	0.683	0.618	1
CCR1	0.001429	-0.000936287	0.565	0.503	1
GNG2	0.00144657	-0.0515729	0.95	0.927	1
USP10	0.00147584	0.072894	0.897	0.85	1
INKA1	0.00156477	0.000323446	0.558	0.498	1
PADI2	0.0016505	0.00072061	0.26	0.213	1
BOK	0.00168282	-0.000123205	0.501	0.497	1
TPM1	0.00172288	0.00722914	0.639	0.693	1
IGFBP7	0.00180077	0.00659544	0.78	0.758	1
EVI5	0.00184035	-0.00340148	0.498	0.451	1
CLU	0.00189973	0.00766218	0.837	0.883	1
CCL3	0.00191392	-0.00115305	0.92	0.88	1
LIMS2	0.00197835	-0.0414331	0.73	0.69	1
TJP2	0.00199179	-0.00921247	0.48	0.548	1
HIST1H2BC	0.00201346	-0.0146288	0.747	0.701	1
IGHV3-48	0.00202343	-0.000836177	0.103	0.105	1
HIST1H2AE	0.00208099	-0.00332685	0.676	0.62	1
RAB34	0.00208974	0.00323533	0.714	0.654	1
CSF1R	0.00211386	0.00636407	0.346	0.35	1
MEF2C	0.00218172	0.00357741	0.77	0.824	1
NINJ2	0.00218581	-0.0143221	0.64	0.703	1
CD40LG	0.0021939	-0.0089743	0.869	0.909	1
CMTM5	0.0022319	-0.000181518	0.453	0.52	1
IL3RA	0.00227617	0.00263705	0.247	0.287	1
PID1	0.00229348	-0.0010135	0.294	0.346	1
ENHO	0.00229667	0.000909898	0.748	0.688	1
CTSD	0.00230629	-0.0220804	0.863	0.835	1
HAL	0.00237488	-0.000430331	0.566	0.506	1
TRBV5-6	0.00239093	0.0637885	0.343	0.389	1
TUBA1B	0.00242808	-0.0235479	0.998	0.988	1
CYP4F22	0.00243618	0.00288414	0.459	0.398	1
HIST1H3H	0.0025058	0.00235122	0.632	0.569	1
TRAV17	0.00251461	-0.0236835	0.714	0.659	1
RRM2	0.00266617	-0.000937269	0.488	0.541	1
KIR3DL1	0.00267157	0.0106167	0.467	0.432	1
CD93	0.00269747	0.00104863	0.464	0.525	1
LAT2	0.00273342	-0.00524486	0.651	0.587	1
AHNAK	0.00274054	-0.0328309	0.988	0.979	1
MIS18BP1	0.00276597	0.0622266	0.768	0.71	1
LILRB2	0.00280168	0.00207214	0.518	0.456	1
ATP6V0A1	0.00281195	0.0060204	0.513	0.45	1
TRBC2	0.00282169	0.145404	0.991	0.977	1
HIST1H2AC	0.00282179	0.00992016	0.689	0.747	1
SNN	0.00283838	-0.0319285	0.68	0.643	1
OAS3	0.00283899	0.0252992	0.751	0.691	1
OSBPL10	0.00283984	-0.0428989	0.722	0.705	1
AL133415.1	0.00298468	-0.0207532	0.659	0.717	1
CR1	0.00299705	0.00140728	0.48	0.544	1
SESN3	0.00307766	-0.0400122	0.791	0.753	1
LILRA1	0.00313352	0.000483665	0.589	0.647	1
FAM210B	0.00315552	-0.0135869	0.803	0.756	1
ZFAT	0.00316726	0.0180092	0.813	0.765	1
RIN1	0.00320029	0.00933566	0.524	0.461	1
SH3RF1	0.00322851	-1.29573e-05	0.437	0.502	1
TKT	0.00323091	0.0753574	0.889	0.845	1
BNC2	0.0032503	-0.000274921	0.412	0.364	1
FPR1	0.00331957	-0.000490453	0.163	0.201	1
ZFP36L2	0.0033198	-0.0132802	1	1	1
AL355075.4	0.00334112	0.00141768	0.705	0.648	1
APP	0.00334743	0.0348755	0.87	0.823	1
ARPC1B	0.00337642	0.151423	0.999	0.995	1
SCPEP1	0.00348045	0.0112275	0.812	0.759	1
NAP1L1	0.00349131	0.0964965	0.967	0.94	1
PRDM1	0.00351997	-0.00992257	0.584	0.646	1
EIF4EBP1	0.00365582	0.0181013	0.668	0.715	1
CNPY3	0.00375241	-0.00753045	0.824	0.869	1
SYNM	0.00379467	-0.0162833	0.451	0.424	1
VSIR	0.00389486	0.0367537	0.959	0.931	1
TRBV12-5	0.00395985	-0.00936647	0.23	0.284	1
PTTG1IP	0.00398349	-0.0438389	0.745	0.793	1
RASSF2	0.00406233	-0.019631	0.734	0.691	1
GAA	0.00411982	0.0118597	0.728	0.669	1
IGHA1	0.00423645	-0.00241077	0.417	0.469	1
BCL11B	0.00425265	0.0206726	0.926	0.896	1
AK5	0.00428372	0.00668361	0.733	0.684	1
APOBEC3B	0.00430603	0.000330374	0.474	0.465	1
YWHAH	0.00431675	0.0414143	0.801	0.839	1
AC147651.1	0.00438876	0.00119435	0.666	0.619	1
SCART1	0.00469494	-0.00158882	0.307	0.365	1
ITGAM	0.00472515	0.00986166	0.853	0.825	1
OXNAD1	0.00474998	0.0769203	0.902	0.861	1
TRBV7-2	0.00489857	-0.255722	0.825	0.784	1
LTBP1	0.00493674	-0.000535312	0.536	0.55	1
TRBV5-1	0.0051015	0.0952504	0.606	0.656	1
SETBP1	0.00517687	-0.00235399	0.697	0.642	1
ARHGAP15	0.00519015	-0.0569405	0.949	0.939	1
C15orf48	0.00530982	-0.000878394	0.82	0.773	1
TRBV10-3	0.00535093	0.137752	0.594	0.641	1
CASP1	0.00543168	0.0948718	0.772	0.795	1
NEURL1	0.0056525	0.0355641	0.501	0.473	1
CLEC10A	0.00570451	0.000135126	0.713	0.7	1
FAM214B	0.00574585	0.00395826	0.81	0.759	1
AC127502.2	0.00575966	0.00896264	0.791	0.744	1
TOX2	0.00577272	-0.00980542	0.646	0.59	1
SLA2	0.00581121	0.00355389	0.745	0.795	1
CDK6	0.00589484	-0.0174877	0.854	0.818	1
TRBV9	0.00601506	-0.0440366	0.666	0.614	1
TREML1	0.00606248	-0.000286214	0.452	0.392	1
CFD	0.00618108	0.00137955	0.603	0.65	1
TNFAIP6	0.00619245	-0.00093514	0.069	0.104	1
NEFH	0.00622201	-0.00367885	0.301	0.359	1
TKTL1	0.00629492	0.0219909	0.852	0.814	1
TREM1	0.00636086	0.00560959	0.238	0.284	1
RBM47	0.00642844	0.00010576	0.565	0.615	1
CCR5	0.00645678	-0.000397246	0.892	0.926	1
LACTB	0.00651774	0.00468474	0.694	0.742	1
FCRL3	0.00698068	0.0179936	0.65	0.595	1
TRAV25	0.00709944	-0.0155112	0.697	0.751	1
CSTB	0.00710894	0.118099	0.964	0.974	1
NCF2	0.00724535	0.00515853	0.47	0.413	1
CAMK1	0.007282	0.0181356	0.724	0.672	1
MSRB1	0.00728876	-0.00732255	0.844	0.81	1
CLEC4E	0.00738218	-0.00134711	0.406	0.451	1
BCL2	0.00739545	0.0125152	0.968	0.943	1
TAGAP	0.0074574	-0.0357111	0.999	0.991	1
S100A11	0.00759766	0.129774	0.994	0.983	1
HCAR2	0.00766648	0.000215404	0.096	0.066	1
PLP2	0.00771724	-0.0888668	0.973	0.952	1
RCAN3	0.00776712	0.0344215	0.944	0.915	1
TTC38	0.00782123	0.014836	0.665	0.708	1
CCDC88A	0.00796343	0.0169018	0.673	0.616	1
H1F0	0.00807965	0.0165696	0.614	0.647	1
CTTN	0.00812411	-0.00252684	0.197	0.24	1
MAP2K3	0.00816692	0.0480154	0.762	0.709	1
SYTL3	0.00825492	-0.0415559	0.764	0.754	1
APLP2	0.00842384	-0.0595645	0.728	0.753	1
PCDH1	0.0084242	8.49842e-05	0.541	0.482	1
FCGR1B	0.0084685	-0.000354157	0.293	0.244	1
ABI3	0.00850713	0.00601082	0.801	0.751	1
TNFRSF1B	0.00875934	-0.090322	0.887	0.886	1
AKR1C3	0.00889194	-0.0138702	0.778	0.732	1
ORAI2	0.00897636	-0.0508235	0.753	0.742	1
ACTN1	0.00922082	0.00384754	0.904	0.872	1
LY6E	0.00932318	0.10142	0.972	0.95	1
VIPR2	0.00935684	3.87717e-05	0.574	0.63	1
HIST1H2BJ	0.00941046	-0.0134487	0.618	0.573	1
RGS10	0.00947322	0.108133	0.959	0.967	1
BCL2L11	0.00998098	-0.01639	0.817	0.778	1
PGLYRP2	0.0100113	0.0153791	0.695	0.658	1
FCRLA	0.0102753	-0.000146748	0.367	0.368	1
NUDT16	0.0102802	0.00613221	0.696	0.641	1
AC104809.2	0.0104749	-0.000239802	0.249	0.265	1
BCL2L1	0.0106846	0.0300348	0.819	0.774	1
TRAV38-2DV8	0.0109613	0.0582868	0.714	0.661	1
PDCD1	0.0112779	-0.0171813	0.772	0.73	1
RRAS	0.0114195	-0.00689867	0.532	0.588	1
SLC2A6	0.0115381	0.00369869	0.697	0.643	1
OSBPL5	0.0117133	0.00420544	0.778	0.732	1
SLC11A1	0.0119026	-0.00332463	0.497	0.553	1
LY96	0.0119567	-0.0203035	0.578	0.633	1
CXCR4	0.0120971	0.013356	1	0.998	1
NEXN	0.0120991	-0.00169418	0.679	0.73	1
KHDRBS2	0.012153	0.00048819	0.406	0.437	1
METRNL	0.012199	0.00218716	0.543	0.486	1
MZB1	0.0123418	-0.00423737	0.326	0.367	1
BEX1	0.0123426	-0.000179009	0.519	0.48	1
TUBA1C	0.0125104	-0.0119809	0.855	0.822	1
DMXL2	0.0126483	-0.00139868	0.764	0.718	1
CYFIP1	0.0127598	0.0109735	0.693	0.737	1
IATPR	0.0127893	0.0360162	0.727	0.751	1
GAB2	0.0128552	-0.0167486	0.447	0.437	1
TESPA1	0.0134211	-0.000181153	0.818	0.858	1
GBP1	0.0134896	0.0625292	0.762	0.798	1
RAP1B	0.0135991	0.0562408	0.967	0.943	1
CFP	0.0140504	0.00848309	0.628	0.576	1
VDR	0.0142563	0.00351944	0.601	0.651	1
DPP4	0.0143642	0.0544551	0.871	0.841	1
CD300A	0.0143976	-0.0330084	0.712	0.759	1
PDE4A	0.0144148	-0.0103523	0.786	0.828	1
RBP7	0.0145908	0.00322699	0.335	0.327	1
ICAM4	0.0149048	0.000103017	0.75	0.778	1
SULF2	0.0150393	0.00915346	0.768	0.724	1
CLIC4	0.015044	-0.000255953	0.416	0.462	1
BCL6	0.0150639	-0.0133984	0.645	0.638	1
VMP1	0.0150697	0.0206549	0.807	0.765	1
IRAK3	0.0152276	0.00351016	0.587	0.615	1
DPEP2	0.0153788	0.0335045	0.752	0.787	1
TRAV12-2	0.0154859	0.00846653	0.735	0.685	1
UBXN11	0.0155555	0.0506908	0.74	0.775	1
S1PR5	0.0157607	0.00443971	0.656	0.678	1
FHIT	0.0157853	0.0882026	0.875	0.843	1
TRGV2	0.0158382	0.0040725	0.384	0.409	1
CEACAM4	0.0159467	-0.00467219	0.382	0.431	1
TSPO	0.0165523	0.136816	0.95	0.927	1
SH2B3	0.0167278	-0.0264241	0.745	0.724	1
BST1	0.0168025	0.00426636	0.722	0.724	1
CREB5	0.0168073	0.00558513	0.323	0.293	1
ARHGEF12	0.017283	-0.015596	0.744	0.702	1
AL139020.1	0.0174454	-3.24849e-05	0.255	0.265	1
SKAP2	0.0174815	0.0417381	0.769	0.778	1
HIST1H1D	0.0175077	-0.0153694	0.803	0.77	1
TP53I3	0.0176054	-0.00085231	0.442	0.393	1
AC020656.1	0.0178954	-0.00424059	0.226	0.271	1
CMC1	0.0178982	-0.00971901	0.905	0.877	1
CD79B	0.0179347	0.0662258	0.73	0.708	1
EXOC3L1	0.0181861	-0.000242837	0.633	0.585	1
EMP3	0.0183622	0.0733486	1	0.994	1
SYNGR2	0.0183861	0.12556	0.892	0.865	1
KCNK6	0.0185428	0.00693881	0.736	0.782	1
AC015912.3	0.0186802	0.00755796	0.826	0.787	1
NLRP12	0.0189011	-0.00160197	0.227	0.263	1
APOBR	0.0189303	0.0117257	0.539	0.576	1
SYCP2	0.0196101	-0.0157148	0.721	0.751	1
PDK4	0.0196585	-0.000258786	0.352	0.329	1
MTRNR2L12	0.0205736	-0.0153569	0.991	0.998	1
TNFRSF18	0.0211129	0.0299579	0.832	0.823	1
TRAV13-2	0.0211497	0.00328723	0.623	0.674	1
MEOX1	0.0213699	0.0220337	0.68	0.693	1
CDC42EP3	0.0214293	0.0435908	0.887	0.851	1
STAG3	0.0216162	-0.00611314	0.56	0.612	1
DENND5B	0.0218031	0.00019418	0.322	0.28	1
SECTM1	0.0219285	-0.00445453	0.605	0.563	1
RASGRP4	0.0227577	0.000486635	0.502	0.553	1
AL513303.1	0.0227615	-0.00215523	0.694	0.737	1
FAM13A	0.02287	0.0107554	0.836	0.797	1
ARRB2	0.0230131	0.0227825	0.898	0.868	1
ADGRE2	0.0232663	-0.00841854	0.582	0.57	1
LINC00299	0.0236442	0.00377311	0.724	0.762	1
ASGR2	0.0237149	-0.00252368	0.292	0.341	1
SLC40A1	0.0238084	0.0472744	0.894	0.86	1
RAB37	0.0240245	0.0172092	0.827	0.86	1
TPR	0.0245832	0.0691495	0.908	0.875	1
LINC01220	0.0248242	-0.00401672	0.705	0.701	1
HIST1H2BN	0.0252713	-0.0172314	0.693	0.665	1
IGLC1	0.0254999	0.000125714	0.226	0.271	1
ARID3A	0.0256147	-0.000861072	0.61	0.659	1
TRAV39	0.0258719	-0.0204094	0.838	0.87	1
TRAC	0.0261046	0.0720191	0.968	0.947	1
CD9	0.0268242	-0.00457524	0.559	0.521	1
MARCH8	0.0278004	0.034829	0.829	0.788	1
MYO1E	0.0280896	0.0034504	0.328	0.307	1
TRBV6-1	0.0282672	-0.0917953	0.645	0.689	1
FOLR2	0.0284103	-0.000360058	0.245	0.206	1
IRF5	0.0286231	-0.00430055	0.609	0.657	1
ITGA5	0.028715	-0.0107523	0.705	0.75	1
ARAP1	0.0287393	0.0113628	0.729	0.685	1
FAM111B	0.0289177	-0.000284675	0.951	0.927	1
MKRN1	0.0289884	0.0230611	0.875	0.84	1
SYNE1	0.029702	-0.00707901	0.876	0.845	1
RAMP1	0.0300867	-0.00593254	0.516	0.545	1
ANXA2	0.0301053	0.0613545	0.966	0.946	1
TRAV21	0.0302833	-0.0242694	0.589	0.638	1
LGALS9	0.0303096	0.0491926	0.75	0.704	1
HP	0.0304321	-0.000113993	0.652	0.614	1
LINC00861	0.0304504	0.0547527	0.902	0.923	1
IGLV2-11	0.0304787	-0.00212076	0.47	0.423	1
CORO1C	0.030503	0.00356557	0.491	0.541	1
TCF7	0.0307515	0.0481945	0.987	0.973	1
CPPED1	0.0309154	0.00258693	0.655	0.699	1
BSG	0.0311985	0.0360708	0.962	0.94	1
TSPAN33	0.0313508	0.00700155	0.789	0.747	1
TSC22D1	0.0318162	-0.00514052	0.722	0.68	1
SYTL2	0.0320523	-0.0123882	0.688	0.66	1
GTSCR1	0.032455	0.0196742	0.66	0.706	1
NOTCH2	0.0328465	-0.017193	0.712	0.695	1
CD40	0.0330569	-0.00430948	0.468	0.515	1
SEL1L3	0.0331562	0.0073052	0.637	0.681	1
FXYD7	0.0332041	0.0484211	0.574	0.601	1
SELENOS	0.0336451	-0.0289551	0.804	0.792	1
SLC1A5	0.0336476	-0.0121807	0.739	0.704	1
TCEAL2	0.0336794	0.0202913	0.525	0.521	1
ADAMTSL4	0.0337117	-0.00180091	0.62	0.663	1
MGST2	0.0338086	-0.0137431	0.806	0.842	1
LINC01503	0.0349692	0.00682588	0.299	0.324	1
RGS9	0.0350176	0.00923087	0.701	0.68	1
ENTPD1	0.0358454	-0.00480222	0.734	0.693	1
PTTG1	0.0368975	-0.0167047	0.739	0.707	1
OSCAR	0.0369675	0.00150142	0.938	0.931	1
LINC00824	0.0372475	-0.0150764	0.373	0.418	1
IGLV2-14	0.0376109	0.00131692	0.78	0.806	1
TRDV1	0.0376526	-0.0362578	0.797	0.778	1
HIST1H4F	0.0378518	-0.0162283	0.642	0.684	1
APMAP	0.038546	0.0139426	0.843	0.876	1
TRAV8-4	0.0386594	-0.0783889	0.639	0.615	1
TXN	0.0388691	0.0680928	0.964	0.943	1
SERPINB1	0.0394609	0.0429133	0.874	0.842	1
HERC5	0.039528	0.0613218	0.764	0.763	1
RRBP1	0.040703	0.00108396	0.679	0.634	1
IMPA2	0.0412535	0.00618267	0.582	0.534	1
KLRK1	0.0414291	-0.0194513	0.81	0.847	1
ZBTB16	0.0416298	-0.00317607	0.735	0.694	1
PTPN18	0.0417024	0.0210404	0.787	0.746	1
SNX2	0.0417389	-0.041125	0.852	0.859	1
TRAPPC5	0.0419089	0.0496228	0.955	0.932	1
OSR2	0.0421015	-0.000358989	0.244	0.287	1
IGKV3-20	0.0424928	-6.18655e-05	0.627	0.662	1
SIDT2	0.0426156	0.0170237	0.735	0.691	1
BATF3	0.0426337	-0.00049784	0.253	0.292	1
NR1D1	0.0429081	0.048254	0.823	0.789	1
LTB	0.0429103	0.0875064	1	0.999	1
HK3	0.0432082	-0.00189664	0.48	0.434	1
TLR9	0.0436122	0.00267094	0.832	0.838	1
CD27	0.0439123	0.0137556	0.977	0.964	1
MFSD1	0.0439536	-0.0412074	0.778	0.807	1
MYL9	0.0444155	-0.00284009	0.574	0.618	1
GIMAP7	0.0452081	0.115107	0.957	0.948	1
TRAV20	0.0457126	0.0956487	0.741	0.726	1
HLA-DRB1	0.0461379	-0.0330587	0.688	0.725	1
NRG1	0.0466363	-0.00043534	0.233	0.264	1
SLC25A37	0.0466805	-0.00148575	0.848	0.813	1
LAG3	0.0472089	0.00620584	0.656	0.694	1
TTYH3	0.0472395	0.000838418	0.502	0.473	1
CCL4	0.0477731	-0.00904791	0.817	0.851	1
ANKRD26	0.0486683	-2.79397e-05	0.781	0.741	1
NFAM1	0.0489621	0.00468285	0.233	0.224	1
DENND6B	0.0491495	0.00310946	0.693	0.731	1
TBX21	0.0492293	-0.0140213	0.801	0.777	1
LKAAEAR1	0.0493764	0.010767	0.896	0.868	1
MPST	0.0499868	0.00856361	0.714	0.671	1
C9orf72	0.0502077	-0.0216897	0.701	0.679	1
RORC	0.0505321	0.00510239	0.927	0.922	1
SPOCK2	0.0506078	0.0128294	0.979	0.971	1
TNFRSF9	0.0506947	9.60901e-05	0.606	0.645	1
NEAT1	0.0514592	0.057106	0.933	0.908	1
ZMIZ1	0.0515983	-0.0266278	0.687	0.669	1
TMSB4X	0.0522557	0.0469044	1	1	1
PLA2G12A	0.0542582	-0.0261063	0.829	0.859	1
LTA	0.0553771	-0.0137595	0.843	0.875	1
UBE2D1	0.0556716	-0.0169551	0.846	0.82	1
PDLIM1	0.0559566	0.00466177	0.913	0.931	1
TFDP2	0.0559704	0.0155235	0.8	0.762	1
FCHSD2	0.0566016	0.0135508	0.723	0.682	1
FTH1	0.0569941	-0.0319856	1	1	1
MKI67	0.0575953	-0.00571632	0.44	0.406	1
SQLE	0.057862	-0.0154013	0.752	0.721	1
KIF21A	0.058396	-0.0160419	0.813	0.783	1
SYT17	0.0597638	-2.91663e-05	0.414	0.457	1
RBBP8	0.0607603	-0.00482911	0.73	0.702	1
NACC2	0.0616707	-0.0213127	0.691	0.689	1
MSC	0.0622889	0.00364082	0.917	0.892	1
MID1IP1	0.0626049	0.0158649	0.784	0.814	1
FGD4	0.0627099	-0.000241542	0.412	0.457	1
ITK	0.062758	-0.0242011	0.888	0.912	1
SERPINF1	0.0627888	-0.00148336	0.419	0.38	1
ADAP2	0.0630645	-0.00345336	0.45	0.494	1
FKBP1A	0.0634282	0.0326026	0.837	0.865	1
PBX1	0.0635356	-0.00442546	0.457	0.458	1
EPHX2	0.064349	0.0501171	0.807	0.77	1
CLIC2	0.0647726	0.000921738	0.294	0.331	1
AP1S2	0.064796	-0.0409498	0.859	0.852	1
NAGA	0.0656703	0.0158459	0.469	0.424	1
BACH1	0.0659017	0.00686372	0.656	0.617	1
CNFN	0.0660333	-0.00123078	0.693	0.726	1
LIME1	0.066512	0.149483	0.983	0.971	1
CR2	0.0665205	-0.00841734	0.696	0.673	1
RALGPS2	0.0673506	-0.000112884	0.73	0.767	1
LINC00173	0.0691266	0.0222398	0.66	0.669	1
CFH	0.070453	0.0210009	0.847	0.843	1
S100A6	0.0705795	0.076037	0.998	0.997	1
DERL3	0.0718164	-0.000269015	0.699	0.662	1
CAMKK2	0.0722896	0.00600751	0.662	0.62	1
MX2	0.0747855	0.0254111	0.693	0.727	1
PTPRE	0.0748729	0.0193474	0.708	0.669	1
GNAZ	0.0758874	-0.000823863	0.39	0.349	1
SLC16A3	0.0759459	0.00872984	0.778	0.74	1
IER3	0.0762205	0.0109099	0.836	0.802	1
GSTO1	0.0768444	-0.0244676	0.769	0.801	1
IFITM1	0.0769965	0.062713	1	1	1
CTNNA1	0.0773719	0.00858331	0.693	0.727	1
CYBA	0.0777065	0.0727232	0.995	0.987	1
ACTB	0.0782779	0.0382373	1	1	1
FGL2	0.0786792	-0.00444631	0.753	0.789	1
GCA	0.0796448	0.0173713	0.639	0.67	1
CCDC189	0.0799346	-0.0042491	0.614	0.639	1
IL17RA	0.0804797	0.0300167	0.87	0.839	1
TAGLN2	0.0819405	0.0358357	1	0.997	1
S100A10	0.0831102	0.0524056	1	0.996	1
RNF11	0.0834878	0.0162272	0.751	0.717	1
TRBV19	0.0840528	-0.192623	0.475	0.49	1
TRBV10-2	0.0853249	0.0280115	0.821	0.853	1
PYGL	0.0853502	-0.00388434	0.587	0.546	1
FGD2	0.0863293	0.00369893	0.334	0.364	1
CD300LB	0.0867824	0.00263932	0.394	0.405	1
PDLIM7	0.0890719	-9.92414e-05	0.616	0.654	1
RAB10	0.0917847	-0.0372864	0.762	0.793	1
OASL	0.0927631	0.0158451	0.756	0.719	1
TRAV23DV6	0.0931046	-0.0224608	0.659	0.632	1
TBC1D4	0.0942454	0.00127167	0.792	0.825	1
CCDC50	0.0959175	-0.0125491	0.787	0.82	1
ADAM19	0.0961166	-0.00952985	0.875	0.9	1
DPYSL2	0.096409	-0.00540066	0.656	0.69	1
CACNA2D4	0.0967337	0.0229946	0.753	0.718	1
PRF1	0.0980442	0.0326917	0.911	0.923	1
PRXL2A	0.0989207	0.00432459	0.736	0.771	1
TST	0.100153	-0.000435044	0.543	0.503	1
C1QA	0.101373	9.50826e-05	0.312	0.331	1
AC013264.1	0.103012	0.000388916	0.707	0.743	1
DHCR24	0.103315	0.00147334	0.567	0.527	1
INPP4B	0.106144	0.0157686	0.956	0.945	1
TLR5	0.106145	0.00772038	0.64	0.647	1
CCR2	0.106734	-0.00748059	0.853	0.88	1
KIF13A	0.107143	-0.00108121	0.441	0.401	1
LGR6	0.109854	8.48823e-05	0.809	0.838	1
TRAV2	0.110678	-0.00161115	0.722	0.685	1
PRKCQ-AS1	0.110857	0.0725132	0.964	0.965	1
LRRN3	0.111866	-0.0111329	0.818	0.842	1
ANKRD9	0.112219	0.000320783	0.75	0.773	1
ABHD17A	0.112438	0.00604472	0.775	0.747	1
MLC1	0.112515	0.000781715	0.644	0.641	1
HOPX	0.113984	0.00168044	0.944	0.924	1
TNFRSF13B	0.114979	4.92354e-05	0.567	0.528	1
HPGD	0.114987	0.00835117	0.835	0.812	1
CRISPLD2	0.118532	0.0139786	0.476	0.503	1
NAB2	0.12135	-0.0108871	0.756	0.727	1
GPR146	0.121825	0.0143841	0.673	0.687	1
NBPF10	0.123901	-0.00728863	0.678	0.713	1
ISG20	0.124226	0.109569	0.953	0.941	1
TRBC1	0.124999	0.0253264	0.926	0.904	1
LYAR	0.125193	-0.023098	0.859	0.839	1
CTSB	0.125577	0.0791858	0.825	0.806	1
PTPN12	0.126826	-0.00175921	0.661	0.627	1
CD72	0.127745	-0.00507579	0.637	0.599	1
CUX1	0.128339	-0.0106787	0.763	0.739	1
RELT	0.129932	-0.0184356	0.781	0.802	1
CD63	0.131527	-0.0124543	0.875	0.853	1
SIRPB1	0.134358	-0.00165844	0.372	0.335	1
FBP1	0.13459	-0.00239026	0.634	0.599	1
PITHD1	0.137171	-0.00539113	0.889	0.877	1
CRIP1	0.137441	0.0731598	0.999	0.994	1
CDK14	0.137887	-0.0020024	0.478	0.45	1
CHST12	0.138011	0.0111448	0.716	0.745	1
PYHIN1	0.138755	0.0454055	0.835	0.848	1
LRRK1	0.139619	0.00170847	0.271	0.246	1
IFIT2	0.139684	0.0216309	0.8	0.781	1
AL138963.4	0.140122	-0.111063	0.942	0.943	1
TRGV3	0.140281	0.00819899	0.714	0.739	1
SMIM14	0.14241	0.0241498	0.803	0.773	1
SYNE2	0.142659	0.00719202	0.889	0.884	1
PPM1N	0.143183	-0.00630935	0.584	0.56	1
PACSIN1	0.145186	0.00208071	0.231	0.202	1
ERN1	0.145436	-0.0194043	0.878	0.861	1
TRAV27	0.145517	-0.0305209	0.627	0.592	1
EMILIN2	0.145764	0.00167277	0.605	0.581	1
LINC02432	0.14635	-0.000783232	0.931	0.912	1
CD3D	0.148188	0.0289853	0.999	0.994	1
CDK2AP1	0.148644	0.0040845	0.719	0.686	1
RGS19	0.149514	0.102462	0.876	0.873	1
CSF2RA	0.149584	0.00144307	0.533	0.556	1
NAIP	0.149953	-0.0188367	0.814	0.797	1
UCP2	0.149985	0.103965	0.998	0.994	1
CCR6	0.150172	0.0110594	0.88	0.854	1
HLA-DQA1	0.151079	0.00754576	0.819	0.816	1
TRAV29DV5	0.151458	-0.0519732	0.815	0.792	1
TRGV10	0.152318	-0.0276296	0.847	0.835	1
AC245014.3	0.154231	0.00937299	0.69	0.655	1
NPC2	0.154557	-0.0015053	0.823	0.849	1
STRADB	0.15602	-0.0283686	0.756	0.765	1
SAMD3	0.15789	0.0216515	0.813	0.784	1
PDGFA	0.159118	-0.00132784	0.276	0.292	1
CTSZ	0.160227	0.0213201	0.598	0.612	1
PLEC	0.16072	0.0251559	0.836	0.809	1
ZNF577	0.160952	0.0027973	0.854	0.828	1
TBC1D8	0.16118	0.000164941	0.626	0.661	1
MCTP2	0.161823	-0.0183904	0.661	0.653	1
TRAT1	0.162291	0.0626265	0.961	0.948	1
AL445524.1	0.162516	0.0104559	0.69	0.684	1
GNS	0.162723	-0.0131653	0.711	0.689	1
SNX18	0.164647	-0.0315266	0.773	0.777	1
CD2	0.164812	0.0528807	0.97	0.956	1
HOTAIRM1	0.165327	-0.00989506	0.748	0.779	1
IGKC	0.166888	0.000943696	0.467	0.495	1
HSBP1	0.168637	0.0121734	0.769	0.798	1
AD000090.1	0.169062	-0.00473853	0.446	0.467	1
KLRC1	0.17066	0.00225638	0.896	0.887	1
CD3G	0.173421	-0.0313023	0.959	0.966	1
FRMD4B	0.173999	0.00500673	0.798	0.77	1
TRAV1-2	0.174719	1.66949e-05	0.783	0.811	1
EEF1A1	0.176252	0.014194	1	1	1
CHI3L2	0.176579	0.00630366	0.877	0.854	1
NREP	0.180323	-0.00359286	0.354	0.326	1
STRBP	0.180953	0.00290573	0.74	0.712	1
SEMA4B	0.181034	0.0205516	0.694	0.668	1
STXBP2	0.181483	0.036883	0.872	0.849	1
MALAT1	0.18176	0.0127313	1	1	1
SNX10	0.182593	0.00129316	0.718	0.688	1
SLC43A2	0.182749	-0.00439947	0.527	0.561	1
IL7R	0.183506	-0.0363968	0.996	0.999	1
RASSF4	0.18429	0.00204581	0.797	0.776	1
WARS	0.184949	-0.00482446	0.738	0.721	1
GNG7	0.187974	-0.00578065	0.599	0.572	1
ANXA5	0.188095	0.0797276	0.913	0.897	1
IFNG-AS1	0.188649	0.0380847	0.806	0.806	1
H3F3A	0.189276	0.0775408	1	0.997	1
GABARAP	0.189374	0.0734813	0.99	0.982	1
KRT86	0.190076	-0.000453088	0.407	0.438	1
EGFL7	0.190674	0.000107166	0.836	0.809	1
IKZF2	0.192045	-0.00206911	0.716	0.684	1
LINC01943	0.194667	0.0090878	0.727	0.7	1
PGD	0.195894	0.0402252	0.718	0.724	1
H1FX	0.197583	0.0489364	0.869	0.845	1
CD3E	0.199468	0.056374	1	1	1
IGKV1-5	0.200234	-0.000705402	0.365	0.345	1
MMRN1	0.200709	-0.000972512	0.492	0.465	1
RNH1	0.202094	0.0793028	0.863	0.84	1
CXCL2	0.202435	-0.000794381	0.546	0.517	1
KIAA0930	0.20472	-0.00286409	0.694	0.725	1
TRBV6-4	0.2105	0.0243768	0.496	0.478	1
IFI6	0.21051	0.00337626	0.765	0.744	1
ACSL1	0.210879	-0.00331612	0.774	0.752	1
PALM2-AKAP2	0.211355	-0.0234371	0.759	0.748	1
IFNG	0.212471	-0.0124524	0.913	0.901	1
TSPAN3	0.212481	-0.0231851	0.755	0.757	1
TP53I11	0.213534	-0.0075479	0.827	0.804	1
RAC1	0.214173	0.0430955	0.913	0.893	1
IL2RB	0.21501	0.0256813	0.789	0.81	1
GSTM2	0.21562	0.0215099	0.503	0.523	1
ADM	0.218779	8.63047e-05	0.179	0.197	1
HIST1H2AG	0.22076	-0.00781146	0.688	0.718	1
IFI44	0.222018	0.0161256	0.693	0.717	1
HSH2D	0.226383	0.012992	0.736	0.707	1
C20orf27	0.227178	0.0205461	0.767	0.739	1
RNF130	0.229015	0.0249542	0.718	0.74	1
AC092821.3	0.229867	0.00256743	0.667	0.696	1
NBPF19	0.230636	0.0125144	0.739	0.767	1
SH3BGRL3	0.230805	0.0591879	1	0.999	1
AP2S1	0.230912	0.0351086	0.804	0.778	1
PPT1	0.231662	0.0530122	0.688	0.683	1
TRAV12-1	0.232612	0.0141521	0.729	0.7	1
ETS2	0.232871	-0.00618108	0.593	0.592	1
SMOX	0.233279	0.00162782	0.605	0.608	1
STX7	0.234326	0.00316329	0.798	0.823	1
S100A4	0.234428	0.0672077	0.999	0.996	1
SLC15A4	0.238036	4.90759e-05	0.515	0.484	1
ANKRD28	0.238957	0.00831511	0.738	0.709	1
ATP6V1B2	0.24281	-0.0114527	0.745	0.772	1
FHL3	0.245591	0.00578382	0.784	0.788	1
TRBV4-2	0.246115	-2.91765e-05	0.778	0.803	1
IL12RB2	0.24667	-0.00259187	0.759	0.778	1
GPR25	0.247491	-0.00120509	0.761	0.787	1
LCP1	0.249248	0.0860294	0.977	0.97	1
TRAV9-2	0.251412	0.00603727	0.674	0.703	1
LEF1	0.252419	0.087279	0.953	0.945	1
CENPE	0.253351	-0.00676938	0.549	0.534	1
FASLG	0.253484	-0.00224134	0.819	0.804	1
MGAM	0.254823	-0.000101079	0.277	0.284	1
NADK	0.256089	-0.00860233	0.75	0.728	1
MARVELD1	0.256199	-0.00348539	0.352	0.325	1
RSU1	0.256355	-0.0310798	0.821	0.828	1
CD151	0.258155	0.0167197	0.661	0.679	1
TRIB1	0.260817	-0.00801839	0.635	0.626	1
TRAV24	0.261894	0.0114897	0.682	0.657	1
RAB13	0.265768	0.00491971	0.397	0.399	1
TRBV27	0.266055	0.0180444	0.633	0.663	1
RUFY1	0.267113	0.0172747	0.789	0.763	1
CD4	0.276054	-0.00238009	0.87	0.86	1
PCED1B	0.276436	0.0976135	0.809	0.8	1
PLEKHO2	0.277122	0.0025703	0.758	0.783	1
TRABD2A	0.278021	0.0650749	0.915	0.903	1
TRAV26-1	0.286527	0.0377508	0.671	0.669	1
COTL1	0.288019	0.0249716	0.974	0.976	1
GAPT	0.288632	-0.000318749	0.346	0.372	1
C3orf14	0.289579	-0.0100867	0.764	0.781	1
FLT3LG	0.291779	0.0758813	0.972	0.963	1
UNC93B1	0.296006	-0.011813	0.757	0.742	1
SIRPG	0.296835	-0.019107	0.767	0.791	1
LDHB	0.298842	0.0638236	1	0.999	1
TAGLN	0.299921	0.000847173	0.721	0.695	1
TRBV18	0.300739	0.0412104	0.683	0.707	1
RAB31	0.302601	-0.00440497	0.405	0.408	1
C15orf39	0.303217	0.00545198	0.753	0.729	1
LAIR2	0.303442	-0.00439972	0.502	0.53	1
FTL	0.306971	0.0450934	1	0.999	1
TCF7L2	0.307934	0.00507638	0.694	0.719	1
PDGFRB	0.313886	-0.00105971	0.36	0.378	1
TMEM140	0.315683	0.00393192	0.725	0.751	1
VAMP5	0.316856	0.0595893	0.88	0.86	1
C16orf74	0.316864	0.00389305	0.701	0.727	1
IFI44L	0.316962	0.0446297	0.661	0.651	1
SH3YL1	0.317049	-0.0090415	0.849	0.867	1
IRF7	0.317218	0.0416278	0.731	0.706	1
PIK3IP1	0.317519	-0.0186193	0.938	0.935	1
AC090152.1	0.318398	0.00865222	0.65	0.636	1
CD7	0.320128	0.0968734	0.967	0.965	1
CEBPA	0.320464	0.00573912	0.673	0.689	1
OAZ1	0.322594	0.0482298	0.999	0.997	1
TGFB1I1	0.324271	0.00257837	0.64	0.667	1
KNL1	0.327617	-0.00841409	0.34	0.34	1
KIAA0513	0.328351	0.00300101	0.694	0.668	1
SAMHD1	0.328552	0.0441787	0.965	0.953	1
STAT1	0.328721	0.0315818	0.869	0.886	1
IKZF3	0.328986	-0.037944	0.829	0.823	1
PCSK1N	0.329042	0.0318375	0.763	0.739	1
TIGIT	0.331114	0.0145166	0.886	0.867	1
LIN7A	0.335086	-5.42075e-05	0.529	0.503	1
CYP27A1	0.336544	0.000487645	0.345	0.364	1
SIGLEC1	0.341182	-1.47467e-05	0.175	0.155	1
LPCAT1	0.341449	0.0215934	0.808	0.792	1
ATP6V0D1	0.342376	0.015609	0.791	0.769	1
GNAI2	0.342922	0.0296288	0.789	0.77	1
TPM2	0.34305	-0.000971912	0.747	0.769	1
ITPRID2	0.344437	-0.0113154	0.584	0.611	1
LTB4R	0.344777	0.00020021	0.645	0.619	1
PROK2	0.347315	-0.00214039	0.663	0.639	1
SMC4	0.347564	0.0135136	0.796	0.773	1
AL034397.3	0.348377	0.000120789	0.651	0.626	1
HLA-DMA	0.350057	0.0211927	0.854	0.854	1
ADA2	0.353401	-0.0190991	0.841	0.827	1
PSAP	0.355431	0.0357274	0.883	0.9	1
MYL6	0.355846	0.0655075	1	0.999	1
CLECL1	0.359968	0.000341611	0.405	0.43	1
GYPC	0.360647	0.0233532	0.947	0.945	1
TRBV20-1	0.364208	0.197742	0.705	0.694	1
AMPD2	0.366658	-0.0184408	0.739	0.744	1
ARPC5	0.373301	0.0676168	0.95	0.938	1
LILRA6	0.376667	0.00417836	0.638	0.642	1
PYCARD	0.377595	0.00937974	0.857	0.839	1
PARP14	0.37875	-0.00968866	0.803	0.786	1
PGLS	0.379828	0.00864473	0.897	0.884	1
P2RX5	0.382018	0.000753019	0.739	0.762	1
ILK	0.383665	0.0437454	0.853	0.852	1
TRAV8-2	0.387341	-0.030427	0.665	0.64	1
RAB24	0.391861	-0.0169144	0.662	0.664	1
NBPF14	0.395723	0.012961	0.689	0.704	1
FERMT3	0.39598	0.0427563	0.865	0.873	1
RAB20	0.396857	-0.0110534	0.724	0.707	1
HEMGN	0.397521	0.000998462	0.819	0.798	1
NIBAN1	0.400247	0.0148282	0.869	0.885	1
TNIP3	0.400331	0.00301516	0.9	0.9	1
RPLP1	0.40061	0.0162365	1	1	1
SPECC1	0.400718	-0.0128497	0.723	0.708	1
TRBV24-1	0.403878	0.00108278	0.745	0.765	1
HK2	0.405727	0.0017488	0.752	0.73	1
XAF1	0.420897	0.0409961	0.872	0.855	1
PF4V1	0.425634	0.00463359	0.632	0.639	1
FCMR	0.427631	0.04361	0.973	0.965	1
SELL	0.428313	0.122598	0.94	0.929	1
FKBP11	0.430448	0.038367	0.776	0.794	1
CLDND1	0.435396	0.044524	0.904	0.889	1
FECH	0.439603	-0.0146009	0.738	0.756	1
TRBV5-4	0.440035	0.0972515	0.725	0.722	1
CRTAM	0.441999	0.001106	0.7	0.713	1
TRAV12-3	0.443853	0.0137352	0.739	0.756	1
CRTAP	0.447487	0.0128227	0.758	0.778	1
PPP2R2B	0.448959	-0.000455832	0.773	0.757	1
MLH3	0.457764	-0.00452548	0.75	0.729	1
LCNL1	0.459815	-0.000841824	0.327	0.328	1
PPP1R9B	0.464159	-0.0125083	0.688	0.68	1
MARCKS	0.46868	-0.000269404	0.887	0.901	1
GPAT3	0.471741	0.0115062	0.807	0.788	1
P2RY2	0.475101	-8.95046e-07	0.652	0.675	1
SLCO4C1	0.477633	0.00162124	0.853	0.869	1
TRAV13-1	0.479038	0.0371652	0.785	0.771	1
LINC00892	0.479964	0.0371518	0.875	0.862	1
STAM-AS1	0.484282	0.00264033	0.584	0.586	1
BLVRB	0.48525	0.0174829	0.695	0.677	1
TRAV8-3	0.486385	-0.00421705	0.699	0.677	1
CD74	0.486689	0.0888121	0.974	0.976	1
TRAV16	0.487274	-0.0393305	0.666	0.651	1
LMO4	0.488607	0.0260968	0.654	0.635	1
SPON2	0.490761	-0.000688214	0.772	0.759	1
E2F5	0.494035	-0.0019358	0.684	0.677	1
POU2F2	0.500585	0.0491633	0.829	0.821	1
TRAV8-1	0.50288	0.0135067	0.772	0.789	1
PCED1B-AS1	0.507664	0.00620107	0.998	0.995	1
CD37	0.509843	0.0597655	0.999	0.997	1
HHEX	0.510125	-0.002974	0.252	0.27	1
F2R	0.513395	0.00780996	0.797	0.782	1
APOBEC3H	0.514833	-0.00608707	0.554	0.574	1
LYL1	0.516454	-0.00947712	0.792	0.783	1
HIST1H1E	0.518829	0.0905763	0.807	0.809	1
GZMK	0.519724	-0.0326562	0.768	0.784	1
DCAF12	0.524081	0.00898101	0.863	0.877	1
PIM1	0.524306	0.0661686	0.968	0.965	1
NFKBIE	0.52608	-0.0047747	0.751	0.732	1
TMEM91	0.528295	0.017098	0.679	0.662	1
TNFRSF4	0.53424	0.000566496	0.75	0.767	1
APOBEC3G	0.535384	0.0236124	0.702	0.683	1
TRGC2	0.536884	-0.00300191	0.66	0.68	1
CTSS	0.53785	0.0257585	0.815	0.798	1
TPM4	0.540013	0.0362238	0.825	0.809	1
TRAV4	0.540549	0.00724179	0.793	0.81	1
AEBP1	0.544414	-0.00852019	0.758	0.773	1
SMC2	0.546561	-0.00202563	0.729	0.746	1
TPST2	0.547393	-0.00390381	0.797	0.797	1
SERPINE1	0.548863	-6.72956e-06	0.932	0.942	1
IGHV1-2	0.553426	0.000307924	0.671	0.651	1
HLA-DMB	0.558423	-0.0123047	0.541	0.55	1
ZNF503	0.569254	-0.00122414	0.217	0.203	1
GK5	0.571949	-0.0124577	0.787	0.796	1
NEFL	0.575699	-0.00477218	0.778	0.794	1
TIMP1	0.576272	0.0231099	0.837	0.832	1
AC004817.3	0.577416	-0.00151096	0.532	0.541	1
GALNT2	0.578783	0.0167813	0.73	0.729	1
CXCR3	0.582184	-0.0234086	0.83	0.825	1
TRAV10	0.588198	-0.00549654	0.651	0.634	1
PTGER2	0.589042	0.0445369	0.902	0.892	1
CMPK2	0.589303	-0.000505017	0.628	0.611	1
PTGDR	0.598356	-0.00141072	0.774	0.789	1
TRBV28	0.600566	-0.099873	0.871	0.882	1
IFIT1	0.60197	0.00473357	0.679	0.667	1
CAPG	0.602795	0.0208856	0.74	0.753	1
PAK1	0.604677	0.00703522	0.784	0.785	1
C1orf162	0.606416	0.0344789	0.928	0.935	1
MDK	0.607049	0.00628424	0.849	0.861	1
SLC25A39	0.609084	0.00816016	0.807	0.821	1
VCL	0.609335	0.010108	0.841	0.85	1
GAPDH	0.609447	0.0412028	0.999	0.999	1
PCDH9	0.611738	-0.00107602	0.158	0.149	1
FAM110A	0.613655	-0.00303412	0.847	0.837	1
STMN1	0.621802	0.00370932	0.763	0.777	1
ITGB1	0.622658	0.0105142	0.968	0.963	1
CD247	0.628239	0.0349556	0.971	0.965	1
QKI	0.630965	-0.00411964	0.708	0.694	1
PRELID1	0.631963	0.0655042	0.887	0.878	1
ITGB2	0.636906	0.0424432	0.956	0.963	1
IL2RA	0.643845	0.0152104	0.785	0.772	1
ST14	0.653006	-0.000660252	0.768	0.762	1
CIITA	0.655476	-0.0017483	0.514	0.496	1
TRADD	0.666146	0.0397275	0.955	0.951	1
MAL	0.668183	0.0541227	0.938	0.941	1
CCDC34	0.674594	0.00578806	0.643	0.659	1
CYB561A3	0.678032	0.0100597	0.74	0.754	1
CLIC1	0.682519	0.0981304	0.961	0.956	1
NBEAL2	0.689883	0.00915883	0.744	0.755	1
TPX2	0.694729	-0.000675066	0.679	0.694	1
IGHD	0.694885	-0.000128453	0.304	0.289	1
SH3BP2	0.695687	0.00900516	0.691	0.706	1
LIMS1	0.701142	0.0621888	0.921	0.917	1
CLEC12A	0.702659	-0.00258487	0.642	0.634	1
SERTAD3	0.705333	0.00854395	0.846	0.838	1
FABP5	0.706516	-0.0027364	0.7	0.687	1
ODF3B	0.707944	-0.000466358	0.555	0.571	1
LINC01678	0.713071	-0.0100061	0.687	0.693	1
PARVB	0.721068	0.00089308	0.829	0.84	1
CST7	0.724481	-0.0173674	0.699	0.704	1
ASAH1	0.730933	0.0244614	0.798	0.787	1
PDE6G	0.732181	-0.00181992	0.467	0.474	1
RPS18	0.733047	0.0149304	1	1	1
ATG3	0.736736	0.0030218	0.78	0.791	1
POP1	0.73969	-0.00559126	0.742	0.753	1
SIT1	0.741779	7.17944e-05	0.878	0.888	1
MYD88	0.743724	0.0193845	0.764	0.769	1
MAP3K7CL	0.75744	-0.00606825	0.792	0.787	1
TRAV5	0.760825	0.00472782	0.722	0.734	1
VIM	0.761889	-0.00745858	0.999	0.999	1
KDM1B	0.765041	0.00991158	0.786	0.784	1
UNC119	0.767569	0.037156	0.705	0.71	1
TALDO1	0.770227	0.0502491	0.955	0.95	1
CERCAM	0.772553	-0.00155655	0.428	0.419	1
ADRB2	0.773171	0.00292724	0.91	0.902	1
PGRMC1	0.77921	0.00424977	0.659	0.653	1
ALOX5AP	0.780744	0.0598313	0.934	0.928	1
NABP1	0.781695	0.00199158	0.7	0.688	1
GAS7	0.787052	-0.00276071	0.821	0.818	1
CTSL	0.788098	-0.00226804	0.75	0.76	1
NMUR1	0.790648	5.64118e-05	0.825	0.819	1
CEP290	0.790857	-0.016995	0.721	0.721	1
ARRB1	0.795677	0.00547255	0.684	0.694	1
AP003068.2	0.798934	-0.00522766	0.646	0.655	1
EHD3	0.800036	-0.00390161	0.712	0.71	1
LINC01588	0.801948	0.0131982	0.682	0.685	1
ZYX	0.803725	0.0541585	0.897	0.896	1
PLSCR1	0.803934	-7.42018e-05	0.727	0.732	1
CYP2S1	0.804434	0.00030874	0.023	0.024	1
VASP	0.806833	0.0431271	0.865	0.866	1
NOSIP	0.808778	0.0530745	0.989	0.99	1
POU2AF1	0.811309	-0.00321649	0.908	0.903	1
RSAD2	0.813152	0.010896	0.716	0.704	1
TRAV30	0.813728	-0.00579758	0.702	0.691	1
AC025164.1	0.820687	-0.0134647	0.75	0.749	1
LRP1	0.829453	0.00531287	0.577	0.589	1
TPT1	0.83441	0.00461015	1	1	1
G0S2	0.837383	0.00572059	0.589	0.582	1
RPS12	0.839448	-0.00757385	1	1	1
EPHB6	0.839651	-0.0043742	0.748	0.753	1
ADAM23	0.847148	0.00539264	0.671	0.678	1
SPIB	0.847157	-7.67248e-05	0.316	0.325	1
KALRN	0.851498	-0.0016124	0.728	0.737	1
SLC15A3	0.852686	-0.00266615	0.307	0.317	1
SAMD4A	0.852937	-0.00104674	0.437	0.443	1
RXRA	0.85904	-0.0169951	0.673	0.683	1
KIF20B	0.860843	0.00774385	0.735	0.726	1
TRGV5	0.861621	-0.00447867	0.548	0.557	1
MIR222HG	0.862623	0.000123067	0.574	0.578	1
TRAV35	0.86451	-0.0080907	0.652	0.643	1
TRBV11-2	0.866948	0.0163202	0.56	0.566	1
AQP3	0.869912	0.0641042	0.968	0.965	1
ATP1B1	0.87466	0.00875426	0.819	0.826	1
ACSM3	0.875898	0.00546727	0.665	0.659	1
LHFPL2	0.877979	0.000236342	0.339	0.341	1
GLIPR2	0.889829	0.0243037	0.857	0.863	1
DOK2	0.890828	0.0651071	0.882	0.877	1
AC020659.1	0.890866	0.0021155	0.645	0.637	1
CPNE2	0.897775	0.0017911	0.593	0.602	1
GAS6	0.898313	-0.00798756	0.566	0.572	1
AGTRAP	0.899968	0.01932	0.689	0.695	1
TRBV21-1	0.909232	0.00694658	0.631	0.623	1
ADGRE1	0.911394	-0.0137358	0.765	0.761	1
RPLP0	0.912379	0.00748781	1	1	1
KLF6	0.912557	0.126347	1	1	1
SMIM3	0.929582	-1.30333e-05	0.748	0.751	1
DBN1	0.930258	-0.000680847	0.848	0.851	1
SIRPA	0.934009	-0.00103048	0.502	0.499	1
TRBV7-6	0.936672	-0.0729089	0.685	0.679	1
RNPEP	0.941717	0.021022	0.691	0.697	1
MYOM2	0.94369	0.00564622	0.539	0.537	1
TRAV1-1	0.944036	-0.0124402	0.725	0.727	1
TSPAN18	0.946896	0.00943481	0.768	0.763	1
CENPF	0.949427	0.0035905	0.792	0.796	1
TRAV22	0.950528	-0.0106281	0.696	0.691	1
LTA4H	0.952398	0.0290393	0.827	0.823	1
PI16	0.956692	0.030788	0.65	0.646	1
CDCA7	0.957675	-0.0118609	0.503	0.508	1
GRINA	0.965453	0.0128541	0.752	0.752	1
TTC39C	0.965503	0.030734	0.938	0.94	1
IRF4	0.970059	-0.00610868	0.825	0.827	1
CENPJ	0.971358	0.00582937	0.512	0.516	1
RPS6	0.979148	0.00668027	1	1	1
PERP	0.989244	0.00257566	0.817	0.818	1
GATA3	0.989596	0.0452676	0.931	0.932	1
HSP90B1	0.991158	0.0519516	0.96	0.961	1
[truncated: 2 more rows]

## Sheet: MAST_CD4mem ER vs LR
MAST_CD4mem ER vs LR COVID PF
Column1	p_val	avg_log2FC	pct.1	pct.2	p_val_adj
STON2	2.38288e-258	-0.000126792	0.719	0.981	4.76576e-255
VMO1	1.08928e-248	0.000281288	0.741	0.986	2.17855e-245
FPR2	1.72012e-248	-0.00035853	0.719	0.978	3.44023e-245
NCR1	7.60292e-204	-9.11643e-05	0.757	0.979	1.52058e-200
SNAI1	4.08217e-197	-0.000760481	0.589	0.884	8.16434e-194
PRSS57	1.08641e-181	0.000322331	0.769	0.975	2.17282e-178
CXCR6	2.08728e-181	-0.00395485	0.669	0.927	4.17456e-178
IGF2BP3	1.18917e-171	-0.00043575	0.633	0.9	2.37835e-168
LINC02432	6.22723e-170	0.00177216	0.654	0.912	1.24545e-166
RRAD	1.42177e-165	-0.000647517	0.685	0.928	2.84354e-162
HGD	1.71147e-163	-0.000235149	0.562	0.846	3.42294e-160
SERPINE1	4.2164e-163	0.0005873	0.712	0.942	8.43281e-160
CXCR2	6.05305e-163	-0.00137754	0.628	0.891	1.21061e-159
MARC1	9.90917e-162	-0.000238719	0.609	0.877	1.98183e-158
ARPIN	6.53018e-161	-1.97955e-05	0.58	0.857	1.30604e-157
ID1	1.42844e-160	0.126993	0.584	0.828	2.85688e-157
AC090617.10	6.71593e-154	0.000319314	0.609	0.872	1.34319e-150
DAB2	1.66342e-151	-0.00155215	0.624	0.881	3.32685e-148
HMOX1	4.3879e-151	-0.00201278	0.656	0.902	8.77579e-148
CYP1B1	2.75901e-148	-0.000496671	0.607	0.867	5.51801e-145
ENKUR	3.60216e-147	-0.000454932	0.671	0.905	7.20432e-144
PTGS1	5.1172e-147	-0.000974921	0.681	0.915	1.02344e-143
CD24	2.26326e-145	0.000355335	0.593	0.854	4.52652e-142
FAM111B	8.30667e-144	0.000820225	0.704	0.927	1.66133e-140
AL731557.1	7.30656e-141	0.000887719	0.754	0.952	1.46131e-137
LRG1	3.94901e-139	-0.000770733	0.705	0.924	7.89803e-136
IGHV5-78	4.48549e-139	0.00106997	0.628	0.875	8.97098e-136
CCL3L1	3.10484e-136	-0.00631817	0.644	0.884	6.20968e-133
OSCAR	1.98681e-134	0.00158942	0.721	0.931	3.97361e-131
CCR5	1.87518e-133	-0.00182018	0.713	0.926	3.75035e-130
ASCL2	1.35645e-132	-0.00274904	0.669	0.894	2.71291e-129
P2RX1	1.20532e-131	-0.00145069	0.663	0.894	2.41063e-128
TNIP3	7.35459e-131	-0.00491637	0.675	0.9	1.47092e-127
CD19	4.33134e-130	-0.00112875	0.692	0.911	8.66269e-127
OLIG1	1.86416e-128	-3.01345e-05	0.569	0.824	3.72832e-125
GFI1B	5.67961e-128	-0.000217155	0.499	0.765	1.13592e-124
MARCKS	1.33533e-125	0.000975982	0.682	0.901	2.67067e-122
SEMA7A	3.8283e-124	0.00187523	0.631	0.865	7.65661e-121
GP1BB	6.84308e-122	-0.000990229	0.728	0.928	1.36862e-118
NR4A3	1.01541e-121	0.057939	0.674	0.872	2.03082e-118
SPARC	1.25252e-120	0.000172687	0.778	0.955	2.50505e-117
AP001189.1	4.79524e-120	0.00221233	0.652	0.875	9.59048e-117
HES1	6.46893e-119	-0.000201494	0.595	0.831	1.29379e-115
FOSL1	1.73611e-118	-0.00145013	0.748	0.937	3.47221e-115
ZNF385A	1.10808e-117	0.00241964	0.566	0.809	2.21616e-114
MRAS	2.2363e-117	-0.000650254	0.338	0.603	4.47261e-114
DBN1	1.10132e-116	-0.0029053	0.618	0.851	2.20263e-113
DSC1	1.39302e-116	-0.000418831	0.588	0.825	2.78605e-113
GPR141	2.36578e-116	0.00171839	0.676	0.889	4.73156e-113
CCL3	1.52393e-114	-0.00172556	0.662	0.88	3.04786e-111
RASGEF1B	6.73389e-114	0.0689602	0.589	0.788	1.34678e-110
SMAD7	2.82065e-113	-0.0127119	0.691	0.887	5.6413e-110
FCRL1	4.7897e-113	0.000626765	0.527	0.774	9.5794e-110
ST14	6.89611e-113	-0.000401025	0.512	0.762	1.37922e-109
WDFY3	4.76143e-111	-0.000348215	0.639	0.861	9.52285e-108
C15orf48	1.55471e-110	-6.67154e-06	0.528	0.773	3.10943e-107
CD86	4.2449e-110	-0.00134871	0.555	0.796	8.48981e-107
FEZ1	4.45954e-110	-0.00160097	0.662	0.877	8.91908e-107
IGHV3-15	1.80512e-108	-0.000902479	0.279	0.528	3.61024e-105
KLRC3	2.26317e-108	-0.00371055	0.684	0.89	4.52634e-105
CXCL8	2.98021e-108	-0.00534014	0.592	0.823	5.96043e-105
COL5A3	5.84778e-107	-0.00237705	0.669	0.879	1.16956e-103
CA2	1.12225e-106	-0.00277844	0.623	0.845	2.2445e-103
TPPP3	2.62796e-106	0.000106716	0.365	0.604	5.25592e-103
AC243829.4	5.37607e-106	0.000136777	0.503	0.737	1.07521e-102
LMNA	2.79748e-105	0.0468692	0.815	0.96	5.59495e-102
PRKAR2B	4.54837e-105	0.00581733	0.631	0.846	9.09675e-102
IGLV2-23	1.00039e-104	-0.00082659	0.525	0.761	2.00079e-101
KCNE3	1.1109e-104	-0.000136456	0.614	0.837	2.22179e-101
LYPD3	1.15205e-104	0.0491381	0.623	0.824	2.30411e-101
PTAFR	1.70132e-104	-0.000897351	0.585	0.814	3.40264e-101
ADGRE2	1.98833e-104	0.00583851	0.334	0.57	3.97666e-101
SLC1A7	2.11609e-104	-0.000243605	0.51	0.75	4.23217e-101
GRASP	6.2628e-104	0.0047405	0.443	0.671	1.25256e-100
LINC00173	4.32123e-103	-0.00905363	0.423	0.669	8.64246e-100
ESAM	1.48084e-102	0.000531768	0.586	0.81	2.96167e-99
IGHV3-23	1.39974e-101	-0.00574433	0.325	0.564	2.79949e-98
SYNGR1	1.71094e-101	-0.00463285	0.609	0.829	3.42189e-98
IGFBP7	9.42683e-101	0.00130212	0.523	0.758	1.88537e-97
AC096667.1	1.32431e-98	-0.00102815	0.245	0.479	2.64861e-95
SLCO4C1	2.45215e-98	-2.32155e-05	0.665	0.869	4.9043e-95
POU2AF1	7.8482e-98	-0.00144198	0.717	0.903	1.56964e-94
AC011446.2	1.00351e-97	0.00752615	0.673	0.871	2.00702e-94
XCL1	1.09876e-97	-0.000811077	0.541	0.771	2.19752e-94
UBXN10-AS1	6.85399e-97	-0.00558308	0.514	0.746	1.3708e-93
CHMP1B	1.25327e-96	0.152262	0.771	0.909	2.50655e-93
IL1RN	3.46656e-96	-0.00135006	0.559	0.784	6.93312e-93
HLA-DQA2	4.81188e-96	-0.0100638	0.793	0.949	9.62375e-93
TBC1D9	4.64968e-95	2.81071e-06	0.338	0.576	9.29936e-92
NMUR1	1.14904e-94	-0.00197184	0.604	0.819	2.29808e-91
PTPRS	1.49673e-94	0.0002896	0.469	0.703	2.99346e-91
SNX9	2.10505e-94	-0.00549923	0.554	0.753	4.2101e-91
IER5L	1.66189e-93	0.00896698	0.459	0.685	3.32378e-90
LDB2	3.20063e-93	-2.63982e-05	0.557	0.779	6.40126e-90
SENCR	3.4958e-93	-0.00157598	0.608	0.821	6.9916e-90
IRS2	5.6827e-93	0.0884237	0.649	0.819	1.13654e-89
CISH	9.47668e-93	0.02178	0.878	0.985	1.89534e-89
MAFB	1.70981e-91	0.00321579	0.632	0.834	3.41961e-88
LINC02694	2.19849e-91	-0.00422619	0.604	0.816	4.39698e-88
LINC02812	3.9954e-91	-0.00144572	0.593	0.806	7.9908e-88
AC012236.1	6.31555e-91	-9.11699e-05	0.488	0.717	1.26311e-87
C1orf21	6.95036e-91	-0.00283492	0.746	0.917	1.39007e-87
SPINK2	7.53224e-91	0.020667	0.698	0.879	1.50645e-87
IGLV3-21	1.3081e-89	-0.000614942	0.165	0.369	2.61621e-86
TGFB1I1	2.77828e-89	0.00390371	0.444	0.667	5.55656e-86
FGFBP2	4.99729e-89	-0.0156275	0.719	0.898	9.99459e-86
RETN	3.70593e-88	0.0107727	0.602	0.805	7.41186e-85
CTBP2	3.85231e-88	-0.00144831	0.672	0.864	7.70462e-85
NR4A1	6.12516e-88	0.0437604	0.686	0.866	1.22503e-84
PTGES	1.0958e-87	0.000503303	0.521	0.742	2.1916e-84
GNB4	1.5229e-86	-0.000271085	0.407	0.635	3.0458e-83
MDK	3.93185e-86	-0.00330496	0.671	0.861	7.8637e-83
IL10	4.45337e-86	-0.000205832	0.478	0.7	8.90674e-83
PLD4	5.65568e-86	0.000294115	0.503	0.724	1.13114e-82
LRRN3	1.20274e-85	0.0264631	0.663	0.842	2.40547e-82
IGHV3-30	2.55719e-85	7.11241e-05	0.455	0.68	5.11438e-82
ADRB2	7.67744e-85	-0.00662252	0.73	0.902	1.53549e-81
FCGR3A	1.15694e-84	-0.00460412	0.679	0.866	2.31388e-81
CDA	1.8893e-84	0.000927503	0.47	0.692	3.77859e-81
RORC	4.07388e-84	-0.00520445	0.76	0.922	8.14776e-81
CD38	1.3975e-83	-0.00638399	0.634	0.831	2.795e-80
SYTL3	1.53217e-83	0.0239902	0.568	0.754	3.06433e-80
ALDH3B1	2.08866e-83	0.000640898	0.388	0.612	4.17732e-80
CKS2	2.47272e-83	0.00598876	0.621	0.813	4.94544e-80
LRMDA	9.81715e-83	0.00020246	0.661	0.847	1.96343e-79
PCSK1N	1.18772e-82	0.0715879	0.569	0.739	2.37544e-79
PLXDC2	1.48728e-82	-0.00213355	0.503	0.72	2.97456e-79
HOOK2	1.64409e-82	0.0670716	0.635	0.806	3.28818e-79
PTGIR	2.06843e-82	0.00170418	0.471	0.687	4.13687e-79
IL6	2.29471e-81	1.89189e-05	0.474	0.692	4.58943e-78
KLK1	6.21119e-81	-0.000546165	0.531	0.743	1.24224e-77
CHRM3-AS2	7.19396e-81	0.00986694	0.613	0.8	1.43879e-77
TLE1	1.55377e-80	-0.00265306	0.467	0.683	3.10753e-77
LGR6	5.91607e-80	-0.000875314	0.65	0.838	1.18321e-76
FCGR2A	1.05175e-79	-0.0018374	0.387	0.606	2.10351e-76
ITGAX	1.5771e-79	0.001847	0.71	0.883	3.15419e-76
FFAR3	2.00596e-79	0.00414828	0.638	0.829	4.01193e-76
IER5	2.53425e-79	0.0605613	0.752	0.897	5.0685e-76
RGS1	4.08309e-79	0.0903361	0.783	0.921	8.16618e-76
RHBDL1	1.10642e-78	0.00825082	0.59	0.782	2.21283e-75
IL1B	1.94997e-78	-0.0100946	0.645	0.835	3.89993e-75
CX3CR1	9.14805e-78	-0.00791465	0.611	0.807	1.82961e-74
F13A1	9.30218e-78	0.000923567	0.666	0.848	1.86044e-74
TRBV10-2	1.52076e-77	0.0342919	0.67	0.853	3.04151e-74
BAIAP3	1.61714e-77	-0.00330053	0.668	0.851	3.23427e-74
RBM47	1.98301e-77	-0.000393807	0.4	0.615	3.96601e-74
ADGRG1	2.08864e-77	-0.00877267	0.675	0.857	4.17728e-74
PF4	2.3791e-77	0.00359704	0.708	0.88	4.75821e-74
ZEB2-AS1	5.30154e-77	-0.000254568	0.484	0.696	1.06031e-73
MAP3K7CL	2.00757e-76	-0.00228865	0.589	0.787	4.01514e-73
GUCY1A1	3.2161e-76	-0.000219646	0.458	0.671	6.4322e-73
ENHO	4.76753e-76	-0.00108966	0.477	0.688	9.53506e-73
CLEC11A	1.42348e-75	0.00374665	0.486	0.688	2.84697e-72
KDM6B	2.08975e-75	0.038242	0.716	0.871	4.1795e-72
KLRC1	2.19567e-75	-0.00218761	0.719	0.887	4.39134e-72
PTGS2	3.66242e-75	0.000421611	0.401	0.612	7.32483e-72
KLF4	7.13945e-75	0.0468505	0.565	0.753	1.42789e-71
ID2	1.07383e-74	0.037433	0.683	0.84	2.14766e-71
FES	3.90009e-73	-0.000375524	0.672	0.85	7.80017e-70
PIP5K1B	3.91712e-73	0.000793059	0.669	0.845	7.83423e-70
KIR2DL1	1.12839e-72	0.000252409	0.431	0.633	2.25678e-69
TUBB2A	2.11862e-72	0.0616704	0.663	0.822	4.23723e-69
TUBB1	4.54014e-72	-0.000390014	0.687	0.86	9.08027e-69
SERTAD1	7.42764e-72	0.0517585	0.693	0.84	1.48553e-68
TAGLN	8.52534e-72	0.000984358	0.493	0.695	1.70507e-68
KCTD12	8.83948e-72	0.00188093	0.667	0.843	1.7679e-68
SMIM5	1.47255e-71	0.000537653	0.416	0.623	2.94511e-68
GZMB	1.55574e-71	-0.0142348	0.662	0.839	3.11147e-68
RASSF4	3.44987e-71	-0.00140356	0.584	0.776	6.89974e-68
AL118516.1	5.44662e-71	0.0668047	0.682	0.832	1.08932e-67
PRCD	7.34139e-71	-0.00203739	0.371	0.577	1.46828e-67
ALDH2	1.77899e-70	-0.00136067	0.592	0.782	3.55797e-67
JUND	2.86005e-70	0.0901021	0.819	0.931	5.7201e-67
BLK	2.97054e-70	0.00403335	0.731	0.889	5.94107e-67
ADAMTSL4	6.90353e-70	-0.00186912	0.46	0.663	1.38071e-66
MS4A1	8.39353e-70	-0.000301764	0.726	0.886	1.67871e-66
PRXL2A	1.3226e-69	0.00826126	0.586	0.771	2.6452e-66
S100B	1.8177e-69	-0.0014618	0.512	0.708	3.63541e-66
HERPUD1	2.56219e-69	0.00473723	0.769	0.907	5.12439e-66
SSC5D	3.0304e-69	-0.00162525	0.51	0.709	6.06079e-66
ADTRP	3.47007e-69	0.0324484	0.648	0.812	6.94013e-66
C19orf33	4.86555e-69	-0.000161482	0.547	0.741	9.7311e-66
SASH1	4.99687e-69	-0.00113154	0.226	0.415	9.99375e-66
IGLV3-1	5.56598e-69	-0.000648487	0.262	0.457	1.1132e-65
IGKV4-1	8.70952e-69	0.00153638	0.526	0.723	1.7419e-65
ALOX12	1.48761e-68	0.00111094	0.448	0.65	2.97522e-65
CD83	1.64943e-68	0.00955608	0.615	0.791	3.29886e-65
EXOC3L1	2.12974e-68	-5.63005e-05	0.383	0.585	4.25947e-65
IGF2BP2	2.1763e-68	0.00214052	0.74	0.893	4.35261e-65
AL355075.4	2.40742e-68	-0.00239277	0.446	0.648	4.81483e-65
CNR2	2.72675e-68	-0.000280435	0.488	0.687	5.4535e-65
DTHD1	2.98478e-68	-0.00235046	0.654	0.83	5.96956e-65
KIFC3	3.70395e-68	0.0015149	0.692	0.859	7.40789e-65
GADD45B	2.47937e-67	0.0671592	0.809	0.924	4.95875e-64
CEBPD	3.63104e-67	-0.00790754	0.756	0.905	7.26209e-64
C15orf39	3.76137e-67	0.0180846	0.549	0.729	7.52274e-64
AC004687.1	7.36212e-67	-0.00534101	0.634	0.807	1.47242e-63
CAVIN3	1.08364e-66	-0.000320993	0.545	0.735	2.16728e-63
CD33	1.40876e-66	0.00156195	0.656	0.83	2.81751e-63
TRGV9	1.57223e-66	-0.00411853	0.683	0.851	3.14447e-63
GSTM2	1.6304e-66	0.0300816	0.358	0.523	3.2608e-63
TCEA3	1.79027e-66	0.0672016	0.727	0.866	3.58054e-63
CD300LF	2.67112e-66	-0.000196331	0.377	0.576	5.34224e-63
NIBAN3	3.14257e-66	0.00184986	0.516	0.709	6.28515e-63
CD200	3.2344e-66	0.0047122	0.67	0.838	6.46881e-63
IRF8	3.73682e-66	4.29358e-05	0.395	0.594	7.47363e-63
GADD45G	4.80481e-66	0.0321653	0.665	0.828	9.60963e-63
FCER1G	6.41977e-66	-0.000434799	0.536	0.727	1.28395e-62
EGR2	7.12925e-66	-0.00206728	0.628	0.806	1.42585e-62
LINC00937	8.02963e-66	0.00318991	0.501	0.693	1.60593e-62
ALDH1A1	8.5807e-66	-0.000598602	0.386	0.585	1.71614e-62
TUBB4B	1.11153e-65	0.0581573	0.853	0.955	2.22305e-62
FFAR2	1.41094e-65	0.000152031	0.475	0.671	2.82189e-62
TIMP2	4.92864e-65	0.00638137	0.524	0.714	9.85728e-62
SPHK1	7.53037e-65	-0.00201714	0.584	0.769	1.50607e-61
TCF7L2	8.47091e-65	0.00268995	0.53	0.719	1.69418e-61
IGLV1-44	1.04639e-64	-0.00202255	0.303	0.487	2.09278e-61
PPBP	1.21526e-64	0.00698076	0.756	0.902	2.43052e-61
TSHZ2	1.29816e-64	0.0531005	0.675	0.822	2.59632e-61
CCR10	2.57645e-64	-0.0109018	0.714	0.872	5.15291e-61
MCTP1	3.11823e-64	-0.000194909	0.268	0.456	6.23646e-61
GPAT3	3.40676e-64	0.0219394	0.617	0.788	6.81352e-61
ZFAND5	3.44136e-64	0.033905	0.744	0.877	6.88271e-61
LKAAEAR1	8.05094e-64	-0.00148934	0.71	0.868	1.61019e-60
RGS16	1.39077e-63	0.0164025	0.776	0.912	2.78154e-60
AL121944.1	1.55073e-63	0.0403345	0.598	0.758	3.10146e-60
LYN	1.84777e-63	0.00256709	0.603	0.782	3.69554e-60
CES1	2.54878e-63	-0.00200021	0.65	0.822	5.09756e-60
FAM43A	4.25215e-63	0.0128702	0.63	0.8	8.50429e-60
PFKFB4	4.62989e-63	0.00330945	0.404	0.597	9.25977e-60
AL513303.1	4.63911e-63	0.000592796	0.551	0.737	9.27822e-60
KRT1	4.85471e-63	0.0101273	0.229	0.4	9.70942e-60
TENT5A	4.98728e-63	0.00366399	0.483	0.667	9.97455e-60
ZNF703	5.5919e-63	0.00893602	0.645	0.812	1.11838e-59
DYSF	9.10233e-63	-0.00044844	0.447	0.64	1.82047e-59
TRBV7-7	1.5624e-62	0.00197162	0.64	0.812	3.1248e-59
CLMN	1.61553e-62	0.00279676	0.607	0.781	3.23106e-59
AC079779.1	1.77141e-62	0.0024557	0.556	0.736	3.54282e-59
PF4V1	2.30876e-62	-0.00153878	0.446	0.639	4.61751e-59
CITED2	2.77497e-62	0.014626	0.837	0.947	5.54993e-59
E2F5	3.32419e-62	0.00193189	0.488	0.677	6.64838e-59
AP000547.3	6.07434e-62	-0.00249069	0.364	0.556	1.21487e-58
TUBA4A	6.18265e-62	0.017052	0.876	0.969	1.23653e-58
SLC7A7	7.39271e-62	-0.00116637	0.303	0.491	1.47854e-58
B3GNT5	7.64029e-62	0.000307132	0.281	0.468	1.52806e-58
CHST15	9.57137e-62	-0.000642428	0.28	0.465	1.91427e-58
MTMR11	1.47061e-61	-0.000277291	0.271	0.455	2.94123e-58
PHLDA1	1.54671e-61	0.0320965	0.698	0.851	3.09341e-58
CLEC10A	2.41112e-61	-6.39665e-05	0.512	0.7	4.82224e-58
RASGRP4	3.02789e-61	0.000597186	0.363	0.553	6.05579e-58
PLXNB2	4.24042e-61	0.000440205	0.306	0.493	8.48083e-58
TUBB6	4.62696e-61	0.00235388	0.528	0.712	9.25393e-58
DERL3	8.00971e-61	-0.00155385	0.472	0.662	1.60194e-57
ATF3	8.35236e-61	0.00574949	0.62	0.789	1.67047e-57
IRF4	1.17917e-60	-0.00140808	0.662	0.827	2.35834e-57
LGALSL	1.21661e-60	-0.000464316	0.41	0.601	2.43322e-57
AC020916.1	1.91023e-60	0.037549	0.808	0.926	3.82045e-57
TNFSF9	2.43941e-60	-0.0011233	0.609	0.783	4.87881e-57
AC016405.3	2.45837e-60	0.0179312	0.611	0.779	4.91673e-57
NAPSA	2.61785e-60	0.00258688	0.58	0.758	5.23571e-57
CCL4L2	2.67649e-60	-0.00623446	0.559	0.74	5.35298e-57
CAVIN2	2.87516e-60	0.00367096	0.67	0.831	5.75032e-57
NXPH4	7.27865e-60	-0.000518818	0.43	0.619	1.45573e-56
LINC01781	8.76494e-60	4.48572e-06	0.148	0.3	1.75299e-56
CD302	1.40454e-59	-0.00198726	0.386	0.575	2.80909e-56
MYOM2	1.52266e-59	0.0124811	0.367	0.537	3.04532e-56
ACSL1	1.54412e-59	-0.00671844	0.574	0.752	3.08825e-56
AC239799.2	1.64264e-59	0.00469278	0.658	0.821	3.28529e-56
BTK	1.65088e-59	6.25983e-05	0.515	0.699	3.30176e-56
EGLN3	1.93165e-59	0.000478286	0.573	0.751	3.86329e-56
PIK3AP1	3.872e-59	0.00297986	0.682	0.84	7.74399e-56
CALHM6	4.71639e-59	0.0401131	0.775	0.9	9.43278e-56
PAPSS2	5.04741e-59	-0.00012799	0.268	0.448	1.00948e-55
CD248	5.6494e-59	-0.00112087	0.431	0.618	1.12988e-55
FASLG	5.97531e-59	-0.00172271	0.635	0.804	1.19506e-55
ODC1	6.76323e-59	0.0983837	0.814	0.915	1.35265e-55
AEBP1	7.6661e-59	0.00121642	0.602	0.773	1.53322e-55
CEBPB	8.78938e-59	0.0813716	0.701	0.829	1.75788e-55
MIDN	1.42898e-58	0.0550641	0.569	0.714	2.85796e-55
METTL7A	2.29256e-58	-0.00326766	0.555	0.733	4.58511e-55
WDR86-AS1	2.64114e-58	0.0352755	0.8	0.921	5.28228e-55
DMTN	2.68144e-58	0.0121102	0.646	0.806	5.36288e-55
AMPD2	2.81341e-58	0.00301646	0.573	0.744	5.62682e-55
MAFG	3.47416e-58	0.0161647	0.498	0.668	6.94831e-55
ARHGAP24	3.51147e-58	-0.000474321	0.219	0.391	7.02293e-55
LRRC25	3.61724e-58	0.000901105	0.594	0.767	7.23448e-55
PMAIP1	4.03599e-58	0.0118063	0.639	0.798	8.07197e-55
GABARAPL1	4.27318e-58	0.0326842	0.589	0.737	8.54636e-55
AL499604.1	5.09287e-58	0.0412044	0.696	0.838	1.01857e-54
CLEC12A	5.54856e-58	-0.00115618	0.448	0.634	1.10971e-54
EREG	7.96798e-58	-0.00174317	0.211	0.38	1.5936e-54
LIN7A	1.24894e-57	-0.000120658	0.321	0.503	2.49788e-54
PNP	1.3154e-57	0.0171213	0.803	0.924	2.63081e-54
CARD9	1.76886e-57	-0.000446517	0.45	0.635	3.53772e-54
OSBPL5	2.16755e-57	-5.22965e-05	0.556	0.732	4.3351e-54
CDK2AP1	2.33553e-57	-0.00571328	0.504	0.686	4.67106e-54
HLA-DOA	3.82626e-57	-0.00210113	0.496	0.679	7.65252e-54
PLEKHF1	4.51886e-57	-0.0118305	0.647	0.81	9.03773e-54
TRBV25-1	4.91461e-57	-0.0106696	0.551	0.729	9.82923e-54
C2orf88	5.12075e-57	0.000682721	0.459	0.642	1.02415e-53
PIK3IP1	8.21725e-57	0.0200147	0.835	0.935	1.64345e-53
TBC1D12	1.11158e-56	0.00320056	0.587	0.756	2.22316e-53
TRGC1	1.12711e-56	-0.00264294	0.609	0.779	2.25422e-53
TYROBP	1.40331e-56	-0.00467477	0.66	0.821	2.80661e-53
PYGL	1.48393e-56	-0.00161438	0.363	0.546	2.96786e-53
IGLC2	3.56014e-56	-0.00450669	0.272	0.446	7.12027e-53
SPRED1	3.99504e-56	9.66525e-06	0.543	0.72	7.99008e-53
AC103591.3	4.72854e-56	0.00133842	0.43	0.609	9.45709e-53
SPRY1	4.82867e-56	0.019365	0.487	0.659	9.65734e-53
COL6A2	5.03636e-56	0.0201336	0.605	0.765	1.00727e-52
CXCR1	9.12611e-56	0.000155235	0.459	0.635	1.82522e-52
CCDC191	1.27438e-55	-0.00387534	0.595	0.764	2.54876e-52
AC007032.1	1.28084e-55	0.00200699	0.514	0.691	2.56169e-52
TNFRSF13B	1.60299e-55	2.98788e-05	0.347	0.528	3.20598e-52
LILRA2	1.81814e-55	-0.000131412	0.317	0.495	3.63627e-52
SPTSSB	7.19116e-55	0.00143439	0.34	0.518	1.43823e-51
HIST1H2AE	9.5327e-55	0.00239953	0.446	0.62	1.90654e-51
PHACTR1	1.14076e-54	-0.000347522	0.296	0.473	2.28152e-51
HSPA6	1.20127e-54	8.93258e-06	0.293	0.465	2.40253e-51
RHOBTB3	1.33843e-54	0.00274694	0.645	0.805	2.67687e-51
CLSPN	1.76577e-54	-0.000502065	0.728	0.872	3.53153e-51
ZFHX3	2.20201e-54	-0.000452903	0.549	0.722	4.40403e-51
PDE5A	2.39714e-54	-0.000418665	0.55	0.724	4.79427e-51
FAM49A	3.51943e-54	0.00109162	0.428	0.607	7.03886e-51
DUSP5	3.53023e-54	0.0296666	0.53	0.679	7.06045e-51
TKTL1	3.65245e-54	0.00279732	0.659	0.814	7.30491e-51
BOK	4.03135e-54	-0.000256902	0.323	0.497	8.0627e-51
MS4A6A	4.18416e-54	-0.00984398	0.341	0.519	8.36832e-51
MAGEH1	4.7206e-54	0.0323127	0.616	0.767	9.4412e-51
AC147651.1	6.61185e-54	0.000746502	0.439	0.619	1.32237e-50
THBS1	8.26102e-54	-0.000701015	0.517	0.693	1.6522e-50
CFD	9.02027e-54	0.00945572	0.481	0.65	1.80405e-50
MLC1	1.03664e-53	-0.000355079	0.464	0.641	2.07328e-50
SYK	1.14083e-53	-0.000525405	0.337	0.514	2.28166e-50
FGR	1.46606e-53	-0.0035272	0.609	0.774	2.93211e-50
GK5	1.49777e-53	-0.00122043	0.636	0.796	2.99554e-50
TRDV2	1.56294e-53	-0.00856515	0.593	0.759	3.12588e-50
FHIT	1.75108e-53	0.0283553	0.707	0.843	3.50216e-50
TRAV8-1	2.67053e-53	0.0277353	0.629	0.789	5.34105e-50
KIR2DL4	3.08889e-53	-0.00015119	0.504	0.68	6.17777e-50
LTK	4.10607e-53	-0.00153009	0.627	0.788	8.21214e-50
AC136475.5	5.18559e-53	0.00520354	0.548	0.711	1.03712e-49
DNM3	6.67364e-53	-0.00308234	0.494	0.67	1.33473e-49
LINC02384	6.73494e-53	-0.0058929	0.613	0.776	1.34699e-49
IGF2R	7.96781e-53	-0.0109014	0.674	0.823	1.59356e-49
HIST2H2BF	1.15977e-52	5.19442e-05	0.513	0.686	2.31953e-49
PALLD	1.19553e-52	0.00110526	0.519	0.691	2.39107e-49
C3AR1	1.3582e-52	0.00160091	0.731	0.87	2.7164e-49
FCRL6	1.82684e-52	-0.00994953	0.602	0.766	3.65368e-49
DOCK5	3.44241e-52	-0.000399571	0.465	0.641	6.88483e-49
RBM38	3.91501e-52	0.00703644	0.696	0.816	7.83003e-49
TSPAN13	5.04737e-52	-0.000366898	0.347	0.521	1.00947e-48
FOSB	5.17445e-52	0.0634057	0.925	0.988	1.03489e-48
PROK2	6.90358e-52	-0.00122885	0.463	0.639	1.38072e-48
RNF130	8.48376e-52	0.0118184	0.582	0.74	1.69675e-48
DUSP2	9.36249e-52	0.0468849	0.92	0.985	1.8725e-48
HES4	1.19582e-51	0.0104431	0.288	0.445	2.39164e-48
TBC1D8	1.4327e-51	0.000920692	0.488	0.661	2.86539e-48
CNFN	1.79806e-51	-0.000756967	0.558	0.726	3.59612e-48
IGHV3-21	1.90898e-51	-0.000522289	0.251	0.417	3.81797e-48
CCL4	2.17461e-51	-0.0312589	0.707	0.851	4.34922e-48
TSPAN4	2.32281e-51	-0.00180299	0.532	0.701	4.64561e-48
PHLDA2	2.46011e-51	-0.0016413	0.666	0.819	4.92022e-48
NFIX	3.76931e-51	0.00603485	0.447	0.613	7.53862e-48
GZMH	3.92033e-51	-0.0285405	0.667	0.819	7.84066e-48
RHOB	4.20087e-51	0.0218986	0.676	0.821	8.40174e-48
ITGA2B	5.06174e-51	-0.000517395	0.526	0.696	1.01235e-47
LTBR	5.39005e-51	0.000927619	0.216	0.375	1.07801e-47
TNS1	5.77419e-51	0.000581983	0.514	0.681	1.15484e-47
NT5C3A	6.25412e-51	0.0291173	0.778	0.895	1.25082e-47
CSF3R	6.35899e-51	-0.00427109	0.394	0.569	1.2718e-47
UTF1	6.555e-51	0.000221107	0.312	0.483	1.311e-47
EGFL7	6.88674e-51	-0.000499719	0.655	0.809	1.37735e-47
NUAK2	1.10171e-50	0.00191532	0.619	0.777	2.20342e-47
TNNI2	1.30201e-50	0.000832972	0.413	0.587	2.60402e-47
LTBP1	1.80182e-50	0.00170474	0.38	0.55	3.60364e-47
SULT1A1	3.19811e-50	0.0126347	0.493	0.651	6.39622e-47
EPHX2	3.63993e-50	0.0016636	0.626	0.77	7.27986e-47
PELI1	4.50583e-50	0.0557113	0.673	0.797	9.01167e-47
MID1IP1	6.23815e-50	0.0128936	0.668	0.814	1.24763e-46
TRBV6-5	6.55766e-50	0.0689587	0.49	0.656	1.31153e-46
CR1	7.0497e-50	-0.000724278	0.378	0.544	1.40994e-46
NR4A2	8.40124e-50	0.0279519	0.932	0.99	1.68025e-46
AC025164.1	1.03892e-49	0.0390771	0.606	0.749	2.07784e-46
SESN3	1.04671e-49	0.0181629	0.616	0.753	2.09343e-46
LINC01678	1.22474e-49	-0.00795131	0.527	0.693	2.44948e-46
SEMA4A	1.45384e-49	0.000242732	0.42	0.592	2.90767e-46
CREM	1.90233e-49	0.0239106	0.642	0.766	3.80466e-46
DKK3	2.03135e-49	-0.00222247	0.501	0.671	4.0627e-46
SLAMF7	2.13876e-49	-0.00472702	0.69	0.836	4.27753e-46
TRBV28	2.20793e-49	0.281562	0.761	0.882	4.41586e-46
CREG1	2.66585e-49	-0.0030214	0.55	0.711	5.33171e-46
RASD1	2.87831e-49	0.0113297	0.483	0.646	5.75663e-46
CRIP2	2.94705e-49	0.0715417	0.861	0.95	5.89411e-46
IGHV3-7	3.15663e-49	-0.000797062	0.312	0.457	6.31326e-46
IFRD1	4.51186e-49	0.0553296	0.789	0.898	9.02372e-46
PITHD1	6.38698e-49	0.0341355	0.761	0.877	1.2774e-45
TNFRSF9	6.43446e-49	-0.000613685	0.475	0.645	1.28689e-45
HIST1H2AG	6.75226e-49	-0.01489	0.555	0.718	1.35045e-45
CXCL3	7.36816e-49	-0.000456377	0.335	0.503	1.47363e-45
CD72	7.75404e-49	-0.00327916	0.428	0.599	1.55081e-45
PDLIM1	7.78173e-49	-0.00112663	0.819	0.931	1.55635e-45
CHST2	1.03105e-48	-0.00400418	0.628	0.784	2.06209e-45
SNN	1.31167e-48	0.0202052	0.492	0.643	2.62335e-45
TCF4	1.69395e-48	0.000441248	0.374	0.543	3.3879e-45
MSC	1.73122e-48	-0.00397316	0.764	0.892	3.46245e-45
DUSP3	1.88295e-48	-0.00960954	0.577	0.739	3.7659e-45
CSTA	3.59882e-48	-0.000287038	0.328	0.495	7.19763e-45
BAMBI	4.29856e-48	0.0172597	0.498	0.661	8.59712e-45
CDT1	4.35965e-48	0.000243852	0.637	0.79	8.71931e-45
DDIT4	7.33292e-48	0.0781567	0.87	0.954	1.46658e-44
LILRB4	8.6813e-48	0.000153204	0.212	0.362	1.73626e-44
CENPF	9.71159e-48	-0.000668346	0.646	0.796	1.94232e-44
ZC3H12A	1.17771e-47	0.0143819	0.627	0.771	2.35543e-44
SMIM25	1.22862e-47	8.51264e-05	0.386	0.555	2.45724e-44
ZNF467	1.30613e-47	0.0187783	0.488	0.642	2.61226e-44
MAFF	2.67976e-47	0.0110574	0.618	0.765	5.35951e-44
GPCPD1	4.80502e-47	0.0357824	0.672	0.8	9.61005e-44
PRKCQ-AS1	5.25274e-47	-0.00011278	0.881	0.965	1.05055e-43
ETS2	6.01099e-47	-0.00431707	0.431	0.592	1.2022e-43
SLC4A10	6.37509e-47	-0.000873405	0.492	0.657	1.27502e-43
AL021155.5	6.89193e-47	-0.0101543	0.497	0.662	1.37839e-43
ZDHHC1	7.28997e-47	-0.000411783	0.259	0.418	1.45799e-43
DAPK1	8.00124e-47	-0.000472204	0.398	0.565	1.60025e-43
CCR1	8.83751e-47	-0.000188993	0.338	0.503	1.7675e-43
USP10	1.51367e-46	0.037444	0.729	0.85	3.02734e-43
MGST1	2.17175e-46	-0.000162834	0.375	0.541	4.34351e-43
IGKV3-20	2.3852e-46	-0.00351168	0.507	0.662	4.7704e-43
QPCT	4.11362e-46	-0.000944254	0.27	0.426	8.22725e-43
ARL4A	7.16487e-46	0.0205417	0.846	0.938	1.43297e-42
CSF2RA	9.43539e-46	-0.000564499	0.391	0.556	1.88708e-42
PLAUR	1.06262e-45	0.00350964	0.474	0.634	2.12524e-42
BRCA1	1.32353e-45	0.00393482	0.686	0.825	2.64706e-42
GP1BA	1.37059e-45	-0.000205656	0.287	0.446	2.74119e-42
ZBTB16	1.43626e-45	-0.00107293	0.539	0.694	2.87253e-42
AIF1	1.50025e-45	0.0273846	0.527	0.674	3.00051e-42
DUSP6	1.92995e-45	-0.00329044	0.575	0.73	3.85991e-42
MARCH2	2.26174e-45	-0.0147838	0.424	0.579	4.52349e-42
TCN2	2.27381e-45	0.00382139	0.705	0.839	4.54762e-42
GNG11	2.79813e-45	-0.00194695	0.7	0.839	5.59627e-42
KLF11	3.60532e-45	-0.0118452	0.665	0.808	7.21064e-42
IRAK3	3.97123e-45	-0.0025652	0.451	0.615	7.94246e-42
ACTN1	7.72817e-45	0.0593337	0.763	0.872	1.54563e-41
MAP3K20	2.43578e-44	-0.0059347	0.489	0.649	4.87157e-41
JCHAIN	2.79261e-44	0.000767455	0.372	0.533	5.58522e-41
LPCAT1	3.46137e-44	0.00404883	0.651	0.792	6.92275e-41
PDZK1IP1	3.50508e-44	-0.000629966	0.7	0.837	7.01016e-41
RAB37	5.2387e-44	-0.0082042	0.733	0.86	1.04774e-40
SLC8A1	7.06546e-44	0.00139174	0.294	0.451	1.41309e-40
KLF1	7.27562e-44	0.00126606	0.731	0.859	1.45512e-40
AC005280.2	7.48016e-44	-5.98572e-05	0.382	0.544	1.49603e-40
BACH1	7.828e-44	-0.00342896	0.467	0.617	1.5656e-40
RGS2	7.9416e-44	0.0672694	0.639	0.761	1.58832e-40
CDH23	8.38313e-44	0.00849106	0.619	0.763	1.67663e-40
SERPINA1	8.71982e-44	0.000838755	0.616	0.765	1.74396e-40
MMP23B	9.41543e-44	-0.000383972	0.44	0.601	1.88309e-40
TRBV6-1	9.58024e-44	0.0038249	0.532	0.689	1.91605e-40
CBFA2T3	9.78698e-44	-0.000161626	0.361	0.521	1.9574e-40
HK3	1.05723e-43	-0.000775091	0.279	0.434	2.11445e-40
OXNAD1	1.12314e-43	0.0208476	0.748	0.861	2.24628e-40
AL627171.2	2.26021e-43	-0.00945832	0.545	0.696	4.52041e-40
STRADB	2.29129e-43	0.0115678	0.624	0.765	4.58258e-40
VASH1	2.32623e-43	-0.000698357	0.698	0.831	4.65246e-40
AC245060.5	3.73124e-43	0.00363216	0.545	0.698	7.46248e-40
HIST1H2BF	3.81941e-43	-0.00041897	0.598	0.747	7.63881e-40
MYB	4.36674e-43	-0.000512783	0.489	0.646	8.73348e-40
TLR9	4.7455e-43	-0.00255862	0.704	0.838	9.49101e-40
ABLIM1	4.9427e-43	0.0343052	0.807	0.902	9.8854e-40
HIST1H4F	7.66902e-43	-0.0153184	0.528	0.684	1.5338e-39
HLA-DQA1	7.71232e-43	-0.00821311	0.678	0.816	1.54246e-39
GCA	9.37207e-43	0.0077483	0.52	0.67	1.87441e-39
BEST1	1.10507e-42	0.04528	0.526	0.657	2.21015e-39
VIPR2	1.66175e-42	0.000291118	0.471	0.63	3.3235e-39
AREG	1.92093e-42	0.0658177	0.749	0.852	3.84186e-39
GASK1B	1.93686e-42	-0.00020724	0.194	0.335	3.87371e-39
FCER2	2.97457e-42	0.00200287	0.364	0.522	5.94915e-39
ATP6V1B2	3.08595e-42	0.0195654	0.636	0.772	6.1719e-39
BID	3.84305e-42	-0.0445656	0.684	0.821	7.68609e-39
TRBV10-3	4.8058e-42	0.163032	0.488	0.641	9.6116e-39
P2RY14	4.85845e-42	0.00112475	0.509	0.664	9.7169e-39
VCL	5.06653e-42	0.0125096	0.727	0.85	1.01331e-38
CDKN1A	5.65371e-42	0.0410267	0.618	0.751	1.13074e-38
LGALS2	6.82737e-42	0.0016689	0.449	0.607	1.36547e-38
ZNF577	9.41008e-42	0.00436607	0.695	0.828	1.88202e-38
FAM30A	9.80091e-42	0.000881619	0.216	0.358	1.96018e-38
TRBV24-1	9.97431e-42	0.0147687	0.619	0.765	1.99486e-38
TRAV40	1.20372e-41	-0.00525893	0.77	0.888	2.40743e-38
PRF1	1.23889e-41	-0.0232561	0.818	0.923	2.47779e-38
ITGAM	1.24162e-41	-0.0068242	0.69	0.825	2.48324e-38
AC123595.1	1.38933e-41	0.0025964	0.558	0.705	2.77867e-38
LINC00309	1.86749e-41	-0.00018991	0.526	0.679	3.73498e-38
BACH2	2.15605e-41	0.0357482	0.706	0.827	4.3121e-38
KLRC2	2.98839e-41	-0.00615031	0.649	0.788	5.97678e-38
PERP	3.19247e-41	0.0069139	0.685	0.818	6.38495e-38
BCL3	3.43159e-41	-0.0323788	0.636	0.54	6.86318e-38
SPECC1	3.55701e-41	0.000535522	0.559	0.708	7.11401e-38
EGR1	3.67015e-41	0.0503213	0.75	0.868	7.34029e-38
FHL3	3.8806e-41	0.00314943	0.65	0.788	7.76119e-38
PARP14	4.59743e-41	-0.0221924	0.645	0.786	9.19486e-38
CD300E	5.56311e-41	-0.00031156	0.518	0.672	1.11262e-37
TRABD2A	8.14271e-41	0.0422388	0.805	0.903	1.62854e-37
DENND3	8.27669e-41	-0.00180263	0.736	0.861	1.65534e-37
TRAV34	9.40194e-41	-0.0146128	0.549	0.7	1.88039e-37
FOXO3	1.19639e-40	0.0437858	0.654	0.776	2.39278e-37
SLC43A2	1.23045e-40	0.000341923	0.405	0.561	2.46089e-37
TP53I11	1.40239e-40	-0.00535017	0.667	0.804	2.80478e-37
CST3	1.47303e-40	0.00562606	0.679	0.812	2.94606e-37
SLC4A1	1.50165e-40	0.00068834	0.644	0.784	3.00331e-37
TRAV39	1.60618e-40	-0.000489709	0.749	0.87	3.21237e-37
HNMT	2.32009e-40	3.12568e-05	0.195	0.33	4.64018e-37
CLU	2.40336e-40	-0.00809344	0.766	0.883	4.80673e-37
CCDC34	2.41528e-40	0.00987546	0.511	0.659	4.83057e-37
AP5B1	2.60059e-40	0.00127198	0.592	0.736	5.20118e-37
CEBPA	3.39329e-40	0.00489755	0.541	0.689	6.78658e-37
KLRF1	5.52875e-40	-0.00194452	0.534	0.685	1.10575e-36
FAM110A	6.70154e-40	-0.0255538	0.708	0.837	1.34031e-36
NFE2	7.46075e-40	0.000928657	0.587	0.731	1.49215e-36
MAP9	7.68948e-40	0.0284606	0.693	0.817	1.5379e-36
ID3	8.46911e-40	0.176629	0.66	0.779	1.69382e-36
SELP	8.55137e-40	0.00157185	0.555	0.703	1.71027e-36
CEACAM4	8.78953e-40	-0.00473889	0.284	0.431	1.75791e-36
CD163	1.01232e-39	4.07547e-05	0.375	0.526	2.02464e-36
ADGRE3	1.2822e-39	-5.56161e-05	0.246	0.389	2.5644e-36
LINC00299	1.36142e-39	-0.00113341	0.62	0.762	2.72283e-36
SNX2	1.39894e-39	-0.0277112	0.739	0.859	2.79789e-36
EOMES	1.54431e-39	0.00163249	0.675	0.809	3.08863e-36
S1PR3	1.68484e-39	-1.12671e-05	0.447	0.601	3.36969e-36
MEF2C	1.71725e-39	-0.000561702	0.693	0.824	3.4345e-36
SH2B2	2.09424e-39	0.00309025	0.326	0.476	4.18848e-36
TNNC2	2.79054e-39	0.00205717	0.364	0.514	5.58107e-36
AP3M2	3.96551e-39	0.0517899	0.703	0.809	7.93102e-36
RGS10	4.49586e-39	0.0338701	0.902	0.967	8.99171e-36
FBP1	4.55501e-39	-0.00432065	0.449	0.599	9.11002e-36
CPVL	4.66847e-39	0.000470103	0.336	0.486	9.33693e-36
APLP2	5.81511e-39	-0.00436623	0.615	0.753	1.16302e-35
C16orf74	6.21746e-39	0.0111548	0.591	0.727	1.24349e-35
CCR2	6.45122e-39	-0.00440536	0.764	0.88	1.29024e-35
TSPAN18	6.66311e-39	0.00820643	0.628	0.763	1.33262e-35
KLRD1	6.73512e-39	-0.0124713	0.721	0.845	1.34702e-35
IGLC3	8.97508e-39	-0.000319803	0.206	0.33	1.79502e-35
LIM2	1.24455e-38	-1.82475e-05	0.428	0.579	2.48909e-35
SLC25A39	1.3223e-38	0.0326472	0.715	0.821	2.64461e-35
TLR5	1.34803e-38	-0.000844956	0.497	0.647	2.69607e-35
FECH	1.46429e-38	-0.00257315	0.617	0.756	2.92858e-35
PRKCD	1.65223e-38	0.00941006	0.712	0.835	3.30446e-35
AC015912.3	1.88694e-38	0.00450403	0.653	0.787	3.77388e-35
MYBL1	2.00424e-38	0.0168838	0.8	0.904	4.00848e-35
CD55	2.1295e-38	0.0278351	0.772	0.868	4.259e-35
HSPA5	2.22032e-38	0.0421174	0.892	0.96	4.44065e-35
AL034397.3	2.28854e-38	-0.00286203	0.476	0.626	4.57708e-35
MAP1A	2.35276e-38	0.000548868	0.589	0.732	4.70552e-35
TRDV1	2.82298e-38	-0.015501	0.641	0.778	5.64596e-35
AQP9	3.07817e-38	-4.39118e-05	0.286	0.431	6.15634e-35
DENND6B	3.33835e-38	0.0058391	0.591	0.731	6.6767e-35
NAB2	3.49977e-38	-0.00896445	0.584	0.727	6.99953e-35
TMEM158	3.63139e-38	0.00131907	0.307	0.453	7.26277e-35
RGS18	3.87159e-38	0.00219326	0.618	0.757	7.74318e-35
XCL2	5.19621e-38	-0.00124353	0.603	0.744	1.03924e-34
IGFBP3	5.70356e-38	0.0601046	0.741	0.846	1.14071e-34
TRAV30	8.90479e-38	-0.016351	0.545	0.691	1.78096e-34
S100P	9.12011e-38	-0.00162638	0.676	0.807	1.82402e-34
KIR3DL2	1.25614e-37	0.00553696	0.736	0.854	2.51229e-34
DCAF12	1.32165e-37	0.00351631	0.764	0.877	2.6433e-34
SPATS2L	1.69488e-37	-0.0126009	0.743	0.862	3.38976e-34
MICAL2	1.91439e-37	0.00393906	0.788	0.894	3.82879e-34
LINC00996	2.10487e-37	0.000205539	0.392	0.541	4.20973e-34
SIGLEC7	2.14371e-37	-6.37093e-05	0.311	0.456	4.28743e-34
C1orf162	2.32017e-37	0.027614	0.85	0.935	4.64033e-34
AC064805.1	3.0005e-37	-0.000254699	0.46	0.608	6.001e-34
MIR222HG	3.28918e-37	0.00278899	0.431	0.578	6.57836e-34
STEAP4	5.16427e-37	-0.000170607	0.288	0.43	1.03285e-33
BST1	5.32782e-37	0.000907645	0.583	0.724	1.06556e-33
TFEC	5.38496e-37	-0.000450865	0.337	0.472	1.07699e-33
TCEAL2	6.56094e-37	0.00117236	0.378	0.521	1.31219e-33
AP1S2	6.75628e-37	0.0119284	0.743	0.852	1.35126e-33
HLA-DOB	8.42878e-37	-0.000832108	0.301	0.444	1.68576e-33
FAM214B	9.0545e-37	-0.00533605	0.622	0.759	1.8109e-33
IL4I1	9.26429e-37	-0.000626871	0.685	0.813	1.85286e-33
CD36	1.05443e-36	-0.000793221	0.611	0.749	2.10886e-33
TNFSF14	1.05672e-36	0.00515325	0.651	0.781	2.11343e-33
TCL1A	1.15189e-36	0.00202741	0.32	0.462	2.30378e-33
PDE4A	1.23847e-36	-0.00261318	0.703	0.828	2.47693e-33
PLK2	1.4311e-36	0.0125872	0.519	0.656	2.86221e-33
C9orf72	1.45307e-36	0.017923	0.544	0.679	2.90615e-33
RALGPS2	1.78362e-36	0.0160174	0.639	0.767	3.56725e-33
JDP2	1.89218e-36	0.000340305	0.367	0.513	3.78436e-33
FCGRT	2.26854e-36	0.0414189	0.621	0.736	4.53707e-33
HIST1H2BH	2.62449e-36	-0.00401743	0.567	0.709	5.24898e-33
EFHD2	2.77305e-36	0.00866871	0.558	0.687	5.5461e-33
SEPTIN5	3.11829e-36	0.000713235	0.18	0.305	6.23658e-33
RNF144B	3.35102e-36	0.00525706	0.767	0.877	6.70204e-33
SGK1	3.93599e-36	-0.0089159	0.783	0.889	7.87198e-33
KYNU	3.97409e-36	-0.00163265	0.361	0.506	7.94818e-33
TTC39C-AS1	4.01588e-36	-0.0374206	0.816	0.915	8.03177e-33
ABI3	4.80866e-36	-0.00685493	0.616	0.751	9.61732e-33
HLX	5.75893e-36	-2.23285e-05	0.33	0.473	1.15179e-32
CCR6	5.77823e-36	0.00246081	0.74	0.854	1.15565e-32
PLBD1	5.93897e-36	-0.00030551	0.399	0.546	1.18779e-32
CSGALNACT1	6.45707e-36	0.00209321	0.588	0.72	1.29141e-32
FAM114A1	6.82647e-36	0.00150867	0.537	0.68	1.36529e-32
GPR146	7.36926e-36	0.00481522	0.549	0.687	1.47385e-32
SYCP2	1.07466e-35	0.000487163	0.617	0.751	2.14931e-32
KLF10	1.36887e-35	-0.0117745	0.716	0.835	2.73774e-32
AC090559.1	1.40649e-35	-9.8915e-05	0.468	0.613	2.81297e-32
KCNG1	1.57451e-35	2.16606e-05	0.27	0.407	3.14901e-32
IER2	1.766e-35	0.0306219	0.937	0.986	3.53199e-32
SLC31A2	1.80436e-35	0.00680012	0.653	0.782	3.60873e-32
TMOD1	2.04104e-35	-0.00126036	0.624	0.758	4.08208e-32
GLT1D1	2.05515e-35	-0.000135424	0.167	0.283	4.11029e-32
PRAM1	2.20677e-35	-0.00206425	0.532	0.674	4.41353e-32
CDCA8	2.29787e-35	-0.00146253	0.391	0.536	4.59574e-32
CYP27A1	2.32683e-35	0.000480716	0.231	0.364	4.65367e-32
PTGER4	2.39192e-35	0.027839	0.91	0.973	4.78384e-32
HDAC9	2.40512e-35	-0.00276031	0.62	0.754	4.81023e-32
PYHIN1	2.82787e-35	0.026893	0.74	0.848	5.65573e-32
LINC01550	2.93798e-35	0.00624887	0.722	0.836	5.87597e-32
IL17RA	3.0742e-35	0.00599667	0.726	0.839	6.14841e-32
LILRB1	3.09757e-35	0.00108285	0.595	0.729	6.19514e-32
SH3BGRL2	3.44789e-35	5.10413e-05	0.346	0.488	6.89579e-32
DNASE1L3	4.20363e-35	-0.000551626	0.336	0.478	8.40725e-32
LST1	4.65226e-35	-0.000233927	0.627	0.756	9.30452e-32
NFIL3	5.25299e-35	-0.000515396	0.66	0.788	1.0506e-31
CRTAP	6.33295e-35	-0.00735896	0.657	0.778	1.26659e-31
LEF1	9.25876e-35	0.00391708	0.873	0.945	1.85175e-31
TRAV19	1.13061e-34	-0.0117422	0.557	0.696	2.26122e-31
LSR	1.14632e-34	0.0261859	0.666	0.779	2.29264e-31
DSC2	1.32278e-34	8.87313e-05	0.43	0.573	2.64557e-31
SATB1	1.3331e-34	0.0587135	0.732	0.827	2.6662e-31
PTPRE	1.71613e-34	0.00554657	0.536	0.669	3.43226e-31
NAAA	1.95455e-34	-0.000500627	0.677	0.793	3.9091e-31
MYOF	2.06598e-34	-0.000218362	0.374	0.516	4.13196e-31
SDCBP	2.16914e-34	0.0317005	0.716	0.814	4.33827e-31
Z93241.1	2.1886e-34	0.0241889	0.699	0.815	4.37721e-31
FGD4	2.27866e-34	0.000948638	0.317	0.457	4.55731e-31
HP	2.54997e-34	3.19777e-05	0.472	0.614	5.09994e-31
SERTAD3	2.69207e-34	0.00740585	0.722	0.838	5.38415e-31
IFNG	3.07693e-34	-0.00576302	0.8	0.901	6.15386e-31
HACD1	3.42738e-34	0.00455501	0.641	0.77	6.85476e-31
DUSP4	3.45653e-34	-0.0137685	0.571	0.707	6.91307e-31
BEX3	3.56285e-34	0.0273145	0.505	0.617	7.1257e-31
HBB	4.02714e-34	0.0888016	0.926	0.975	8.05427e-31
SPINT2	4.25515e-34	0.00175187	0.613	0.73	8.51031e-31
SPON2	5.40077e-34	-0.0106079	0.628	0.759	1.08015e-30
PDGFRB	5.73926e-34	-0.000720977	0.247	0.378	1.14785e-30
TJP2	6.20349e-34	-0.00688173	0.405	0.548	1.2407e-30
BRI3	6.65721e-34	0.0138725	0.547	0.667	1.33144e-30
MYADM	7.32869e-34	0.0458561	0.927	0.98	1.46574e-30
MEOX1	8.18532e-34	-0.000521287	0.558	0.693	1.63706e-30
APOBEC3A	8.34892e-34	-0.00137146	0.365	0.506	1.66978e-30
HBA2	8.67086e-34	0.0298777	0.802	0.894	1.73417e-30
EPB42	9.85864e-34	0.000414522	0.559	0.695	1.97173e-30
ATP1B1	1.05121e-33	-0.00464654	0.707	0.826	2.10242e-30
GAS7	1.28765e-33	-0.0013553	0.697	0.818	2.5753e-30
NEU1	1.41814e-33	0.0153889	0.716	0.828	2.83627e-30
EAF2	1.80274e-33	-0.0068031	0.637	0.766	3.60548e-30
TSC22D1	1.81387e-33	0.0049469	0.545	0.68	3.62775e-30
PPM1F	1.88992e-33	-0.0100942	0.49	0.63	3.77985e-30
MKRN1	2.0577e-33	-0.00324915	0.734	0.84	4.11539e-30
P2RY2	2.30707e-33	-1.35101e-06	0.537	0.675	4.61415e-30
SH3YL1	2.32223e-33	0.0251082	0.771	0.867	4.64446e-30
MAML2	2.58034e-33	0.0365278	0.75	0.849	5.16069e-30
SMOX	2.72349e-33	0.000140883	0.468	0.608	5.44699e-30
SAT1	2.74332e-33	0.0232975	0.897	0.961	5.48665e-30
TSPYL2	2.77347e-33	0.0556754	0.68	0.784	5.54695e-30
TPM4	3.30187e-33	-0.0258037	0.69	0.809	6.60375e-30
AD000090.1	3.5348e-33	-0.00843916	0.329	0.467	7.0696e-30
SORT1	3.56524e-33	-0.000302763	0.325	0.463	7.13049e-30
AC104809.2	4.35096e-33	-0.00016956	0.152	0.265	8.70191e-30
MARCH1	4.38858e-33	-0.000157856	0.519	0.658	8.77717e-30
F2R	4.45909e-33	-0.00244339	0.656	0.782	8.91819e-30
GOLGB1	4.77012e-33	0.0152878	0.722	0.833	9.54024e-30
RBPMS2	5.30678e-33	2.88626e-05	0.226	0.353	1.06136e-29
STX7	5.44343e-33	0.00702585	0.707	0.823	1.08869e-29
CD1D	5.9194e-33	-0.00141307	0.483	0.622	1.18388e-29
RELT	6.27055e-33	0.00768876	0.682	0.802	1.25411e-29
ALCAM	7.40677e-33	-0.00835598	0.673	0.797	1.48135e-29
ARMH1	7.98079e-33	-0.0103241	0.542	0.664	1.59616e-29
IGHV4-34	1.00738e-32	-0.0013063	0.523	0.661	2.01476e-29
LRRK2	1.00839e-32	-0.00220866	0.342	0.479	2.01679e-29
PDE3B	1.04459e-32	0.0346685	0.632	0.731	2.08917e-29
EMILIN2	1.06147e-32	0.00189372	0.444	0.581	2.12295e-29
LINC01857	1.12461e-32	0.00151998	0.25	0.376	2.24922e-29
GINS2	1.20834e-32	0.00543187	0.536	0.671	2.41667e-29
BCL11A	1.39982e-32	-0.000634714	0.183	0.3	2.79963e-29
MYBL2	1.55668e-32	-0.00139346	0.326	0.46	3.11337e-29
ALOX5	1.63436e-32	-0.0036033	0.64	0.767	3.26871e-29
MEFV	1.685e-32	0.000605267	0.233	0.358	3.37e-29
IGKV3-15	1.81622e-32	-0.00431923	0.31	0.434	3.63244e-29
MCTP2	1.91319e-32	-0.0086481	0.517	0.653	3.82639e-29
LINC02185	2.01401e-32	-1.3854e-07	0.566	0.7	4.02802e-29
GADD45A	2.06629e-32	-0.000834735	0.598	0.717	4.13258e-29
PFKFB3	2.18614e-32	0.0159183	0.596	0.721	4.37228e-29
LACTB	2.30416e-32	-0.0113194	0.613	0.742	4.60831e-29
GRK3	2.40317e-32	0.00200736	0.524	0.657	4.80635e-29
MS4A4A	2.63212e-32	-0.000103218	0.367	0.502	5.26423e-29
IGHV4-39	3.55282e-32	-0.000353538	0.376	0.514	7.10565e-29
ACSM3	3.64419e-32	0.000192671	0.525	0.659	7.28837e-29
RRM2	3.76655e-32	-0.000894028	0.403	0.541	7.53311e-29
NADK	3.92824e-32	-0.00163318	0.602	0.728	7.85649e-29
GLRX5	4.00941e-32	-0.0123415	0.715	0.828	8.01882e-29
RRP12	4.32085e-32	0.0560727	0.74	0.838	8.64169e-29
SETBP1	4.4153e-32	-0.00145554	0.506	0.642	8.8306e-29
TRBV4-2	4.85745e-32	0.166845	0.684	0.803	9.7149e-29
MTSS1	5.12045e-32	0.0243765	0.635	0.753	1.02409e-28
KIF20B	5.29829e-32	0.000243344	0.599	0.726	1.05966e-28
TNNT1	5.30552e-32	-0.000223583	0.432	0.56	1.0611e-28
CFH	6.0522e-32	-0.00341111	0.731	0.843	1.21044e-28
FXYD1	6.99913e-32	0.023456	0.573	0.696	1.39983e-28
PLA2G12A	7.04177e-32	0.00261917	0.754	0.859	1.40835e-28
SPI1	9.19565e-32	0.000707553	0.317	0.451	1.83913e-28
TRAV23DV6	9.20367e-32	0.0130983	0.499	0.632	1.84073e-28
RAB20	9.35609e-32	-0.00854517	0.575	0.707	1.87122e-28
CLEC4C	9.79994e-32	-0.000214151	0.317	0.45	1.95999e-28
HIST1H3D	9.87763e-32	0.0158882	0.61	0.73	1.97553e-28
PID1	1.07639e-31	-0.000213446	0.224	0.346	2.15279e-28
GLIPR2	1.09742e-31	-0.00433568	0.759	0.863	2.19485e-28
NT5M	1.3198e-31	-0.00340895	0.493	0.628	2.63959e-28
KIAA0930	1.32114e-31	0.00274959	0.597	0.725	2.64227e-28
CCDC189	1.33793e-31	0.000440132	0.504	0.639	2.67587e-28
LTA	1.48466e-31	0.0044299	0.773	0.875	2.96933e-28
BCL6	1.5114e-31	-0.00507624	0.502	0.638	3.02279e-28
TSPOAP1	1.72526e-31	-0.00158859	0.625	0.752	3.45052e-28
ICAM4	1.74788e-31	-0.00284123	0.655	0.778	3.49576e-28
C1QA	1.87364e-31	0.000173782	0.21	0.331	3.74728e-28
CLDN5	1.91021e-31	0.000192212	0.37	0.502	3.82042e-28
SOCS1	1.98241e-31	0.0689675	0.87	0.938	3.96481e-28
NAIP	2.39434e-31	0.00202165	0.682	0.797	4.78867e-28
CAMK4	2.39719e-31	0.0153813	0.904	0.965	4.79438e-28
SNX18	2.48766e-31	-0.0192387	0.654	0.777	4.97532e-28
FUT7	2.58178e-31	-0.0176329	0.79	0.889	5.16357e-28
TMEM40	2.74541e-31	0.000284115	0.468	0.604	5.49081e-28
ORAI2	2.82356e-31	-0.00352642	0.618	0.742	5.64712e-28
TBX21	2.86914e-31	-0.0215625	0.654	0.777	5.73827e-28
TRBV10-1	3.12976e-31	0.00913093	0.51	0.644	6.25953e-28
SMIM3	3.14069e-31	-0.00629453	0.624	0.751	6.28137e-28
TNFRSF8	3.15345e-31	-0.000504237	0.262	0.39	6.3069e-28
SIRPA	3.17993e-31	-0.00153524	0.365	0.499	6.35986e-28
TUBA1C	3.45642e-31	0.0196409	0.716	0.822	6.91284e-28
MX1	3.60928e-31	-0.0153983	0.759	0.864	7.21856e-28
HCK	3.87271e-31	-0.000756824	0.382	0.518	7.74543e-28
CYBB	3.96518e-31	-0.00259107	0.495	0.63	7.93035e-28
PGLYRP2	4.11537e-31	-0.00264249	0.524	0.658	8.23074e-28
FCHSD2	4.28707e-31	0.00896782	0.556	0.682	8.57414e-28
CXXC5	4.86833e-31	0.00250481	0.47	0.604	9.73667e-28
SLC11A1	5.19376e-31	-0.00475158	0.418	0.553	1.03875e-27
LMO2	6.50692e-31	0.000359063	0.247	0.372	1.30138e-27
RGS9	6.69143e-31	-0.00631129	0.549	0.68	1.33829e-27
SLC25A37	6.99491e-31	0.0006896	0.701	0.813	1.39898e-27
KALRN	7.43062e-31	-0.0132035	0.61	0.737	1.48612e-27
IGHV1-2	7.90475e-31	0.000648713	0.518	0.651	1.58095e-27
KIAA0513	8.07394e-31	-0.00185754	0.536	0.668	1.61479e-27
STAM-AS1	1.00699e-30	0.00312644	0.453	0.586	2.01399e-27
H1F0	1.04762e-30	0.0069464	0.516	0.647	2.09525e-27
IL4R	1.1034e-30	-0.000699565	0.623	0.739	2.20679e-27
FCN1	1.12692e-30	-0.00575561	0.445	0.58	2.25384e-27
OGFRL1	1.18505e-30	-0.00790446	0.675	0.794	2.3701e-27
LINC01220	1.27513e-30	0.00746057	0.577	0.701	2.55026e-27
FCAR	1.3444e-30	0.000437156	0.171	0.284	2.6888e-27
GPRC5C	1.42214e-30	7.24419e-05	0.333	0.465	2.84428e-27
PAK1	1.73772e-30	-0.00424136	0.665	0.785	3.47545e-27
TRBV12-4	2.02881e-30	0.0263374	0.571	0.7	4.05763e-27
ADGRE5	2.38348e-30	0.00165913	0.907	0.968	4.76696e-27
INKA1	2.44126e-30	0.00352558	0.371	0.498	4.88252e-27
CYFIP1	2.6649e-30	4.05224e-05	0.612	0.737	5.3298e-27
ACRBP	2.82547e-30	0.000190107	0.58	0.709	5.65094e-27
AC011472.2	3.12641e-30	0.000155483	0.304	0.433	6.25281e-27
CDKN1C	3.3579e-30	0.00438237	0.597	0.723	6.7158e-27
PADI4	3.59919e-30	-0.000519766	0.441	0.575	7.19838e-27
RRAS	3.60567e-30	-0.00828286	0.454	0.588	7.21134e-27
MAP3K8	3.7082e-30	0.0134789	0.761	0.863	7.41639e-27
CXCL16	4.30374e-30	-0.00857427	0.393	0.525	8.60747e-27
UNC93B1	4.32632e-30	0.00529627	0.621	0.742	8.65264e-27
IGHG1	4.81494e-30	-0.000231235	0.277	0.387	9.62989e-27
SCN1B	5.59196e-30	0.00192497	0.445	0.575	1.11839e-26
TRBV23-1	6.68803e-30	0.00800826	0.627	0.749	1.33761e-26
IGLV2-11	6.98268e-30	-0.00138167	0.296	0.423	1.39654e-26
SQLE	7.11148e-30	0.00443033	0.598	0.721	1.4223e-26
VASP	8.28678e-30	-0.00332139	0.769	0.866	1.65736e-26
ASAH1	8.32504e-30	-0.00234972	0.675	0.787	1.66501e-26
RHOH	8.95209e-30	0.0308324	0.877	0.942	1.79042e-26
S1PR5	9.49929e-30	-0.00252165	0.548	0.678	1.89986e-26
TSPAN33	9.52267e-30	0.0025825	0.628	0.747	1.90453e-26
TNFRSF12A	1.18249e-29	0.00210464	0.42	0.552	2.36497e-26
VEGFA	1.36933e-29	0.000793116	0.358	0.488	2.73867e-26
HPGD	1.46944e-29	-0.00713907	0.699	0.812	2.93887e-26
CCR8	1.71648e-29	-0.0073584	0.509	0.64	3.43295e-26
MXD1	1.73468e-29	0.0152677	0.612	0.731	3.46936e-26
CKAP4	1.82712e-29	0.000311091	0.54	0.662	3.65424e-26
KDM1B	1.99541e-29	0.00387245	0.668	0.784	3.99082e-26
CTSW	2.13031e-29	-0.0779657	0.851	0.932	4.26062e-26
HLA-DMB	2.31786e-29	-0.0161416	0.419	0.55	4.63571e-26
CEACAM3	2.34975e-29	-7.57894e-08	0.521	0.651	4.69951e-26
ARAP1	2.60093e-29	-0.0236621	0.557	0.685	5.20186e-26
CDK6	2.7725e-29	0.0142592	0.714	0.818	5.545e-26
CCR7	3.32706e-29	0.0359313	0.854	0.921	6.65413e-26
AL133415.1	3.58062e-29	0.0172354	0.603	0.717	7.16124e-26
MAP3K3	3.64221e-29	6.3758e-05	0.599	0.722	7.28442e-26
PLCG2	3.76166e-29	-0.00447909	0.443	0.575	7.52332e-26
MYO9B	3.76595e-29	0.00575728	0.662	0.774	7.53191e-26
IFIT1	3.90311e-29	0.00233588	0.54	0.667	7.80622e-26
ARL4C	3.98128e-29	-0.00619153	0.893	0.956	7.96256e-26
IGHM	4.20362e-29	0.00597561	0.519	0.647	8.40723e-26
PTCRA	4.6653e-29	0.000375779	0.315	0.442	9.33059e-26
NPL	4.71002e-29	-0.00996379	0.511	0.641	9.42004e-26
CCR4	5.22691e-29	0.00248536	0.603	0.722	1.04538e-25
IL13RA1	5.976e-29	0.000722134	0.166	0.274	1.1952e-25
STRBP	6.20214e-29	0.0138465	0.595	0.712	1.24043e-25
GLUL	6.85409e-29	0.0636559	0.68	0.777	1.37082e-25
HIST1H1A	6.98236e-29	0.01709	0.596	0.715	1.39647e-25
FAXDC2	7.13169e-29	-0.00101323	0.582	0.707	1.42634e-25
ABCA1	8.25873e-29	-0.000909891	0.31	0.436	1.65175e-25
GTSCR1	8.26687e-29	0.00472982	0.581	0.706	1.65337e-25
CXCL2	1.00219e-28	0.00030354	0.388	0.517	2.00439e-25
IFNG-AS1	1.00714e-28	0.0125618	0.695	0.806	2.01427e-25
FRMD3	1.11329e-28	0.00180026	0.356	0.484	2.22658e-25
AL138963.4	1.13728e-28	0.112558	0.877	0.943	2.27456e-25
PLPP5	1.17686e-28	0.0429821	0.686	0.785	2.35371e-25
NCAM1	1.21939e-28	-0.000254242	0.301	0.427	2.43877e-25
ZNF683	1.262e-28	-0.0111669	0.69	0.802	2.52401e-25
TRAV1-2	1.4636e-28	0.00397405	0.701	0.811	2.9272e-25
PKIG	2.10599e-28	0.000561696	0.552	0.675	4.21198e-25
PILRA	2.4243e-28	0.000168922	0.416	0.546	4.84859e-25
THBD	2.55151e-28	5.84579e-06	0.204	0.318	5.10302e-25
LPCAT2	3.69183e-28	-0.000163772	0.327	0.453	7.38367e-25
AK5	3.98049e-28	0.0303024	0.573	0.684	7.96099e-25
IL6ST	4.09216e-28	0.0262642	0.728	0.82	8.18433e-25
C5AR2	4.36183e-28	-0.0011266	0.254	0.373	8.72365e-25
H1FX	4.62932e-28	0.026974	0.759	0.845	9.25864e-25
CAMKK2	4.78705e-28	0.00855466	0.501	0.62	9.57411e-25
GPR35	5.47877e-28	-0.00789455	0.432	0.558	1.09575e-24
TUBA1B	5.64578e-28	0.0173848	0.948	0.988	1.12916e-24
TALDO1	5.8424e-28	-0.0113014	0.882	0.95	1.16848e-24
HRH2	6.04528e-28	0.0198729	0.603	0.718	1.20906e-24
SEMA4B	6.10134e-28	-0.0027397	0.543	0.668	1.22027e-24
ACTN4	7.18821e-28	-0.0130623	0.756	0.855	1.43764e-24
R3HDM4	9.21562e-28	-0.0458068	0.795	0.886	1.84312e-24
ZNF331	9.56817e-28	0.0954915	0.728	0.784	1.91363e-24
AC127502.2	1.08343e-27	0.00174845	0.625	0.744	2.16685e-24
SERPINF1	1.13414e-27	0.00133557	0.261	0.38	2.26827e-24
PBX1	1.30251e-27	-0.00303476	0.332	0.458	2.60501e-24
CMC1	1.34811e-27	-0.00218386	0.782	0.877	2.69622e-24
SELENOS	1.39166e-27	0.0166204	0.689	0.792	2.78331e-24
TMEM91	1.42993e-27	0.0062144	0.541	0.662	2.85985e-24
NCF1	1.58094e-27	0.0238324	0.744	0.839	3.16187e-24
MLH3	1.68853e-27	-0.0141046	0.609	0.729	3.37707e-24
GPR25	1.69119e-27	-0.0132338	0.674	0.787	3.38238e-24
JAG1	1.89663e-27	0.000678018	0.304	0.425	3.79327e-24
ABHD5	1.90525e-27	0.000950143	0.752	0.852	3.81049e-24
TRAT1	2.39094e-27	0.0190234	0.882	0.948	4.78187e-24
APMAP	2.64915e-27	-0.00124072	0.783	0.876	5.2983e-24
CR2	2.7844e-27	0.00349521	0.553	0.673	5.5688e-24
LINC00877	3.00793e-27	-0.000827821	0.344	0.469	6.01586e-24
ITPRID2	3.03441e-27	-0.00642815	0.485	0.611	6.06883e-24
TLE3	3.46597e-27	0.0241174	0.555	0.668	6.93195e-24
RNF11	3.64621e-27	0.0465335	0.62	0.717	7.29242e-24
ARRDC4	3.86253e-27	0.000830696	0.441	0.567	7.72507e-24
GRINA	4.23889e-27	0.0434462	0.654	0.752	8.47778e-24
MGST2	4.43679e-27	-0.000234258	0.739	0.842	8.87357e-24
FAM210B	4.51466e-27	0.0373694	0.659	0.756	9.02933e-24
GNG7	4.68617e-27	-0.00361647	0.449	0.572	9.37234e-24
RARA	5.10162e-27	0.00919656	0.694	0.8	1.02032e-23
PRSS23	5.51283e-27	-0.000316711	0.602	0.721	1.10257e-23
CSTB	5.62012e-27	0.0475293	0.925	0.974	1.12402e-23
GNLY	5.98588e-27	-0.058338	0.614	0.732	1.19718e-23
HAVCR2	6.23976e-27	0.00282747	0.521	0.643	1.24795e-23
ATF5	7.18725e-27	0.0148737	0.568	0.682	1.43745e-23
CHST12	7.4125e-27	-0.0068308	0.631	0.745	1.4825e-23
KLRC4	7.94689e-27	-0.0221074	0.685	0.787	1.58938e-23
BNIP3L	8.33209e-27	0.0200616	0.801	0.885	1.66642e-23
IGKV3-11	8.51297e-27	0.00406703	0.468	0.593	1.70259e-23
TRGV10	9.70069e-27	0.0204656	0.737	0.835	1.94014e-23
LINC00861	1.03743e-26	-0.0106142	0.849	0.923	2.07486e-23
HLA-DMA	1.27459e-26	0.00044513	0.756	0.854	2.54917e-23
OSBPL10	1.53634e-26	-0.00528169	0.587	0.705	3.07267e-23
PDE4B	1.79621e-26	0.0545196	0.81	0.888	3.59242e-23
RNF141	1.80086e-26	0.00733574	0.541	0.656	3.60172e-23
ASGR1	1.81799e-26	-0.0011323	0.263	0.381	3.63598e-23
CEP162	2.05989e-26	-0.0107052	0.595	0.714	4.11978e-23
TFRC	2.06977e-26	0.0170566	0.59	0.701	4.13954e-23
BCL2L11	2.15489e-26	0.00941579	0.671	0.778	4.30979e-23
LGALS9B	2.45523e-26	-0.000350289	0.294	0.413	4.91047e-23
NEXN	2.50975e-26	-0.00626535	0.615	0.73	5.0195e-23
PSTPIP2	2.60141e-26	0.00889377	0.472	0.591	5.20282e-23
KLHL14	2.89011e-26	0.000118349	0.24	0.354	5.78022e-23
TLR8	2.90154e-26	-5.98357e-05	0.218	0.329	5.80307e-23
RORA	3.14184e-26	0.0155502	0.784	0.867	6.28368e-23
FXYD2	3.15149e-26	-0.00416305	0.66	0.772	6.30298e-23
KHDRBS2	3.3419e-26	0.000500371	0.317	0.437	6.6838e-23
SLC24A4	3.72203e-26	5.75583e-05	0.425	0.549	7.44407e-23
CD68	3.91205e-26	-0.000601563	0.358	0.48	7.8241e-23
FBXO7	4.09241e-26	0.0232598	0.706	0.8	8.18481e-23
AGTRAP	4.14603e-26	0.0120523	0.587	0.695	8.29207e-23
CLEC7A	4.23298e-26	0.000571241	0.389	0.512	8.46596e-23
DMXL2	4.25848e-26	0.000982744	0.601	0.718	8.51697e-23
HIST1H2BK	4.27461e-26	-0.00230276	0.604	0.721	8.54922e-23
CD247	4.36587e-26	0.0146022	0.909	0.965	8.73173e-23
BCL11B	4.64382e-26	0.00027443	0.817	0.896	9.28764e-23
NBPF26	4.67757e-26	-0.000683487	0.603	0.72	9.35513e-23
TYMP	5.06685e-26	-0.0225478	0.669	0.78	1.01337e-22
C5AR1	5.77095e-26	-0.00104964	0.289	0.406	1.15419e-22
IGHG3	5.95078e-26	0.000397258	0.242	0.353	1.19016e-22
SLC40A1	6.24598e-26	0.0332671	0.773	0.86	1.2492e-22
RAP1B	7.76916e-26	0.0208093	0.881	0.943	1.55383e-22
PAG1	9.14261e-26	0.0186893	0.849	0.923	1.82852e-22
SLC16A3	9.98008e-26	0.029208	0.638	0.74	1.99602e-22
TRBV6-6	1.1018e-25	0.0689655	0.534	0.652	2.2036e-22
LILRA4	1.13675e-25	6.77482e-05	0.14	0.236	2.27351e-22
HOPX	1.21294e-25	-0.0403763	0.848	0.924	2.42588e-22
MARCKSL1	1.26957e-25	0.0873765	0.841	0.905	2.53914e-22
EPHB6	1.36101e-25	0.0275061	0.649	0.753	2.72201e-22
PGRMC1	1.46863e-25	0.00490126	0.538	0.653	2.93725e-22
CLEC4E	1.47208e-25	-0.000239597	0.331	0.451	2.94416e-22
PLAAT2	1.58749e-25	0.000370407	0.575	0.692	3.17498e-22
RGCC	1.59104e-25	0.0661159	0.962	0.994	3.18208e-22
NT5E	1.78177e-25	-0.00647707	0.525	0.645	3.56353e-22
MPIG6B	1.86344e-25	0.00260916	0.401	0.522	3.72687e-22
NOG	1.87155e-25	0.0119132	0.531	0.642	3.74311e-22
LY96	1.90512e-25	-0.0111489	0.513	0.633	3.81023e-22
VDR	1.90769e-25	0.00245679	0.53	0.651	3.81538e-22
TRAF4	2.25979e-25	0.0129461	0.581	0.694	4.51958e-22
HIP1	2.36297e-25	-0.000854993	0.71	0.814	4.72595e-22
ZBTB32	2.44886e-25	-0.00218592	0.327	0.446	4.89772e-22
PTGDS	2.45463e-25	-0.0081966	0.573	0.691	4.90927e-22
CCDC151	2.66282e-25	1.84436e-05	0.259	0.373	5.32564e-22
DYNLL1	2.90835e-25	0.0274156	0.888	0.95	5.81671e-22
AL139020.1	3.07387e-25	1.31609e-05	0.166	0.265	6.14773e-22
EMP1	3.63894e-25	0.00946677	0.595	0.705	7.27788e-22
HIST1H2BC	3.79931e-25	-0.0122496	0.584	0.701	7.59861e-22
LGMN	3.82623e-25	0.0102485	0.441	0.553	7.65246e-22
MNDA	3.9613e-25	0.00118999	0.393	0.515	7.92259e-22
BATF3	4.41173e-25	0.000259392	0.188	0.292	8.82347e-22
TRAV1-1	4.51147e-25	0.00295799	0.613	0.727	9.02293e-22
MMD	4.57004e-25	0.0176345	0.672	0.775	9.14008e-22
CYB561A3	5.19027e-25	0.0123162	0.651	0.754	1.03805e-21
IGHA1	5.31673e-25	-0.00192148	0.35	0.469	1.06335e-21
CD93	5.33361e-25	0.00104642	0.405	0.525	1.06672e-21
BEX1	5.58767e-25	0.00566998	0.363	0.48	1.11753e-21
NCOA4	6.2384e-25	0.00561985	0.765	0.855	1.24768e-21
SULF2	6.25071e-25	-0.00173598	0.61	0.724	1.25014e-21
SYTL2	6.58897e-25	-0.0152651	0.541	0.66	1.31779e-21
RNPEP	7.85309e-25	-0.0117524	0.583	0.697	1.57062e-21
NAMPT	7.98846e-25	0.00813355	0.709	0.807	1.59769e-21
TNFSF13	8.70539e-25	-0.00129538	0.39	0.511	1.74108e-21
AC244502.1	8.87514e-25	-0.00131504	0.552	0.67	1.77503e-21
MS4A7	9.30304e-25	9.55465e-05	0.335	0.454	1.86061e-21
MT2A	9.31297e-25	0.034025	0.741	0.831	1.86259e-21
LINC00926	1.00335e-24	9.6455e-05	0.293	0.408	2.0067e-21
ANKRD9	1.00539e-24	0.00314616	0.666	0.773	2.01078e-21
NLRP12	1.16926e-24	0.000147133	0.165	0.263	2.33852e-21
RILPL2	1.26292e-24	0.038367	0.737	0.821	2.52584e-21
SOCS3	1.37628e-24	0.0533357	0.892	0.948	2.75256e-21
TRDC	1.39656e-24	-0.00355169	0.561	0.678	2.79312e-21
TPM2	1.56217e-24	-0.00201603	0.661	0.769	3.12434e-21
IGKV1-5	1.83125e-24	0.000281573	0.237	0.345	3.66251e-21
RSU1	1.86798e-24	-0.0184013	0.731	0.828	3.73596e-21
LYL1	1.97647e-24	0.0185082	0.683	0.783	3.95295e-21
ATP1B3	2.12881e-24	-0.00464734	0.663	0.766	4.25762e-21
GSPT1	2.90223e-24	0.0481297	0.694	0.774	5.80445e-21
TNFAIP2	3.16123e-24	-0.00148722	0.418	0.538	6.32246e-21
LAT2	4.25321e-24	-0.00141792	0.468	0.587	8.50642e-21
MTPN	4.26874e-24	0.00990813	0.834	0.908	8.53747e-21
ADAM19	4.78221e-24	-0.0127033	0.818	0.9	9.56441e-21
MAX	4.8603e-24	0.0169461	0.863	0.929	9.7206e-21
KCNE1	5.16103e-24	4.58891e-05	0.229	0.328	1.03221e-20
BCL2	5.84471e-24	0.0406667	0.886	0.943	1.16894e-20
SLA2	5.9808e-24	-8.23503e-05	0.694	0.795	1.19616e-20
AHSP	6.72065e-24	0.00193018	0.699	0.801	1.34413e-20
FLT3LG	7.39068e-24	0.0612737	0.92	0.963	1.47814e-20
MCL1	7.65474e-24	0.0158778	0.928	0.976	1.53095e-20
AC020651.2	7.75652e-24	-3.0294e-06	0.224	0.33	1.5513e-20
TRBV15	8.25271e-24	0.0112115	0.577	0.691	1.65054e-20
MXD3	8.63529e-24	0.00290295	0.385	0.5	1.72706e-20
DSE	9.68721e-24	0.00168226	0.693	0.794	1.93744e-20
CRISPLD2	1.00651e-23	-0.00147577	0.386	0.503	2.01302e-20
RPH3A	1.02849e-23	-0.000332048	0.258	0.367	2.05697e-20
HNRNPLL	1.16897e-23	-0.0107633	0.726	0.822	2.33793e-20
SOCS2	1.19488e-23	-0.00646102	0.622	0.731	2.38977e-20
TAGAP	1.33489e-23	0.0282661	0.958	0.991	2.66977e-20
PCDH1	1.36027e-23	0.000425584	0.366	0.482	2.72054e-20
FCGR2B	1.44987e-23	-0.000242423	0.396	0.509	2.89975e-20
VSIR	1.54873e-23	-0.000848682	0.863	0.931	3.09745e-20
LTA4H	2.08059e-23	0.00863197	0.734	0.823	4.16117e-20
PDLIM7	2.17478e-23	0.00410688	0.541	0.654	4.34955e-20
SAMD4A	3.20291e-23	0.00261276	0.332	0.443	6.40583e-20
TRBV11-2	3.38542e-23	-0.00938083	0.449	0.566	6.77083e-20
STMN1	3.40205e-23	-0.00049286	0.676	0.777	6.8041e-20
MAL	3.99153e-23	0.0154477	0.883	0.941	7.98305e-20
TXNDC5	4.03269e-23	0.000196099	0.49	0.607	8.06538e-20
MLF1	4.13386e-23	0.0534769	0.605	0.692	8.26771e-20
TST	4.17668e-23	-0.00518899	0.388	0.503	8.35337e-20
CEP290	4.31225e-23	-0.0123585	0.612	0.721	8.62451e-20
TXN	4.75308e-23	0.00429365	0.881	0.943	9.50617e-20
STAC3	4.8772e-23	0.00121388	0.511	0.624	9.75439e-20
TPX2	5.09434e-23	0.000468739	0.582	0.694	1.01887e-19
BIRC3	5.26437e-23	0.00249989	0.787	0.867	1.05287e-19
LDLRAD4	6.17656e-23	0.0267321	0.631	0.731	1.23531e-19
STAB1	6.45769e-23	0.000163795	0.27	0.378	1.29154e-19
SOD2	6.68906e-23	0.0153736	0.759	0.838	1.33781e-19
DOK3	6.87341e-23	9.42044e-06	0.43	0.546	1.37468e-19
GNG2	7.5677e-23	-0.0248387	0.857	0.927	1.51354e-19
TRAV24	7.86935e-23	-0.014266	0.544	0.657	1.57387e-19
RAB3D	8.16526e-23	0.000182174	0.689	0.791	1.63305e-19
BTG2	8.26916e-23	0.0461146	0.97	0.996	1.65383e-19
HIST2H2AB	8.43369e-23	0.00271655	0.415	0.529	1.68674e-19
PGLS	9.82764e-23	-0.0718794	0.799	0.884	1.96553e-19
ANPEP	1.02078e-22	0.000310158	0.478	0.594	2.04157e-19
CREB5	1.05146e-22	-0.00212701	0.195	0.293	2.10292e-19
PPP2R5C	1.06594e-22	-0.00648074	0.83	0.903	2.13188e-19
BSG	1.16526e-22	-0.00785592	0.877	0.94	2.33053e-19
CCDC170	1.30356e-22	-0.000738169	0.28	0.389	2.60712e-19
PTTG1	1.38035e-22	-0.0192878	0.597	0.707	2.76071e-19
HBD	1.51566e-22	0.000962402	0.669	0.773	3.03133e-19
INKA2	1.65729e-22	0.000377851	0.317	0.429	3.31458e-19
RAB27B	1.7886e-22	-0.00689773	0.492	0.606	3.57721e-19
UBE2R2	2.52467e-22	-0.00383923	0.611	0.717	5.04935e-19
HMGN5	2.52968e-22	0.0123791	0.473	0.582	5.05936e-19
GP6	2.57594e-22	0.000153803	0.571	0.681	5.15188e-19
NEFL	2.68325e-22	-0.00376886	0.694	0.794	5.3665e-19
SCRN1	2.68803e-22	-0.00131574	0.535	0.648	5.37605e-19
PLXNC1	2.72829e-22	-0.00278454	0.546	0.657	5.45657e-19
SECTM1	2.75463e-22	0.000902479	0.449	0.563	5.50925e-19
TNFRSF13C	2.8275e-22	0.00642668	0.564	0.672	5.65499e-19
LGALS12	3.0404e-22	-0.000105009	0.471	0.583	6.08079e-19
LUCAT1	3.08756e-22	-0.00101354	0.496	0.608	6.17512e-19
GK	3.11924e-22	0.00332984	0.623	0.727	6.23847e-19
DNAAF2	3.34365e-22	0.0165471	0.766	0.85	6.6873e-19
BNC2	3.35352e-22	6.2243e-05	0.26	0.364	6.70705e-19
TRAV29DV5	3.89379e-22	0.0407029	0.695	0.792	7.78758e-19
CDC42EP4	4.04092e-22	-0.0001408	0.492	0.605	8.08183e-19
CD28	4.07461e-22	0.0243877	0.721	0.803	8.14921e-19
TRGV8	4.87037e-22	0.00337281	0.339	0.45	9.74074e-19
MPEG1	6.00936e-22	-0.00260754	0.3	0.408	1.20187e-18
ABHD17A	6.4922e-22	0.00829755	0.65	0.747	1.29844e-18
CMIP	6.81428e-22	-0.00842556	0.539	0.649	1.36286e-18
NPC2	6.88354e-22	0.0284325	0.774	0.849	1.37671e-18
SCIMP	7.40978e-22	0.00106547	0.391	0.504	1.48196e-18
LILRA6	7.62721e-22	-0.0021682	0.532	0.642	1.52544e-18
MZB1	8.00066e-22	-0.00280227	0.265	0.367	1.60013e-18
C4orf48	9.58469e-22	-0.00707395	0.667	0.768	1.91694e-18
SH2D2A	1.30002e-21	0.00888419	0.732	0.821	2.60005e-18
MYL9	1.36298e-21	-0.00136335	0.506	0.618	2.72596e-18
MT-ND6	1.36985e-21	-0.00713677	0.872	0.932	2.7397e-18
TTC7A	1.43822e-21	0.0199375	0.654	0.749	2.87644e-18
HSH2D	1.5142e-21	0.0148513	0.606	0.707	3.02839e-18
RAB32	1.57016e-21	0.000119972	0.304	0.411	3.14031e-18
LY6G6F	1.5774e-21	-1.68306e-05	0.209	0.307	3.1548e-18
HIST2H2BE	1.78757e-21	-0.00159129	0.559	0.669	3.57514e-18
PLEKHO2	1.79988e-21	-0.00327404	0.684	0.783	3.59975e-18
MTRNR2L8	1.97194e-21	-0.102957	0.406	0.512	3.94389e-18
FMNL2	2.09789e-21	0.00047171	0.323	0.431	4.19579e-18
CERCAM	2.1719e-21	-0.00130908	0.311	0.419	4.34381e-18
SCPEP1	2.30441e-21	-0.00691017	0.657	0.759	4.60882e-18
TRAV12-3	2.38285e-21	-0.0104814	0.654	0.756	4.7657e-18
RUFY1	2.43771e-21	-0.0129554	0.662	0.763	4.87542e-18
RAPH1	2.44484e-21	0.00237913	0.59	0.696	4.88969e-18
CDC42EP1	2.53881e-21	-0.000490061	0.32	0.427	5.07763e-18
RAB10	2.60938e-21	-0.018588	0.697	0.793	5.21875e-18
SMARCD3	2.95652e-21	-0.00474552	0.557	0.666	5.91304e-18
CALR	2.95988e-21	-0.0318328	0.904	0.959	5.91976e-18
KRT86	3.05174e-21	-0.000342379	0.33	0.438	6.10347e-18
IGSF6	3.32817e-21	-0.000860609	0.381	0.492	6.65634e-18
SH3RF1	3.60784e-21	-6.62051e-05	0.391	0.502	7.21567e-18
ZEB2	3.70459e-21	-0.0161992	0.699	0.791	7.40917e-18
CLEC1B	3.72661e-21	0.000793502	0.52	0.63	7.45321e-18
SLC2A6	3.91952e-21	-0.00133218	0.534	0.643	7.83904e-18
IMPA2	3.92889e-21	0.00176821	0.424	0.534	7.85779e-18
GTF3C1	4.0075e-21	-0.00411335	0.641	0.742	8.015e-18
ZNF185	4.20319e-21	-0.00170631	0.586	0.693	8.40638e-18
TSPAN3	4.91489e-21	0.0124539	0.66	0.757	9.82978e-18
SPTBN1	6.63248e-21	0.0189247	0.721	0.806	1.3265e-17
HSP90B1	8.32898e-21	0.0401286	0.915	0.961	1.6658e-17
KCNK6	8.62122e-21	0.00820309	0.687	0.782	1.72424e-17
DST	8.74685e-21	0.00944451	0.323	0.421	1.74937e-17
SPN	8.74795e-21	-0.0715722	0.833	0.907	1.74959e-17
BCL7A	8.921e-21	0.010515	0.452	0.558	1.7842e-17
KIF13A	9.10909e-21	0.00112199	0.297	0.401	1.82182e-17
IL12RB2	9.1195e-21	-0.00623434	0.682	0.778	1.8239e-17
C3orf14	9.15053e-21	0.0093225	0.686	0.781	1.83011e-17
HERC5	9.75092e-21	0.0169593	0.671	0.763	1.95018e-17
RCAN3	9.92755e-21	0.0440108	0.859	0.915	1.98551e-17
HBM	1.04835e-20	0.00372659	0.735	0.824	2.09671e-17
CXorf21	1.10354e-20	-0.00232881	0.357	0.465	2.20707e-17
CD7	1.38212e-20	-0.0155381	0.917	0.965	2.76425e-17
ZFP36L1	1.48727e-20	-0.018597	0.915	0.966	2.97454e-17
IGHD	1.61365e-20	0.00139036	0.197	0.289	3.22729e-17
TOB1	1.68918e-20	-0.00267737	0.638	0.724	3.37837e-17
RIOK3	1.77624e-20	-0.00974363	0.644	0.739	3.55247e-17
TTC38	1.80748e-20	-0.00111833	0.603	0.708	3.61495e-17
AKR1C3	1.81162e-20	-0.00120078	0.63	0.732	3.62324e-17
PPP1R14A	2.18511e-20	0.000179604	0.368	0.476	4.37023e-17
IL18	2.2059e-20	0.000129962	0.207	0.302	4.4118e-17
GALNT2	2.77099e-20	0.0136061	0.631	0.729	5.54199e-17
KCNMB1	2.78181e-20	-0.000288702	0.321	0.426	5.56361e-17
MATK	2.84395e-20	-0.0224045	0.717	0.81	5.6879e-17
IFI30	3.39867e-20	-0.0195322	0.468	0.574	6.79734e-17
C12orf75	3.66011e-20	-0.0324641	0.769	0.853	7.32022e-17
TRAV9-2	4.02683e-20	-0.00132342	0.601	0.703	8.05366e-17
GIHCG	4.14976e-20	0.0104848	0.604	0.703	8.29952e-17
CAT	4.23012e-20	-0.00439071	0.764	0.847	8.46025e-17
INSIG1	4.25122e-20	0.0442806	0.658	0.74	8.50245e-17
CKB	4.27797e-20	0.000784966	0.464	0.572	8.55593e-17
HLA-DRB1	4.34118e-20	-0.0742115	0.632	0.725	8.68235e-17
ALDOA	4.34987e-20	0.0526361	0.822	0.88	8.69973e-17
ATP6V0C	4.58775e-20	0.00286935	0.914	0.96	9.1755e-17
MSRB1	4.82167e-20	-0.0105888	0.718	0.81	9.64335e-17
TRBV12-3	5.16217e-20	-0.0316745	0.508	0.615	1.03243e-16
HCAR3	5.17991e-20	2.49324e-05	0.287	0.39	1.03598e-16
PGD	5.49038e-20	0.0371474	0.636	0.724	1.09808e-16
LILRB3	5.51656e-20	-0.00114813	0.316	0.417	1.10331e-16
AC020659.1	5.64902e-20	0.012014	0.535	0.637	1.1298e-16
NAP1L1	5.7632e-20	0.03862	0.89	0.94	1.15264e-16
TRAV3	5.82447e-20	-0.0140463	0.524	0.631	1.16489e-16
WARS	6.53376e-20	-0.0160603	0.619	0.721	1.30675e-16
GPR18	7.32694e-20	-0.0119965	0.474	0.581	1.46539e-16
TNF	7.50104e-20	0.0150264	0.689	0.783	1.50021e-16
ARHGAP26	7.67757e-20	-0.00619419	0.683	0.778	1.53551e-16
MCOLN3	7.75311e-20	-0.000192926	0.596	0.7	1.55062e-16
AC007952.4	7.78768e-20	-0.0122641	0.59	0.693	1.55754e-16
PLAC8	7.98011e-20	0.013449	0.71	0.793	1.59602e-16
ADAM28	8.49936e-20	-3.13772e-05	0.351	0.457	1.69987e-16
TRBC1	8.68953e-20	0.0238345	0.838	0.904	1.73791e-16
S100A8	9.18886e-20	-0.0339788	0.448	0.555	1.83777e-16
NACC2	9.64285e-20	-0.00857237	0.586	0.689	1.92857e-16
TK1	1.07661e-19	0.00278521	0.681	0.774	2.15323e-16
BPGM	1.12337e-19	0.0129625	0.646	0.741	2.24674e-16
INPP4B	1.13605e-19	0.113135	0.911	0.945	2.27211e-16
TNFRSF11A	1.2048e-19	-0.000259322	0.231	0.326	2.4096e-16
CPNE5	1.44057e-19	-0.00881372	0.478	0.584	2.88113e-16
IKZF2	1.48543e-19	-0.00765994	0.58	0.684	2.97086e-16
FERMT3	1.78643e-19	-0.00276167	0.798	0.873	3.57286e-16
HSBP1	1.80068e-19	-0.0109299	0.706	0.798	3.60137e-16
GNAZ	1.84653e-19	0.000305825	0.251	0.349	3.69306e-16
BASP1	2.04022e-19	0.000526391	0.267	0.365	4.08043e-16
ARHGAP6	2.05279e-19	-7.6327e-05	0.355	0.457	4.10557e-16
TRGV2	2.35197e-19	-0.00351398	0.309	0.409	4.70395e-16
HIST1H3H	2.50965e-19	0.00656631	0.466	0.569	5.0193e-16
MX2	2.58241e-19	0.00900144	0.635	0.727	5.16483e-16
MGLL	2.62487e-19	-0.000152376	0.545	0.65	5.24974e-16
TRAV20	2.63124e-19	-0.0040998	0.627	0.726	5.26249e-16
CLEC17A	2.6824e-19	-6.67591e-05	0.171	0.258	5.36481e-16
OASL	2.77636e-19	-0.0124624	0.618	0.719	5.55273e-16
TRGV3	3.3129e-19	0.0034455	0.643	0.739	6.62581e-16
EPS8	3.40157e-19	0.0159866	0.635	0.73	6.80313e-16
TRBV4-1	3.46639e-19	-0.0207865	0.617	0.716	6.93279e-16
TLR2	3.72655e-19	0.00281473	0.429	0.534	7.4531e-16
PLEKHG1	3.72922e-19	-0.00267591	0.431	0.537	7.45843e-16
AFF3	3.73821e-19	0.00651798	0.66	0.754	7.47642e-16
IER3	3.7844e-19	0.0173244	0.718	0.802	7.56881e-16
AIRE	3.9572e-19	-0.00216189	0.484	0.59	7.91439e-16
THEMIS2	4.00126e-19	0.0202364	0.607	0.701	8.00252e-16
LAP3	4.62769e-19	0.00817524	0.574	0.669	9.25539e-16
LHFPL2	5.35947e-19	-0.00107234	0.245	0.341	1.07189e-15
IGLV1-40	5.40879e-19	0.0013556	0.33	0.433	1.08176e-15
COBLL1	5.44083e-19	-3.7105e-05	0.294	0.394	1.08817e-15
MAPKAPK3	5.46295e-19	-0.00782786	0.691	0.782	1.09259e-15
TRBV5-1	5.78478e-19	0.182544	0.559	0.656	1.15696e-15
TTYH3	5.89567e-19	0.000804258	0.37	0.473	1.17913e-15
IGHV3-48	5.9015e-19	0.00256038	0.049	0.105	1.1803e-15
ZYX	6.71235e-19	0.0244329	0.836	0.896	1.34247e-15
TRBC2	7.23853e-19	0.0193161	0.939	0.977	1.44771e-15
GRK2	7.42249e-19	0.000969633	0.618	0.713	1.4845e-15
CLEC4D	7.4849e-19	-5.55871e-06	0.236	0.331	1.49698e-15
ADGRE1	7.69817e-19	-0.00914652	0.666	0.761	1.53963e-15
ICOS	7.86448e-19	0.03071	0.655	0.738	1.5729e-15
NBPF14	8.17602e-19	-0.0133772	0.604	0.704	1.6352e-15
POU2F2	8.71497e-19	0.0256951	0.738	0.821	1.74299e-15
TXK	8.79684e-19	0.0202521	0.699	0.782	1.75937e-15
DSEL	8.8278e-19	-0.00037844	0.56	0.661	1.76556e-15
CD40LG	8.8436e-19	0.0271858	0.847	0.909	1.76872e-15
ANXA1	9.3806e-19	-0.0267468	0.97	0.996	1.87612e-15
PAX5	1.23074e-18	-5.6851e-05	0.281	0.38	2.46149e-15
AC133644.2	1.32435e-18	-0.00234763	0.628	0.725	2.64871e-15
APP	1.54296e-18	0.0421004	0.752	0.823	3.08592e-15
NRGN	1.56783e-18	0.000315427	0.459	0.563	3.13566e-15
TTC39C	1.64539e-18	0.011367	0.885	0.94	3.29079e-15
IGHV4-59	1.7294e-18	0.00317932	0.263	0.359	3.45881e-15
SH2D1B	1.73675e-18	-6.3215e-05	0.354	0.456	3.47351e-15
SYNE1	1.74084e-18	0.0191016	0.773	0.845	3.48167e-15
BLNK	1.90829e-18	0.000560708	0.165	0.248	3.81657e-15
NLRP3	2.09679e-18	0.00788866	0.619	0.714	4.19358e-15
AC004817.3	2.17001e-18	-0.00220689	0.438	0.541	4.34001e-15
NORAD	2.37398e-18	-0.0312683	0.697	0.787	4.74795e-15
IFITM2	2.52655e-18	-0.00857176	0.919	0.964	5.0531e-15
ABCC3	2.55905e-18	-8.09268e-05	0.307	0.406	5.1181e-15
NEAT1	2.5657e-18	0.0374644	0.847	0.908	5.1314e-15
EDA	2.5905e-18	0.0130044	0.654	0.747	5.18099e-15
KIF21A	2.78939e-18	0.0055711	0.693	0.783	5.57878e-15
PTTG1IP	2.8321e-18	0.00747187	0.706	0.793	5.6642e-15
P2RX5	2.85677e-18	-0.00467663	0.668	0.762	5.71353e-15
ATP2B1	3.13718e-18	0.0367352	0.775	0.845	6.27435e-15
SCO2	3.54604e-18	-0.00667907	0.66	0.754	7.09208e-15
MOB3B	3.56152e-18	-0.000627135	0.322	0.422	7.12303e-15
NCF4	3.69564e-18	-0.00159125	0.801	0.876	7.39129e-15
NEURL1	3.96108e-18	0.00455847	0.375	0.473	7.92215e-15
DACT1	4.1482e-18	0.00568392	0.471	0.572	8.2964e-15
XAF1	4.39132e-18	0.000620562	0.777	0.855	8.78264e-15
LAG3	4.50589e-18	-0.0263467	0.6	0.694	9.01178e-15
MIR155HG	4.90498e-18	-0.00494054	0.638	0.733	9.80996e-15
RUBCNL	5.10129e-18	-0.000485104	0.254	0.348	1.02026e-14
CTSZ	5.62092e-18	-0.00403478	0.511	0.612	1.12418e-14
GYPC	5.65627e-18	0.0341644	0.899	0.945	1.13125e-14
H2AFY	5.69096e-18	0.0326529	0.762	0.829	1.13819e-14
TRBV14	5.71763e-18	-0.0203018	0.397	0.499	1.14353e-14
SYT17	5.79679e-18	-0.000108139	0.356	0.457	1.15936e-14
RMRP	6.0611e-18	0.00279114	0.446	0.545	1.21222e-14
PHOSPHO1	6.75621e-18	-4.29963e-05	0.652	0.746	1.35124e-14
MIR3945HG	6.85331e-18	-6.55008e-06	0.32	0.419	1.37066e-14
FXYD6	8.28101e-18	0.000380398	0.289	0.385	1.6562e-14
ITGA6	8.33528e-18	0.0234399	0.746	0.821	1.66706e-14
TRGV4	9.50959e-18	0.00060776	0.515	0.616	1.90192e-14
CAMK1	9.59243e-18	0.010787	0.577	0.672	1.91849e-14
MARVELD1	9.64209e-18	-0.000383916	0.233	0.325	1.92842e-14
S1PR1	9.90942e-18	0.0103247	0.829	0.892	1.98188e-14
OAS1	1.0354e-17	-0.0183132	0.697	0.784	2.0708e-14
CDC42EP2	1.10563e-17	-2.22143e-05	0.253	0.347	2.21126e-14
AL391807.1	1.16753e-17	2.27017e-05	0.173	0.256	2.33507e-14
GRAP2	1.74934e-17	-0.00937511	0.643	0.733	3.49868e-14
MMRN1	1.98142e-17	-0.00245525	0.365	0.465	3.96284e-14
TENT5C	2.01033e-17	0.0459013	0.856	0.911	4.02065e-14
NFKBID	2.09137e-17	0.00990865	0.676	0.763	4.18274e-14
EZR	2.09449e-17	0.0205053	0.887	0.937	4.18898e-14
SMIM1	2.25226e-17	0.00379408	0.561	0.658	4.50451e-14
PTMS	2.39394e-17	-0.0143477	0.675	0.763	4.78788e-14
AC017104.1	2.81931e-17	-0.000156191	0.199	0.285	5.63863e-14
CUX1	2.90373e-17	0.0103067	0.652	0.739	5.80747e-14
TLR4	2.97884e-17	-0.00113354	0.274	0.367	5.95767e-14
PTPN6	3.48536e-17	0.0300305	0.809	0.873	6.97072e-14
ADAM23	3.5138e-17	-0.00213148	0.581	0.678	7.02759e-14
TMEM140	3.5277e-17	0.00980158	0.662	0.751	7.05541e-14
CD160	3.73653e-17	-3.80929e-05	0.343	0.441	7.47306e-14
FCGR1A	4.48827e-17	-0.000396973	0.238	0.328	8.97654e-14
GNAL	4.56831e-17	0.000944331	0.577	0.673	9.13662e-14
UTS2	4.57253e-17	-0.0211245	0.298	0.361	9.14506e-14
DPP4	5.2983e-17	0.0298902	0.772	0.841	1.05966e-13
TRBV5-4	5.31809e-17	0.0691727	0.63	0.722	1.06362e-13
TRBV7-4	5.39115e-17	0.00952314	0.634	0.724	1.07823e-13
TSPAN5	6.10995e-17	-0.0107522	0.735	0.818	1.22199e-13
ZNF106	6.16869e-17	0.00682832	0.651	0.735	1.23374e-13
CIITA	7.40485e-17	-0.00269241	0.399	0.496	1.48097e-13
IFIT2	7.51828e-17	0.00514805	0.694	0.781	1.50366e-13
ERN1	7.65542e-17	0.0151282	0.789	0.861	1.53108e-13
IL18RAP	7.81498e-17	-8.97795e-05	0.491	0.59	1.563e-13
P2RY13	8.97368e-17	-0.000104531	0.146	0.219	1.79474e-13
MPP1	1.05329e-16	0.00918504	0.56	0.651	2.10657e-13
SNX10	1.1676e-16	-0.0111971	0.594	0.688	2.3352e-13
NOSIP	1.18623e-16	-0.0123482	0.962	0.99	2.37246e-13
STXBP2	1.26192e-16	0.0394545	0.783	0.849	2.52384e-13
SPOCK2	1.26538e-16	0.0106404	0.933	0.971	2.53076e-13
NUP214	1.47989e-16	0.00779191	0.586	0.675	2.95979e-13
TPM1	1.51851e-16	0.0076825	0.603	0.693	3.03702e-13
PPP2R2B	1.58965e-16	-0.00266043	0.668	0.757	3.1793e-13
UNC119	1.93824e-16	0.00270268	0.621	0.71	3.87649e-13
EHD3	1.97473e-16	-0.0045974	0.617	0.71	3.94946e-13
CD6	2.05518e-16	0.035591	0.898	0.942	4.11036e-13
NPDC1	2.06962e-16	0.0229855	0.673	0.754	4.13923e-13
IFNGR1	2.27146e-16	0.0106317	0.633	0.718	4.54291e-13
ITGA5	2.5158e-16	0.00659913	0.662	0.75	5.0316e-13
ITGB1	2.55446e-16	-0.0520035	0.917	0.963	5.10893e-13
TNFAIP3	2.64772e-16	0.0405348	0.975	0.995	5.29543e-13
RHOC	2.69165e-16	-0.0160061	0.671	0.759	5.38329e-13
ANXA4	3.02919e-16	-0.0014168	0.759	0.837	6.05837e-13
CXCR5	3.26088e-16	0.0462809	0.581	0.658	6.52177e-13
KNL1	3.28914e-16	-0.000894807	0.251	0.34	6.57829e-13
SAMHD1	3.35103e-16	0.0227891	0.909	0.953	6.70206e-13
CPA5	3.51455e-16	0.00377365	0.842	0.906	7.02911e-13
TNFRSF1B	4.84015e-16	-0.0115001	0.819	0.886	9.68029e-13
PCLAF	5.44915e-16	-0.000351751	0.236	0.323	1.08983e-12
FAM13A	6.30118e-16	0.0365651	0.717	0.797	1.26024e-12
BCL2L1	6.32551e-16	0.013489	0.694	0.774	1.2651e-12
IFI44	6.8572e-16	-0.0113031	0.627	0.717	1.37144e-12
RHOQ	7.08056e-16	0.00607379	0.588	0.679	1.41611e-12
MARCH8	7.28965e-16	0.00229228	0.705	0.788	1.45793e-12
ADIPOR1	7.94224e-16	0.0461937	0.76	0.823	1.58845e-12
HK2	7.99209e-16	0.00141545	0.641	0.73	1.59842e-12
IGLV1-47	8.20312e-16	-0.000334923	0.178	0.257	1.64062e-12
NR1D1	8.4461e-16	-0.000761454	0.706	0.789	1.68922e-12
CRTAM	9.8944e-16	-0.000759763	0.623	0.713	1.97888e-12
STAM	1.00124e-15	0.0231515	0.71	0.788	2.00249e-12
ISG15	1.03975e-15	-0.0280686	0.686	0.771	2.07951e-12
GSTO1	1.04287e-15	-0.0396627	0.72	0.801	2.08574e-12
AL132709.8	1.05107e-15	0.000235853	0.283	0.373	2.10215e-12
LCP1	1.16719e-15	0.0191625	0.934	0.97	2.33437e-12
CCDC50	1.28198e-15	0.00805041	0.743	0.82	2.56395e-12
ITGB3	1.45959e-15	0.000910359	0.405	0.499	2.91918e-12
RTKN2	1.59356e-15	-0.0225738	0.715	0.795	3.18713e-12
LINC01503	1.69014e-15	0.000828055	0.239	0.324	3.38029e-12
HLA-DQB1	1.74319e-15	0.0210924	0.541	0.63	3.48638e-12
SKAP2	1.75229e-15	-0.00203822	0.694	0.778	3.50458e-12
TRAV10	1.77797e-15	0.0230867	0.545	0.634	3.55593e-12
TNFSF10	1.82492e-15	-0.00619716	0.8	0.73	3.64984e-12
PPT1	1.89179e-15	0.00174502	0.6	0.683	3.78357e-12
TESPA1	1.91382e-15	0.0180691	0.793	0.858	3.82763e-12
SLFN5	2.01748e-15	-0.0379892	0.845	0.907	4.03497e-12
TRGC2	2.1988e-15	-0.00147716	0.589	0.68	4.3976e-12
CSF2RB	2.29521e-15	-0.000583674	0.237	0.321	4.59041e-12
JAML	2.45142e-15	-0.00548493	0.628	0.716	4.90285e-12
RSAD2	2.56836e-15	0.00658699	0.616	0.704	5.13672e-12
HIST1H1B	2.61408e-15	-0.00532511	0.522	0.616	5.22816e-12
SELENBP1	2.71623e-15	0.00396672	0.728	0.805	5.43247e-12
NFKBIE	3.21513e-15	0.00180663	0.645	0.732	6.43026e-12
FCMR	3.24461e-15	0.0464601	0.929	0.965	6.48921e-12
RBP7	3.32702e-15	-0.000448104	0.243	0.327	6.65405e-12
ARHGAP18	3.3887e-15	0.00846516	0.745	0.82	6.7774e-12
TRAV22	3.60442e-15	0.00682163	0.603	0.691	7.20883e-12
SH3BP2	3.79479e-15	0.00205345	0.618	0.706	7.58958e-12
MT1E	3.9584e-15	-0.00345004	0.588	0.679	7.9168e-12
PDXK	3.98232e-15	0.00225952	0.57	0.658	7.96464e-12
IL32	5.00351e-15	-0.0982402	0.984	0.999	1.0007e-11
MIR4435-2HG	5.17127e-15	-0.0139681	0.701	0.78	1.03425e-11
ITK	5.4634e-15	0.0739066	0.865	0.912	1.09268e-11
IGHG2	6.03739e-15	-0.00243898	0.218	0.297	1.20748e-11
SLC2A3	6.16591e-15	0.0157095	0.947	0.979	1.23318e-11
ADAMTS1	1.02004e-14	0.000355747	0.228	0.307	2.04009e-11
TRGV7	1.02739e-14	-0.000705738	0.58	0.67	2.05478e-11
NUSAP1	1.05228e-14	-0.000810259	0.489	0.581	2.10456e-11
PLEKHG2	1.07651e-14	-0.00304207	0.602	0.69	2.15303e-11
PLSCR1	1.08646e-14	-0.0195525	0.646	0.732	2.17292e-11
HBQ1	1.10909e-14	0.00360784	0.649	0.732	2.21817e-11
VMP1	1.15097e-14	-0.000925551	0.687	0.765	2.30194e-11
CPPED1	1.20333e-14	-0.00537414	0.612	0.699	2.40667e-11
RXRA	1.37315e-14	-0.00087911	0.595	0.683	2.7463e-11
IRF1	1.40815e-14	0.0972613	0.939	0.969	2.8163e-11
AC092821.3	1.54937e-14	0.000304978	0.609	0.696	3.09874e-11
G0S2	1.57364e-14	-0.000272249	0.491	0.582	3.14728e-11
TRAV4	1.58059e-14	-0.00165826	0.733	0.81	3.16118e-11
SNCA	1.8219e-14	0.00704746	0.632	0.716	3.64379e-11
SRGN	1.94523e-14	0.0236495	0.959	0.983	3.89046e-11
CLIC3	2.08202e-14	-0.0103687	0.619	0.7	4.16404e-11
THEMIS	2.19968e-14	-0.0113981	0.634	0.717	4.39936e-11
SGMS2	2.21405e-14	-1.92616e-05	0.233	0.314	4.42809e-11
LTB4R	2.25917e-14	-0.00404251	0.529	0.619	4.51834e-11
RNASE2	2.34671e-14	-0.000298872	0.092	0.151	4.69342e-11
SLC15A3	2.35056e-14	0.000846424	0.237	0.317	4.70112e-11
NKG7	2.49847e-14	-0.0885726	0.773	0.82	4.99694e-11
ITM2C	2.61424e-14	0.0263788	0.743	0.811	5.22849e-11
TGFBI	2.66917e-14	-0.00503251	0.571	0.66	5.33835e-11
ATP6V0B	2.87458e-14	0.00146748	0.785	0.851	5.74916e-11
ADA2	2.96502e-14	-0.000818782	0.756	0.827	5.93005e-11
TBC1D4	3.12204e-14	-0.00245813	0.752	0.825	6.24408e-11
GPR65	3.19363e-14	-0.00667661	0.691	0.77	6.38727e-11
TLR10	3.2363e-14	5.09244e-06	0.302	0.389	6.47261e-11
PLEK	3.24219e-14	-0.0366768	0.813	0.866	6.48439e-11
LRP1	3.28551e-14	0.000274186	0.498	0.589	6.57103e-11
TPST2	3.39053e-14	-0.0172599	0.72	0.797	6.78105e-11
CD151	3.42084e-14	-0.00533775	0.593	0.679	6.84169e-11
FCRLA	3.44421e-14	0.000786767	0.284	0.368	6.88842e-11
LRRK1	3.48608e-14	-0.000703253	0.172	0.246	6.97215e-11
CNPY3	3.53649e-14	0.0158497	0.809	0.869	7.07299e-11
MFSD1	3.59618e-14	-0.00638815	0.732	0.807	7.19236e-11
NCR3	3.71726e-14	-0.0039075	0.61	0.696	7.43451e-11
CORO1C	4.0429e-14	-0.00169349	0.451	0.541	8.0858e-11
HAL	4.10246e-14	0.000382978	0.417	0.506	8.20493e-11
PLA2G7	4.33508e-14	-3.00006e-06	0.227	0.307	8.67015e-11
UCP2	4.45267e-14	-0.0359091	0.971	0.994	8.90534e-11
PIM1	4.78808e-14	0.00976455	0.926	0.965	9.57615e-11
TRAPPC5	6.4495e-14	0.0120173	0.885	0.932	1.2899e-10
TRIB1	6.58478e-14	-0.000679685	0.539	0.626	1.31696e-10
AQP3	6.68406e-14	0.02052	0.928	0.965	1.33681e-10
HLA-DRB5	7.74921e-14	-0.039216	0.762	0.817	1.54984e-10
AHR	8.04392e-14	0.000788582	0.675	0.754	1.60878e-10
CDC42EP3	8.13924e-14	-0.0276421	0.782	0.851	1.62785e-10
MAF	8.23096e-14	-0.0249756	0.745	0.818	1.64619e-10
SIGLEC10	8.42698e-14	0.00194209	0.413	0.501	1.6854e-10
PYCARD	8.47227e-14	-0.03168	0.768	0.839	1.69445e-10
HIF1A	8.7989e-14	0.038832	0.664	0.732	1.75978e-10
HIST1H2BJ	8.80408e-14	0.00201845	0.486	0.573	1.76082e-10
GAS6	8.84633e-14	0.000443055	0.484	0.572	1.76927e-10
FKBP1A	9.44364e-14	0.0363391	0.813	0.865	1.88873e-10
RAP2B	1.27771e-13	0.0197667	0.691	0.763	2.55542e-10
ZNF804A	1.32853e-13	-4.10418e-05	0.247	0.326	2.65705e-10
NELL2	1.33571e-13	-0.0235175	0.741	0.814	2.67142e-10
DPEP2	1.45046e-13	0.00922695	0.714	0.787	2.90092e-10
TNFRSF21	1.4691e-13	-0.000207888	0.196	0.249	2.93821e-10
CENPJ	1.5045e-13	-0.00187171	0.428	0.516	3.009e-10
RRBP1	1.52928e-13	-0.00962512	0.547	0.634	3.05856e-10
CD244	1.54284e-13	-0.00437373	0.507	0.585	3.08569e-10
EAF1	1.86124e-13	-0.0122377	0.5	0.588	3.72248e-10
PIM2	1.86783e-13	0.0301345	0.931	0.966	3.73566e-10
ARRB2	1.9648e-13	0.0153086	0.811	0.868	3.9296e-10
RAMP1	2.26718e-13	0.000784575	0.457	0.545	4.53435e-10
MAP7	2.28229e-13	-0.002256	0.489	0.577	4.56457e-10
CMTM5	2.32865e-13	0.00110727	0.432	0.52	4.65731e-10
IGFBP6	2.40141e-13	0.00584265	0.482	0.564	4.80281e-10
GNS	2.57393e-13	-0.0167286	0.605	0.689	5.14787e-10
GATA3	2.64849e-13	0.0158961	0.883	0.932	5.29698e-10
SLC9A7	2.75407e-13	-0.000956528	0.47	0.558	5.50815e-10
EHBP1L1	3.25139e-13	-0.0118639	0.641	0.723	6.50278e-10
CD8A	3.82469e-13	-0.070387	0.833	0.876	7.64939e-10
CD180	3.91307e-13	-0.000113759	0.151	0.217	7.82615e-10
LDLR	4.0293e-13	-0.017381	0.708	0.784	8.05859e-10
EPHA4	4.13844e-13	0.0405285	0.702	0.769	8.27688e-10
LY86	4.32893e-13	-0.00175951	0.52	0.605	8.65786e-10
GAS2L1	4.50839e-13	-0.000585662	0.408	0.491	9.01678e-10
GAPT	4.98513e-13	-0.000735039	0.291	0.372	9.97026e-10
CD40	5.07346e-13	0.00351745	0.43	0.515	1.01469e-09
HOTAIRM1	5.38203e-13	0.0109845	0.706	0.779	1.07641e-09
HEMGN	5.45854e-13	0.00229203	0.725	0.798	1.09171e-09
IFNGR2	5.66313e-13	-0.000398088	0.561	0.643	1.13263e-09
BCL2A1	5.78193e-13	0.060684	0.698	0.756	1.15639e-09
NBEAL2	6.00422e-13	0.003491	0.679	0.755	1.20084e-09
RBBP8	6.10819e-13	-0.00311103	0.62	0.702	1.22164e-09
GSN	6.58325e-13	-0.00312419	0.632	0.713	1.31665e-09
RAB13	6.63405e-13	-0.000604262	0.317	0.399	1.32681e-09
NINJ1	7.55751e-13	-0.00212974	0.666	0.741	1.5115e-09
PPP1R15A	7.56655e-13	0.0111483	0.975	0.993	1.51331e-09
CDK2AP2	7.67025e-13	0.0478575	0.83	0.878	1.53405e-09
TMEM107	7.71349e-13	-0.000774962	0.701	0.776	1.5427e-09
PPP1R9B	7.76233e-13	-0.0113139	0.597	0.68	1.55247e-09
IFI6	8.4197e-13	0.000505093	0.669	0.744	1.68394e-09
KIR2DL3	9.15604e-13	0.00166042	0.272	0.35	1.83121e-09
VSTM1	9.39656e-13	-7.86002e-05	0.438	0.521	1.87931e-09
HLA-DPA1	9.63282e-13	-0.0373573	0.687	0.763	1.92656e-09
SDF2L1	1.05052e-12	-0.0106023	0.767	0.834	2.10104e-09
NAGK	1.05209e-12	0.011188	0.646	0.721	2.10419e-09
LY6E	1.14268e-12	0.00212064	0.909	0.95	2.28536e-09
NBPF10	1.19083e-12	-0.00711045	0.633	0.713	2.38167e-09
RAC1	1.2755e-12	0.0214778	0.841	0.893	2.55101e-09
CLDND1	1.28617e-12	0.0551388	0.843	0.889	2.57233e-09
EGR3	1.30824e-12	0.0055851	0.355	0.437	2.61649e-09
TRBV18	1.42648e-12	0.0692939	0.633	0.707	2.85296e-09
AC245014.3	1.4514e-12	0.00161932	0.574	0.655	2.90279e-09
PIK3R1	1.53737e-12	0.0233707	0.79	0.837	3.07474e-09
ARHGEF40	1.56209e-12	0.00136164	0.504	0.588	3.12419e-09
CD14	1.64144e-12	0.0107671	0.419	0.5	3.28287e-09
ANK1	1.75524e-12	0.00225175	0.587	0.668	3.51048e-09
CST7	1.8682e-12	-0.0985396	0.712	0.704	3.7364e-09
TRAV25	1.88208e-12	-0.0131302	0.674	0.751	3.76417e-09
PECAM1	2.00701e-12	-0.011581	0.743	0.812	4.01403e-09
EBF1	2.05311e-12	-6.66855e-06	0.429	0.513	4.10622e-09
CHI3L2	2.06975e-12	0.000464058	0.79	0.854	4.13951e-09
ANKRD26	2.09492e-12	0.0065578	0.666	0.741	4.18984e-09
PASK	2.19596e-12	0.048941	0.816	0.861	4.39191e-09
FSCN1	2.41951e-12	-0.000712315	0.664	0.741	4.83902e-09
MTURN	2.43676e-12	-0.00314291	0.455	0.539	4.87351e-09
STAG3	2.47256e-12	-0.00320636	0.529	0.612	4.94512e-09
CAPNS1	2.49962e-12	-0.00190651	0.745	0.815	4.99923e-09
TRAV5	2.56374e-12	0.0148501	0.658	0.734	5.12748e-09
GIMAP5	2.78297e-12	-0.0307134	0.912	0.954	5.56593e-09
COL19A1	2.98672e-12	0.000269582	0.221	0.295	5.97343e-09
PBXIP1	3.04418e-12	0.044957	0.912	0.947	6.08837e-09
CARD16	3.06581e-12	0.00738331	0.844	0.898	6.13163e-09
CD8B	3.39998e-12	-0.0991241	0.808	0.848	6.79996e-09
MYL4	3.67014e-12	0.000329724	0.531	0.612	7.34028e-09
TRAC	3.86611e-12	0.0386905	0.911	0.947	7.73221e-09
S100A12	3.93306e-12	-0.00324251	0.421	0.504	7.86612e-09
CTSS	3.96978e-12	-0.0439954	0.728	0.798	7.93956e-09
TSPO	4.2805e-12	0.0171659	0.885	0.927	8.56101e-09
BACE2	4.58932e-12	0.000731682	0.192	0.262	9.17864e-09
TGFBR3	4.7926e-12	-0.0154602	0.683	0.757	9.58519e-09
SELL	4.86072e-12	0.053078	0.89	0.929	9.72143e-09
TRAV41	4.88205e-12	0.0109819	0.608	0.687	9.7641e-09
IGKC	5.02371e-12	0.00311816	0.413	0.495	1.00474e-08
NIBAN1	5.12544e-12	-0.0333482	0.828	0.885	1.02509e-08
ATP2B4	5.33193e-12	-0.0393123	0.772	0.838	1.06639e-08
TUBA1A	5.51393e-12	0.00013407	0.972	0.992	1.10279e-08
TLN1	6.64343e-12	0.0254049	0.781	0.837	1.32869e-08
LYST	7.40861e-12	0.0136825	0.687	0.757	1.48172e-08
CD3G	7.98672e-12	-0.022999	0.931	0.966	1.59734e-08
DOK2	8.15226e-12	0.0458366	0.829	0.877	1.63045e-08
OAF	8.16642e-12	0.00456729	0.499	0.578	1.63328e-08
TRAV2	8.19506e-12	-0.00886229	0.606	0.685	1.63901e-08
AOAH	8.57962e-12	-0.0156234	0.453	0.535	1.71592e-08
UBE2D1	8.58277e-12	0.0208912	0.757	0.82	1.71655e-08
TRBV7-6	9.24682e-12	0.0340131	0.601	0.679	1.84936e-08
YBX3	9.32421e-12	0.0143794	0.5	0.575	1.86484e-08
NBPF19	1.15243e-11	0.0113532	0.697	0.767	2.30487e-08
ARHGAP15	1.1666e-11	-0.0126341	0.897	0.939	2.33321e-08
STAT1	1.24498e-11	-0.0583972	0.831	0.886	2.48997e-08
TRBV3-1	1.29627e-11	0.0506651	0.466	0.544	2.59255e-08
NUCB2	1.46412e-11	0.0404355	0.833	0.883	2.92823e-08
SLC37A2	1.50374e-11	-4.23224e-05	0.073	0.121	3.00747e-08
CACNA2D4	1.51471e-11	0.00615499	0.644	0.718	3.02942e-08
PDE4D	1.58182e-11	0.0406535	0.591	0.646	3.16364e-08
POP1	1.70302e-11	0.0018098	0.68	0.753	3.40603e-08
NEFH	1.9032e-11	-0.00228048	0.283	0.359	3.80639e-08
RNH1	2.02877e-11	0.045565	0.792	0.84	4.05754e-08
IL2RA	2.06052e-11	0.0193536	0.706	0.772	4.12104e-08
YWHAH	2.10741e-11	-0.0133554	0.776	0.839	4.21481e-08
LYPD2	2.12973e-11	-0.000156798	0.345	0.414	4.25947e-08
VIM-AS1	2.19822e-11	0.0243341	0.722	0.782	4.39643e-08
TCF7	2.28114e-11	0.0587314	0.95	0.973	4.56229e-08
PLP2	2.35488e-11	0.0265403	0.918	0.952	4.70977e-08
IGLC1	2.49085e-11	0.000747103	0.203	0.271	4.98169e-08
KIR3DL1	2.57583e-11	0.000203599	0.353	0.432	5.15166e-08
PTPN18	2.79969e-11	0.00710868	0.676	0.746	5.59937e-08
RAB31	2.91911e-11	3.81481e-05	0.331	0.408	5.83823e-08
PPIF	2.93811e-11	-0.000615883	0.532	0.611	5.87621e-08
SIT1	3.04121e-11	-0.0165404	0.833	0.888	6.08242e-08
ISG20	3.06576e-11	0.0388073	0.904	0.941	6.13152e-08
SOX4	3.08818e-11	-0.00897361	0.306	0.382	6.17636e-08
TRAV17	3.14362e-11	0.034274	0.585	0.659	6.28723e-08
VCAN	3.21245e-11	-0.00837295	0.432	0.51	6.4249e-08
UBXN11	3.48917e-11	0.064279	0.724	0.775	6.97835e-08
OSM	3.50392e-11	0.000242149	0.749	0.815	7.00784e-08
APOBR	3.77396e-11	-0.00367401	0.497	0.576	7.54792e-08
IL2RB	3.78654e-11	0.00160473	0.744	0.81	7.57309e-08
LILRA1	4.0635e-11	0.000581809	0.57	0.647	8.12701e-08
CTNNA1	4.15333e-11	-0.0021506	0.654	0.727	8.30665e-08
ITGB2	4.3384e-11	-0.00381102	0.929	0.963	8.6768e-08
CD22	4.37664e-11	-0.000255187	0.291	0.359	8.75328e-08
CMTM6	4.52775e-11	0.0390167	0.821	0.871	9.05549e-08
FOSL2	4.55744e-11	-8.36343e-05	0.433	0.509	9.11488e-08
TNFSF13B	4.68387e-11	-0.0164047	0.725	0.789	9.36773e-08
CDK14	4.78401e-11	-0.000553376	0.372	0.45	9.56802e-08
PNOC	4.92599e-11	-6.20114e-05	0.153	0.212	9.85197e-08
GEM	5.22426e-11	0.00336379	0.504	0.581	1.04485e-07
C20orf27	6.20125e-11	0.00726868	0.67	0.739	1.24025e-07
S100A9	6.44633e-11	-0.0187355	0.58	0.655	1.28927e-07
LINC01588	6.7456e-11	0.00820607	0.611	0.685	1.34912e-07
TRAV8-5	7.46115e-11	0.000316278	0.268	0.34	1.49223e-07
FRMD4B	7.77574e-11	-0.00226758	0.701	0.77	1.55515e-07
IL3RA	8.11784e-11	-0.000455611	0.225	0.287	1.62357e-07
GNPTAB	8.59241e-11	0.0172908	0.65	0.717	1.71848e-07
CTSL	9.17573e-11	-0.00785169	0.69	0.76	1.83515e-07
LCNL1	9.63103e-11	-0.000269857	0.257	0.328	1.92621e-07
LIMS1	9.99844e-11	0.0596657	0.877	0.917	1.99969e-07
RGS19	1.14671e-10	0.0384875	0.828	0.873	2.29342e-07
GRN	1.37408e-10	-0.014829	0.624	0.697	2.74816e-07
MGAM	1.46318e-10	-2.92014e-05	0.217	0.284	2.92635e-07
TREML1	1.47327e-10	-0.00140731	0.318	0.392	2.94654e-07
TRAV36DV7	1.60939e-10	0.00129129	0.738	0.803	3.21878e-07
RUNX2	1.74151e-10	-0.00907154	0.695	0.763	3.48303e-07
GIMAP7	1.75078e-10	-0.0109176	0.909	0.948	3.50156e-07
FLNA	1.77202e-10	-0.0278798	0.885	0.93	3.54404e-07
TFDP2	1.95718e-10	0.0364327	0.703	0.762	3.91435e-07
TRGV5	1.99699e-10	0.00301953	0.483	0.557	3.99398e-07
PARVB	2.15923e-10	-0.0147089	0.781	0.84	4.31846e-07
NFKBIZ	2.1922e-10	0.0327661	0.749	0.809	4.38439e-07
CD300C	2.36497e-10	0.000412099	0.186	0.213	4.72993e-07
CPNE2	2.77163e-10	-0.0116448	0.526	0.602	5.54327e-07
IGLV2-14	2.96623e-10	-0.00686961	0.765	0.806	5.93246e-07
LGALS3	3.10642e-10	-0.0468639	0.854	0.9	6.21284e-07
CFP	3.16369e-10	-0.00128725	0.502	0.576	6.32738e-07
HLA-DPB1	3.31389e-10	-0.0121788	0.562	0.636	6.62777e-07
CXCL1	3.44104e-10	0.00071835	0.137	0.193	6.88208e-07
PLEC	3.54917e-10	0.0163789	0.749	0.809	7.09834e-07
KLRK1	3.62354e-10	-0.0592097	0.829	0.847	7.24708e-07
SMIM14	3.88829e-10	-0.0121354	0.707	0.773	7.77658e-07
DPYSL2	4.06318e-10	0.00697455	0.62	0.69	8.12636e-07
LINC02397	4.08279e-10	-0.000129277	0.163	0.218	8.16559e-07
GAA	4.10744e-10	0.00391369	0.597	0.669	8.21489e-07
TRAV8-6	4.29418e-10	0.00947517	0.625	0.694	8.58836e-07
JUP	4.51968e-10	-0.000656963	0.328	0.401	9.03936e-07
GZMK	4.57975e-10	-0.0969523	0.822	0.784	9.15951e-07
CLIC4	4.65512e-10	0.000778039	0.387	0.462	9.31023e-07
HBA1	4.82094e-10	0.0184419	0.846	0.888	9.64189e-07
LINC00892	4.94051e-10	-0.000761599	0.806	0.862	9.88103e-07
S100A10	5.21453e-10	-0.0947542	0.99	0.996	1.04291e-06
SYNE2	5.59465e-10	-0.0143643	0.833	0.884	1.11893e-06
RAB30	5.66118e-10	0.0233784	0.598	0.659	1.13224e-06
FANK1	5.69613e-10	0.000189516	0.335	0.408	1.13923e-06
ALOX5AP	5.75119e-10	0.0369327	0.893	0.928	1.15024e-06
ENDOD1	6.04891e-10	-0.00215607	0.575	0.648	1.20978e-06
LYZ	6.10951e-10	0.00118709	0.418	0.493	1.2219e-06
GNA15	6.14821e-10	-0.00296163	0.419	0.494	1.22964e-06
ZMIZ1	6.50864e-10	0.00518062	0.598	0.669	1.30173e-06
CD300LB	6.80564e-10	0.000435677	0.333	0.405	1.36113e-06
IRF7	7.18563e-10	-0.00541516	0.637	0.706	1.43713e-06
ST6GALNAC4	7.54786e-10	0.00774416	0.643	0.711	1.50957e-06
OSR2	8.71625e-10	-0.000300579	0.222	0.287	1.74325e-06
SNX22	8.83199e-10	0.000405217	0.42	0.493	1.7664e-06
GZMA	9.41756e-10	-0.111135	0.784	0.786	1.88351e-06
AGPAT5	9.85133e-10	-0.0107923	0.653	0.722	1.97027e-06
ZFP36	1.00378e-09	-0.00275182	0.992	1	2.00756e-06
ANXA2	1.00388e-09	-0.0542821	0.908	0.946	2.00775e-06
METRNL	1.01768e-09	0.00710633	0.413	0.486	2.03536e-06
BHLHE40	1.05453e-09	-0.0324542	0.814	0.867	2.10906e-06
GABARAP	1.07903e-09	0.0825938	0.968	0.982	2.15806e-06
ATP2B1-AS1	1.10453e-09	0.0398146	0.738	0.792	2.20905e-06
COTL1	1.12646e-09	-0.0247113	0.949	0.976	2.25293e-06
CCDC88A	1.18262e-09	-0.00581147	0.544	0.616	2.36524e-06
PEA15	1.34445e-09	0.00208941	0.579	0.65	2.68891e-06
FADS1	1.49657e-09	-0.00546349	0.322	0.386	2.99314e-06
PPM1N	1.69381e-09	0.00870414	0.491	0.56	3.38763e-06
CD4	1.70381e-09	0.0740358	0.827	0.86	3.40762e-06
TESC	1.84777e-09	-0.0229748	0.589	0.655	3.69553e-06
CD27	1.92087e-09	-0.0196575	0.932	0.964	3.84174e-06
ANXA5	2.02301e-09	0.0309293	0.855	0.897	4.04602e-06
GLRX	2.29802e-09	0.000414741	0.84	0.888	4.59604e-06
MCOLN1	2.33421e-09	-0.00739832	0.559	0.63	4.66841e-06
UBE2J1	2.40525e-09	-0.00595272	0.781	0.837	4.8105e-06
UBB	2.51646e-09	-0.00111315	0.977	0.994	5.03293e-06
CCL5	2.7768e-09	-0.115657	0.862	0.891	5.55359e-06
RUNX3	3.04513e-09	-0.0250649	0.644	0.712	6.09026e-06
PTPN12	3.05385e-09	-0.0121426	0.56	0.627	6.10771e-06
FOLR3	3.09079e-09	0.000238762	0.103	0.151	6.18158e-06
PGM2L1	3.2376e-09	0.0047558	0.766	0.823	6.47521e-06
HIST1H2BN	3.55582e-09	-0.00172517	0.596	0.665	7.11163e-06
TRADD	3.55672e-09	0.0636782	0.927	0.951	7.11345e-06
AL445524.1	3.63937e-09	0.00259386	0.616	0.684	7.27875e-06
SAMD3	4.24274e-09	-0.00612921	0.722	0.784	8.48547e-06
SIDT2	4.29772e-09	0.0196322	0.628	0.691	8.59543e-06
DNAJB1	5.44708e-09	0.0208655	0.982	0.995	1.08942e-05
HLA-DRA	5.63187e-09	-0.03696	0.558	0.601	1.12637e-05
LILRB2	5.82656e-09	0.000583363	0.386	0.456	1.16531e-05
CNTLN	6.22719e-09	-0.00393168	0.28	0.331	1.24544e-05
ICAM1	6.65232e-09	0.0049314	0.645	0.711	1.33046e-05
CAPG	6.75104e-09	-0.0290199	0.691	0.753	1.35021e-05
TRBV19	7.72046e-09	-0.0549542	0.42	0.49	1.54409e-05
SMC2	7.98874e-09	-0.00607922	0.683	0.746	1.59775e-05
PRELID1	8.71296e-09	-0.0129068	0.831	0.878	1.74259e-05
MAP3K1	8.79511e-09	-0.00624677	0.794	0.847	1.75902e-05
VAMP5	8.89909e-09	0.0146211	0.811	0.86	1.77982e-05
PLEKHO1	8.96044e-09	0.00653414	0.618	0.684	1.79209e-05
ANKRD55	9.41103e-09	0.0114032	0.614	0.679	1.88221e-05
IKZF3	9.53987e-09	0.0352434	0.776	0.823	1.90797e-05
GMPR	9.90935e-09	0.00185202	0.58	0.648	1.98187e-05
TRBV27	1.00924e-08	0.065524	0.599	0.663	2.01848e-05
DENND5B	1.11997e-08	0.000575174	0.219	0.28	2.23994e-05
MKI67	1.25503e-08	-0.00157041	0.34	0.406	2.51005e-05
NABP1	1.26454e-08	-0.000147685	0.622	0.688	2.52908e-05
MIS18BP1	1.292e-08	-0.0348997	0.647	0.71	2.58401e-05
SMCO4	1.32225e-08	0.00820869	0.707	0.768	2.6445e-05
CD63	1.45798e-08	-0.0419483	0.802	0.853	2.91597e-05
HVCN1	1.51285e-08	0.00709805	0.527	0.595	3.0257e-05
TAGLN2	1.5135e-08	-0.0416223	0.984	0.997	3.02699e-05
ARID3A	1.66836e-08	0.00020682	0.593	0.659	3.33671e-05
C19orf38	1.85302e-08	0.00256107	0.542	0.607	3.70605e-05
CMPK2	1.97083e-08	-0.00452049	0.544	0.611	3.94165e-05
LMO4	2.04398e-08	-0.0210274	0.57	0.635	4.08796e-05
MMP19	2.15619e-08	0.000192967	0.289	0.344	4.31237e-05
PIM3	2.33874e-08	-0.00947157	0.722	0.78	4.67749e-05
PTGDR	2.38532e-08	-0.00287106	0.731	0.789	4.77063e-05
FXYD7	2.62699e-08	0.0489285	0.55	0.601	5.25398e-05
SMC4	2.67786e-08	-0.0207213	0.716	0.773	5.35572e-05
MCEMP1	2.71145e-08	-0.00205316	0.192	0.247	5.4229e-05
TRAV35	2.86371e-08	-0.00557405	0.577	0.643	5.72742e-05
CORO1B	3.20907e-08	-0.0218434	0.848	0.893	6.41815e-05
RASSF2	3.28313e-08	-0.00790403	0.627	0.691	6.56625e-05
TPR	3.56393e-08	0.0302455	0.834	0.875	7.12786e-05
ST6GALNAC1	3.79414e-08	-0.0344384	0.503	0.534	7.58829e-05
ILK	4.17307e-08	0.0151183	0.806	0.852	8.34614e-05
LIMS2	4.42055e-08	-0.0112977	0.626	0.69	8.84109e-05
CD5	4.63345e-08	0.00763402	0.823	0.868	9.2669e-05
JUN	5.77298e-08	0.0914298	0.992	0.999	0.00011546
PSAP	7.12907e-08	0.0115982	0.861	0.9	0.000142581
IFIT3	8.03407e-08	-0.003719	0.681	0.741	0.000160681
LINC01943	8.19369e-08	-0.00470225	0.639	0.7	0.000163874
GNG5	8.93427e-08	0.0637922	0.884	0.91	0.000178685
LGALS9	9.3001e-08	-0.00649639	0.643	0.704	0.000186002
MYO1E	9.41981e-08	-0.00197466	0.252	0.307	0.000188396
AC253572.2	9.8421e-08	0.00394854	0.645	0.706	0.000196842
VPREB3	9.85984e-08	0.000356302	0.171	0.223	0.000197197
GREM2	9.99167e-08	-0.0121028	0.571	0.539	0.000199833
TRBV7-9	1.00029e-07	0.185769	0.779	0.829	0.000200057
ASRGL1	1.11751e-07	0.00260411	0.689	0.746	0.000223503
MTRNR2L12	1.21065e-07	0.0385394	0.987	0.998	0.000242131
ARRB1	1.23098e-07	0.00749372	0.633	0.694	0.000246196
LINC01871	1.23839e-07	-0.014556	0.53	0.587	0.000247679
PLCB1	1.32006e-07	-0.00278584	0.657	0.717	0.000264012
MYO1F	1.35061e-07	-0.0405304	0.774	0.82	0.000270122
ZFAT	1.36823e-07	0.00286446	0.71	0.765	0.000273646
CCDC146	1.36972e-07	0.0118323	0.536	0.594	0.000273943
SYNM	1.40768e-07	-0.00937432	0.367	0.424	0.000281536
TKT	1.44479e-07	0.00530776	0.799	0.845	0.000288957
TRBV29-1	1.55972e-07	0.0171345	0.499	0.564	0.000311945
SIRPB2	1.57167e-07	0.000285635	0.301	0.355	0.000314334
ETV6	1.62298e-07	-0.0310433	0.592	0.651	0.000324596
RNASE6	1.6645e-07	0.00677969	0.538	0.6	0.0003329
TRAV13-1	1.73083e-07	0.00267335	0.715	0.771	0.000346165
PPP1R14B	1.76469e-07	-0.0105382	0.671	0.729	0.000352938
TRBV9	1.86786e-07	-0.0104061	0.551	0.614	0.000373573
FCGR1B	1.8733e-07	-0.000225454	0.191	0.244	0.000374661
TRAV13-2	1.91189e-07	0.0254724	0.613	0.674	0.000382379
HBG2	2.14811e-07	0.0233536	0.556	0.617	0.000429622
CLEC4A	2.21604e-07	0.0014705	0.35	0.411	0.000443207
PACSIN1	2.271e-07	-0.000828838	0.154	0.202	0.000454199
LYAR	2.8123e-07	-0.0560775	0.794	0.839	0.00056246
CTSA	2.8687e-07	-0.0167413	0.765	0.816	0.000573739
CTTN	3.28206e-07	-0.000368591	0.294	0.24	0.000656411
GLIPR1	4.22603e-07	-0.0134443	0.843	0.884	0.000845206
IFITM10	4.30473e-07	0.00015979	0.289	0.347	0.000860947
FKBP11	4.34564e-07	0.0105999	0.745	0.794	0.000869129
AIM2	4.5098e-07	-0.00415422	0.663	0.717	0.000901961
GNAI2	4.59144e-07	0.0399224	0.726	0.77	0.000918289
GAB2	4.59421e-07	0.0049997	0.377	0.437	0.000918843
CTLA4	4.88154e-07	0.0113392	0.701	0.755	0.000976309
TBXAS1	5.16846e-07	0.00481805	0.565	0.516	0.00103369
NRG1	5.1763e-07	2.48023e-05	0.211	0.264	0.00103526
TMEM176B	5.89295e-07	0.00103816	0.243	0.297	0.00117859
ASGR2	5.89422e-07	-0.000275618	0.286	0.341	0.00117884
MYC	6.04274e-07	-0.023011	0.777	0.826	0.00120855
ARPC1B	6.1213e-07	0.00121367	0.983	0.995	0.00122426
MSR1	6.27261e-07	0.000112909	0.191	0.236	0.00125452
ACP5	6.3622e-07	-0.00683589	0.756	0.807	0.00127244
AHNAK	6.4768e-07	-0.0388619	0.958	0.979	0.00129536
TMIGD2	6.60534e-07	0.0181611	0.654	0.705	0.00132107
TRPM4	6.69199e-07	1.89581e-05	0.394	0.433	0.0013384
TNFRSF18	7.28684e-07	-0.00681357	0.774	0.823	0.00145737
FOXP3	7.33239e-07	-0.00516831	0.667	0.723	0.00146648
NFKBIA	7.87382e-07	0.0152495	0.992	0.999	0.00157476
SIRPB1	7.93943e-07	-0.00103842	0.389	0.335	0.00158789
EIF4EBP1	8.29293e-07	-0.000159259	0.658	0.715	0.00165859
TRBV2	8.29951e-07	0.109704	0.65	0.702	0.0016599
IL7R	8.34451e-07	0.00917045	0.992	0.999	0.0016689
LINC02762	8.39429e-07	-0.00243082	0.475	0.534	0.00167886
TRBV13	9.4158e-07	-0.0267752	0.228	0.28	0.00188316
DAPP1	9.42518e-07	-0.0124541	0.526	0.586	0.00188504
TOX2	9.95687e-07	-0.008261	0.532	0.59	0.00199137
ANKRD28	1.14099e-06	-0.0194687	0.659	0.709	0.00228199
LGALS1	1.15499e-06	-0.0872783	0.843	0.879	0.00230999
TRBV7-2	1.21425e-06	0.168132	0.733	0.784	0.0024285
GPBAR1	1.27877e-06	-0.000101234	0.173	0.221	0.00255755
ARID5B	1.28025e-06	-4.31153e-05	0.818	0.86	0.00256049
PLXND1	1.44427e-06	0.00276211	0.58	0.638	0.00288853
AC120193.1	1.45963e-06	9.29984e-05	0.157	0.203	0.00291926
PDK4	1.48356e-06	0.000351714	0.288	0.329	0.00296711
S100A11	1.51092e-06	0.00291913	0.965	0.983	0.00302183
AP003068.2	1.58741e-06	-0.00333972	0.6	0.655	0.00317482
CTSC	1.59928e-06	-0.00566635	0.825	0.867	0.00319856
LIME1	1.61297e-06	0.0266902	0.95	0.971	0.00322594
SIGLEC1	1.77441e-06	5.92926e-06	0.115	0.155	0.00354881
ATP6V0D1	1.80761e-06	-0.002514	0.717	0.769	0.00361522
EPB41L3	1.96118e-06	0.00331235	0.369	0.424	0.00392236
ITGAL	2.02247e-06	-0.00806191	0.767	0.815	0.00404495
ATAD5	2.04502e-06	-0.00240246	0.493	0.552	0.00409003
ARPC5	2.0688e-06	-0.0191286	0.907	0.938	0.0041376
NOTCH2	2.76705e-06	0.00624345	0.64	0.695	0.00553411
SEL1L3	2.83347e-06	0.0141868	0.628	0.681	0.00566693
RTN1	2.83374e-06	-0.000836626	0.089	0.124	0.00566747
TIMP1	3.75025e-06	-0.0470453	0.788	0.832	0.0075005
PADI2	4.8813e-06	-0.0005507	0.169	0.213	0.0097626
CXCR4	4.94834e-06	8.31628e-06	0.99	0.998	0.00989669
ODF3B	5.04512e-06	-0.0200745	0.522	0.571	0.0100902
IFI27	5.22086e-06	-0.0119682	0.62	0.666	0.0104417
FAM184A	5.32539e-06	0.00241645	0.52	0.576	0.0106508
TRAV16	5.4588e-06	0.0195426	0.598	0.651	0.0109176
IRF5	5.46425e-06	-0.00461975	0.605	0.657	0.0109285
ITM2A	6.40562e-06	0.0307685	0.936	0.956	0.0128112
FABP5	6.50939e-06	0.0197434	0.638	0.687	0.0130188
S100A4	6.54668e-06	-0.0397477	0.988	0.996	0.0130934
MPST	7.27385e-06	-0.00673706	0.617	0.671	0.0145477
CD1C	7.49006e-06	0.0003433	0.23	0.278	0.0149801
TBXA2R	7.59821e-06	-0.000132825	0.404	0.459	0.0151964
TRAV26-2	7.87864e-06	0.0186555	0.38	0.433	0.0157573
CLIC1	8.27783e-06	-0.0195831	0.931	0.956	0.0165557
LEF1-AS1	8.45088e-06	0.00914408	0.551	0.604	0.0169018
CD79A	8.49826e-06	0.000133268	0.556	0.61	0.0169965
SPIB	1.02483e-05	-1.11536e-05	0.275	0.325	0.0204965
PTGDR2	1.02723e-05	-0.000315806	0.199	0.242	0.0205447
MAP2K3	1.05511e-05	0.0380321	0.666	0.709	0.0211023
CHP1	1.1144e-05	-0.00650127	0.557	0.611	0.0222881
CDCA7	1.11751e-05	-0.00928876	0.461	0.508	0.0223503
CSF1R	1.17143e-05	-0.000426625	0.303	0.35	0.0234285
PDE6G	1.21129e-05	-0.00153352	0.421	0.474	0.0242257
SYNGR2	1.21707e-05	0.00740219	0.828	0.865	0.0243414
CTSB	1.36562e-05	0.0257487	0.766	0.806	0.0273125
ARHGEF12	1.45751e-05	-0.00784229	0.652	0.702	0.0291502
FOLR2	1.62657e-05	-7.55322e-06	0.165	0.206	0.0325314
ENTPD1	1.78819e-05	0.00329494	0.643	0.693	0.0357638
TRBV7-3	1.86269e-05	0.073534	0.466	0.518	0.0372538
CRIP1	1.87145e-05	-0.0348013	0.984	0.994	0.037429
GBP2	1.91557e-05	0.00522125	0.829	0.866	0.0383115
LINC02446	2.24344e-05	-0.0205028	0.42	0.448	0.0448688
OAZ1	2.38056e-05	-0.0125903	0.988	0.997	0.0476112
CTSH	2.41498e-05	-0.0261137	0.67	0.694	0.0482996
GPR183	2.53241e-05	0.0947469	0.869	0.888	0.0506481
GP9	2.59286e-05	-0.000549261	0.382	0.426	0.0518572
IGFBP4	2.66037e-05	-0.0174724	0.567	0.605	0.0532073
KLRB1	3.0292e-05	0.0521945	0.855	0.884	0.0605841
TIGIT	3.10679e-05	0.0172774	0.831	0.867	0.0621357
IATPR	3.25866e-05	-0.00945784	0.705	0.751	0.0651732
TRBV21-1	3.30243e-05	0.0247384	0.576	0.623	0.0660485
CD79B	3.45459e-05	0.0213521	0.664	0.708	0.0690919
CYBA	3.62228e-05	-0.036757	0.973	0.987	0.0724455
PTPN13	3.76727e-05	-0.000314098	0.607	0.657	0.0753454
TRAV21	3.84613e-05	0.0324485	0.591	0.638	0.0769227
CEP78	3.86955e-05	0.0049412	0.612	0.662	0.0773911
CD74	4.25494e-05	9.68e-05	0.958	0.976	0.0850988
CD3D	4.55618e-05	-0.0187658	0.984	0.994	0.0911236
CDCA7L	4.83774e-05	0.00957688	0.618	0.666	0.0967547
BRCA2	5.84893e-05	-0.00994754	0.45	0.494	0.116979
SEC14L1	6.07281e-05	0.0124517	0.662	0.707	0.121456
CYP4F22	6.21595e-05	-0.00146944	0.381	0.398	0.124319
CA1	9.58808e-05	0.00159429	0.497	0.547	0.191762
FRY	0.000111022	-0.0172104	0.678	0.687	0.222043
TRAV6	0.000112882	0.0219578	0.64	0.686	0.225764
HIST1H2AC	0.000121821	0.0045523	0.703	0.747	0.243642
PALM2-AKAP2	0.000130842	-0.0115299	0.707	0.748	0.261685
PCED1B-AS1	0.000132565	-0.0321401	0.986	0.995	0.26513
PKHD1L1	0.000137688	0.000156155	0.458	0.505	0.275377
TRAV26-1	0.000141035	0.0366333	0.627	0.669	0.28207
FCER1A	0.000141334	0.000639207	0.091	0.119	0.282668
S100A6	0.000150672	-0.000466692	0.989	0.997	0.301345
APOBEC3G	0.000168784	-0.042787	0.652	0.683	0.337569
NINJ2	0.000175687	0.000580725	0.658	0.703	0.351374
UPK3A	0.000185528	0.000363154	0.239	0.28	0.371056
HIST1H1C	0.000185768	-0.0170313	0.66	0.704	0.371536
PTGER2	0.000207152	0.0524807	0.87	0.892	0.414303
MYLK	0.000216585	-0.00105177	0.434	0.48	0.433169
DDAH2	0.000230274	0.00729195	0.603	0.647	0.460548
SH2B3	0.000249619	-0.00685656	0.682	0.724	0.499239
TRAV38-1	0.000266829	0.0311668	0.586	0.63	0.533658
GAPDH	0.000285247	-0.0232992	0.996	0.999	0.570495
CTSD	0.000295154	0.00194093	0.799	0.835	0.590308
LINC00824	0.000348723	-0.00332046	0.375	0.418	0.697445
ROGDI	0.000364942	-0.00866987	0.622	0.664	0.729883
CARD19	0.000370164	0.0102194	0.614	0.656	0.740329
NSG1	0.000385357	-0.0163856	0.701	0.684	0.770713
WDFY4	0.000390665	0.00292654	0.278	0.261	0.78133
IFI44L	0.000425064	0.00632436	0.607	0.651	0.850127
TRBV30	0.000434578	-0.0147344	0.544	0.589	0.869156
ATG3	0.000466114	0.00462714	0.754	0.791	0.932228
RAB34	0.00046998	0.003394	0.611	0.654	0.93996
RIN1	0.000473904	0.000373067	0.416	0.461	0.947809
GSTP1	0.000482224	-0.0233282	0.737	0.775	0.964448
BAZ2B	0.000487906	-0.00426175	0.672	0.713	0.975812
NREP	0.000495632	-0.0011839	0.285	0.326	0.991265
VNN1	0.00049913	2.65046e-05	0.102	0.13	0.998259
CYTOR	0.000505328	-0.0438854	0.786	0.788	1
AC004585.1	0.000542135	-0.00456259	0.622	0.601	1
NCF2	0.000555151	-0.00646763	0.376	0.413	1
EVI5	0.000583321	0.00636522	0.412	0.451	1
TRAV38-2DV8	0.000605694	0.0408836	0.62	0.661	1
PTX3	0.000623306	0.000470514	0.36	0.402	1
TOX	0.000639584	0.00205244	0.716	0.755	1
AUTS2	0.000686507	-0.00746529	0.627	0.665	1
PDCD1	0.00069072	-0.0139975	0.697	0.73	1
PLCG1	0.000691805	0.0276072	0.739	0.772	1
NAGA	0.000720013	-0.00118398	0.382	0.424	1
SMPD3	0.000730603	0.00378852	0.408	0.442	1
MFSD2B	0.00074439	4.63513e-05	0.486	0.529	1
NRROS	0.00074885	-0.00826282	0.568	0.61	1
ZNF503	0.000769522	-0.00103762	0.169	0.203	1
CENPE	0.000812682	-0.00114037	0.491	0.534	1
TMEM176A	0.000832169	0.00146653	0.339	0.38	1
OLFM1	0.000847429	2.94976e-06	0.098	0.125	1
PCED1B	0.000897164	0.0227096	0.769	0.8	1
CTNNAL1	0.000935329	-0.00790438	0.49	0.518	1
FGD2	0.000936591	-0.000103046	0.326	0.364	1
LAMP5	0.000947587	5.12826e-07	0.01	0.02	1
ENC1	0.000972219	-0.00950763	0.558	0.595	1
FGL2	0.0010533	-0.00207843	0.812	0.789	1
CD2	0.00107895	-0.00802617	0.936	0.956	1
CYP2S1	0.00119838	-0.00183877	0.013	0.024	1
IGHV1-3	0.00139288	-0.00316784	0.213	0.244	1
LINC02345	0.00140316	0.000120498	0.383	0.424	1
MEGF9	0.00157573	-0.0119691	0.684	0.722	1
RASL11A	0.00160437	0.000874169	0.427	0.468	1
OAS3	0.00184644	-0.000886416	0.653	0.691	1
FOS	0.0020354	0.0561429	0.998	1	1
LDHB	0.00207166	0.0146332	0.996	0.999	1
VNN3	0.00219265	-4.06886e-05	0.484	0.524	1
APOBEC3H	0.00219375	-0.00431154	0.54	0.574	1
CPM	0.00230372	-0.00259547	0.467	0.503	1
SIRPG	0.00244482	0.0413626	0.766	0.791	1
HIST1H1D	0.00246358	-0.00997678	0.735	0.77	1
TRAV12-1	0.00253078	0.0345398	0.663	0.7	1
HSPA1A	0.0027241	-0.00713141	0.672	0.709	1
F5	0.00305861	-0.00116279	0.71	0.745	1
STX11	0.00335617	-0.00990347	0.519	0.52	1
VIM	0.00357199	-0.0270002	0.998	0.999	1
CD37	0.00386804	0.0101737	0.993	0.997	1
NFAM1	0.00553954	0.00021989	0.197	0.224	1
MYD88	0.00554004	0.0208105	0.74	0.769	1
CACNA2D3	0.00558282	5.43858e-05	0.129	0.153	1
NID1	0.00576427	-0.000494958	0.332	0.365	1
TRBV5-5	0.00586123	0.0337954	0.483	0.518	1
TOP2A	0.00603092	-0.00427854	0.44	0.427	1
KLRG1	0.00606909	-0.0315864	0.754	0.775	1
CHN1	0.00612014	-0.0134347	0.425	0.455	1
CD9	0.00635219	-0.00079324	0.484	0.521	1
QKI	0.00647944	0.0122999	0.661	0.694	1
MIR22HG	0.00695917	0.00411656	0.616	0.651	1
PRDM1	0.00696195	-0.0140137	0.651	0.646	1
BATF	0.00701392	-0.0158032	0.721	0.715	1
SH3BGRL3	0.00703284	-0.0428166	0.998	0.999	1
MYL6	0.00715944	0.00760504	0.995	0.999	1
SERPINB1	0.00741242	0.0262462	0.819	0.842	1
TNFAIP6	0.00803784	-0.000964903	0.083	0.104	1
TRBV5-6	0.00908581	0.013967	0.354	0.389	1
SCGB3A1	0.00912563	-0.000458232	0.339	0.366	1
IFITM3	0.00967574	-0.0201492	0.759	0.781	1
NCAPG2	0.00980088	-0.00848087	0.442	0.461	1
FCRL5	0.00990032	-0.000972461	0.36	0.392	1
ADAP2	0.00998628	-0.00318149	0.474	0.494	1
NEIL1	0.0110731	-0.00386648	0.465	0.499	1
MARCO	0.0110844	0.000238423	0.288	0.317	1
CD3E	0.0114692	-0.0182	0.999	1	1
ACTG1	0.0114706	-0.02194	0.997	0.999	1
CD300A	0.0116429	-0.0108704	0.731	0.759	1
TLR7	0.0119613	-0.000298967	0.361	0.391	1
SHTN1	0.0122353	0.00196787	0.36	0.392	1
RAB24	0.0128172	0.0211583	0.633	0.664	1
LAIR2	0.0130821	0.00571561	0.496	0.53	1
TRAV27	0.0131466	-0.00447658	0.558	0.592	1
CASP1	0.013752	-0.00595072	0.767	0.795	1
GBP1	0.0142275	-0.0227877	0.778	0.798	1
TRBV6-4	0.0150061	0.0027201	0.45	0.478	1
IFITM1	0.0153048	0.0278605	0.998	1	1
AC090152.1	0.0177659	-0.00420506	0.607	0.636	1
ZFP36L2	0.0181537	0.0331298	0.998	1	1
DUSP1	0.0183186	0.0317094	0.999	1	1
APOBEC3B	0.0192493	0.00131003	0.433	0.465	1
TRAV8-3	0.019354	0.0553349	0.652	0.677	1
H3F3A	0.0201943	0.0214769	0.993	0.997	1
GBP5	0.0214465	-0.047465	0.791	0.807	1
FHL1	0.0218701	-0.0111176	0.742	0.768	1
EMP3	0.0227879	0.0236761	0.988	0.994	1
TRBV11-1	0.022838	0.0759065	0.398	0.414	1
CD70	0.0237614	-0.00100016	0.748	0.767	1
RPLP1	0.0253002	-0.0178284	1	1	1
AP2S1	0.0254467	0.0462703	0.764	0.778	1
CNTNAP2	0.0268402	-2.81061e-05	0.205	0.23	1
SCART1	0.0305153	0.00118585	0.365	0.365	1
FTH1	0.0343746	0.0331588	1	1	1
TRIM58	0.0353843	0.00775448	0.783	0.802	1
HBEGF	0.0363467	-0.00129171	0.528	0.554	1
TCIRG1	0.0364185	0.0097982	0.711	0.737	1
UGCG	0.039315	-0.00694303	0.669	0.689	1
SERPING1	0.0411399	-1.41119e-05	0.431	0.427	1
LILRA5	0.0412405	0.000375153	0.269	0.295	1
TNFRSF4	0.0419033	-0.0120267	0.753	0.767	1
FPR1	0.044184	0.00365702	0.192	0.201	1
LTB	0.0488062	-0.0223442	0.998	0.999	1
CLECL1	0.0512375	-0.00434262	0.404	0.43	1
STOM	0.0523747	-0.0179097	0.781	0.774	1
GPR15	0.054218	0.00562128	0.384	0.41	1
CD82	0.0614264	-0.00491851	0.826	0.846	1
PI16	0.0630634	-0.00735276	0.643	0.646	1
HHEX	0.0662754	-0.000240836	0.247	0.27	1
ADM	0.0692152	0.000878265	0.214	0.197	1
TRAV8-4	0.0707221	0.0347629	0.589	0.615	1
KLF6	0.0728167	0.0516324	0.998	1	1
PPM1J	0.0780278	0.000107667	0.124	0.136	1
EVI2B	0.0848875	0.0227508	0.897	0.908	1
FTL	0.0853403	0.020034	0.998	0.999	1
FCRL2	0.0932309	-0.000103914	0.395	0.389	1
LINC00989	0.0999981	-0.000301774	0.155	0.171	1
DAAM1	0.102133	-0.00481444	0.689	0.711	1
RPLP0	0.105353	-0.0185191	1	1	1
TRBV11-3	0.105881	-0.0233925	0.498	0.491	1
SSX2IP	0.113704	0.00214873	0.449	0.473	1
SWAP70	0.114278	0.00658664	0.569	0.592	1
TMEM170B	0.116304	0.00269768	0.231	0.246	1
EPB41L2	0.117104	0.000245025	0.501	0.522	1
TTN	0.121032	-0.00272078	0.623	0.637	1
MAST4	0.121296	0.0165304	0.618	0.638	1
FCRL3	0.123937	0.000303643	0.611	0.595	1
ATP6V0A1	0.12754	0.00623381	0.438	0.45	1
AC007384.1	0.136144	0.00654985	0.499	0.521	1
STAP1	0.136888	0.00145518	0.493	0.489	1
CD69	0.138968	0.014189	0.998	0.999	1
AC013264.1	0.140152	-0.00531391	0.727	0.743	1
GBP4	0.141535	-0.0102244	0.759	0.772	1
BCAT1	0.142092	0.00158801	0.252	0.233	1
TUBA8	0.147406	-0.000154168	0.211	0.219	1
TRBV12-5	0.150682	0.026714	0.266	0.284	1
GZMM	0.152888	-0.00736059	0.813	0.822	1
GUCY1B1	0.153696	0.00137369	0.324	0.317	1
ZG16B	0.155269	-0.000196664	0.289	0.275	1
SLC1A5	0.16587	0.00984719	0.685	0.704	1
TP53I3	0.178192	-0.000488262	0.374	0.393	1
TRAV12-2	0.178436	0.0349927	0.665	0.685	1
TRBV6-2	0.187784	-0.0687123	0.553	0.571	1
TREM1	0.200555	0.000102568	0.28	0.284	1
EEF1A1	0.207762	-0.00815972	1	1	1
RAB11FIP1	0.233875	0.00525546	0.686	0.704	1
HIST1H1E	0.250153	0.0318673	0.793	0.809	1
HCAR2	0.254223	0.00142039	0.064	0.066	1
DHCR24	0.255787	0.00440174	0.508	0.527	1
CXCR3	0.268104	-0.021064	0.827	0.825	1
MACROD2	0.296006	-2.43406e-05	0.488	0.472	1
ZC2HC1A	0.310948	0.0236832	0.647	0.654	1
JUNB	0.343272	0.0231967	1	1	1
SLC15A4	0.384286	0.00336668	0.495	0.484	1
PLIN3	0.426202	0.0366624	0.608	0.594	1
TRBV20-1	0.426775	0.185248	0.708	0.694	1
TRAV8-2	0.427875	0.020496	0.626	0.64	1
EPSTI1	0.43135	0.0199632	0.641	0.629	1
BANK1	0.448888	0.00218723	0.196	0.208	1
CASP5	0.470129	-0.00015668	0.424	0.434	1
BLVRA	0.505786	0.0386242	0.7	0.707	1
SERPINB2	0.530236	3.96537e-07	0.027	0.031	1
OTUD1	0.555038	0.0119573	0.578	0.569	1
ALAS2	0.557928	0.00469357	0.768	0.762	1
CLIC2	0.568098	0.000815282	0.322	0.331	1
RPS18	0.574173	-0.00641064	1	1	1
BLVRB	0.579726	0.00775312	0.671	0.677	1
C2	0.615984	0.000499672	0.227	0.236	1
S100Z	0.651768	0.00231435	0.414	0.422	1
LGALS3BP	0.661809	0.0142845	0.609	0.607	1
PDGFA	0.666629	-0.000360305	0.289	0.292	1
CADM1	0.679298	-0.00203513	0.403	0.407	1
PCDH9	0.68496	0.000525106	0.156	0.149	1
TPT1	0.702972	-0.00467314	1	1	1
LATS2	0.708424	0.00214255	0.334	0.327	1
CDKN2D	0.71033	0.0088278	0.768	0.77	1
ITGA4	0.749147	0.00773691	0.914	0.915	1
NUDT16	0.779056	0.0171177	0.648	0.641	1
ACTB	0.7836	0.0138902	1	1	1
AC020656.1	0.81059	-0.00147639	0.267	0.271	1
B3GNT7	0.822221	-0.000493582	0.383	0.383	1
RPS6	0.83022	-0.00417291	1	1	1
TRAV14DV4	0.830585	-0.00817235	0.666	0.667	1
CALML4	0.870601	0.00147915	0.295	0.298	1
TMSB4X	0.899838	0.00519713	1	1	1
PFN1	0.919171	5.54394e-05	1	1	1
[truncated: 2 more rows]

## Sheet: MAST_CD4mem IPF vs LR
MAST_CD4mem IPF vs LR COVID PF
Column1	p_val	avg_log2FC	pct.1	pct.2	p_val_adj
CST7	2.42748e-126	-0.0200164	0.968	0.704	4.85496e-123
CDKN1A	5.64536e-113	-0.127213	0.966	0.751	1.12907e-109
MIR22HG	2.3225e-90	-0.0054484	0.904	0.651	4.64501e-87
TNFRSF4	1.72398e-88	-0.116072	0.952	0.767	3.44796e-85
CD1C	1.24931e-85	0.00014427	0.563	0.278	2.49863e-82
MIDN	6.16466e-84	-0.0186215	0.933	0.714	1.23293e-80
AUTS2	1.17725e-81	0.00703075	0.907	0.665	2.35451e-78
IGFBP4	1.64829e-80	-0.0210301	0.855	0.605	3.29657e-77
GUCY1B1	7.42879e-79	0.00476795	0.605	0.317	1.48576e-75
ZNF331	9.08625e-78	-0.0881195	0.951	0.784	1.81725e-74
GZMK	3.37258e-77	-0.187777	0.97	0.784	6.74515e-74
RILPL2	1.24068e-74	-0.180954	0.959	0.821	2.48136e-71
KIR2DL4	5.00008e-74	0.00117366	0.896	0.68	1.00002e-70
LIM2	7.22586e-73	0.000349018	0.834	0.579	1.44517e-69
FOSL2	1.90494e-70	-0.022398	0.746	0.509	3.80987e-67
PTPN13	2.09813e-70	0.00431193	0.889	0.657	4.19625e-67
TNFSF10	6.2437e-70	-0.0766519	0.919	0.73	1.24874e-66
ID1	6.34754e-70	-0.12285	0.973	0.828	1.26951e-66
GZMA	7.66758e-70	-0.0355368	0.966	0.786	1.53352e-66
LINC02762	8.84577e-70	-0.0614154	0.763	0.534	1.76915e-66
NSG1	2.12671e-69	-0.0426353	0.891	0.684	4.25342e-66
CREM	8.22375e-69	-0.134502	0.929	0.766	1.64475e-65
PDE4D	8.2515e-69	-0.042769	0.854	0.646	1.6503e-65
BNC2	1.35472e-68	0.000953801	0.634	0.364	2.70944e-65
AREG	1.53124e-68	-0.197498	0.98	0.852	3.06248e-65
CD8B	1.49995e-67	0.0173765	0.99	0.848	2.9999e-64
SNCA	9.22331e-67	0.0256616	0.921	0.716	1.84466e-63
GADD45A	1.44857e-66	-0.118069	0.897	0.717	2.89714e-63
MLF1	6.79578e-66	-0.03648	0.89	0.692	1.35916e-62
SCGB3A1	3.6355e-65	-0.0215695	0.574	0.366	7.271e-62
HBA1	4.15472e-65	0.0492218	0.995	0.888	8.30945e-62
SLC1A5	1.12329e-64	-0.0220619	0.905	0.704	2.24658e-61
CD82	1.75094e-64	-0.177266	0.966	0.846	3.50187e-61
LDB2	3.5902e-64	5.04496e-05	0.958	0.779	7.18039e-61
LINC02446	6.85138e-64	0.00138475	0.706	0.448	1.37028e-60
PI16	8.11277e-64	-0.0266131	0.858	0.646	1.62255e-60
FRY	1.08368e-62	-0.00339415	0.896	0.687	2.16736e-59
TRBV20-1	1.3782e-62	-0.207143	0.898	0.694	2.75641e-59
SPRED1	1.4303e-62	8.38505e-05	0.921	0.72	2.8606e-59
CCR4	3.19833e-62	-0.0476217	0.907	0.722	6.39666e-59
RRP12	8.91668e-62	-0.0579597	0.978	0.838	1.78334e-58
LMO4	1.68122e-61	-0.00465137	0.851	0.635	3.36244e-58
CXCR3	6.81985e-60	-0.102463	0.968	0.825	1.36397e-56
BLVRA	6.94866e-60	-0.0549554	0.887	0.707	1.38973e-56
SMCO4	8.67663e-60	-0.0208473	0.935	0.768	1.73533e-56
KLRK1	9.59136e-60	0.02297	0.985	0.847	1.91827e-56
ENC1	9.63469e-60	0.00663805	0.825	0.595	1.92694e-56
GP9	1.97844e-59	0.0124883	0.677	0.426	3.95688e-56
HBD	3.22449e-59	0.0173787	0.941	0.773	6.44898e-56
PASK	1.14783e-58	-0.198432	0.977	0.861	2.29566e-55
C2	1.81914e-58	0.0004729	0.472	0.236	3.63828e-55
ALAS2	2.02489e-58	0.0266111	0.938	0.762	4.04978e-55
DKK3	6.16543e-58	0.00280145	0.882	0.671	1.23309e-54
LDLR	6.90609e-58	-0.0581293	0.938	0.784	1.38122e-54
LGALS3BP	2.77625e-57	-0.0464663	0.801	0.607	5.55251e-54
KLRG1	3.30158e-57	-0.0404243	0.943	0.775	6.60316e-54
NPDC1	7.42791e-56	-0.0962575	0.907	0.754	1.48558e-52
ST6GALNAC1	1.01654e-55	-0.0515426	0.724	0.534	2.03309e-52
HBA2	2.18934e-55	0.0459236	0.993	0.894	4.37869e-52
CACNA2D3	5.89525e-55	0.000116154	0.359	0.153	1.17905e-51
AL391807.1	6.27609e-55	9.13081e-05	0.487	0.256	1.25522e-51
YBX3	4.51597e-54	0.0352635	0.8	0.575	9.03193e-51
PHLDA1	1.2438e-53	-0.0861728	0.972	0.851	2.48759e-50
FAM184A	2.65421e-53	-0.0149086	0.786	0.576	5.30841e-50
CD8A	9.39142e-53	0.0376411	0.988	0.876	1.87828e-49
APOBEC3G	1.00251e-52	-0.0103372	0.874	0.683	2.00503e-49
ICOS	1.09701e-52	-0.0626625	0.896	0.738	2.19403e-49
AL499604.1	1.19654e-52	-0.0798827	0.968	0.838	2.39308e-49
GASK1B	1.78036e-52	-0.00013114	0.569	0.335	3.56073e-49
DUSP5	2.04733e-52	-0.0621656	0.85	0.679	4.09467e-49
TPST2	4.85045e-52	-0.0441446	0.946	0.797	9.70091e-49
LAG3	6.76002e-52	0.00236902	0.888	0.694	1.352e-48
GP6	1.17979e-51	-8.02103e-05	0.879	0.681	2.35959e-48
TENT5C	3.68441e-51	-0.192102	0.994	0.911	7.36881e-48
CNR2	6.29032e-51	0.00263346	0.881	0.687	1.25806e-47
FCRL3	7.74416e-51	0.00571005	0.81	0.595	1.54883e-47
C19orf33	1.39741e-50	-0.000455056	0.918	0.741	2.79483e-47
GLIPR1	1.81921e-50	-0.132938	0.987	0.884	3.63842e-47
HNRNPLL	6.40115e-50	-0.144624	0.939	0.822	1.28023e-46
PDCD1	9.36404e-50	-0.0350852	0.898	0.73	1.87281e-46
IFITM10	1.08783e-49	0.00191156	0.576	0.347	2.17567e-46
ATF3	2.15366e-49	-0.0362197	0.935	0.789	4.30732e-46
PPBP	2.36427e-49	0.0214483	0.753	0.902	4.72853e-46
ATP6V0D1	3.13436e-49	-0.0400399	0.923	0.769	6.26871e-46
ARHGAP6	3.39192e-49	0.00344687	0.684	0.457	6.78384e-46
TESC	8.14198e-49	-0.0177462	0.847	0.655	1.6284e-45
KLF4	9.08553e-49	-0.0728931	0.893	0.753	1.81711e-45
GZMM	1.29645e-48	-0.0246817	0.954	0.822	2.59291e-45
ADAP2	1.41506e-48	-0.000466335	0.716	0.494	2.83012e-45
MAP2K3	1.75427e-48	-0.019293	0.883	0.709	3.50853e-45
AIRE	2.12e-48	0.00382637	0.801	0.59	4.24001e-45
CKS2	2.38298e-48	-0.0407131	0.95	0.813	4.76596e-45
AC120193.1	4.58526e-48	0.00042242	0.408	0.203	9.17051e-45
ARL4A	5.95876e-48	-0.22835	1	0.938	1.19175e-44
TGFBR3	7.62821e-48	-0.0273101	0.918	0.757	1.52564e-44
FAM43A	8.99156e-48	-0.039748	0.938	0.8	1.79831e-44
RAB11FIP1	9.45828e-48	-0.0355196	0.876	0.704	1.89166e-44
TOB1	1.06148e-47	-0.0998824	0.872	0.724	2.12297e-44
CTSH	1.17226e-47	-0.0206455	0.87	0.694	2.34452e-44
LTK	1.25629e-47	0.00476423	0.942	0.788	2.51258e-44
BATF	1.57413e-47	-0.0636578	0.871	0.715	3.14827e-44
EPB42	1.69275e-47	0.00613195	0.869	0.695	3.3855e-44
ATP6V0B	3.08905e-47	-0.0748162	0.968	0.851	6.17811e-44
STOM	3.25016e-47	-0.0632565	0.923	0.774	6.50032e-44
PDE4B	3.62894e-47	-0.0869126	0.99	0.888	7.25789e-44
OLFM1	4.6796e-47	0.000302512	0.299	0.125	9.3592e-44
FCRLA	5.28018e-47	0.000216035	0.592	0.368	1.05604e-43
RGS2	5.30318e-47	-0.0318419	0.92	0.761	1.06064e-43
CD300A	7.88987e-47	-0.0467487	0.914	0.759	1.57797e-43
TUBA8	2.15347e-46	0.000813141	0.424	0.219	4.30695e-43
ZC2HC1A	3.21288e-46	-0.0247861	0.835	0.654	6.42576e-43
ITGA6	3.49606e-46	-0.0421833	0.954	0.821	6.99212e-43
AC020916.1	4.09003e-46	-0.136801	0.999	0.926	8.18005e-43
CTSC	9.08188e-46	-0.0437528	0.981	0.867	1.81638e-42
HBM	9.35233e-46	0.0155723	0.947	0.824	1.87047e-42
GREM2	1.15125e-45	-0.0203874	0.732	0.539	2.30249e-42
SMAD7	1.41606e-45	-0.106403	0.985	0.887	2.83213e-42
MCEMP1	1.58719e-45	-0.00209246	0.453	0.247	3.17438e-42
GNAZ	1.64359e-45	0.000134605	0.568	0.349	3.28717e-42
CTSA	3.09546e-45	-0.12996	0.941	0.816	6.19093e-42
ASCL2	3.21632e-45	0.0148537	0.975	0.894	6.43263e-42
GABARAPL1	3.78602e-45	-0.0665737	0.888	0.737	7.57203e-42
NOG	4.09556e-45	0.0490925	0.818	0.642	8.19113e-42
TMOD1	5.44154e-45	0.00190241	0.921	0.758	1.08831e-41
LATS2	5.68092e-45	0.00441188	0.543	0.327	1.13618e-41
GZMB	6.22454e-45	0.0638651	0.952	0.839	1.24491e-41
PLPP5	1.52113e-44	-0.0289329	0.932	0.785	3.04225e-41
GBP4	1.81951e-44	-0.100103	0.907	0.772	3.63902e-41
LGALS9B	1.86194e-44	-0.000285196	0.631	0.413	3.72389e-41
LGALSL	3.56708e-44	4.15995e-06	0.802	0.601	7.13415e-41
CDK2AP2	5.09707e-44	-0.0357136	0.985	0.878	1.01941e-40
CRTAM	7.29519e-44	0.0093059	0.887	0.713	1.45904e-40
CLIC3	7.90405e-44	0.00972913	0.879	0.7	1.58081e-40
TNFSF9	1.07651e-43	0.0018944	0.936	0.783	2.15302e-40
VIM-AS1	1.75266e-43	-0.00331415	0.933	0.782	3.50533e-40
CD300C	1.99656e-43	0.000113956	0.41	0.213	3.99311e-40
CCL4	2.01046e-43	0.11157	0.968	0.851	4.02092e-40
MAST4	2.71459e-43	-0.0211449	0.817	0.638	5.42919e-40
CD70	3.44075e-43	0.000883097	0.923	0.767	6.88151e-40
SERTAD1	4.50256e-43	-0.0574015	0.961	0.84	9.00513e-40
NR4A1	6.77538e-43	-0.092052	0.974	0.866	1.35508e-39
CXCL3	7.31523e-43	-0.000268105	0.714	0.503	1.46305e-39
STX11	7.45089e-43	-0.0194451	0.706	0.52	1.49018e-39
LILRA2	7.5744e-43	0.000564587	0.395	0.495	1.51488e-39
PTGER2	9.90817e-43	-0.15184	0.986	0.892	1.98163e-39
CDCA7	2.20388e-42	-0.00245087	0.71	0.508	4.40776e-39
CCR10	2.28436e-42	0.00854721	0.983	0.872	4.56872e-39
CNTNAP2	2.99703e-42	3.36927e-05	0.426	0.23	5.99405e-39
LINC00996	3.31341e-42	0.000305827	0.746	0.541	6.62681e-39
DNAAF2	3.59192e-42	-0.132824	0.956	0.85	7.18384e-39
CARD19	3.77989e-42	-0.0211494	0.831	0.656	7.55978e-39
PGM2L1	1.16815e-41	-0.0623087	0.949	0.823	2.3363e-38
RNPEP	1.17057e-41	-0.0473974	0.853	0.697	2.34114e-38
MARCH2	1.28927e-41	-0.0376866	0.751	0.579	2.57853e-38
NR4A3	1.64073e-41	-0.101037	0.97	0.872	3.28147e-38
TOP2A	1.76517e-41	-0.00309361	0.629	0.427	3.53033e-38
NKG7	2.11121e-41	0.111955	0.944	0.82	4.22243e-38
HGD	2.32611e-41	0.000482022	0.969	0.846	4.65221e-38
EPHA4	4.08764e-41	-0.0715793	0.903	0.769	8.17527e-38
NEIL1	5.21972e-41	-4.14548e-05	0.699	0.499	1.04394e-37
GPR183	5.29368e-41	-0.158401	0.97	0.888	1.05874e-37
CEP78	7.94218e-41	-0.0245513	0.831	0.662	1.58844e-37
LYAR	8.55779e-41	-0.076695	0.96	0.839	1.71156e-37
SWAP70	9.28676e-41	0.000734545	0.78	0.592	1.85735e-37
PDK4	9.77346e-41	0.000516729	0.534	0.329	1.95469e-37
S1PR5	1.30915e-40	0.0154492	0.849	0.678	2.61829e-37
LYPD3	1.69613e-40	-0.0353698	0.951	0.824	3.39226e-37
ITGAL	1.88013e-40	-0.100451	0.932	0.815	3.76026e-37
ARMH1	2.14049e-40	-0.0583009	0.805	0.664	4.28098e-37
CYTOR	2.40172e-40	-0.0526198	0.927	0.788	4.80345e-37
ALOX12	2.95358e-40	0.00329609	0.833	0.65	5.90717e-37
RGS1	4.10886e-40	-0.195544	0.994	0.921	8.21771e-37
SELENBP1	4.68143e-40	0.00863318	0.939	0.805	9.36286e-37
DUSP4	5.45479e-40	-0.0558309	0.855	0.707	1.09096e-36
CMPK2	6.28128e-40	-0.0141226	0.793	0.611	1.25626e-36
TRAV8-3	1.07712e-39	-0.0693388	0.847	0.677	2.15425e-36
IL6	1.18393e-39	0.000205192	0.865	0.692	2.36786e-36
ATP2B4	1.2924e-39	-0.0979094	0.951	0.838	2.58479e-36
SIGLEC7	1.54472e-39	0.00225035	0.592	0.456	3.08944e-36
AC147651.1	2.42497e-39	0.00119397	0.806	0.619	4.84994e-36
RTN1	2.60293e-39	-0.000515226	0.283	0.124	5.20587e-36
NT5E	5.18261e-39	0.000705482	0.825	0.645	1.03652e-35
HLA-DPB1	6.06429e-39	-0.00264027	0.805	0.636	1.21286e-35
MYO1F	9.15244e-39	-0.0684827	0.941	0.82	1.83049e-35
SNX10	1.02598e-38	-0.0161247	0.851	0.688	2.05196e-35
HBQ1	1.10236e-38	0.00668027	0.815	0.732	2.20472e-35
ZNF683	1.52506e-38	0.0118028	0.938	0.802	3.05012e-35
TPM4	1.97477e-38	-0.0837752	0.927	0.809	3.94954e-35
PLXND1	1.99754e-38	0.00728085	0.82	0.638	3.99508e-35
SCO2	2.22164e-38	-0.0196103	0.9	0.754	4.44328e-35
KLRB1	3.33373e-38	-0.31954	0.972	0.884	6.66747e-35
FANK1	3.59503e-38	0.00247934	0.61	0.408	7.19005e-35
GBP1	4.36563e-38	-0.057836	0.927	0.798	8.73126e-35
MDK	4.91186e-38	-0.00916329	0.7	0.861	9.82372e-35
UBE2J1	8.05159e-38	-0.0991241	0.943	0.837	1.61032e-34
RASL11A	1.00476e-37	-0.00314071	0.658	0.468	2.00952e-34
CIITA	1.01525e-37	0.00409015	0.695	0.496	2.0305e-34
PLAUR	1.25582e-37	-0.0171993	0.8	0.634	2.51164e-34
NRROS	1.28495e-37	-0.0253476	0.78	0.61	2.5699e-34
SPIB	1.80466e-37	0.000783232	0.52	0.325	3.60932e-34
FCGR2B	2.60717e-37	0.00237644	0.703	0.509	5.21434e-34
TRAV8-4	4.04815e-37	-0.146655	0.781	0.615	8.0963e-34
CD22	4.18828e-37	0.00180007	0.551	0.359	8.37657e-34
ATG3	5.41725e-37	-0.107671	0.905	0.791	1.08345e-33
PNOC	6.51076e-37	0.000283354	0.381	0.212	1.30215e-33
ROGDI	7.73703e-37	-0.00786217	0.83	0.664	1.54741e-33
BCL3	9.15715e-37	-0.0211255	0.704	0.54	1.83143e-33
PALM2-AKAP2	1.02327e-36	-0.0313318	0.891	0.748	2.04653e-33
SOCS1	1.30142e-36	-0.149426	0.999	0.938	2.60284e-33
NINJ2	2.46322e-36	-0.0531805	0.843	0.703	4.92644e-33
AC013264.1	2.81636e-36	-0.0500099	0.88	0.743	5.63272e-33
PDXK	3.548e-36	-0.0302712	0.814	0.658	7.09599e-33
MARCO	3.84782e-36	-0.000148548	0.509	0.317	7.69565e-33
SERPINB1	4.49154e-36	-0.0470241	0.953	0.842	8.98308e-33
GSTP1	4.60778e-36	-0.116839	0.886	0.775	9.21557e-33
TIGIT	5.44405e-36	-0.12054	0.96	0.867	1.08881e-32
EGR3	5.4489e-36	0.00229212	0.632	0.437	1.08978e-32
AC090152.1	6.64397e-36	-0.00601308	0.806	0.636	1.32879e-32
LSR	7.63504e-36	-0.090877	0.9	0.779	1.52701e-32
SLC4A10	8.2129e-36	0.00360598	0.827	0.657	1.64258e-32
RASGEF1B	8.39758e-36	-0.0538225	0.909	0.788	1.67952e-32
GSPT1	9.71289e-36	-0.0571301	0.898	0.774	1.94258e-32
GFI1B	1.10888e-35	-0.000357288	0.91	0.765	2.21777e-32
YWHAH	1.19805e-35	-0.0569418	0.952	0.839	2.3961e-32
TUBB2A	1.26858e-35	-0.0482404	0.942	0.822	2.53716e-32
NRG1	1.30084e-35	0.000230456	0.449	0.264	2.60169e-32
TRAV24	1.44816e-35	-0.0094026	0.826	0.657	2.89633e-32
B3GNT7	1.53283e-35	0.000191315	0.578	0.383	3.06566e-32
GZMH	2.2489e-35	0.0597278	0.93	0.819	4.49779e-32
SDCBP	2.32504e-35	-0.106711	0.92	0.814	4.65008e-32
ORAI2	2.58382e-35	-0.0596751	0.876	0.742	5.16764e-32
SIT1	3.46308e-35	-0.11031	0.975	0.888	6.92616e-32
EPSTI1	3.68874e-35	-0.0274112	0.789	0.629	7.37748e-32
FGL2	3.70238e-35	-0.00450664	0.923	0.789	7.40475e-32
MKI67	3.83227e-35	0.00798585	0.6	0.406	7.66454e-32
HLA-DRB1	4.15953e-35	-0.0378048	0.869	0.725	8.31906e-32
BLNK	4.6965e-35	0.00344419	0.428	0.248	9.393e-32
FOLR2	6.883e-35	5.59324e-05	0.378	0.206	1.3766e-31
THEMIS	7.15445e-35	-0.0938803	0.842	0.717	1.43089e-31
TRAV14DV4	8.9801e-35	-0.0973944	0.831	0.667	1.79602e-31
PECAM1	1.19645e-34	0.0234672	0.938	0.812	2.3929e-31
SDF2L1	1.46746e-34	0.00806557	0.952	0.834	2.93492e-31
AC243829.4	1.58362e-34	0.000707421	0.879	0.737	3.16725e-31
ENDOD1	1.81073e-34	-0.0206668	0.806	0.648	3.62146e-31
DAAM1	2.00486e-34	-0.0350123	0.856	0.711	4.00972e-31
CD28	2.50921e-34	-0.0417631	0.925	0.803	5.01842e-31
SSX2IP	3.13597e-34	-0.0073906	0.655	0.473	6.27195e-31
GRAP2	3.51579e-34	-0.0014013	0.88	0.733	7.03159e-31
LY6G6F	3.73371e-34	-0.000231777	0.493	0.307	7.46741e-31
H2AFY	4.52747e-34	-0.0802027	0.936	0.829	9.05495e-31
CTSS	5.4411e-34	-0.0527968	0.922	0.798	1.08822e-30
BHLHE40	6.22425e-34	-0.070141	0.967	0.867	1.24485e-30
FKBP11	7.53658e-34	-0.00968027	0.923	0.794	1.50732e-30
MX2	8.86701e-34	-0.050661	0.867	0.727	1.7734e-30
RBM38	9.37516e-34	-0.105737	0.916	0.816	1.87503e-30
TNS1	9.7389e-34	0.00530437	0.831	0.681	1.94778e-30
CTSD	1.23723e-33	-0.106287	0.938	0.835	2.47446e-30
AP2S1	1.47833e-33	-0.0635508	0.898	0.778	2.95667e-30
TUBA1C	2.63784e-33	-0.0376781	0.938	0.822	5.27567e-30
LGALS3	2.66059e-33	0.0104456	0.986	0.9	5.32119e-30
SPN	3.52118e-33	-0.118304	0.985	0.907	7.04237e-30
ATP1B3	3.79516e-33	-0.0750254	0.887	0.766	7.59032e-30
IGLV2-14	3.99037e-33	0.0485192	0.721	0.806	7.98073e-30
ETV6	4.53298e-33	-0.049262	0.79	0.651	9.06597e-30
AP3M2	5.51014e-33	-0.074458	0.918	0.809	1.10203e-29
AC004585.1	5.87405e-33	-0.0236746	0.754	0.601	1.17481e-29
P2RY2	6.37069e-33	3.65344e-06	0.838	0.675	1.27414e-29
KLRC4	6.78838e-33	0.00801306	0.921	0.787	1.35768e-29
RGS16	6.91736e-33	-0.0786717	0.988	0.912	1.38347e-29
COL5A3	7.99342e-33	0.00227524	0.977	0.879	1.59868e-29
TIMP1	9.4893e-33	-0.204473	0.905	0.832	1.89786e-29
CASP1	1.35085e-32	-0.0736693	0.913	0.795	2.7017e-29
PEA15	1.41419e-32	-0.00493766	0.808	0.65	2.82839e-29
AC012236.1	1.43004e-32	-0.00041613	0.844	0.717	2.86007e-29
AK5	1.6551e-32	0.015165	0.84	0.684	3.3102e-29
SIRPG	2.18558e-32	-0.111448	0.898	0.791	4.37116e-29
HLA-DQB1	2.20589e-32	-0.00314404	0.791	0.63	4.41177e-29
CADM1	3.57425e-32	0.00891448	0.589	0.407	7.14851e-29
AC104809.2	4.03621e-32	0.000154041	0.44	0.265	8.07242e-29
FCER1A	5.54114e-32	0.000663632	0.256	0.119	1.10823e-28
DOK2	7.73733e-32	-0.0696678	0.97	0.877	1.54747e-28
SETBP1	8.20199e-32	-0.000306246	0.809	0.642	1.6404e-28
VPREB3	8.64676e-32	0.00296862	0.39	0.223	1.72935e-28
GPR25	9.44441e-32	-0.0187069	0.913	0.787	1.88888e-28
TCIRG1	1.08362e-31	-0.038587	0.87	0.737	2.16723e-28
FPR1	1.24773e-31	-0.000470562	0.361	0.201	2.49546e-28
MAFG	1.8696e-31	-0.0056557	0.82	0.668	3.73919e-28
MSR1	1.96254e-31	0.000143627	0.404	0.236	3.92507e-28
TOX	2.04431e-31	-0.0380077	0.886	0.755	4.08861e-28
ABHD17A	2.27013e-31	-0.0464776	0.874	0.747	4.54026e-28
LINC00824	2.80901e-31	-0.0154918	0.586	0.418	5.61803e-28
CCL5	3.6467e-31	-0.0184103	0.979	0.891	7.29339e-28
PADI2	4.24981e-31	-0.000249833	0.377	0.213	8.49962e-28
RUFY1	5.26057e-31	-0.0291413	0.892	0.763	1.05211e-27
LAIR2	5.83696e-31	0.0176139	0.707	0.53	1.16739e-27
IL12RB2	8.7893e-31	-0.00286205	0.909	0.778	1.75786e-27
PAX5	8.79865e-31	0.000195369	0.557	0.38	1.75973e-27
NCAM1	9.90645e-31	0.00332202	0.605	0.427	1.98129e-27
CXCR5	1.11258e-30	-0.0603243	0.784	0.658	2.22517e-27
TBXAS1	1.24452e-30	-0.00740807	0.677	0.516	2.48904e-27
CTNNA1	1.24802e-30	-0.0189982	0.866	0.727	2.49604e-27
RAP2B	1.3082e-30	-0.0668497	0.88	0.763	2.6164e-27
VNN1	1.49717e-30	7.2985e-05	0.27	0.13	2.99434e-27
FKBP1A	2.0762e-30	-0.0727817	0.955	0.865	4.15241e-27
ATF5	3.44186e-30	-0.0245943	0.824	0.682	6.88372e-27
GRN	3.75394e-30	-0.0510808	0.825	0.697	7.50787e-27
DUSP6	3.84672e-30	-0.0347304	0.862	0.73	7.69343e-27
ANK1	4.09823e-30	-0.00498653	0.821	0.668	8.19646e-27
SLC4A1	5.0141e-30	0.00745196	0.9	0.784	1.00282e-26
TESPA1	5.5239e-30	-0.149743	0.938	0.858	1.10478e-26
TRIM58	5.68404e-30	0.0199011	0.91	0.802	1.13681e-26
GTF3C1	5.69848e-30	-0.0044682	0.878	0.742	1.1397e-26
TNFRSF18	5.88764e-30	-0.00185693	0.938	0.823	1.17753e-26
ADGRG1	9.40183e-30	0.024199	0.943	0.857	1.88037e-26
CDC42EP2	1.01102e-29	0.0018249	0.522	0.347	2.02204e-26
APOBEC3H	1.2718e-29	-0.00585283	0.738	0.574	2.5436e-26
KLK1	1.32114e-29	-0.000909346	0.88	0.743	2.64227e-26
MAGEH1	1.66841e-29	-0.040803	0.89	0.767	3.33683e-26
GMPR	1.73515e-29	0.0085537	0.803	0.648	3.4703e-26
PLCG1	2.10326e-29	-0.0453033	0.893	0.772	4.20652e-26
KLRD1	2.34437e-29	0.0278811	0.938	0.845	4.68875e-26
AC064805.1	2.53056e-29	-0.000151034	0.772	0.608	5.06112e-26
PLCB1	2.54111e-29	0.00895876	0.862	0.717	5.08221e-26
SNX2	2.70232e-29	-0.0881777	0.951	0.859	5.40464e-26
NAGK	2.82638e-29	-0.0257868	0.855	0.721	5.65277e-26
ENTPD1	2.98302e-29	-0.00334917	0.84	0.693	5.96603e-26
IGKV3-20	3.07728e-29	0.0165486	0.531	0.662	6.15456e-26
ARRB2	3.52519e-29	-0.0417229	0.961	0.868	7.05039e-26
ZEB2	4.01341e-29	0.0359671	0.911	0.791	8.02683e-26
PTGDR	4.4466e-29	0.00419184	0.916	0.789	8.89319e-26
C12orf75	4.77418e-29	-0.0596193	0.952	0.853	9.54837e-26
CD244	5.26043e-29	0.00642172	0.752	0.585	1.05209e-25
ICAM1	6.16207e-29	-0.0104393	0.847	0.711	1.23241e-25
HOPX	6.73079e-29	0.0047894	0.992	0.924	1.34616e-25
CD79B	8.22441e-29	0.000538949	0.849	0.708	1.64488e-25
SH3YL1	8.46146e-29	-0.0494835	0.96	0.867	1.69229e-25
BCL2A1	9.4374e-29	-0.0385774	0.878	0.756	1.88748e-25
PYCARD	9.5098e-29	-0.122899	0.927	0.839	1.90196e-25
TNFSF14	9.55529e-29	-0.00723065	0.905	0.781	1.91106e-25
GNLY	1.06084e-28	0.0977534	0.845	0.732	2.12169e-25
KHDRBS2	1.10687e-28	0.000633633	0.61	0.437	2.21373e-25
[truncated: 1,659 more rows]

## Sheet: DEG_ContvsLR_CD4 T Eff
DEG_Cont vs LR COVID PF_CD4 T Eff
[truncated: 505 more rows]

## Sheet: DEG_ERvsLR_CD4 T Eff
DEG_ER vs LR COVID PF_CD4 T Eff
[truncated: 70 more rows]

[truncated: 5 more sheets: DEG w time test_ERvsLR_CD4 Eff, DEG_IPFvsLR_CD4 T Eff, MAST_CD4eff Cont vs ER, MAST_CD4eff Cont vs LR, MAST_CD4eff ER vs LR]
