# Supplementary material for: High-dimensional comparison of monocytes and T cells in post-COVID and idiopathic pulmonary fibrosis
Source: Front Immunol. 2024 Jan 16;14:1308594. doi: 10.3389/fimmu.2023.1308594 (PMC10824838; doi:10.3389/fimmu.2023.1308594)
Supplement: Supplementary file 2 [file Presentation_1.zip › Supplementary Tables E1-5.XLSX]

## Sheet: Table E1 - Clinical Features
Table E1 - Clinical Features
	Group	Sample	Age	Male	BMI	FVC (% predicted)	DLCO (% predicted)	TLC (% predicted)	# Days on Vent	# Days in ICU	# Days in Hospital	Time from postive COVID test to outpatient clinic visit 1 (days)	Time from positive COVID test to outpatient visit 1 (months)	Time from positive COVID test to outpatient clinic visit 2 (days)	Time from positive COVID test to outpatient visit 2 (months)	Days between outpatient follow up 1 and 2
	ER COVID PF	cvd3	48	0	36	90	90	78	3	4	10	41	1.36667	222	7.4	181
		cvd4	60	1	40	56	75	63	0	2	8	64	2.13333	169	5.63333	105
		cvd6	66	1	42	62	27	65	0	7	27	147	4.9	273	9.1	126
		cvd9	63	1	34	104	99	91	0	0	0	422	14.0667	604	20.1333	182
		cvd10	58	1	26	97	105	95	0	5	10	295	9.83333	477	15.9	182
		cvd11	55	1	40	88	86	82	0	0	0	328	10.9333	510	17	182
		cvd14	43	1	26	71	38	65	56	56	77	182	6.06667	294	9.8	112
	LR COVID PF	cvd1	50	1	34	71	69	73	15	20	29	77	2.56667	292	9.73333	215
		cvd2	68	1	35	91	65	79	32	39	56	103	3.43333	285	9.5	182
		cvd5	54	1	65	60	67	62	12	17	19	150	5	339	11.3	189
		cvd7	67	1	28	59	55	66	50	41	41	196	6.53333	385	12.8333	189
		cvd8	63	1	35	48	52	56	36	36	57	112	3.73333	209	6.96667	97
		cvd12	59	0	24	41	31	45	0	0	33	248	8.26667	430	14.3333	182
		cvd13	70	0	44	61	63	NA	33	36	40	192	6.4	381	12.7	189
		cvd15	69	1	30	78	51	60	16	21	30	72	2.4	274	9.13333	202
		cvd16	40	1	30	73	67	75	47	54	54	162	5.4	253	8.43333	91
	IPF	ipf1	74	1	29	56	35	62	NA	NA	NA	NA	NA	NA	NA	NA
		ipf2	56	1	26	54	66	52	NA	NA	NA	NA	NA	NA	NA	NA
		ipf3	41	0	44	80	47	75	NA	NA	NA	NA	NA	NA	NA	NA
		ipf4	66	1	35	55	42	56	NA	NA	NA	NA	NA	NA	NA	NA
		ipf5	74	1	34	91	58	79	NA	NA	NA	NA	NA	NA	NA	NA
		ipf6	70	1	43	39	12	32	NA	NA	NA	NA	NA	NA	NA	NA
		ipf7	68	1	35	59	72	NA	NA	NA	NA	NA	NA	NA	NA	NA
		ipf8	71	1	29	81	39	71	NA	NA	NA	NA	NA	NA	NA	NA

## Sheet: Table E2- PhenoCycler Antibody
Table E2- Phenocycler Antibody Panel
Cycle #	Catalog #	Marker	Barcode	Fluorophore
1	7000003	DAPI		DAPI
		Blank		AF488
		Blank		ATTO 550
		Blank		Cy5
2	7000003	DAPI		DAPI
	4150003	CD45(HI30)	BX001-RX001	AF488
	4250005	CD2 (RPA-2.10)	BX002-RX002	ATTO 550
	4350003	CD19 (HIB19)	BX003-RX003	Cy5
3	7000003	DAPI		DAPI
	4150007	CD38 (HB-7)	BX007-RX007	AF488
	4250013	CD278 (C398.4A)	BX017-RX017	ATTO 550
	4350012	CD11c (S-HCL-3)	BX027-RX027	Cy5
4	7000003	DAPI		DAPI
	4150004	CD8 (SK1)	BX004-RX004	AF488
	4250022	CD69 (FN50)	BX041-RX041	ATTO 550
	4350008	CD3(UCHT1)	BX015-RX015	Cy5
5	7000003	DAPI		DAPI
		Empty		AF488
	4250019	Ki67 (B56)	BX047-RX047	ATTO 550
	4350010	CD4 (SK3)	BX021-RX021	Cy5
6	7000003	DAPI		DAPI
		Empty		AF488
	4250010	CD279 (EH12.2H7)	BX014-RX014	ATTO 550
		Empty		Cy5
7	7000003	DAPI		DAPI
		Empty		AF488
	4250006	HLA-DR (L243)	BX026-RX026	ATTO 550
		Empty		Cy5
8	7000003	DAPI		DAPI
		Blank		AF488
		Blank		ATTO 550
		Blank		Cy5
Populations			Marker Profile
PBMCs			CD45+
Dump (plasma cells and erythrocytes)			CD45-
T cells			CD45+CD3+
Th or Treg			CD45+CD3+CD4+
Cytotoxic T cells			CD45+CD3+CD8+
B cells			CD45+CD3-CD19+
NK-like cells			CD45+CD3-CD19-CD2+
Monocytes			CD45+CD3-CD19-CD2-CD11c+
T cell activation			HLA-DR, CD69, ICOS, PD1
NK cell maturation			CD69, CD38
Proliferating cells			Ki67

## Sheet: Table E3 - Method per Sample
Table E3: Methods Performed on Each Sample
Sample	Group	Viability (%)	Instment	scRNA-seq (21)	PhenoCycler staining (17)	Summary
cntrl1	Control	NA	NA	Yes	No	3 total (all only scRNA-seq)
cntrl2	Control	NA	NA	Yes	No
cntrl3	Control	NA	NA	Yes	No
cvd1	LR COVID PF	0.92	Hemocytometer	Yes	No	16 total (11 both scRNA-seq and PhenoCycler; 3 unique to scRNA-seq; 2 unique to Phenocycler)
cvd2	LR COVID PF	0.96	Hemocytometer	Yes	No
cvd3	ER COVID PF	0.95	Hemocytometer	Yes	No
cvd4	ER COVID PF	0.99	Countess 3	Yes	Yes
cvd5	LR COVID PF	0.99	Countess 3	Yes	Yes
cvd6	ER COVID PF	0.95	Countess 3	Yes	Yes
cvd7	LR COVID PF	0.93	Countess 3	Yes	Yes
cvd8	LR COVID PF	1	Countess 3	Yes	Yes
cvd9	ER COVID PF	1	Countess 3	Yes	Yes
cvd10	ER COVID PF	1	Countess 3	Yes	Yes
cvd11	ER COVID PF	0.99	Countess 3	Yes	Yes
cvd12	LR COVID PF	0.99	Countess 3	Yes	Yes
cvd13	LR COVID PF	0.99	Countess 3	Yes	Yes
cvd14	ER COVID PF	0.91	Countess 3	Yes	Yes
cvd15	LR COVID PF	0.96	Countess 3	No	Yes
cvd16	LR COVID PF	1	Countess 3	No	Yes
ipf1	IPF	0.93	Hemocytometer	Yes	No	8 total (4 unique to scRNA-seq; 4 unique to Phenocycler)
ipf2	IPF	0.92	Hemocytometer	Yes	No
ipf3	IPF	0.8	Hemocytometer	Yes	No
ipf4	IPF	0.76	Countess 3	Yes	No
ipf5	IPF	0.92	Countess 3	No	Yes
ipf6	IPF	0.73	Countess 3	No	Yes
ipf7	IPF	0.89	Countess 3	No	Yes
ipf8	IPF	0.84	Countess 3	No	Yes
*cntrl = control, cvd = COVID, NA = not available,
ER COVID PF = Early Resolving COVID Pulmonary Fibrosis,
LR COVID PF = Late Resolving COVID Pulmonary Fibrosis,
IPF = Idiopathic Pulmonary Fibrosis, scRNA-seq = single cell RNA sequencing

## Sheet: Table E4-Monovstime correlation
Table E4 - Correlation Between Monocyte Relative Abundance and Time From Positive Test to Follow Up
	time from pos. test to follow up in months vs. CD14+ Monocytes	time from pos. test to follow up in months vs. Intermediate Monocytes	time from pos. test to follow up in months vs. CD16+ Monocytes	time from pos. test to follow up in months vs. Total Monocyte	time from pos. test to follow up in months vs. Ratio of Classic: Nonclassical Mono	time from pos. test to follow up in months vs. % CD14 Monoi of tot Mono	time from pos. test to follow up in months vs. % Intermediate Mono of tot Mono	time from pos. test to follow up in months vs. % CD16 Monoi of tot Mono	time from pos. test to follow up in months vs. Ratio of Int: CD14 Mono	time from pos. test to follow up in months vs. Ratio ofInt:CD16 Mono
Test for normal distribution
Shapiro-Wilk test
W	0.9098	0.9486	0.9122	0.9216	0.8626	0.9659	0.8961	0.9888	0.8538	0.691
P value	0.1563	0.5393	0.1695	0.2316	0.0331	0.8172	0.0989	0.999	0.025	0.0003
Passed normality test (alpha=0.05)?	Yes	Yes	Yes	Yes	No	Yes	Yes	Yes	No	No
P value summary	ns	ns	ns	ns	*	ns	ns	ns	*	***
Kolmogorov-Smirnov test
KS distance	0.2012	0.1565	0.157	0.1764	0.2027	0.09042	0.1821	0.1202	0.215	0.2834
P value	>0.1000	>0.1000	>0.1000	>0.1000	>0.1000	>0.1000	>0.1000	>0.1000	0.0788	0.0033
Passed normality test (alpha=0.05)?	Yes	Yes	Yes	Yes	Yes	Yes	Yes	Yes	Yes	No
P value summary	ns	ns	ns	ns	ns	ns	ns	ns	ns	**
Test for correlation beween abundance and time from postive COVID test to blood draw
Pearson r
r	0.1947	0.2174	-0.0163	0.1845	-0.06528	0.07994	-0.03186	-0.0325	-0.07722	-0.122
95% confidence interval	-0.3746 to 0.6574	-0.3540 to 0.6706	-0.5422 to 0.5188	-0.3836 to 0.6513	-0.5759 to 0.4820	-0.4706 to 0.5857	-0.5531 to 0.5073	-0.5535 to 0.5068	-0.5839 to 0.4727	-0.6129 to 0.4368
R squared	0.0379	0.04728	0.00026	0.03404	0.004262	0.006391	0.001015	0.001056	0.005962	0.0149
P value
P (two-tailed)	0.5048	0.4552	0.956	0.5278	0.8245	0.7859	0.9139	0.9122	0.793	0.6777
P value summary	ns	ns	ns	ns	ns	ns	ns	ns	ns	ns
Significant? (alpha = 0.05)	No	No	No	No	No	No	No	No	No	No
Spearman r
r	-0.0242	-0.055	0.05055	0.01538	-0.01099	0.02428	0.1329	-0.02426	0.2088	0.1077
95% confidence interval	-0.5598 to 0.5257	-0.5806 to 0.5031	-0.5064 to 0.5777	-0.5321 to 0.5538	-0.5507 to 0.5352	-0.5257 to 0.5599	-0.4420 to 0.6304	-0.5599 to 0.5257	-0.3770 to 0.6752	-0.4624 to 0.6148
P value
P (two-tailed)	0.9396	0.8557	0.8676	0.9638	0.9758	0.9363	0.6487	0.9364	0.4731	0.7156
P value summary	ns	ns	ns	ns	ns	ns	ns	ns	ns	ns
Exact or approximate P value?	Exact	Exact	Exact	Exact	Exact	Exact	Exact	Exact	Exact	Exact
Significant? (alpha = 0.05)	No	No	No	No	No	No	No	No	No	No

## Sheet: Table E5 - HLADR DEG pval
Table E5: Differential Expression of HLA-DPA1/DPB1/DRA/DRB1 expression between groups on monocytes as determined by FindAllMarkers function in Seurat.
	Gene	p_val	avg_log2FC	pct.1	pct.2	p_val_adj
Control vs LR COVID PF CD14 Monocytes	HLA-DPA1	1.89242e-31	0.813035	0.61	0.444	3.07083e-27
	HLA-DPB1	9.48185e-15	0.585955	0.561	0.461	1.53862e-10
	HLA-DRA	1.08168e-08	0.298895	0.805	0.777	0.000175524
	HLA-DRB1	1.24486e-13	0.386297	0.807	0.763	2.02003e-09
ER vs LR COVD PF CD14 Monocytes	HLA-DPA1	3.65666e-25	0.456145	0.599	0.444	5.93366e-21
	HLA-DPB1	1.18519e-13	0.309509	0.573	0.461	1.92322e-09
	HLA-DRA	4.48544e-19	0.314857	0.868	0.777	7.27852e-15
	HLA-DRB1	1.03956e-17	0.293832	0.847	0.763	1.68689e-13
IPF vs LR COVID PF CD14 Monocytes	HLA-DPA1	7.66588e-19	0.639778	0.611	0.444	1.24394e-14
	HLA-DPB1	1.53892e-14	0.547688	0.609	0.461	2.49721e-10
	HLA-DRA	2.0564e-16	0.484603	0.871	0.777	3.33691e-12
	HLA-DRB1	2.09945e-10	0.384149	0.835	0.763	3.40679e-06
Control vs IPF CD14 Monocytes	no significant difference in HLA-DPA1
	no significant difference in HLA-DPB1
	no significant difference in HLA-DRA
	no significant difference in HLA-DRB1
Control vs LR COVID PF Intermediate Monocytes	HLA-DPA1	2.43574e-56	0.972764	0.963	0.847	3.95248e-52
	HLA-DPB1	2.18401e-26	0.606371	0.942	0.859	3.54399e-22
	HLA-DRA	6.77533e-18	0.427768	0.991	0.968	1.09943e-13
	HLA-DRB1	9.51326e-42	0.671731	0.984	0.957	1.54372e-37
ER vs LR COVID PF Intermediate Monocytes	HLA-DPA1	7.56345e-12	0.291721	0.917	0.847	1.22732e-07
	HLA-DPB1	9.55788e-11	0.273591	0.924	0.859	1.55096e-06
	no significant difference in HLA-DRA
	HLA-DRB1	3.30439e-14	0.322105	0.981	0.957	5.36203e-10
IPF vs LR COVID PF Intermediate Monocytes	HLA-DPA1	2.91904e-31	0.811047	0.952	0.847	4.73672e-27
	HLA-DPB1	6.49736e-18	0.69829	0.925	0.859	1.05433e-13
	HLA-DRA	2.5401e-15	0.53229	0.994	0.968	4.12182e-11
	HLA-DRB1	1.05417e-18	0.521889	0.99	0.957	1.7106e-14
Control vs IPF Intermediate Monocytes	no significant difference in HLA-DPA1
	no significant difference in HLA-DPB1
	no significant difference in HLA-DRA
	no significant difference in HLA-DRB1
Control vs LR COVID PF CD16 Monocytes	no significant difference in HLA-DPA1
	no significant difference in HLA-DPB1
	HLA-DRA	2.20616e-06	-0.318419	0.972	0.985	0.0357993
	no significant difference in HLA-DRB1
ER vs LR COVID PF CD16 Monocytes	no significant difference in HLA-DPA1
	no significant difference in HLA-DPB1
	no significant difference in HLA-DRA
	no significant difference in HLA-DRB1
IPF vs LR COVID PF CD16 Monocytes	HLA-DPA1	5.36304e-11	-0.44278	0.973	0.988	8.7026e-07
	HLA-DPB1	1.12233e-15	-0.660516	0.832	0.946	1.8212e-11
	HLA-DRA	1.65376e-20	-0.693805	0.943	0.985	2.68356e-16
	HLA-DRB1	1.41362e-23	-0.742414	0.897	0.985	2.29388e-19
Control vs IPF CD16 Monocytes	HLA-DPA1	3.26861e-14	0.50885	0.989	0.973	5.30398e-10
	HLA-DPB1	2.46979e-11	0.572526	0.923	0.832	4.00773e-07
	HLA-DRA	4.70185e-07	0.375386	0.972	0.943	0.00762969
	HLA-DRB1	1.35763e-18	0.743233	0.954	0.897	2.20302e-14
Significance for differential expression gene analysis in the above table was determined
by non-parametric Wilcoxon rank sum test.
